# Supplementary material for: DNA barcoding of North American freshwater copepods (Diaptomidae and Cyclopoida): an overview after 20 years with emphasis in the Mexican fauna, the transition between the Nearctic and Neotropics
Source: PeerJ. 2026 Apr 9;14:e20989. doi: 10.7717/peerj.20989 (PMC13070316; doi:10.7717/peerj.20989)
Supplement: Supplemental Information 5 — The search used was: Tax: Diaptomidae; Geo: Mexico Canada ”United States”; Length¿500 bp. Public Records. Identifiers for each specimen are the same as in all supplementary figures: Process Id. [file peerj-14-20989-s005.xlsx]

## Sheet: Lab Sheet
Project:	Search: Seq Length(500 bp); Tax(Diaptomidae); Geo(Mexico; Canada; United States); Include public records (1741 records returned) (1741 records selected)			User:	Manuel Elias-Gutierrez
Created:	2025-11-28
Project Code	Process ID	Sample ID	Field ID	BIN	Catalog Num	COI-5P Seq. Length	COI-5P Trace Count	COI-5P Accession	Image Count	Barcode Compliant	Contamination	Stop Codon	Flagged Record	Collection Date	Identification	Life Stage	Extra Info	Voucher Type	Institution	Notes
MCM	MCM379-15	MAGA-0189	Cala147_Ferr01	BOLD:ACX8030		583[0n]	2			Yes				09-Oct-2012	Aglaodiaptomus clavipes	Adult			El Colegio de la Frontera Sur, Unidad Chetumal	A1-P2
ZPLCA	ZPLMX811-06	ZPLMX842	ANGOG0606	BOLD:ACK4648	ECO-CH-Z-03209	622[2n]	2			Yes				01-Jun-2006	Aglaodiaptomus clavipes				El Colegio de la Frontera Sur	GPS WGS84
ZPLMC	ZPLMX841-06	ZPLMX870	ANGO0606		ECO-CH-Z-03209	649[2n]	2			Yes				01-Jun-2006	Aglaodiaptomus clavipes				El Colegio de la Frontera Sur	GPS WGS84
BCRUA	BCRUA206-10	10BBPLANK-0182	L#2010FL-599	BOLD:AAV0647	10BBPLANK-0182	629[0n]	2		1	No				30-Mar-2010	Arctodiaptomus		Tarkiln Bayou SP	E-Vouchered:DNA/Tissue+Photo	Centre for Biodiversity Genomics	Freehand Sampling|Warm sunny day, breezy colony
BCRUA	BCRUA207-10	10BBPLANK-0183	L#2010FL-599	BOLD:AAV0647	10BBPLANK-0183	622[4n]	2		1	No				30-Mar-2010	Arctodiaptomus		Tarkiln Bayou SP		Centre for Biodiversity Genomics	Freehand Sampling|Warm sunny day, breezy colony
EXDB	EXDB1666-21	CH816-F11	JSARTL1111250	BOLD:AER1215	ECO-CH-Z	657[0n]	2		1	No				11-Dec-2020	Arctodiaptomus cf. dorsalis				El Colegio de la Frontera Sur, Unidad Chetumal
MCM	MCM027-11	Cala027	ceaz04	BOLD:AEM6544		534[3n]	2			No				09-Aug-2010	Arctodiaptomus cf. dorsalis	A			El Colegio de la Frontera Sur, Unidad Chetumal
MCM	MCM029-11	Cala029	ceaz06	BOLD:AEM6544		566[4n]	2			No				09-Aug-2010	Arctodiaptomus cf. dorsalis	A			El Colegio de la Frontera Sur, Unidad Chetumal
CAZUL	CAZUL090-17	CH681-H06	CA160930RPLV50TL1	BOLD:AEM6544	ECO-CH-Z	650[0n]	2	MT888461	1	Yes				30-Sep-2016	Arctodiaptomus cf. dorsalis	Adult			El Colegio de la Frontera Sur, Unidad Chetumal
CAZUL	CAZUL091-17	CH681-H07	CA160930RPLV50TL1	BOLD:AEM6544	ECO-CH-Z	650[0n]	2	MT888424	1	Yes				30-Sep-2016	Arctodiaptomus cf. dorsalis	Adult			El Colegio de la Frontera Sur, Unidad Chetumal
CAZUL	CAZUL121-17	CH680-C02	CA170128TL1	BOLD:AEM6544	ECO-CH-Z	650[0n]	2	MT888272	1	Yes				27-Jan-2017	Arctodiaptomus cf. dorsalis	Adult			El Colegio de la Frontera Sur, Unidad Chetumal
CAZUL	CAZUL125-17	CH680-C06	CA170128TL2	BOLD:AEM6544	ECO-CH-Z	650[0n]	2	MT888306	1	Yes				28-Jan-2017	Arctodiaptomus cf. dorsalis	Adult			El Colegio de la Frontera Sur, Unidad Chetumal
CAZUL	CAZUL139-17	CH680-D08	CA170128TL3	BOLD:AEM6544	ECO-CH-Z	627[0n]	2		1	Yes				28-Jan-2017	Arctodiaptomus cf. dorsalis	Adult			El Colegio de la Frontera Sur, Unidad Chetumal
CAZUL	CAZUL140-17	CH680-D09	CA160930TL3	BOLD:AEM6544	ECO-CH-Z	650[0n]	2	MT888301	1	Yes				30-Sep-2016	Arctodiaptomus cf. dorsalis	Adult			El Colegio de la Frontera Sur, Unidad Chetumal
CAZUL	CAZUL141-17	CH680-D10	CA170128TL1	BOLD:AEM6544	ECO-CH-Z	650[0n]	2	MT888228	1	Yes				28-Jan-2017	Arctodiaptomus cf. dorsalis	Adult			El Colegio de la Frontera Sur, Unidad Chetumal
CAZUL	CAZUL142-17	CH680-D11	CA170127RPLV300TL2	BOLD:AEM6544	ECO-CH-Z	650[0n]	2	MT888392	1	Yes				27-Jan-2017	Arctodiaptomus cf. dorsalis	Adult			El Colegio de la Frontera Sur, Unidad Chetumal
CAZUL	CAZUL143-17	CH680-D12	CA170127RPLV300TL2	BOLD:AEM6544	ECO-CH-Z	650[0n]	2	MT888474	1	Yes				27-Jan-2017	Arctodiaptomus cf. dorsalis	Adult			El Colegio de la Frontera Sur, Unidad Chetumal
CAZUL	CAZUL167-17	CH680-F12	CA170128TL2	BOLD:AEM6544	ECO-CH-Z	640[0n]	2	MT888398	1	Yes				28-Jan-2017	Arctodiaptomus cf. dorsalis	Adult			El Colegio de la Frontera Sur, Unidad Chetumal
CAZUL	CAZUL168-17	CH680-G01	CA170128TL2	BOLD:AEM6544	ECO-CH-Z	650[0n]	2	MT888386	1	Yes				28-Jan-2017	Arctodiaptomus cf. dorsalis	Adult			El Colegio de la Frontera Sur, Unidad Chetumal
CAZUL	CAZUL169-17	CH680-G02	CA160930RPLH300	BOLD:AEM6544	ECO-CH-Z	650[0n]	2	MT888483	1	Yes				30-Sep-2016	Arctodiaptomus cf. dorsalis	Adult			El Colegio de la Frontera Sur, Unidad Chetumal
CAZUL	CAZUL170-17	CH680-G03	CA160930RPLH300	BOLD:AEM6544	ECO-CH-Z	650[0n]	2	MT888235	1	Yes				30-Sep-2016	Arctodiaptomus cf. dorsalis	Adult			El Colegio de la Frontera Sur, Unidad Chetumal
CAZUL	CAZUL172-17	CH680-G05	CA161001TL3	BOLD:AEM6544	ECO-CH-Z	650[0n]	2	MT888264	1	Yes				01-Oct-2016	Arctodiaptomus cf. dorsalis	Adult			El Colegio de la Frontera Sur, Unidad Chetumal
CAZUL	CAZUL173-17	CH680-G06	CA160930RPLV50TL1	BOLD:AEM6544	ECO-CH-Z	650[0n]	2	MT888311	1	Yes				30-Sep-2016	Arctodiaptomus cf. dorsalis	Adult			El Colegio de la Frontera Sur, Unidad Chetumal
CAZUL	CAZUL174-17	CH680-G07	CA160930RPLV50TL1	BOLD:AEM6544	ECO-CH-Z	650[0n]	2	MT888258	1	Yes				30-Sep-2016	Arctodiaptomus cf. dorsalis	Adult			El Colegio de la Frontera Sur, Unidad Chetumal
EXDB	EXDB1848-21	CH818-F05	ARHON290321TL2	BOLD:AEM6544	ECO-CH-Z	657[0n]	2		1	No				29-Mar-2021	Arctodiaptomus cf. dorsalis				El Colegio de la Frontera Sur, Unidad Chetumal
EXDB	EXDB1849-21	CH818-F06	ARHON290321TL2	BOLD:AEM6544	ECO-CH-Z	657[0n]	2		1	No				29-Mar-2021	Arctodiaptomus cf. dorsalis				El Colegio de la Frontera Sur, Unidad Chetumal
EXDB	EXDB1864-21	CH818-G09	ARHON290321TL2	BOLD:AEM6544	ECO-CH-Z	657[0n]	2		1	No				29-Mar-2021	Arctodiaptomus cf. dorsalis				El Colegio de la Frontera Sur, Unidad Chetumal
EXDB	EXDB1956-21	CH819-G07	ARHON290321TL2	BOLD:AEM6544	ECO-CH-Z	657[0n]	2		1	Yes				29-Mar-2021	Arctodiaptomus cf. dorsalis				El Colegio de la Frontera Sur, Unidad Chetumal
EXDB	EXDB1969-21	CH819-H08	ARHON290321TL2	BOLD:AEM6544	ECO-CH-Z	657[0n]	2		1	Yes				29-Mar-2021	Arctodiaptomus cf. dorsalis				El Colegio de la Frontera Sur, Unidad Chetumal
SKAAN	SKAAN772-19	CH763-A12	KM48240819	BOLD:AEA6335	ECO-CH-Z	650[0n]	2	MZ517993	2	Yes				24-Aug-2019	Arctodiaptomus cf. dorsalis				El Colegio de la Frontera Sur, Unidad Chetumal
SKAAN	SKAAN780-19	CH763-B08	KM48240819	BOLD:AEA6335	ECO-CH-Z	650[0n]	2	MZ517527	2	Yes				24-Aug-2019	Arctodiaptomus cf. dorsalis				El Colegio de la Frontera Sur, Unidad Chetumal
SKAAN	SKAAN791-19	CH763-C07	KM48240819	BOLD:AEA6335	ECO-CH-Z	650[0n]	2	MZ517403	2	No				24-Aug-2019	Arctodiaptomus cf. dorsalis				El Colegio de la Frontera Sur, Unidad Chetumal
SKAAN	SKAAN805-19	CH763-D09	KM48240819	BOLD:AEA6335	ECO-CH-Z	650[0n]	2	MZ518040	2	No				24-Aug-2019	Arctodiaptomus cf. dorsalis				El Colegio de la Frontera Sur, Unidad Chetumal
SKAAN	SKAAN816-19	CH763-E08	KM48240819	BOLD:AEA6335	ECO-CH-Z	650[0n]	2	MZ517276	2	Yes				24-Aug-2019	Arctodiaptomus cf. dorsalis				El Colegio de la Frontera Sur, Unidad Chetumal
ZPLV	ZPLV548-18	CH731-G01	BACANTE110418T3	BOLD:ADO0079	ECO-CH-Z	570[0n]	2			No				11-Apr-2018	Arctodiaptomus cf. dorsalis	Adult			El Colegio de la Frontera Sur, Unidad Chetumal
BACZP	BACZP2240-16	CH-659-E07	COCA170816TL2	BOLD:ADD8857	ECO-CH-Z	615[1n]	2			No				17-Aug-2016	Arctodiaptomus cf. dorsalis				El Colegio de la Frontera Sur, Unidad Chetumal
BACZP	BACZP2253-16	CH-659-F08	COCA170816TL2	BOLD:ADD7671	ECO-CH-Z	629[0n]	2	MG449335		No				17-Aug-2016	Arctodiaptomus cf. dorsalis				El Colegio de la Frontera Sur, Unidad Chetumal
BACZP	BACZP2236-16	CH-659-E03	COCA170816TL2	BOLD:ADD6759	ECO-CH-Z	502[1n]	2	MG449043		No				17-Aug-2016	Arctodiaptomus cf. dorsalis				El Colegio de la Frontera Sur, Unidad Chetumal
ZMIII	ZMIII706-12	HE-523	HPIX070911	BOLD:ACE4750	ECO-CH-Z-08681	658[0n]	2			Yes				07-Sep-2011	Arctodiaptomus cf. dorsalis	A			El Colegio de la Frontera Sur, Unidad Chetumal	WGS84
ZMIII	ZMIII707-12	HE-524	HPIX070911	BOLD:ACE4750	ECO-CH-Z-08682	658[0n]	2			Yes				07-Sep-2011	Arctodiaptomus cf. dorsalis	A			El Colegio de la Frontera Sur, Unidad Chetumal	WGS84
ZMIII	ZMIII708-12	HE-525	HPIX070911	BOLD:ACE4750	ECO-CH-Z-08683	658[0n]	2			Yes				07-Sep-2011	Arctodiaptomus cf. dorsalis	A			El Colegio de la Frontera Sur, Unidad Chetumal	WGS84
ZMIII	ZMIII801-12	HE-523.1	HPIX070911	BOLD:ACE4750	ECO-CH-Z	661[0n]	4			Yes				07-Sep-2011	Arctodiaptomus cf. dorsalis	A			El Colegio de la Frontera Sur, Unidad Chetumal	WGS84
ZMIII	ZMIII802-12	HE-524.1	HPIX070911	BOLD:ACE4750	ECO-CH-Z	661[0n]	4			Yes				07-Sep-2011	Arctodiaptomus cf. dorsalis	A			El Colegio de la Frontera Sur, Unidad Chetumal	WGS84
ZMIII	ZMIII803-12	HE-525.1	HPIX070911	BOLD:ACE4750	ECO-CH-Z	661[0n]	4			Yes				07-Sep-2011	Arctodiaptomus cf. dorsalis	A			El Colegio de la Frontera Sur, Unidad Chetumal	WGS84
ZMIII	ZMIII864-12	HE-586	WPTEMILA140911	BOLD:ACE4750	ECO-CH-Z-08685	604[0n]	2			Yes				14-Sep-2011	Arctodiaptomus cf. dorsalis	A			El Colegio de la Frontera Sur, Unidad Chetumal	WGS84
ZMIII	ZMIII956-12	HE-583.1	HPIXH070911	BOLD:ACE4750	ECO-CH-Z-08684	574[0n]	4			No				07-Sep-2011	Arctodiaptomus cf. dorsalis	A			El Colegio de la Frontera Sur, Unidad Chetumal	WGS84
ZMIII	ZMIII959-12	HE-586.1	WPTEMILA140911	BOLD:ACE4750	ECO-CH-Z	555[0n]	4			Yes				14-Sep-2011	Arctodiaptomus cf. dorsalis	A			El Colegio de la Frontera Sur, Unidad Chetumal	WGS84
GBAAS	GBA14412-13	KC617215		BOLD:ACE4750	HE-525	658[0n]		KC617215		No				08-Sep-2011	Arctodiaptomus cf. dorsalis				Mined from GenBank, NCBI
GBAAS	GBA14413-13	KC617214		BOLD:ACE4750	HE-524	658[0n]		KC617214		No				08-Sep-2011	Arctodiaptomus cf. dorsalis				Mined from GenBank, NCBI
GBAAS	GBA14414-13	KC617213		BOLD:ACE4750	HE-524.1	658[0n]		KC617213		No				08-Sep-2011	Arctodiaptomus cf. dorsalis				Mined from GenBank, NCBI
GBAAS	GBA14415-13	KC617212		BOLD:ACE4750	HE-525.1	658[0n]		KC617212		No				08-Sep-2011	Arctodiaptomus cf. dorsalis				Mined from GenBank, NCBI
GBAAS	GBA14416-13	KC617211		BOLD:ACE4750	HE-523	658[0n]		KC617211		No				08-Sep-2011	Arctodiaptomus cf. dorsalis				Mined from GenBank, NCBI
GBAAS	GBA14417-13	KC617210		BOLD:ACE4750	HE-586.1	555[0n]		KC617210		No				15-Sep-2011	Arctodiaptomus cf. dorsalis				Mined from GenBank, NCBI
GBAAS	GBA14418-13	KC617209		BOLD:ACE4750	HE-583.1	574[0n]		KC617209		No				08-Sep-2011	Arctodiaptomus cf. dorsalis				Mined from GenBank, NCBI
GBAAS	GBA14419-13	KC617208		BOLD:ACE4750	HE-586	604[0n]		KC617208		No				15-Sep-2011	Arctodiaptomus cf. dorsalis				Mined from GenBank, NCBI
GBAAS	GBA14420-13	KC617207		BOLD:ACE4750	HE-523.1	658[0n]		KC617207		No				08-Sep-2011	Arctodiaptomus cf. dorsalis				Mined from GenBank, NCBI
BACZP	BACZP005-15	BACAZ-005	COCA190615LP	BOLD:ACE4750	ECO-CH-Z	635[1n]	2	MG448809	1	Yes				19-Jul-2015	Arctodiaptomus cf. dorsalis	Adult			El Colegio de la Frontera Sur, Unidad Chetumal
BACZP	BACZP006-15	BACAZ-006	COCA190615LP	BOLD:ACE4750	ECO-CH-Z	658[0n]	2	MG448812	1	Yes				19-Jul-2015	Arctodiaptomus cf. dorsalis	Adult			El Colegio de la Frontera Sur, Unidad Chetumal
BACZP	BACZP007-15	BACAZ-007	COCA190615LP	BOLD:ACE4750	ECO-CH-Z	631[0n]	2	MG449422	2	Yes				19-Jul-2015	Arctodiaptomus cf. dorsalis	Adult			El Colegio de la Frontera Sur, Unidad Chetumal
BACZP	BACZP056-15	BACAZ-056	COCA310715T	BOLD:ACE4750	ECO-CH-Z	655[0n]	2	MG448800	1	Yes				19-Jul-2015	Arctodiaptomus cf. dorsalis	Adult			El Colegio de la Frontera Sur, Unidad Chetumal
BACZP	BACZP058-15	BACAZ-058	COCA310715T	BOLD:ACE4750	ECO-CH-Z	629[0n]	2	MG449233	1	No				19-Jul-2015	Arctodiaptomus cf. dorsalis	Adult			El Colegio de la Frontera Sur, Unidad Chetumal
BACZP	BACZP061-15	BACAZ-061	COCA310715T	BOLD:ACE4750	ECO-CH-Z	648[0n]	2	MG449541	1	Yes				19-Jul-2015	Arctodiaptomus cf. dorsalis	Adult			El Colegio de la Frontera Sur, Unidad Chetumal	Female wiith many eggs
BACZP	BACZP063-15	BACAZ-063	COCA310715T	BOLD:ACE4750	ECO-CH-Z	603[0n]	2	MG450062	1	Yes				19-Jul-2015	Arctodiaptomus cf. dorsalis	Adult			El Colegio de la Frontera Sur, Unidad Chetumal
BACZP	BACZP064-15	BACAZ-064	COCA310715T	BOLD:ACE4750	ECO-CH-Z	655[0n]	2	MG449119	1	Yes				19-Jul-2015	Arctodiaptomus cf. dorsalis	Adult			El Colegio de la Frontera Sur, Unidad Chetumal
BACZP	BACZP065-15	BACAZ-065	COCA310715T	BOLD:ACE4750	ECO-CH-Z	582[0n]	2	MG448998	1	No				19-Jul-2015	Arctodiaptomus cf. dorsalis	Adult			El Colegio de la Frontera Sur, Unidad Chetumal
BACZP	BACZP066-15	BACAZ-066	COCA310715T	BOLD:ACE4750	ECO-CH-Z	648[0n]	2	MG449993	1	Yes				19-Jul-2015	Arctodiaptomus cf. dorsalis	Adult			El Colegio de la Frontera Sur, Unidad Chetumal
BACZP	BACZP067-15	BACAZ-067	COCA310715T	BOLD:ACE4750	ECO-CH-Z	636[0n]	2	MG449622	1	Yes				19-Jul-2015	Arctodiaptomus cf. dorsalis	Adult			El Colegio de la Frontera Sur, Unidad Chetumal
BACZP	BACZP069-15	BACAZ-069	COCA310715T	BOLD:ACE4750	ECO-CH-Z	648[0n]	2	MG448751	1	Yes				19-Jul-2015	Arctodiaptomus cf. dorsalis	Adult			El Colegio de la Frontera Sur, Unidad Chetumal
BACZP	BACZP074-15	BACAZ-074	COCA310715T	BOLD:ACE4750	ECO-CH-Z	658[0n]	2	MG450218	1	Yes				19-Jul-2015	Arctodiaptomus cf. dorsalis	Adult			El Colegio de la Frontera Sur, Unidad Chetumal
BACZP	BACZP093-15	BACAZ-093	XUL310715T	BOLD:ACE4750	ECO-CH-Z	658[0n]	2	MG450018	1	Yes				01-Jul-2015	Arctodiaptomus cf. dorsalis	Adult			El Colegio de la Frontera Sur, Unidad Chetumal
BACZP	BACZP094-15	BACAZ-094	COCA180415	BOLD:ACE4750	ECO-CH-Z	655[0n]	2	MG449287	1	Yes				18-Apr-2015	Arctodiaptomus cf. dorsalis				El Colegio de la Frontera Sur, Unidad Chetumal
BACZP	BACZP105-15	BACAZ-105	COCA190715L5	BOLD:ACE4750	ECO-CH-Z	648[0n]	2	MG448755	1	Yes				19-Jul-2015	Arctodiaptomus cf. dorsalis	Adult	With eggs		El Colegio de la Frontera Sur, Unidad Chetumal
BACZP	BACZP106-15	BACAZ-106	COCA190715L5	BOLD:ACE4750	ECO-CH-Z	658[0n]	2	MG449945	1	Yes				19-Jul-2015	Arctodiaptomus cf. dorsalis	Adult	With eggs		El Colegio de la Frontera Sur, Unidad Chetumal
BACZP	BACZP159-15	BACAZ-159	COCAPAS180415	BOLD:ACE4750	ECO-CH-Z	658[0n]	2	MG449518	1	Yes				18-Apr-2015	Arctodiaptomus cf. dorsalis	Adult			El Colegio de la Frontera Sur, Unidad Chetumal
BACZP	BACZP181-15	BACAZ-181	NORM280615	BOLD:ACE4750	ECO-CH-Z	658[0n]	2	MG449931	1	Yes				28-Jun-2015	Arctodiaptomus cf. dorsalis		Eggs		El Colegio de la Frontera Sur, Unidad Chetumal
BACZP	BACZP457-16	BIOUG27652-G05	COCA021215TL	BOLD:ACE4750	ECOSUR-CH-Z	658[0n]	2	MG449439	1	Yes				02-Dec-2015	Arctodiaptomus cf. dorsalis	Adult			El Colegio de la Frontera Sur, Unidad Chetumal
BACZP	BACZP695-16	BIOUG30062-C06	COCA240416TL1	BOLD:ACE4750	ECO-CH-Z	557[0n]	2	MG448875		Yes				24-Apr-2016	Arctodiaptomus cf. dorsalis	Adult			El Colegio de la Frontera Sur, Unidad Chetumal
BACZP	BACZP856-16	BIOUG30215-A01	COCA010516TLAMB	BOLD:ACE4750	ECO-CH-Z	658[0n]	2	MG449635		Yes				01-May-2016	Arctodiaptomus cf. dorsalis	Adult			El Colegio de la Frontera Sur, Unidad Chetumal
BACZP	BACZP857-16	BIOUG30215-A02	COCA010516TLAMB	BOLD:ACE4750	ECO-CH-Z	658[0n]	2	MG450121		Yes				01-May-2016	Arctodiaptomus cf. dorsalis	Adult			El Colegio de la Frontera Sur, Unidad Chetumal
BACZP	BACZP858-16	BIOUG30215-A03	COCA010516TLAMB	BOLD:ACE4750	ECO-CH-Z	658[0n]	2	MG449483		Yes				01-May-2016	Arctodiaptomus cf. dorsalis	Adult			El Colegio de la Frontera Sur, Unidad Chetumal
BACZP	BACZP894-16	BIOUG30215-D03	COCA010516TLFRIO	BOLD:ACE4750	ECO-CH-Z	658[0n]	2	MG449306		Yes				01-May-2016	Arctodiaptomus cf. dorsalis	Adult			El Colegio de la Frontera Sur, Unidad Chetumal
BACZP	BACZP895-16	BIOUG30215-D04	COCA010516TLFRIO	BOLD:ACE4750	ECO-CH-Z	658[0n]	2	MG449104		Yes				01-May-2016	Arctodiaptomus cf. dorsalis	Adult			El Colegio de la Frontera Sur, Unidad Chetumal
BACZP	BACZP2186-16	CH-659-A01	COCA170816TL1	BOLD:ACE4750	ECO-CH-Z	658[0n]	2	MG448841		Yes				17-Aug-2016	Arctodiaptomus cf. dorsalis				El Colegio de la Frontera Sur, Unidad Chetumal
BACZP	BACZP2187-16	CH-659-A02	COCA170816TL1	BOLD:ACE4750	ECO-CH-Z	656[0n]	2	MG449641		Yes				17-Aug-2016	Arctodiaptomus cf. dorsalis				El Colegio de la Frontera Sur, Unidad Chetumal
BACZP	BACZP2188-16	CH-659-A03	COCA170816TL1	BOLD:ACE4750	ECO-CH-Z	657[0n]	2	MG450110		Yes				17-Aug-2016	Arctodiaptomus cf. dorsalis				El Colegio de la Frontera Sur, Unidad Chetumal
BACZP	BACZP2189-16	CH-659-A04	COCA170816TL1	BOLD:ACE4750	ECO-CH-Z	658[0n]	2	MG450144		Yes				17-Aug-2016	Arctodiaptomus cf. dorsalis				El Colegio de la Frontera Sur, Unidad Chetumal
BACZP	BACZP2190-16	CH-659-A05	COCA170816TL1	BOLD:ACE4750	ECO-CH-Z	657[0n]	2	MG449918		Yes				17-Aug-2016	Arctodiaptomus cf. dorsalis				El Colegio de la Frontera Sur, Unidad Chetumal
BACZP	BACZP2246-16	CH-659-F01	COCA170816TL2	BOLD:ACE4750	ECO-CH-Z	656[0n]	2	MG448796		Yes				17-Aug-2016	Arctodiaptomus cf. dorsalis				El Colegio de la Frontera Sur, Unidad Chetumal
BACZP	BACZP2248-16	CH-659-F03	COCA170816TL2	BOLD:ACE4750	ECO-CH-Z	656[0n]	2	MG449162		Yes				17-Aug-2016	Arctodiaptomus cf. dorsalis				El Colegio de la Frontera Sur, Unidad Chetumal
BACZP	BACZP2250-16	CH-659-F05	COCA170816TL2	BOLD:ACE4750	ECO-CH-Z	658[0n]	2	MG449127		Yes				17-Aug-2016	Arctodiaptomus cf. dorsalis				El Colegio de la Frontera Sur, Unidad Chetumal
BACZP	BACZP2317-16	CCDB29626-A02	COCA170816TL2COLD	BOLD:ACE4750	ECO-CH-Z	658[0n]	2	MG449080		Yes				17-Aug-2016	Arctodiaptomus cf. dorsalis				El Colegio de la Frontera Sur, Unidad Chetumal
BACZP	BACZP2318-16	CCDB29626-A03	COCA170816TL2COLD	BOLD:ACE4750	ECO-CH-Z	658[0n]	2	MG449369		Yes				17-Aug-2016	Arctodiaptomus cf. dorsalis				El Colegio de la Frontera Sur, Unidad Chetumal
BACZP	BACZP2319-16	CCDB29626-A04	COCA170816TL2COLD	BOLD:ACE4750	ECO-CH-Z	616[2n]	2	MG449303		Yes				17-Aug-2016	Arctodiaptomus cf. dorsalis				El Colegio de la Frontera Sur, Unidad Chetumal
BACZP	BACZP2320-16	CCDB29626-A05	COCA170816TL2COLD	BOLD:ACE4750	ECO-CH-Z	658[6n]	2	MG449533		No				17-Aug-2016	Arctodiaptomus cf. dorsalis				El Colegio de la Frontera Sur, Unidad Chetumal
BACZP	BACZP2352-16	CCDB29626-D01	COCA170816TL2ROOM	BOLD:ACE4750	ECO-CH-Z	658[0n]	2	MG449695		Yes				17-Aug-2016	Arctodiaptomus cf. dorsalis				El Colegio de la Frontera Sur, Unidad Chetumal
BACZP	BACZP2353-16	CCDB29626-D02	COCA170816TL2ROOM	BOLD:ACE4750	ECO-CH-Z	658[0n]	2	MG449096		Yes				17-Aug-2016	Arctodiaptomus cf. dorsalis				El Colegio de la Frontera Sur, Unidad Chetumal
BACZP	BACZP2354-16	CCDB29626-D03	COCA170816TL2ROOM	BOLD:ACE4750	ECO-CH-Z	658[0n]	2	MG449393		Yes				17-Aug-2016	Arctodiaptomus cf. dorsalis				El Colegio de la Frontera Sur, Unidad Chetumal
BACZP	BACZP2358-16	CCDB29626-D07	COCA170816TL2ROOM	BOLD:ACE4750	ECO-CH-Z	658[0n]	2	MG449946		Yes				17-Aug-2016	Arctodiaptomus cf. dorsalis				El Colegio de la Frontera Sur, Unidad Chetumal
BACZP	BACZP2382-16	CCDB29626-F07	COCA170816TL1ROOM	BOLD:ACE4750	ECO-CH-Z	658[0n]	2	MG448773		Yes				17-Aug-2016	Arctodiaptomus cf. dorsalis				El Colegio de la Frontera Sur, Unidad Chetumal
BACZP	BACZP2383-16	CCDB29626-F08	COCA170816TL1ROOM	BOLD:ACE4750	ECO-CH-Z	658[0n]	2	MG449621		Yes				17-Aug-2016	Arctodiaptomus cf. dorsalis				El Colegio de la Frontera Sur, Unidad Chetumal
EXDB	EXDB1275-21	CH782-E08	HUAYLIT111220	BOLD:ACE4750	ECO-CH-Z	657[0n]	2		1	No				11-Dec-2020	Arctodiaptomus cf. dorsalis				El Colegio de la Frontera Sur, Unidad Chetumal
EXDB	EXDB1328-21	CH783-B03	HUAYLIT111220	BOLD:ACE4750	ECO-CH-Z	652[0n]			1	No				11-Dec-2020	Arctodiaptomus cf. dorsalis				El Colegio de la Frontera Sur, Unidad Chetumal
EXDB	EXDB1367-21	CH783-E06	HUAYLIT111220	BOLD:ACE4750	ECO-CH-Z	652[0n]			1	No				11-Dec-2020	Arctodiaptomus cf. dorsalis				El Colegio de la Frontera Sur, Unidad Chetumal
EXDB	EXDB1788-21	CH818-A05	XULHA111220TL2	BOLD:ACE4750	ECO-CH-Z	657[0n]	2		1	Yes				11-Dec-2020	Arctodiaptomus cf. dorsalis				El Colegio de la Frontera Sur, Unidad Chetumal
EXDB	EXDB1790-21	CH818-A07	XULHA111220TL2	BOLD:ACE4750	ECO-CH-Z	657[0n]	2		1	Yes				11-Dec-2020	Arctodiaptomus cf. dorsalis				El Colegio de la Frontera Sur, Unidad Chetumal
EXDB	EXDB1792-21	CH818-A09	XULHA111220TL2	BOLD:ACE4750	ECO-CH-Z	657[0n]	2		1	Yes				11-Dec-2020	Arctodiaptomus cf. dorsalis				El Colegio de la Frontera Sur, Unidad Chetumal
EXDB	EXDB1808-21	CH818-C01	XULHA111220TL2	BOLD:ACE4750	ECO-CH-Z	657[0n]	2		1	Yes				11-Dec-2020	Arctodiaptomus cf. dorsalis				El Colegio de la Frontera Sur, Unidad Chetumal
EXDB	EXDB1834-21	CH818-E03	XULHA111220TL2	BOLD:ACE4750	ECO-CH-Z	657[0n]	2		1	No				11-Dec-2020	Arctodiaptomus cf. dorsalis				El Colegio de la Frontera Sur, Unidad Chetumal
EXDB	EXDB1841-21	CH818-E10	XULHA111220TL2	BOLD:ACE4750	ECO-CH-Z	657[0n]	2		1	Yes				11-Dec-2020	Arctodiaptomus cf. dorsalis				El Colegio de la Frontera Sur, Unidad Chetumal
EXDB	EXDB1893-21	CH819-B04	HUAYLIMN111220	BOLD:ACE4750	ECO-CH-Z	657[0n]	2		1	Yes				11-Dec-2020	Arctodiaptomus cf. dorsalis				El Colegio de la Frontera Sur, Unidad Chetumal
EXDB	EXDB1904-21	CH819-C03	HUAYLIMN111220	BOLD:ACE4750	ECO-CH-Z	657[0n]	2		1	Yes				11-Dec-2020	Arctodiaptomus cf. dorsalis				El Colegio de la Frontera Sur, Unidad Chetumal
EXDB	EXDB1929-21	CH819-E04	HUAYLIMN111220	BOLD:ACE4750	ECO-CH-Z-12136	657[0n]	2		1	Yes				11-Dec-2020	Arctodiaptomus cf. dorsalis				El Colegio de la Frontera Sur, Unidad Chetumal
BROW	BROWN002-22	CH784M-A02	COCALIM190720	BOLD:ACE4750	ECO-CH-Z	657[0n]	2		1	Yes				19-Jul-2020	Arctodiaptomus cf. dorsalis	Adult			El Colegio de la Frontera Sur, Unidad Chetumal
BROW	BROWN017-22	CH784M-B05	COCALIM190720	BOLD:ACE4750	ECO-CH-Z	657[0n]	2		1	Yes				19-Jul-2020	Arctodiaptomus cf. dorsalis				El Colegio de la Frontera Sur, Unidad Chetumal
BROW	BROWN042-22	CH784M-D06	COCALIM190720	BOLD:ACE4750	ECO-CH-Z	657[0n]	2		1	Yes				19-Jul-2020	Arctodiaptomus cf. dorsalis				El Colegio de la Frontera Sur, Unidad Chetumal
BROW	BROWN067-22	CH784M-F07	COCALIM210820	BOLD:ACE4750	ECO-CH-Z	657[0n]	2		1	Yes				21-Aug-2020	Arctodiaptomus cf. dorsalis				El Colegio de la Frontera Sur, Unidad Chetumal
BROW	BROWN068-22	CH784M-F08	COCALIM210820	BOLD:ACE4750	ECO-CH-Z	657[0n]	2		1	Yes				21-Aug-2020	Arctodiaptomus cf. dorsalis				El Colegio de la Frontera Sur, Unidad Chetumal
BROW	BROW007-23	CH785M-A07	COCALIM201020	BOLD:ACE4750	ECO-CH-Z	650[0n]	2		1	Yes				20-Oct-2020	Arctodiaptomus cf. dorsalis				El Colegio de la Frontera Sur, Unidad Chetumal
BROW	BROW035-23	CH785M-C11	COCALIM211120	BOLD:ACE4750	ECO-CH-Z	650[0n]	2		1	Yes				21-Nov-2020	Arctodiaptomus cf. dorsalis				El Colegio de la Frontera Sur, Unidad Chetumal
BROW	BROW060-23	CH785M-E12	BUENAVLIM201120	BOLD:ACE4750	ECO-CH-Z	650[0n]	2		1	No				20-Nov-2020	Arctodiaptomus cf. dorsalis				El Colegio de la Frontera Sur, Unidad Chetumal
BROW	BROW079-23	CH785M-G07	BUENAVLIM201220	BOLD:ACE4750	ECO-CH-Z	650[0n]	2		1	Yes				20-Dec-2020	Arctodiaptomus cf. dorsalis				El Colegio de la Frontera Sur, Unidad Chetumal
BROW	BROW113-23	CH830-D12	COCATL210920	BOLD:ACE4750	ECO-CH-Z	650[0n]	2		1	Yes				21-Sep-2020	Arctodiaptomus cf. dorsalis				El Colegio de la Frontera Sur, Unidad Chetumal
BROW	BROW141-23	CH830-H10	BUENAVTLIMN210920	BOLD:ACE4750	ECO-CH-Z	650[0n]	2		1	Yes				21-Sep-2020	Arctodiaptomus cf. dorsalis				El Colegio de la Frontera Sur, Unidad Chetumal
BROW	BROW145-23	CH831-A09	BUENAVTLIMN210920	BOLD:ACE4750	ECO-CH-Z	650[0n]	2			No				21-Sep-2020	Arctodiaptomus cf. dorsalis				El Colegio de la Frontera Sur, Unidad Chetumal
BROW	BROW188-23	CH831-G02	COCALIM201020	BOLD:ACE4750	ECO-CH-Z	650[0n]	2		2	Yes				20-Oct-2020	Arctodiaptomus cf. dorsalis				El Colegio de la Frontera Sur, Unidad Chetumal
BROW	BROW194-23	CH831-G09	COCALIM201020	BOLD:ACE4750	ECO-CH-Z	650[0n]	2		1	No				20-Oct-2020	Arctodiaptomus cf. dorsalis				El Colegio de la Frontera Sur, Unidad Chetumal
BROW	BROW205-23	CH831-H08	COCALIM201020	BOLD:ACE4750	ECO-CH-Z	650[0n]	2		1	Yes				20-Oct-2020	Arctodiaptomus cf. dorsalis				El Colegio de la Frontera Sur, Unidad Chetumal
BROW	BROW210-24	CH832-A05	BUELIMN201020	BOLD:ACE4750	ECO-CH-Z	650[0n]	2		1	Yes				20-Oct-2020	Arctodiaptomus cf. dorsalis	Adult			El Colegio de la Frontera Sur, Unidad Chetumal
BROW	BROW221-24	CH832-B04	BUELIMN201020	BOLD:ACE4750	ECO-CH-Z	650[0n]	2		1	Yes				20-Oct-2020	Arctodiaptomus cf. dorsalis	Adult			El Colegio de la Frontera Sur, Unidad Chetumal
BROW	BROW238-24	CH832-C09	COCALIM211120	BOLD:ACE4750	ECO-CH-Z	650[0n]	2		1	Yes				21-Nov-2020	Arctodiaptomus cf. dorsalis	Adult			El Colegio de la Frontera Sur, Unidad Chetumal
BROW	BROW240-24	CH832-C11	COCALIM211120	BOLD:ACE4750	ECO-CH-Z	650[0n]	2		1	Yes				21-Nov-2020	Arctodiaptomus cf. dorsalis	Adult			El Colegio de la Frontera Sur, Unidad Chetumal
BROW	BROW257-24	CH832-E04	COCALIM211120	BOLD:ACE4750	ECO-CH-Z	650[0n]	2		1	Yes				21-Nov-2020	Arctodiaptomus cf. dorsalis	Adult			El Colegio de la Frontera Sur, Unidad Chetumal
BROW	BROW297-24	CH832-H08	COCALIM210121	BOLD:ACE4750	ECO-CH-Z	650[0n]	2		1	Yes				21-Jan-2021	Arctodiaptomus cf. dorsalis	Adult			El Colegio de la Frontera Sur, Unidad Chetumal
BROW	BROW298-24	CH832-H09	COCALIM210121	BOLD:ACE4750	ECO-CH-Z	650[0n]	2		1	Yes				21-Jan-2021	Arctodiaptomus cf. dorsalis	Adult			El Colegio de la Frontera Sur, Unidad Chetumal
ZPII	ZPII603-07	ZMXII-639	1462	BOLD:ABZ3765	ECO-CH-Z-08814	660[3n]	2			No				14-Jun-2007	Arctodiaptomus cf. dorsalis	A			El Colegio de la Frontera Sur, Unidad Chetumal	WGS84
BACZP	BACZP062-15	BACAZ-062	COCA310715T	BOLD:ABZ3765	ECO-CH-Z	595[0n]	2	MG450312	2	Yes				19-Jul-2015	Arctodiaptomus cf. dorsalis	Adult			El Colegio de la Frontera Sur, Unidad Chetumal
BACZP	BACZP458-16	BIOUG27652-G06	COCA021215TL	BOLD:ABZ3765	ECOSUR-CH-Z	658[0n]	2	MG449628	1	Yes				02-Dec-2015	Arctodiaptomus cf. dorsalis	Adult			El Colegio de la Frontera Sur, Unidad Chetumal
BACZP	BACZP471-16	BIOUG27652-H07	COCA021215TL	BOLD:ABZ3765	ECOSUR-CH-Z	658[0n]	2	MG449085	1	Yes				02-Dec-2015	Arctodiaptomus cf. dorsalis	Adult			El Colegio de la Frontera Sur, Unidad Chetumal
BACZP	BACZP475-16	BIOUG27652-H11	COCA021215TL	BOLD:ABZ3765	ECOSUR-CH-Z	658[0n]	2	MG448958	1	Yes				02-Dec-2015	Arctodiaptomus cf. dorsalis	Adult			El Colegio de la Frontera Sur, Unidad Chetumal
BACZP	BACZP859-16	BIOUG30215-A04	COCA010516TLAMB	BOLD:ABZ3765	ECO-CH-Z	658[0n]	2	MG449846		Yes				01-May-2016	Arctodiaptomus cf. dorsalis	Adult			El Colegio de la Frontera Sur, Unidad Chetumal
BACZP	BACZP2316-16	CCDB29626-A01	COCA170816TL2COLD	BOLD:ABZ3765	ECO-CH-Z	658[4n]	2	MG449546		Yes				17-Aug-2016	Arctodiaptomus cf. dorsalis				El Colegio de la Frontera Sur, Unidad Chetumal
SKAAN	SKAAN077-19	CH755-G05	CHAVELM220819	BOLD:ABZ3765	ECO-CH-Z	650[0n]	2	MZ517661	2	Yes				22-Aug-2019	Arctodiaptomus cf. dorsalis				El Colegio de la Frontera Sur, Unidad Chetumal
SKAAN	SKAAN115-19	CH756-B08	SIJNOHLM220819	BOLD:ABZ3765	ECO-CH-Z	650[0n]	2	MZ517718	2	Yes				22-Aug-2019	Arctodiaptomus cf. dorsalis				El Colegio de la Frontera Sur, Unidad Chetumal
SKAAN	SKAAN116-19	CH756-B09	SIJNOHLM220819	BOLD:ABZ3765	ECO-CH-Z	650[0n]	2	MZ517386	3	Yes				22-Aug-2019	Arctodiaptomus cf. dorsalis				El Colegio de la Frontera Sur, Unidad Chetumal
SKAAN	SKAAN117-19	CH756-B10	SIJNOHLM220819	BOLD:ABZ3765	ECO-CH-Z	650[0n]	2	MZ517743	2	Yes				22-Aug-2019	Arctodiaptomus cf. dorsalis				El Colegio de la Frontera Sur, Unidad Chetumal
SKAAN	SKAAN118-19	CH756-B11	SIJNOHLM220819	BOLD:ABZ3765	ECO-CH-Z	650[0n]	2	MZ518000	4	Yes				22-Aug-2019	Arctodiaptomus cf. dorsalis				El Colegio de la Frontera Sur, Unidad Chetumal
SKAAN	SKAAN184-19	CH756-H05	SIJNOHLI220819	BOLD:ABZ3765	ECO-CH-Z	593[0n]	2	MZ517399	2	No				22-Aug-2019	Arctodiaptomus cf. dorsalis				El Colegio de la Frontera Sur, Unidad Chetumal
SKAAN	SKAAN186-19	CH756-H07	SIJNOHLI220819	BOLD:ABZ3765	ECO-CH-Z	650[0n]	2	MZ517734	2	Yes				22-Aug-2019	Arctodiaptomus cf. dorsalis				El Colegio de la Frontera Sur, Unidad Chetumal
BROW	BROW014-23	CH785M-B02	BUENAVLIM201020	BOLD:ABZ3765	ECO-CH-Z	650[0n]	2		1	No				20-Oct-2020	Arctodiaptomus cf. dorsalis				El Colegio de la Frontera Sur, Unidad Chetumal
BROW	BROW040-23	CH785M-D04	COCALIM211120	BOLD:ABZ3765	ECO-CH-Z	650[0n]	2		1	Yes				21-Nov-2020	Arctodiaptomus cf. dorsalis				El Colegio de la Frontera Sur, Unidad Chetumal
BROW	BROW059-23	CH785M-E11	BUENAVLIM201120	BOLD:ABZ3765	ECO-CH-Z	650[0n]	2		1	Yes				20-Nov-2020	Arctodiaptomus cf. dorsalis				El Colegio de la Frontera Sur, Unidad Chetumal
BROW	BROW271-24	CH832-F06	COCALIM211120	BOLD:ABZ3765	ECO-CH-Z	650[0n]	2		1	Yes				21-Nov-2020	Arctodiaptomus cf. dorsalis	Adult			El Colegio de la Frontera Sur, Unidad Chetumal
ZPLIV	ZPII1500-11	HE-324	LEN070911	BOLD:ABA0903	ECO-CH-Z	595[0n]	2			No				07-Sep-2011	Arctodiaptomus cf. dorsalis	A	Eggs		El Colegio de la Frontera Sur, Unidad Chetumal
ZPII	ZPII1502-11	HE-326	LEN070911	BOLD:ABA0903	ECO-CH-Z-08815	658[1n]	2	KC616779		Yes				07-Sep-2011	Arctodiaptomus cf. dorsalis	A			El Colegio de la Frontera Sur, Unidad Chetumal	WGS84, Eggs sequenced
ZPLIV	ZPLIV416-11	HE-324.1	LEN070911	BOLD:ABA0903	ECO-CH-Z-08916	658[0n]	4	KC617585		Yes				07-Sep-2011	Arctodiaptomus cf. dorsalis	A			El Colegio de la Frontera Sur, Unidad Chetumal	WGS84, Eggs sequenced
ZPLIV	ZPLIV417-11	HE-325.1	LEN070911	BOLD:ABA0903	ECO-CH-Z-08941	658[0n]	4	KC617493		Yes				07-Sep-2011	Arctodiaptomus cf. dorsalis	A			El Colegio de la Frontera Sur, Unidad Chetumal	WGS84, Eggs sequenced
ZPLIV	ZPLIV418-11	HE-326.1	LEN070911	BOLD:ABA0903	ECO-CH-Z-08939	658[0n]	4	KC617492		Yes				07-Sep-2011	Arctodiaptomus cf. dorsalis	A			El Colegio de la Frontera Sur, Unidad Chetumal	WGS84, Eggs sequenced
ZPLIV	ZPLIV419-11	HE-327.1	LEN070911	BOLD:ABA0903	ECO-CH-Z-08940	658[0n]	4	KC617491		Yes				07-Sep-2011	Arctodiaptomus cf. dorsalis	A			El Colegio de la Frontera Sur, Unidad Chetumal	WGS84, Eggs sequenced
ZMIII	ZMIII745-12	HE-562	RPTEMIL140911	BOLD:ABA0903	ECO-CH-Z-08438	658[0n]	2			Yes				14-Sep-2011	Arctodiaptomus cf. dorsalis	A			El Colegio de la Frontera Sur, Unidad Chetumal	WGS84
ZMIII	ZMIII840-12	HE-562.1	RPTEMIL140911	BOLD:ABA0903	ECO-CH-Z-08439	661[0n]	4			Yes				14-Sep-2011	Arctodiaptomus cf. dorsalis	A			El Colegio de la Frontera Sur, Unidad Chetumal	WGS84
ZMIII	ZMIII863-12	HE-585	WPTEMILA140911	BOLD:ABA0903	ECO-CH-Z-08437	658[0n]	2			Yes				14-Sep-2011	Arctodiaptomus cf. dorsalis	A			El Colegio de la Frontera Sur, Unidad Chetumal	WGS84
ZMIII	ZMIII865-12	HE-587	LNEGV070911	BOLD:ABA0903	ECO-CH-Z-08445	658[0n]	2			Yes				07-Sep-2011	Arctodiaptomus cf. dorsalis	A			El Colegio de la Frontera Sur, Unidad Chetumal	WGS84, Eggs sequenced
ZMIII	ZMIII866-12	HE-588	LNEGV070911	BOLD:ABA0903	ECO-CH-Z-08686	658[0n]	2			Yes				07-Sep-2011	Arctodiaptomus cf. dorsalis	A			El Colegio de la Frontera Sur, Unidad Chetumal	WGS84, Eggs sequenced
ZMIII	ZMIII868-12	HE-590	LNEGV070911	BOLD:ABA0903	ECO-CH-Z-08440	658[0n]	2			Yes				07-Sep-2011	Arctodiaptomus cf. dorsalis	A			El Colegio de la Frontera Sur, Unidad Chetumal	WGS84
ZMIII	ZMIII870-12	HE-592	LNEGV070911	BOLD:ABA0903	ECO-CH-Z-08451	658[0n]	2			Yes				07-Sep-2011	Arctodiaptomus cf. dorsalis	A			El Colegio de la Frontera Sur, Unidad Chetumal	WGS84, Eggs sequenced
ZMIII	ZMIII958-12	HE-585.1	WPTEMILA140911	BOLD:ABA0903	ECO-CH-Z-08436	658[0n]	4			Yes				14-Sep-2011	Arctodiaptomus cf. dorsalis	A			El Colegio de la Frontera Sur, Unidad Chetumal	WGS84
ZMIII	ZMIII960-12	HE-587.1	LNEGV070911	BOLD:ABA0903	ECO-CH-Z-08444	658[0n]	4			Yes				07-Sep-2011	Arctodiaptomus cf. dorsalis	A			El Colegio de la Frontera Sur, Unidad Chetumal	WGS84, Eggs sequenced
ZMIII	ZMIII961-12	HE-588.1	LNEGV070911	BOLD:ABA0903	ECO-CH-Z	658[0n]	4			Yes				07-Sep-2011	Arctodiaptomus cf. dorsalis	A			El Colegio de la Frontera Sur, Unidad Chetumal	WGS84, Eggs sequenced
ZMIII	ZMIII962-12	HE-589.1	LNEGV070911	BOLD:ABA0903	ECO-CH-Z-08448	658[0n]	4			Yes				07-Sep-2011	Arctodiaptomus cf. dorsalis	A			El Colegio de la Frontera Sur, Unidad Chetumal	WGS84, Eggs sequenced
ZMIII	ZMIII963-12	HE-590.1	LNEGV070911	BOLD:ABA0903	ECO-CH-Z-08441	658[0n]	4			Yes				07-Sep-2011	Arctodiaptomus cf. dorsalis	A			El Colegio de la Frontera Sur, Unidad Chetumal	WGS84
ZMIII	ZMIII965-12	HE-592.1	LNEGV070911	BOLD:ABA0903	ECO-CH-Z-08687	658[0n]	4			Yes				07-Sep-2011	Arctodiaptomus cf. dorsalis	A			El Colegio de la Frontera Sur, Unidad Chetumal	WGS84, Eggs sequenced
GBAAS	GBA14391-13	KC617236		BOLD:ABA0903	HE-588	658[0n]		KC617236		No				08-Sep-2011	Arctodiaptomus cf. dorsalis				Mined from GenBank, NCBI
GBAAS	GBA14392-13	KC617235		BOLD:ABA0903	HE-562	658[0n]		KC617235		No				15-Sep-2011	Arctodiaptomus cf. dorsalis				Mined from GenBank, NCBI
GBAAS	GBA14393-13	KC617234		BOLD:ABA0903	HE-587.1	658[0n]		KC617234		No				08-Sep-2011	Arctodiaptomus cf. dorsalis				Mined from GenBank, NCBI
GBAAS	GBA14394-13	KC617233		BOLD:ABA0903	HE-585.1	658[0n]		KC617233		No				15-Sep-2011	Arctodiaptomus cf. dorsalis				Mined from GenBank, NCBI
GBAAS	GBA14395-13	KC617232		BOLD:ABA0903	HE-585	658[0n]		KC617232		No				15-Sep-2011	Arctodiaptomus cf. dorsalis				Mined from GenBank, NCBI
GBAAS	GBA14396-13	KC617231		BOLD:ABA0903	HE-587	658[0n]		KC617231		No				08-Sep-2011	Arctodiaptomus cf. dorsalis				Mined from GenBank, NCBI
GBAAS	GBA14397-13	KC617230		BOLD:ABA0903	HE-562.1	658[0n]		KC617230		No				15-Sep-2011	Arctodiaptomus cf. dorsalis				Mined from GenBank, NCBI
GBAAS	GBA14398-13	KC617229		BOLD:ABA0903	HE-592.1	658[0n]		KC617229		No				08-Sep-2011	Arctodiaptomus cf. dorsalis				Mined from GenBank, NCBI
GBAAS	GBA14399-13	KC617228		BOLD:ABA0903	HE-590.1	658[0n]		KC617228		No				08-Sep-2011	Arctodiaptomus cf. dorsalis				Mined from GenBank, NCBI
GBAAS	GBA14400-13	KC617227		BOLD:ABA0903	HE-589.1	658[0n]		KC617227		No				08-Sep-2011	Arctodiaptomus cf. dorsalis				Mined from GenBank, NCBI
GBAAS	GBA14401-13	KC617226		BOLD:ABA0903	HE-592	658[0n]		KC617226		No				08-Sep-2011	Arctodiaptomus cf. dorsalis				Mined from GenBank, NCBI
GBAAS	GBA14402-13	KC617225		BOLD:ABA0903	HE-588.1	658[0n]		KC617225		No				08-Sep-2011	Arctodiaptomus cf. dorsalis				Mined from GenBank, NCBI
GBAAS	GBA14403-13	KC617224		BOLD:ABA0903	HE-590	658[0n]		KC617224		No				08-Sep-2011	Arctodiaptomus cf. dorsalis				Mined from GenBank, NCBI
EXDB	EXDB802-21	CH777-E06	NOHBECTL1080320	BOLD:ABA0903	ECO-CH-Z	650[0n]	2		1	Yes				08-Mar-2020	Arctodiaptomus cf. dorsalis	Adult			El Colegio de la Frontera Sur, Unidad Chetumal
EXDB	EXDB1886-21	CH819-A09	HUAYLIMN111220	BOLD:ABA0903	ECO-CH-Z	657[0n]	2		1	No				11-Dec-2020	Arctodiaptomus cf. dorsalis				El Colegio de la Frontera Sur, Unidad Chetumal
EXDB	EXDB1910-21	CH819-C09	HUAYLIMN111220	BOLD:ABA0903	ECO-CH-Z	657[0n]	2		1	Yes				11-Dec-2020	Arctodiaptomus cf. dorsalis				El Colegio de la Frontera Sur, Unidad Chetumal
COPMG	ZPLMX210-06	ZPLMX241	K50Tam100905	BOLD:AAE6394	ECO-CH-Z-03171	560[2n]	2	EU770451		Yes				10-Sep-2005	Arctodiaptomus cf. dorsalis				El Colegio de la Frontera Sur	GPS WGS84
COPMG	ZPLMX520-06	ZPLMX551	K50Tam100905	BOLD:AAE6394	ECO-CH-Z-03171	656[3n]	2	EU770450	1	Yes				10-Sep-2005	Arctodiaptomus cf. dorsalis				El Colegio de la Frontera Sur	GPS WGS84
ZPII	ZPII1374-11	HE-202	SIL260611	BOLD:AAE0729	ECO-CH-Z-08190	658[0n]	2	KC616775		Yes				26-Jun-2011	Arctodiaptomus cf. dorsalis	A			El Colegio de la Frontera Sur, Unidad Chetumal	WGS84, Eggs sequenced
ZPII	ZPII1431-11	HE-257	CH1JOES260611	BOLD:AAE0729	ECO-CH-Z-08191	658[0n]	2	KC616776		Yes				26-Jun-2011	Arctodiaptomus cf. dorsalis	A			El Colegio de la Frontera Sur, Unidad Chetumal	WGS84, Eggs sequenced
ZPLIV	ZPLIV670-11	HE-202.1	SIL260611	BOLD:AAE0729	ECO-CH-Z-08189	658[0n]	4	KC617486		Yes				26-Jun-2011	Arctodiaptomus cf. dorsalis	A			El Colegio de la Frontera Sur, Unidad Chetumal	WGS84, Eggs sequenced
ZPLIV	ZPLIV713-11	HE-244.1	VER2AS250611	BOLD:AAE0729	ECO-CH-Z-08199	627[0n]	4	KC617483		Yes				25-Jun-2011	Arctodiaptomus cf. dorsalis	A			El Colegio de la Frontera Sur, Unidad Chetumal	WGS84, Part sequenced
ZPLIV	ZPLIV726-11	HE-256.1	CH1JOES260611	BOLD:AAE0729	ECO-CH-Z-08196	649[0n]	4	KC617485		Yes				26-Jun-2011	Arctodiaptomus cf. dorsalis	A			El Colegio de la Frontera Sur, Unidad Chetumal	WGS84
ZPLIV	ZPLIV727-11	HE-257.1	CH1JOES260611	BOLD:AAE0729	ECO-CH-Z-08192	658[0n]	4	KC617488		Yes				26-Jun-2011	Arctodiaptomus cf. dorsalis	A			El Colegio de la Frontera Sur, Unidad Chetumal	WGS84, Eggs sequenced
ZPLIV	ZPLIV733-11	HE-263.1	CH1JOES260611	BOLD:AAE0729	ECO-CH-Z-08193	658[0n]	4	KC617487		Yes				26-Jun-2011	Arctodiaptomus cf. dorsalis	A			El Colegio de la Frontera Sur, Unidad Chetumal	WGS84
ZPLIV	ZPLIV741-11	HE-271.1	USUJONLI250611	BOLD:AAE0729	ECO-CH-Z-08198	622[0n]	4	KC617489		Yes				25-Jun-2011	Arctodiaptomus cf. dorsalis	A			El Colegio de la Frontera Sur, Unidad Chetumal	WGS84, Part sequenced
ZMIII	ZMIII751-12	HE-568	STALUC2260611	BOLD:AAE0729	ECO-CH-Z-08183	658[0n]	2			Yes				26-Jun-2011	Arctodiaptomus cf. dorsalis	A			El Colegio de la Frontera Sur, Unidad Chetumal	WGS84
ZMIII	ZMIII752-12	HE-569	STALUC2260611	BOLD:AAE0729	ECO-CH-Z-08195	658[0n]	2			Yes				26-Jun-2011	Arctodiaptomus cf. dorsalis	A			El Colegio de la Frontera Sur, Unidad Chetumal	WGS84
ZMIII	ZMIII753-12	HE-570	STALUC2260611	BOLD:AAE0729	ECO-CH-Z-08187	658[0n]	2			Yes				26-Jun-2011	Arctodiaptomus cf. dorsalis	A			El Colegio de la Frontera Sur, Unidad Chetumal	WGS84
ZMIII	ZMIII846-12	HE-568.1	STALUC2260611	BOLD:AAE0729	ECO-CH-Z-08184	661[0n]	4			Yes				26-Jun-2011	Arctodiaptomus cf. dorsalis	A			El Colegio de la Frontera Sur, Unidad Chetumal	WGS84
ZMIII	ZMIII847-12	HE-569.1	STALUC2260611	BOLD:AAE0729	ECO-CH-Z-08194	661[0n]	4			Yes				26-Jun-2011	Arctodiaptomus cf. dorsalis	A			El Colegio de la Frontera Sur, Unidad Chetumal	WGS84
ZMIII	ZMIII848-12	HE-570.1	STALUC2260611	BOLD:AAE0729	ECO-CH-Z-08188	661[0n]	4			Yes				26-Jun-2011	Arctodiaptomus cf. dorsalis	A			El Colegio de la Frontera Sur, Unidad Chetumal	WGS84
ZMIII	ZMIII949-12	HE-576.1	STALUC2260611	BOLD:AAE0729	ECO-CH-Z-08185	658[0n]	4			Yes				26-Jun-2011	Arctodiaptomus cf. dorsalis	A			El Colegio de la Frontera Sur, Unidad Chetumal	WGS84, Eggs sequenced
GBAAS	GBA14404-13	KC617223		BOLD:AAE0729	HE-570.1	658[0n]		KC617223		No				27-Jun-2011	Arctodiaptomus cf. dorsalis				Mined from GenBank, NCBI
GBAAS	GBA14405-13	KC617222		BOLD:AAE0729	HE-568.1	658[0n]		KC617222		No				27-Jun-2011	Arctodiaptomus cf. dorsalis				Mined from GenBank, NCBI
GBAAS	GBA14406-13	KC617221		BOLD:AAE0729	HE-576.1	658[0n]		KC617221		No				27-Jun-2011	Arctodiaptomus cf. dorsalis				Mined from GenBank, NCBI
GBAAS	GBA14407-13	KC617220		BOLD:AAE0729	HE-569.1	658[0n]		KC617220		No				27-Jun-2011	Arctodiaptomus cf. dorsalis				Mined from GenBank, NCBI
GBAAS	GBA14408-13	KC617219		BOLD:AAE0729	HE-576	608[0n]		KC617219		No				27-Jun-2011	Arctodiaptomus cf. dorsalis				Mined from GenBank, NCBI
GBAAS	GBA14409-13	KC617218		BOLD:AAE0729	HE-570	658[0n]		KC617218		No				27-Jun-2011	Arctodiaptomus cf. dorsalis				Mined from GenBank, NCBI
GBAAS	GBA14410-13	KC617217		BOLD:AAE0729	HE-569	658[0n]		KC617217		No				27-Jun-2011	Arctodiaptomus cf. dorsalis				Mined from GenBank, NCBI
GBAAS	GBA14411-13	KC617216		BOLD:AAE0729	HE-568	658[0n]		KC617216		No				27-Jun-2011	Arctodiaptomus cf. dorsalis				Mined from GenBank, NCBI
EXDB	EXDB281-20	CH772-H10	PCETL5150320	BOLD:AAE0729	ECO-CH-Z	608[1n]	2		1	Yes				15-Mar-2020	Arctodiaptomus cf. dorsalis 1				El Colegio de la Frontera Sur, Unidad Chetumal
EXDB	EXDB486-20	CH774-B06	SILVITTL1180320	BOLD:AAE0729	ECO-CH-Z	650[0n]	2		1	Yes				18-Mar-2020	Arctodiaptomus cf. dorsalis 1	Adult			El Colegio de la Frontera Sur, Unidad Chetumal
EXDB	EXDB541-20	CH774-G03	SILVITTL1180320	BOLD:AAE0729	ECO-CH-Z	650[0n]	2		2	Yes				18-Mar-2020	Arctodiaptomus cf. dorsalis 1				El Colegio de la Frontera Sur, Unidad Chetumal
EXDB	EXDB544-20	CH774-G06	SILVITTL1180320	BOLD:AAE0729	ECO-CH-Z	650[0n]	2		1	Yes				18-Mar-2020	Arctodiaptomus cf. dorsalis 1	Adult			El Colegio de la Frontera Sur, Unidad Chetumal
EXDB	EXDB571-21	CH775-A11	SILVITTL1180320	BOLD:AAE0729	ECO-CH-Z-011171	650[0n]	2		1	Yes				18-Mar-2020	Arctodiaptomus cf. dorsalis 1	Adult			El Colegio de la Frontera Sur, Unidad Chetumal	Eggs sequenced
EXDB	EXDB600-21	CH775-D04	SILVITTL4180320	BOLD:AAE0729	ECO-CH-Z	650[0n]	2		1	Yes				18-Mar-2020	Arctodiaptomus cf. dorsalis 1	Adult			El Colegio de la Frontera Sur, Unidad Chetumal
EXDB	EXDB602-21	CH775-D06	SILVITTL4180320	BOLD:AAE0729	ECO-CH-Z	650[0n]	2		1	Yes				18-Mar-2020	Arctodiaptomus cf. dorsalis 1	Adult			El Colegio de la Frontera Sur, Unidad Chetumal
EXDB	EXDB604-21	CH775-D08	SILVITTL4180320	BOLD:AAE0729	ECO-CH-Z	650[0n]	2		1	Yes				18-Mar-2020	Arctodiaptomus cf. dorsalis 1	Adult			El Colegio de la Frontera Sur, Unidad Chetumal
EXDB	EXDB619-21	CH775-E11	SILVITTL4180320	BOLD:AAE0729	ECO-CH-Z	650[0n]	2		1	Yes				18-Mar-2020	Arctodiaptomus cf. dorsalis 1	Adult			El Colegio de la Frontera Sur, Unidad Chetumal
EXDB	EXDB666-21	CH776-A12	SILVITTL5180320	BOLD:AAE0729	ECO-CH-Z	650[0n]	2		3	Yes				18-Mar-2020	Arctodiaptomus cf. dorsalis 1				El Colegio de la Frontera Sur, Unidad Chetumal
EXDB	EXDB720-21	CH776-F06	SILVITTL3180320	BOLD:AAE0729	ECO-CH-Z	650[0n]	2		1	Yes				18-Mar-2020	Arctodiaptomus cf. dorsalis 1	Adult			El Colegio de la Frontera Sur, Unidad Chetumal
EXDB	EXDB743-21	CH776-H05	ILUSLIT2140320	BOLD:AAE0729	ECO-CH-Z	550[0n]	2		1	No				14-Mar-2020	Arctodiaptomus cf. dorsalis 1	Adult			El Colegio de la Frontera Sur, Unidad Chetumal
EXDB	EXDB450-20	CH773-G04	SILVITTL1180320		ECO-CH-Z	650[0n]	2		1	Yes			Yes	18-Mar-2020	Arctodiaptomus cf. dorsalis 1	Adult			El Colegio de la Frontera Sur, Unidad Chetumal
EXDB	EXDB451-20	CH773-G05	SILVITTL1180320		ECO-CH-Z	632[0n]	2		1	No			Yes	18-Mar-2020	Arctodiaptomus cf. dorsalis 1	Adult			El Colegio de la Frontera Sur, Unidad Chetumal
COPMG	ZPLMX517-06	ZPLMX548	Sample 1124	BOLD:AAE6395	ECO-CH-Z-03317	656[0n]	2	EU770447	1	Yes				29-Sep-2004	Arctodiaptomus cf. dorsalis1				El Colegio de la Frontera Sur	GPS WGS84
MCM	MCM702-17	MAGA-0322	Cala154_SLP7	BOLD:AAE6395	---	650[0n]	2			Yes				20-Dec-2016	Arctodiaptomus cf. dorsalis1	Adult			El Colegio de la Frontera Sur, Unidad Chetumal	Entire body
MCM	MCM703-17	MAGA-0323	Cala155_SLP7	BOLD:AAE6395	---	650[0n]	2			Yes				20-Dec-2016	Arctodiaptomus cf. dorsalis1	Adult			El Colegio de la Frontera Sur, Unidad Chetumal	Entire body
MCM	MCM704-17	MAGA-0324	Cala156_SLP7	BOLD:AAE6395	---	582[0n]	2			No				20-Dec-2016	Arctodiaptomus cf. dorsalis1	Adult			El Colegio de la Frontera Sur, Unidad Chetumal	Entire body
MCM	MCM705-17	MAGA-0325	Cala157_SLP7	BOLD:AAE6395	---	650[0n]	2			Yes				20-Dec-2016	Arctodiaptomus cf. dorsalis1	Adult			El Colegio de la Frontera Sur, Unidad Chetumal	Entire body
MCM	MCM706-17	MAGA-0326	Cala158_SLP7	BOLD:AAE6395	---	650[0n]	2			Yes				20-Dec-2016	Arctodiaptomus cf. dorsalis1	Adult			El Colegio de la Frontera Sur, Unidad Chetumal	Entire body
MCM	MCM707-17	MAGA-0327	Cala159_SLP7	BOLD:AAE6395	---	650[0n]	2			Yes				20-Dec-2016	Arctodiaptomus cf. dorsalis1	Adult			El Colegio de la Frontera Sur, Unidad Chetumal	Entire body
MCM	MCM708-17	MAGA-0328	Cala160_SLP7	BOLD:AAE6395	---	650[0n]	2			Yes				20-Dec-2016	Arctodiaptomus cf. dorsalis1	Adult			El Colegio de la Frontera Sur, Unidad Chetumal	Entire body
MCM	MCM710-17	MAGA-0330	Cala162_SLP7	BOLD:AAE6395	ECO-CH-Z	650[1n]	2			Yes				20-Dec-2016	Arctodiaptomus cf. dorsalis1	Adult			El Colegio de la Frontera Sur, Unidad Chetumal	Entire body
MCM	MCM711-17	MAGA-0331	Cala163_SLP7	BOLD:AAE6395	---	650[0n]	2			Yes				20-Dec-2016	Arctodiaptomus cf. dorsalis1	Adult			El Colegio de la Frontera Sur, Unidad Chetumal	Entire body
MCM	MCM712-17	MAGA-0332	Cala164_SLP7	BOLD:AAE6395	---	650[0n]	2			Yes				20-Dec-2016	Arctodiaptomus cf. dorsalis1	Adult			El Colegio de la Frontera Sur, Unidad Chetumal	Entire body
ZPLIV	ZPLIV711-11	HE-242.1	VER2AS250611	BOLD:AAE0729	ECO-CH-Z-08201	542[0n]	4	KC617490		Yes				25-Jun-2011	Arctodiaptomus cf. dorsalis1	A			El Colegio de la Frontera Sur, Unidad Chetumal	WGS84, Part sequenced
ZPLIV	ZPLIV712-11	HE-243.1	VER2AS250611	BOLD:AAE0729	ECO-CH-Z-08200	546[0n]	4	KC617482		No				25-Jun-2011	Arctodiaptomus cf. dorsalis1	A			El Colegio de la Frontera Sur, Unidad Chetumal	WGS84, Part sequenced
ZPLIV	ZPLIV714-11	HE-245.1	VER2AS250611	BOLD:AAE0729	ECO-CH-Z-08197	543[0n]	4	KC617484		Yes				25-Jun-2011	Arctodiaptomus cf. dorsalis1	A			El Colegio de la Frontera Sur, Unidad Chetumal	WGS84, Part sequenced
ZMIII	ZMIII854-12	HE-576	STALUC2260611	BOLD:AAE0729	ECO-CH-Z-08186	608[0n]	2			Yes				26-Jun-2011	Arctodiaptomus cf. dorsalis1	A			El Colegio de la Frontera Sur, Unidad Chetumal	WGS84, Eggs sequenced
FAMX	ZMIII857-12	HE-579	STALUC2260611		ECO-CH-Z	648[0n]	2			Yes				26-Jun-2011	Arctodiaptomus cf. dorsalis1	A	Eggs		El Colegio de la Frontera Sur, Unidad Chetumal
COPMG	ZPLMX863-06	ZPLMX890	MAC0606	BOLD:AAF4891	ECO-CH-Z-03217	656[0n]	2	EU770452	1	Yes				30-May-2006	Arctodiaptomus cf. dorsalis2				El Colegio de la Frontera Sur	GPS WGS84
COPMG	ZPLMX865-06	ZPLMX892	MAC0606	BOLD:AAF4891	ECO-CH-Z-03218	656[1n]	2	EU770454	1	Yes				30-May-2006	Arctodiaptomus cf. dorsalis2				El Colegio de la Frontera Sur	GPS WGS84
COPMG	ZPLMX518-06	ZPLMX549	Sample 1124		ECO-CH-Z-03317	517[0n]	2	EU770448	1	Yes				29-Sep-2004	Arctodiaptomus cf. dorsalis2				El Colegio de la Frontera Sur	GPS WGS84
COPMG	ZPLMX866-06	ZPLMX893	MAC0606	BOLD:AAF4892	ECO-CH-Z-03219	656[3n]	2	EU770455	1	Yes				30-May-2006	Arctodiaptomus cf. dorsalis3				El Colegio de la Frontera Sur	GPS WGS84
FWC	ZPC631-18	CCDB 24622 E11	84	BOLD:AAF4891		661[0n]	2		1	Yes				22-Nov-2017	Arctodiaptomus cf. dorsalis3				Centre for Biodiversity Genomics
FWC	ZPC632-18	CCDB 24622 E12	87-88	BOLD:AAF4891		661[0n]	2		1	Yes				22-Nov-2017	Arctodiaptomus cf. dorsalis3		With Eggs		Centre for Biodiversity Genomics
FWC	ZPC634-18	CCDB 24622 F02	92	BOLD:AAF4891		661[0n]	2		1	Yes				22-Nov-2017	Arctodiaptomus cf. dorsalis3		With Eggs		Centre for Biodiversity Genomics
FWC	ZPC636-18	CCDB 24622 F04	94-95	BOLD:AAF4891		661[0n]	2		1	Yes				22-Nov-2017	Arctodiaptomus cf. dorsalis3				Centre for Biodiversity Genomics
FWC	ZPC637-18	CCDB 24622 F05	4	BOLD:AAF4891		661[0n]	2		1	Yes				22-Nov-2017	Arctodiaptomus cf. dorsalis3				Centre for Biodiversity Genomics
COPMG	ZPLMX512-06	ZPLMX543	Sample 1323	BOLD:AEM6544	ECO-CH-Z-03165	656[2n]	2	EU770457	1	Yes				01-Aug-2005	Arctodiaptomus dorsalis				El Colegio de la Frontera Sur	GPS WGS84
COPMG	ZPLMX513-06	ZPLMX544	Sample 1323	BOLD:AEM6544	ECO-CH-Z-03165	637[3n]	2	EU770458	1	Yes				01-Aug-2005	Arctodiaptomus dorsalis				El Colegio de la Frontera Sur	GPS WGS84
CAZUL	CAZUL171-17	CH680-G04	CA161001TL3	BOLD:AEM6544	ECO-CH-Z	553[0n]	2	MT888302	1	Yes				01-Oct-2016	Arctodiaptomus dorsalis	Adult			El Colegio de la Frontera Sur, Unidad Chetumal
ZOOPS	ZOOPS427-19	ZOOPS_0427	CBFS-Specimen-426	BOLD:AEC2215		658[0n]	2	OP829912	5	Yes				10-Jul-2019	Arctodiaptomus dorsalis	Adult	Barcoding	E-Vouchered:DNA/Tissue+Photo	University of Guelph	Plankton
ZOOPS	ZOOPS428-19	ZOOPS_0428	CBFS-Specimen-427	BOLD:AEC2215		648[0n]	2	OP830089	8	Yes				10-Jul-2019	Arctodiaptomus dorsalis	Adult	Barcoding	E-Vouchered:DNA/Tissue+Photo	University of Guelph	Plankton
ZOOPS	ZOOPS429-19	ZOOPS_0429	CBFS-Specimen-428	BOLD:AEC2215		658[0n]	2	OP830334	11	Yes				10-Jul-2019	Arctodiaptomus dorsalis	Adult	Barcoding	E-Vouchered:DNA/Tissue+Photo	University of Guelph	Plankton
MCM	MCM713-17	MAGA-0333	Cala165_SLP7	BOLD:ADJ3373		650[0n]	2			Yes				20-Dec-2016	Arctodiaptomus dorsalis	Adult			El Colegio de la Frontera Sur, Unidad Chetumal	Entire body
COPMG	ZPLMX514-06	ZPLMX545	Sample 1323	BOLD:ACF0749	ECO-CH-Z-03165	656[1n]	2	EU770459	1	Yes				01-Aug-2005	Arctodiaptomus dorsalis				El Colegio de la Frontera Sur	GPS WGS84
GBAAS	GBA14336-13	KC616777		BOLD:ABZ3765	ZMXII-639	654[3n]		KC616777		No				15-Jun-2007	Arctodiaptomus dorsalis				Mined from GenBank, NCBI
ZOOPS	ZOOPS426-19	ZOOPS_0426	CBFS-Specimen-425	BOLD:AAF4891		658[0n]	2	OP830037	10	Yes				10-Jul-2019	Arctodiaptomus dorsalis	Adult	Barcoding	E-Vouchered:DNA/Tissue+Photo	University of Guelph	Plankton
ZOOPS	ZOOPS431-19	ZOOPS_0431	CBFS-Specimen-430	BOLD:AAF4891		642[1n]	2	OP830319	10	Yes				10-Jul-2019	Arctodiaptomus dorsalis	Adult	Barcoding	E-Vouchered:DNA/Tissue+Photo	University of Guelph	Plankton
FWC	ZPC1048-20	CCDB-24003 A01	CCDB-24003 A01	BOLD:AAF4891		610[0n]	2		1	Yes				25-Jan-2018	Arctodiaptomus dorsalis		Freshwater		Centre for Biodiversity Genomics
FWC	ZPC1099-20	CCDB-24003 E04	CCDB-24003 E04	BOLD:AAF4891		608[0n]	2		1	Yes				15-Feb-2018	Arctodiaptomus dorsalis		Freshwater		Centre for Biodiversity Genomics
FWC	ZPC1102-20	CCDB-24003 E07	CCDB-24003 E07	BOLD:AAF4891		636[0n]	2		1	Yes				15-Feb-2018	Arctodiaptomus dorsalis		Freshwater		Centre for Biodiversity Genomics
ZPLMC	ZPLMX188-06	ZPLMX219	Sample 1124		ECO-CH-Z-03317	566[11n]	2		3	No				29-Sep-2004	Arctodiaptomus dorsalis				El Colegio de la Frontera Sur	GPS WGS84
ZPLMC	ZPLMX189-06	ZPLMX220	Sample 1124		ECO-CH-Z-03317	606[11n]	2			No				29-Sep-2004	Arctodiaptomus dorsalis				El Colegio de la Frontera Sur	GPS WGS84
ZPII	ZPII1501-11	HE-325	LEN070911	BOLD:ABA0903	ECO-CH-Z-08816	597[0n]	2	KC616778		Yes				07-Sep-2011	Arctodiaptomus dorsalis4	A			El Colegio de la Frontera Sur, Unidad Chetumal	WGS84, Eggs sequenced
ZPII	ZPII1503-11	HE-327	LEN070911	BOLD:ABA0903	ECO-CH-Z-08817	523[1n]	2	KC616780		No				07-Sep-2011	Arctodiaptomus dorsalis4	A			El Colegio de la Frontera Sur, Unidad Chetumal	WGS84, Eggs sequenced
GJOAA	GJOAA9326-23	BIOUG98437-H01	L#22GJOA-0055	BOLD:AFD8025	BIOUG98437-H01	658[6n]	2		1	Yes				10-Jul-2022	Diaptomidae			Vouchered:Registered Collection	Centre for Biodiversity Genomics
GJOA	GJOA497-21	BIOUG75622-A02	L#21GJOA-0014	BOLD:AER0320	BIOUG75622-A02	652[0n]			1	No				18-Jul-2021	Diaptomidae			Vouchered:Registered Collection	Centre for Biodiversity Genomics
ZPLVI	ZPLVI026-25	CH878-C02	COCA130122	BOLD:AEO1594	ECO-CH-Z	657[0n]	2			Yes					Diaptomidae				El Colegio de la Frontera Sur, Unidad Chetumal
ZPLVI	ZPLVI033-25	CH878-C09	COCA130122	BOLD:AEO1594	ECO-CH-Z	657[0n]	2			Yes					Diaptomidae				El Colegio de la Frontera Sur, Unidad Chetumal
ZPII	ZPII770-11	HE-049	DJT 20090	BOLD:ADL9739	ECO-CH-Z-08726	664[0n]	2		1	Yes				28-Jun-2005	Diaptomidae	A			El Colegio de la Frontera Sur, Unidad Chetumal	WGS84, Eggs sequenced
ZPII	ZPII773-11	HE-052	DJT 20090	BOLD:ADL9739	ECO-CH-Z-08701	664[0n]	2		2	Yes				28-Jun-2005	Diaptomidae	A			El Colegio de la Frontera Sur, Unidad Chetumal	WGS84
ZPII	ZPII783-11	HE-062	DJT 20096	BOLD:ADL9739	ECO-CH-Z-08718	664[0n]	2		3	Yes				29-Jun-2005	Diaptomidae	A			El Colegio de la Frontera Sur, Unidad Chetumal	WGS84
GBAAS	GBA14313-13	KC616817		BOLD:ADL9739	HE-052	658[0n]		KC616817		No				29-Jun-2005	Diaptomidae				Mined from GenBank, NCBI
GBAAS	GBA14319-13	KC616810		BOLD:ADL9739	HE-062	658[0n]		KC616810		No				30-Jun-2005	Diaptomidae				Mined from GenBank, NCBI
GBAAS	GBA14335-13	KC616794		BOLD:ADL9739	HE-049	658[0n]		KC616794		No				29-Jun-2005	Diaptomidae				Mined from GenBank, NCBI
GBAAS	GBA14351-13	KC617342		BOLD:ABW5376	HE-591	658[0n]		KC617342		No				08-Sep-2011	Diaptomidae				Mined from GenBank, NCBI
ZPII	ZPII776-11	HE-055	DJT 20093	BOLD:AAZ2021	ECO-CH-Z-08725	544[0n]	2			No				28-Jun-2005	Diaptomidae	A			El Colegio de la Frontera Sur, Unidad Chetumal	WGS84
GBAAS	GBA14314-13	KC616815		BOLD:AAZ2021	HE-055	538[0n]		KC616815		No				29-Jun-2005	Diaptomidae				Mined from GenBank, NCBI
ZPII	ZPII786-11	HE-065	DJT 20085	BOLD:AAY6495	ECO-CH-Z-08716	619[1n]	2			No				27-Jun-2005	Diaptomidae	A	Big		El Colegio de la Frontera Sur, Unidad Chetumal	WGS84, Eggs sequenced
GBAAS	GBA14321-13	KC616808		BOLD:AAY6495	HE-065	613[1n]		KC616808		No				28-Jun-2005	Diaptomidae				Mined from GenBank, NCBI
ZPII	ZPII785-11	HE-064	DJT 20085	BOLD:AAY6494	ECO-CH-Z-08717	664[1n]	2			No				27-Jun-2005	Diaptomidae	A	Big		El Colegio de la Frontera Sur, Unidad Chetumal	WGS84
GBAAS	GBA14320-13	KC616809		BOLD:AAY6494	HE-064	658[1n]		KC616809		No				28-Jun-2005	Diaptomidae				Mined from GenBank, NCBI
BCRUA	BCRUA031-10	10BBPLANK-007	L#2010FL-469	BOLD:AAV0653	10BBPLANK-007	658[1n]	2		1	Yes				23-Mar-2010	Diaptomidae		Little Manatee River SP	E-Vouchered:DNA/Tissue+Photo	Centre for Biodiversity Genomics	Freehand Sampling|Clear sky, 20s, low wind plankton net sample
BCRUA	BCRUA032-10	10BBPLANK-008	L#2010FL-469	BOLD:AAV0653	10BBPLANK-008	658[0n]	2		1	Yes				23-Mar-2010	Diaptomidae		Little Manatee River SP	E-Vouchered:DNA/Tissue+Photo	Centre for Biodiversity Genomics	Freehand Sampling|Clear sky, 20s, low wind plankton net sample
BCRUA	BCRUA038-10	10BBPLANK-014	L#2010FL-469	BOLD:AAV0653	10BBPLANK-014	658[0n]	2		1	Yes				23-Mar-2010	Diaptomidae		Little Manatee River SP	E-Vouchered:DNA/Tissue+Photo	Centre for Biodiversity Genomics	Freehand Sampling|Clear sky, 20s, low wind plankton net sample
BCRUA	BCRUA113-10	10BBPLANK-089	L#2010FL-370	BOLD:AAV0653	10BBPLANK-089	633[3n]	2		1	No				18-Mar-2010	Diaptomidae		Myakka River SP		Centre for Biodiversity Genomics	Bottle Trap|Clear cool night
ZPLCA	BACZP2286-16	CH670-F06	BOBP170716	BOLD:AAG9532	ECO-CH-Z	656[0n]	2			Yes				17-Jul-2016	Diaptomidae				El Colegio de la Frontera Sur, Unidad Chetumal
ZPLCA	BACZP2287-16	CH670-F07	BOBP170716	BOLD:AAG9532	ECO-CH-Z	677[0n]	2			Yes				17-Jul-2016	Diaptomidae				El Colegio de la Frontera Sur, Unidad Chetumal
CTM	CTM117-10	HE012			ECO-CH-Z	658[0n]	2			Yes			Yes	22-Mar-2010	Diaptomidae	A			El Colegio de la Frontera Sur, Unidad Chetumal
ZMIII	ZMIII869-12	HE-591	LNEGV070911	BOLD:ABW5376	ECO-CH-Z-08616	658[0n]	2			Yes				07-Sep-2011	Diaptominae	A			El Colegio de la Frontera Sur, Unidad Chetumal	WGS84
ZPLIV	ZPLIV483-11	HE-391	IRAMV220611	BOLD:ABA0904	ECO-CH-Z-08921	658[0n]	2	KC617627		Yes				22-Jun-2011	Diaptominae	A			El Colegio de la Frontera Sur, Unidad Chetumal	WGS84, Eggs sequenced
ZPLIV	ZPLIV578-11	HE-391.1	IRAMV220611	BOLD:ABA0904	ECO-CH-Z-08919	658[0n]	4	KC617631		Yes				22-Jun-2011	Diaptominae	A			El Colegio de la Frontera Sur, Unidad Chetumal	WGS84, Eggs sequenced
ZPLIV	ZPLIV579-11	HE-392.1	IRAMV220611	BOLD:ABA0904	ECO-CH-Z-08920	619[0n]	4	KC617626		Yes				22-Jun-2011	Diaptominae	A			El Colegio de la Frontera Sur, Unidad Chetumal	WGS84, Eggs sequenced
ZPLCA	ZPLMX982-06	ZPLCA034	LAC030806			548[13n]	2			No				03-Aug-2006	Diaptominae	A			El Colegio de la Frontera Sur
CTM	CTM083-10	CTM0083	83			634[0n]	2	HQ944361-SUPPRESSED		Yes			Yes		Diaptominae	A			El Colegio de la Frontera Sur, Unidad Chetumal
FAMX	ZPII910-11	AS26a6	LOV210410		ECO-CH-Z-08776	658[0n]	2			Yes			Yes	21-Apr-2010	Diaptominae	I			El Colegio de la Frontera Sur, Unidad Chetumal	WGS84, Nauplius
BBCRU	BBCRU021-10	10BBCRU-0077	L#PC2010PA-124	BOLD:AAG9532	10BBCRU-0077	658[0n]	2	KM611626	1	Yes				20-Jun-2010	Diaptomus		Prince Albert NP	Vouchered:Registered Collection	Centre for Biodiversity Genomics
BBCRU	BBCRU115-10	10BBCRU-0171	L#PC2010PA-118	BOLD:AAG9532	10BBCRU-0171	658[0n]	2	KM611584	1	Yes				20-Jun-2010	Diaptomus		Prince Albert NP	Vouchered:Registered Collection	Centre for Biodiversity Genomics
DNARC	DNARC237-19	CHARS00293-D11	DN_19_BE_08a	BOLD:AER5696		629[0n]	2		1	Yes				18-Jul-2019	Hesperodiaptomus			Vouchered:Registered Collection	Centre for Biodiversity Genomics
GCHAR	GCHAR1149-19	CHARS00337-E06	L#19CHARS-0275	BOLD:AER5696		657[0n]	2		1	Yes				07-Aug-2019	Hesperodiaptomus			Vouchered:Registered Collection	Centre for Biodiversity Genomics
GCHAR	GCHAR1411-19	CHARS00339-E08	L#19CHARS-0315	BOLD:AER5696		656[0n]	2		1	Yes				13-Aug-2019	Hesperodiaptomus			Vouchered:Registered Collection	Centre for Biodiversity Genomics
DNARA	DNARA737-21	BIOUG74688-F12	DN_21_BE_24a	BOLD:AER5696	BIOUG74688-F12	651[0n]	2		1	Yes				21-Jul-2021	Hesperodiaptomus			Vouchered:Registered Collection	Centre for Biodiversity Genomics
DNARA	DNARA910-21	BIOUG74690-E07	DN_21_PL_24a	BOLD:AER5696	BIOUG74690-E07	628[0n]	2		1	Yes				21-Jul-2021	Hesperodiaptomus			Vouchered:Registered Collection	Centre for Biodiversity Genomics
DNARA	DNARA1497-21	BIOUG74696-F12	DN_21_BE_35a	BOLD:AER5696	BIOUG74696-F12	658[0n]	2		1	Yes				28-Jul-2021	Hesperodiaptomus			Vouchered:Registered Collection	Centre for Biodiversity Genomics
GJOA	GJOA496-21	BIOUG75622-A01	L#21GJOA-0014	BOLD:AER5696	BIOUG75622-A01	651[0n]			1	No				18-Jul-2021	Hesperodiaptomus			Vouchered:Registered Collection	Centre for Biodiversity Genomics
DNARA	DNARA2961-21	BIOUG74681-B04	DN_21_PL_26a	BOLD:AER5696	BIOUG74681-B04	610[0n]	2		1	Yes				24-Jul-2021	Hesperodiaptomus			Vouchered:Registered Collection	Centre for Biodiversity Genomics
DNARA	DNARA2962-21	BIOUG74681-B05	DN_21_PL_26a	BOLD:AER5696	BIOUG74681-B05	610[0n]	2		1	Yes				24-Jul-2021	Hesperodiaptomus			Vouchered:Registered Collection	Centre for Biodiversity Genomics
DNARA	DNARA2963-21	BIOUG74681-B06	DN_21_PL_26a	BOLD:AER5696	BIOUG74681-B06	610[0n]	2		1	Yes				24-Jul-2021	Hesperodiaptomus			Vouchered:Registered Collection	Centre for Biodiversity Genomics
DNARA	DNARA2964-21	BIOUG74681-B07	DN_21_PL_26a	BOLD:AER5696	BIOUG74681-B07	611[0n]	2		1	Yes				24-Jul-2021	Hesperodiaptomus			Vouchered:Registered Collection	Centre for Biodiversity Genomics
DNARA	DNARA2966-21	BIOUG74681-B09	DN_21_PL_26a	BOLD:AER5696	BIOUG74681-B09	603[0n]	2		1	Yes				24-Jul-2021	Hesperodiaptomus			Vouchered:Registered Collection	Centre for Biodiversity Genomics
DNARA	DNARA2967-21	BIOUG74681-B10	DN_21_PL_26a	BOLD:AER5696	BIOUG74681-B10	610[0n]	2		1	Yes				24-Jul-2021	Hesperodiaptomus			Vouchered:Registered Collection	Centre for Biodiversity Genomics
DNARA	DNARA2984-21	BIOUG74681-D03	DN_21_PL_27a	BOLD:AER5696	BIOUG74681-D03	594[0n]	2		1	Yes				24-Jul-2021	Hesperodiaptomus			Vouchered:Registered Collection	Centre for Biodiversity Genomics
DNARA	DNARA3093-21	BIOUG74682-E05	DN_21_PL_24a	BOLD:AER5696	BIOUG74682-E05	645[1n]	2		1	No				21-Jul-2021	Hesperodiaptomus			Vouchered:Registered Collection	Centre for Biodiversity Genomics
DNARA	DNARA3122-21	BIOUG74682-G10	DN_21_PL_23a	BOLD:AER5696	BIOUG74682-G10	658[0n]	2		1	Yes				21-Jul-2021	Hesperodiaptomus			Vouchered:Registered Collection	Centre for Biodiversity Genomics
DNARA	DNARA3407-21	BIOUG74685-G10	DN_21_BE_24a	BOLD:AER5696	BIOUG74685-G10	582[1n]	2		1	Yes				21-Jul-2021	Hesperodiaptomus			Vouchered:Registered Collection	Centre for Biodiversity Genomics
TALOA	TALOA5277-23	BIOUG98438-C08	L#22TALO-0019	BOLD:AER5696	BIOUG98438-C08	658[0n]	2		1	No				16-Jul-2022	Hesperodiaptomus			Vouchered:Registered Collection	Centre for Biodiversity Genomics
TALOA	TALOA5278-23	BIOUG98438-C09	L#22TALO-0019	BOLD:AER5696	BIOUG98438-C09	658[0n]	2		1	Yes				16-Jul-2022	Hesperodiaptomus			Vouchered:Registered Collection	Centre for Biodiversity Genomics
TALOA	TALOA5283-23	BIOUG98438-D02	L#22TALO-0019	BOLD:AER5696	BIOUG98438-D02	640[1n]	2		1	No				16-Jul-2022	Hesperodiaptomus			Vouchered:Registered Collection	Centre for Biodiversity Genomics
TALOA	TALOA5285-23	BIOUG98438-D04	L#22TALO-0019	BOLD:AER5696	BIOUG98438-D04	620[1n]	2		1	No				16-Jul-2022	Hesperodiaptomus			Vouchered:Registered Collection	Centre for Biodiversity Genomics
TALOA	TALOA5335-23	BIOUG98438-H06	L#22TALO-0046	BOLD:AER5696	BIOUG98438-H06	641[0n]	2		1	No				17-Jul-2022	Hesperodiaptomus			Vouchered:Registered Collection	Centre for Biodiversity Genomics
TALOA	TALOA5336-23	BIOUG98438-H07	L#22TALO-0046	BOLD:AER5696	BIOUG98438-H07	658[0n]	2		1	Yes				17-Jul-2022	Hesperodiaptomus			Vouchered:Registered Collection	Centre for Biodiversity Genomics
TALOA	TALOA5337-23	BIOUG98438-H08	L#22TALO-0046	BOLD:AER5696	BIOUG98438-H08	658[0n]	2		1	No				17-Jul-2022	Hesperodiaptomus			Vouchered:Registered Collection	Centre for Biodiversity Genomics
TALOA	TALOA5338-23	BIOUG98438-H09	L#22TALO-0046	BOLD:AER5696	BIOUG98438-H09	658[0n]	2		1	No				17-Jul-2022	Hesperodiaptomus			Vouchered:Registered Collection	Centre for Biodiversity Genomics
TALOA	TALOA5455-23	BIOUG98440-B08	L#22TALO-0084	BOLD:AER5696	BIOUG98440-B08	591[2n]	2		1	Yes				18-Jul-2022	Hesperodiaptomus			Vouchered:Registered Collection	Centre for Biodiversity Genomics
TALOA	TALOA5456-23	BIOUG98440-B09	L#22TALO-0084	BOLD:AER5696	BIOUG98440-B09	641[0n]	2		1	Yes				18-Jul-2022	Hesperodiaptomus			Vouchered:Registered Collection	Centre for Biodiversity Genomics
TALOA	TALOA5457-23	BIOUG98440-B10	L#22TALO-0084	BOLD:AER5696	BIOUG98440-B10	585[0n]	2		1	Yes				18-Jul-2022	Hesperodiaptomus			Vouchered:Registered Collection	Centre for Biodiversity Genomics
TALOA	TALOA5458-23	BIOUG98440-B11	L#22TALO-0084	BOLD:AER5696	BIOUG98440-B11	594[2n]	2		1	Yes				18-Jul-2022	Hesperodiaptomus			Vouchered:Registered Collection	Centre for Biodiversity Genomics
GJOAA	GJOAA9281-23	BIOUG98437-D04	L#22GJOA-0052	BOLD:AER5696	BIOUG98437-D04	658[0n]	2		1	Yes				10-Jul-2022	Hesperodiaptomus			Vouchered:Registered Collection	Centre for Biodiversity Genomics
GJOAA	GJOAA9282-23	BIOUG98437-D05	L#22GJOA-0052	BOLD:AER5696	BIOUG98437-D05	658[0n]	2		1	Yes				10-Jul-2022	Hesperodiaptomus			Vouchered:Registered Collection	Centre for Biodiversity Genomics
GJOAA	GJOAA9283-23	BIOUG98437-D06	L#22GJOA-0052	BOLD:AER5696	BIOUG98437-D06	658[0n]	2		1	Yes				10-Jul-2022	Hesperodiaptomus			Vouchered:Registered Collection	Centre for Biodiversity Genomics
GJOAA	GJOAA9284-23	BIOUG98437-D07	L#22GJOA-0052	BOLD:AER5696	BIOUG98437-D07	658[0n]	2		1	Yes				10-Jul-2022	Hesperodiaptomus			Vouchered:Registered Collection	Centre for Biodiversity Genomics
GJOAA	GJOAA9285-23	BIOUG98437-D08	L#22GJOA-0052	BOLD:AER5696	BIOUG98437-D08	658[0n]	2		1	Yes				10-Jul-2022	Hesperodiaptomus			Vouchered:Registered Collection	Centre for Biodiversity Genomics
GJOAA	GJOAA9307-23	BIOUG98437-F06	L#22GJOA-0053	BOLD:AER5696	BIOUG98437-F06	658[0n]	2		1	Yes				10-Jul-2022	Hesperodiaptomus			Vouchered:Registered Collection	Centre for Biodiversity Genomics
GJOAA	GJOAA9308-23	BIOUG98437-F07	L#22GJOA-0053	BOLD:AER5696	BIOUG98437-F07	658[0n]	2		1	Yes				10-Jul-2022	Hesperodiaptomus			Vouchered:Registered Collection	Centre for Biodiversity Genomics
GJOAA	GJOAA9310-23	BIOUG98437-F09	L#22GJOA-0053	BOLD:AER5696	BIOUG98437-F09	658[0n]	2		1	Yes				10-Jul-2022	Hesperodiaptomus			Vouchered:Registered Collection	Centre for Biodiversity Genomics
GJOAA	GJOAA9311-23	BIOUG98437-F10	L#22GJOA-0053	BOLD:AER5696	BIOUG98437-F10	658[0n]	2		1	Yes				10-Jul-2022	Hesperodiaptomus			Vouchered:Registered Collection	Centre for Biodiversity Genomics
GJOAA	GJOAA9312-23	BIOUG98437-F11	L#22GJOA-0053	BOLD:AER5696	BIOUG98437-F11	658[0n]	2		1	Yes				10-Jul-2022	Hesperodiaptomus			Vouchered:Registered Collection	Centre for Biodiversity Genomics
GJOAA	GJOAA9313-23	BIOUG98437-F12	L#22GJOA-0053	BOLD:AER5696	BIOUG98437-F12	658[0n]	2		1	Yes				10-Jul-2022	Hesperodiaptomus			Vouchered:Registered Collection	Centre for Biodiversity Genomics
GJOAA	GJOAA9327-23	BIOUG98437-H02	L#22GJOA-0055	BOLD:AER5696	BIOUG98437-H02	658[2n]	2		1	Yes				10-Jul-2022	Hesperodiaptomus			Vouchered:Registered Collection	Centre for Biodiversity Genomics
GJOAA	GJOAA9329-23	BIOUG98437-H04	L#22GJOA-0055	BOLD:AER5696	BIOUG98437-H04	642[0n]	2		1	Yes				10-Jul-2022	Hesperodiaptomus			Vouchered:Registered Collection	Centre for Biodiversity Genomics
GJOAA	GJOAA9330-23	BIOUG98437-H05	L#22GJOA-0055	BOLD:AER5696	BIOUG98437-H05	658[0n]	2		1	Yes				10-Jul-2022	Hesperodiaptomus			Vouchered:Registered Collection	Centre for Biodiversity Genomics
GJOAA	GJOAA9332-23	BIOUG98437-H07	L#22GJOA-0055	BOLD:AER5696	BIOUG98437-H07	658[0n]	2		1	Yes				10-Jul-2022	Hesperodiaptomus			Vouchered:Registered Collection	Centre for Biodiversity Genomics
SACOP	DSMAX316-06	CHU-CRU-0773	CHU-CRU-0773	BOLD:AAG9520		651[0n]	2		1	Yes				23-Aug-2006	Hesperodiaptomus			DNA/Tissue Vouchered Only	Centre for Biodiversity Genomics	<VERBATIM LOCALITY>||58.772|-93.843|</VERBATIM LOCALITY>
SACOP	DSMAX328-06	CHU-CRU-0785	CHU-CRU-0785	BOLD:AAG9520		651[0n]	2		1	Yes				23-Aug-2006	Hesperodiaptomus			DNA/Tissue Vouchered Only	Centre for Biodiversity Genomics	<VERBATIM LOCALITY>||58.772|-93.843|</VERBATIM LOCALITY>
SACOP	DSMAX340-06	CHU-CRU-0797	CHU-CRU-0797	BOLD:AAG9520		651[0n]	2		1	Yes				23-Aug-2006	Hesperodiaptomus			DNA/Tissue Vouchered Only	Centre for Biodiversity Genomics	<VERBATIM LOCALITY>||58.772|-93.843|</VERBATIM LOCALITY>
SACOP	DSMAX352-06	CHU-CRU-0809	CHU-CRU-0809	BOLD:AAG9520		651[0n]	2		1	Yes				23-Aug-2006	Hesperodiaptomus			DNA/Tissue Vouchered Only	Centre for Biodiversity Genomics	<VERBATIM LOCALITY>||58.772|-93.843|</VERBATIM LOCALITY>
SACOP	DSMAX364-06	CHU-CRU-0821	CHU-CRU-0821	BOLD:AAG9520		651[0n]	2		1	Yes				23-Aug-2006	Hesperodiaptomus			DNA/Tissue Vouchered Only	Centre for Biodiversity Genomics	<VERBATIM LOCALITY>||58.771|-93.506|</VERBATIM LOCALITY>
SACOP	SACOP037-08	08PROBE-0667	L#08PROBE-108	BOLD:AAG9520		658[0n]	2	MG317088	1	Yes				09-Jul-2008	Hesperodiaptomus		small	E-Vouchered:DNA/Tissue+Photo	Centre for Biodiversity Genomics	small dip net<VERBATIM LOCALITY>Rock Bluff A||58.7703|-93.8472|</VERBATIM LOCALITY>
SACOP	SGRZC037-09	09PROBE-01037	L#09PROBE-0565	BOLD:AAG9520		658[0n]	4	GU680930-SUPPRESSED	1	Yes				27-Jul-2009	Hesperodiaptomus		Large Copepods		Centre for Biodiversity Genomics	<VERBATIM LOCALITY>Bluff C|Pond 139|58.7674|-93.868|</VERBATIM LOCALITY>
SACOP	SGRZC038-09	09PROBE-01038	L#09PROBE-0565	BOLD:AAG9520		658[0n]	4	GU680933-SUPPRESSED	1	Yes				27-Jul-2009	Hesperodiaptomus		Large Copepods		Centre for Biodiversity Genomics	<VERBATIM LOCALITY>Bluff C|Pond 139|58.7674|-93.868|</VERBATIM LOCALITY>
GCHAR	GCHAR239-19	CHARS00299-E01	L#19CHARS-0060	BOLD:AAA4428	CHARS00299-E01	613[0n]	2		1	Yes				19-Jul-2019	Hesperodiaptomus			Vouchered:Registered Collection	Centre for Biodiversity Genomics
GCHAR	GCHAR241-19	CHARS00299-E03	L#19CHARS-0060	BOLD:AAA4428	CHARS00299-E03	640[0n]	2		1	Yes				19-Jul-2019	Hesperodiaptomus			Vouchered:Registered Collection	Centre for Biodiversity Genomics
GCHAR	GCHAR278-19	CHARS00299-H04	L#19CHARS-0342	BOLD:AAA4428	CHARS00299-H04	613[0n]	2		1	Yes				17-Aug-2019	Hesperodiaptomus			Vouchered:Registered Collection	Centre for Biodiversity Genomics
GCHAR	GCHAR1136-19	CHARS00337-D05	L#19CHARS-0279	BOLD:AAA4428		650[1n]	2		1	Yes				07-Aug-2019	Hesperodiaptomus			Vouchered:Registered Collection	Centre for Biodiversity Genomics
DNARA	DNARA730-21	BIOUG74688-F05	DN_21_BE_24a	BOLD:AAA4428	BIOUG74688-F05	577[2n]	2		1	No				21-Jul-2021	Hesperodiaptomus			Vouchered:Registered Collection	Centre for Biodiversity Genomics
DNARA	DNARA731-21	BIOUG74688-F06	DN_21_BE_24a	BOLD:AAA4428	BIOUG74688-F06	637[0n]	2		1	No				21-Jul-2021	Hesperodiaptomus			Vouchered:Registered Collection	Centre for Biodiversity Genomics
DNARA	DNARA757-21	BIOUG74688-H08	DN_21_BE_23a	BOLD:AAA4428	BIOUG74688-H08	526[0n]	2		1	No				21-Jul-2021	Hesperodiaptomus			Vouchered:Registered Collection	Centre for Biodiversity Genomics
DNARA	DNARA759-21	BIOUG74688-H10	DN_21_BE_23a	BOLD:AAA4428	BIOUG74688-H10	579[1n]	2		1	No				21-Jul-2021	Hesperodiaptomus			Vouchered:Registered Collection	Centre for Biodiversity Genomics
DNARA	DNARA760-21	BIOUG74688-H11	DN_21_BE_23a	BOLD:AAA4428	BIOUG74688-H11	569[0n]	2		1	No				21-Jul-2021	Hesperodiaptomus			Vouchered:Registered Collection	Centre for Biodiversity Genomics
DNARA	DNARA2113-21	BIOUG74672-B11	DN_21_BE_33a	BOLD:AAA4428	BIOUG74672-B11	637[1n]	2		1	No				27-Jul-2021	Hesperodiaptomus			Vouchered:Registered Collection	Centre for Biodiversity Genomics
DNARA	DNARA2114-21	BIOUG74672-B12	DN_21_BE_33a	BOLD:AAA4428	BIOUG74672-B12	610[1n]	2		1	No				27-Jul-2021	Hesperodiaptomus			Vouchered:Registered Collection	Centre for Biodiversity Genomics
DNARA	DNARA2115-21	BIOUG74672-C01	DN_21_BE_33a	BOLD:AAA4428	BIOUG74672-C01	612[0n]	2		1	No				27-Jul-2021	Hesperodiaptomus			Vouchered:Registered Collection	Centre for Biodiversity Genomics
DNARA	DNARA2119-21	BIOUG74672-C05	DN_21_BE_33a	BOLD:AAA4428	BIOUG74672-C05	648[0n]	2		1	No				27-Jul-2021	Hesperodiaptomus			Vouchered:Registered Collection	Centre for Biodiversity Genomics
DNARA	DNARA2120-21	BIOUG74672-C06	DN_21_BE_33a	BOLD:AAA4428	BIOUG74672-C06	633[0n]	2		1	No				27-Jul-2021	Hesperodiaptomus			Vouchered:Registered Collection	Centre for Biodiversity Genomics
DNARA	DNARA2143-21	BIOUG74672-E05	DN_21_PL_28a	BOLD:AAA4428	BIOUG74672-E05	658[0n]	2		1	No				24-Jul-2021	Hesperodiaptomus			Vouchered:Registered Collection	Centre for Biodiversity Genomics
DNARA	DNARA2144-21	BIOUG74672-E06	DN_21_PL_28a	BOLD:AAA4428	BIOUG74672-E06	565[0n]	2		1	No				24-Jul-2021	Hesperodiaptomus			Vouchered:Registered Collection	Centre for Biodiversity Genomics
DNARA	DNARA2145-21	BIOUG74672-E07	DN_21_PL_28a	BOLD:AAA4428	BIOUG74672-E07	582[0n]	2		1	No				24-Jul-2021	Hesperodiaptomus			Vouchered:Registered Collection	Centre for Biodiversity Genomics
DNARA	DNARA2146-21	BIOUG74672-E08	DN_21_PL_28a	BOLD:AAA4428	BIOUG74672-E08	648[0n]	2		1	No				24-Jul-2021	Hesperodiaptomus			Vouchered:Registered Collection	Centre for Biodiversity Genomics
DNARA	DNARA2172-21	BIOUG74672-G10	DN_21_BE_28a	BOLD:AAA4428	BIOUG74672-G10	633[2n]	2		1	No				24-Jul-2021	Hesperodiaptomus			Vouchered:Registered Collection	Centre for Biodiversity Genomics
DNARA	DNARA2173-21	BIOUG74672-G11	DN_21_BE_28a	BOLD:AAA4428	BIOUG74672-G11	580[0n]	2		1	Yes				24-Jul-2021	Hesperodiaptomus			Vouchered:Registered Collection	Centre for Biodiversity Genomics
DNARA	DNARA2174-21	BIOUG74672-G12	DN_21_BE_28a	BOLD:AAA4428	BIOUG74672-G12	633[0n]	2		1	Yes				24-Jul-2021	Hesperodiaptomus			Vouchered:Registered Collection	Centre for Biodiversity Genomics
DNARA	DNARA2175-21	BIOUG74672-H01	DN_21_BE_28a	BOLD:AAA4428	BIOUG74672-H01	629[0n]	2		1	No				24-Jul-2021	Hesperodiaptomus			Vouchered:Registered Collection	Centre for Biodiversity Genomics
DNARA	DNARA2176-21	BIOUG74672-H02	DN_21_BE_28a	BOLD:AAA4428	BIOUG74672-H02	636[0n]	2		1	Yes				24-Jul-2021	Hesperodiaptomus			Vouchered:Registered Collection	Centre for Biodiversity Genomics
DNARA	DNARA2549-21	BIOUG74676-G07	DN_21_PL_33a	BOLD:AAA4428	BIOUG74676-G07	625[0n]	2		1	No				27-Jul-2021	Hesperodiaptomus			Vouchered:Registered Collection	Centre for Biodiversity Genomics
DNARA	DNARA2550-21	BIOUG74676-G08	DN_21_PL_33a	BOLD:AAA4428	BIOUG74676-G08	626[0n]	2		1	No				27-Jul-2021	Hesperodiaptomus			Vouchered:Registered Collection	Centre for Biodiversity Genomics
DNARA	DNARA2551-21	BIOUG74676-G09	DN_21_PL_33a	BOLD:AAA4428	BIOUG74676-G09	658[0n]	2		1	Yes				27-Jul-2021	Hesperodiaptomus			Vouchered:Registered Collection	Centre for Biodiversity Genomics
DNARA	DNARA2985-21	BIOUG74681-D04	DN_21_PL_27a	BOLD:AAA4428	BIOUG74681-D04	535[0n]	2		1	No				24-Jul-2021	Hesperodiaptomus			Vouchered:Registered Collection	Centre for Biodiversity Genomics
DNARA	DNARA3098-21	BIOUG74682-E10	DN_21_PL_24a	BOLD:AAA4428	BIOUG74682-E10	648[0n]	2		1	Yes				21-Jul-2021	Hesperodiaptomus			Vouchered:Registered Collection	Centre for Biodiversity Genomics
DNARA	DNARA3121-21	BIOUG74682-G09	DN_21_PL_23a	BOLD:AAA4428	BIOUG74682-G09	623[0n]	2		1	Yes				21-Jul-2021	Hesperodiaptomus			Vouchered:Registered Collection	Centre for Biodiversity Genomics
DNARA	DNARA3405-21	BIOUG74685-G08	DN_21_BE_24a	BOLD:AAA4428	BIOUG74685-G08	608[1n]	2		1	No				21-Jul-2021	Hesperodiaptomus			Vouchered:Registered Collection	Centre for Biodiversity Genomics
GJOA	GJOA3581-21	BIOUG76578-C04	L#21GJOA-0011	BOLD:AAA4428	BIOUG76578-C04	579[3n]	2		1	No				18-Jul-2021	Hesperodiaptomus			Vouchered:Registered Collection	Centre for Biodiversity Genomics
GJOA	GJOA3584-21	BIOUG76578-C07	L#21GJOA-0011	BOLD:AAA4428	BIOUG76578-C07	605[4n]	2		1	No				18-Jul-2021	Hesperodiaptomus			Vouchered:Registered Collection	Centre for Biodiversity Genomics
GJOA	GJOA3609-21	BIOUG76578-E08	L#21GJOA-0012	BOLD:AAA4428	BIOUG76578-E08	593[4n]	2		1	No				18-Jul-2021	Hesperodiaptomus			Vouchered:Registered Collection	Centre for Biodiversity Genomics
ZMIII	ZMIII547-08	ZMXIII-452	ZMXIII-452	BOLD:AAA4427	ECO-CH-Z-08679	564[0n]				No				17-Aug-2006	Hesperodiaptomus	A			El Colegio de la Frontera Sur, Unidad Chetumal	WGS84
ZMIII	ZMIII556-08	ZMXIII-463	ZMXIII-463	BOLD:AAA4427	ECO-CH-Z-08680	568[0n]	2			No				17-Aug-2006	Hesperodiaptomus	A			El Colegio de la Frontera Sur, Unidad Chetumal	WGS84
GBAAS	GBA14389-13	KC617239		BOLD:AAA4427	ZMXIII-452	564[0n]		KC617239		No				18-Aug-2006	Hesperodiaptomus				Mined from GenBank, NCBI
GBAAS	GBA14390-13	KC617238		BOLD:AAA4427	ZMXIII-463	568[0n]		KC617238		No				18-Aug-2006	Hesperodiaptomus				Mined from GenBank, NCBI
NNMC	NNMC379-08	HLC-26249	HLC-26249	BOLD:AAA4429		658[0n]	2		1	Yes				24-Jul-2001	Hesperodiaptomus arcticus			E-Vouchered:DNA/Tissue+Photo	Centre for Biodiversity Genomics	ostracod, cladoceran, copepods, fairy shrimp
NNMC	NNMC410-08	HLC-26280	HLC-26280	BOLD:AAA4429		657[0n]	2		1	Yes				02-Aug-2001	Hesperodiaptomus arcticus			E-Vouchered:DNA/Tissue+Photo	Centre for Biodiversity Genomics	tape 4, species 1
NNMC	NNMC411-08	HLC-26281	HLC-26281	BOLD:AAA4429		657[0n]	2		1	Yes				02-Aug-2001	Hesperodiaptomus arcticus			E-Vouchered:DNA/Tissue+Photo	Centre for Biodiversity Genomics	tape 4, species 1
NNMC	NNMC413-08	HLC-26283	HLC-26283	BOLD:AAA4429		657[0n]	2		1	Yes				02-Aug-2001	Hesperodiaptomus arcticus			E-Vouchered:DNA/Tissue+Photo	Centre for Biodiversity Genomics	tape 4, species 1
NNMC	NNMC414-08	HLC-26284	HLC-26284	BOLD:AAA4429		657[0n]	2		1	Yes				02-Aug-2001	Hesperodiaptomus arcticus			E-Vouchered:DNA/Tissue+Photo	Centre for Biodiversity Genomics	tape 4, species 1
SACOP	DSMAX467-06	CHU-CRU-0924	CHU-CRU-0924	BOLD:AAA4428		632[0n]	2		1	Yes				23-Aug-2006	Hesperodiaptomus arcticus			DNA/Tissue Vouchered Only	Centre for Biodiversity Genomics	<VERBATIM LOCALITY>||58.767|-93.521|</VERBATIM LOCALITY>
SACOP	SACOP038-08	08PROBE-0668	L#08PROBE-116	BOLD:AAA4428		628[0n]	2	MG315091	1	No				09-Jul-2008	Hesperodiaptomus arcticus		large. Red.	E-Vouchered:DNA/Tissue+Photo	Centre for Biodiversity Genomics	small dip net<VERBATIM LOCALITY>Rock Bluff A||58.7703|-93.8472|</VERBATIM LOCALITY>
SACOP	SACOP065-08	08PROBE-0695	L#08PROBE-139	BOLD:AAA4428		649[0n]	2	MG310348	1	Yes				09-Jul-2008	Hesperodiaptomus arcticus		large. Red.		Centre for Biodiversity Genomics	small dip net<VERBATIM LOCALITY>Cape Merry|Pond at fork in road on way to dock, lots of vegetation|58.7787|-94.1907|</VERBATIM LOCALITY>
SACOP	SACOP066-08	08PROBE-0696	L#08PROBE-139	BOLD:AAA4428		653[0n]	2	MG319191	1	No				09-Jul-2008	Hesperodiaptomus arcticus		large. Clear with pink antennae.		Centre for Biodiversity Genomics	small dip net<VERBATIM LOCALITY>Cape Merry|Pond at fork in road on way to dock, lots of vegetation|58.7787|-94.1907|</VERBATIM LOCALITY>
SACOP	ELPPC045-09	09PROBE-02910	L#09PROBE-3048	BOLD:AAA4428		658[0n]	4	GU679680-SUPPRESSED	1	Yes				28-Jul-2009	Hesperodiaptomus arcticus		Rock Bluff B		Centre for Biodiversity Genomics	<VERBATIM LOCALITY>Rock Bluff B|Pool 6|58.7707|-93.8514|</VERBATIM LOCALITY>
SACOP	ELPPC046-09	09PROBE-02911	L#09PROBE-3048	BOLD:AAA4428		598[0n]	4	GU679683-SUPPRESSED	1	Yes				28-Jul-2009	Hesperodiaptomus arcticus		Rock Bluff B		Centre for Biodiversity Genomics	<VERBATIM LOCALITY>Rock Bluff B|Pool 6|58.7707|-93.8514|</VERBATIM LOCALITY>
SACOP	SGRZC011-09	09PROBE-01011	L#09PROBE-0259	BOLD:AAA4428		658[0n]	4	GU680919-SUPPRESSED	1	Yes				24-Jul-2009	Hesperodiaptomus arcticus		Large Copepods		Centre for Biodiversity Genomics	<VERBATIM LOCALITY>Bluff C|Pond 59|58.7651|-93.868|</VERBATIM LOCALITY>
SACOP	SGRZC018-09	09PROBE-01018	L#09PROBE-0523	BOLD:AAA4428		658[0n]	4	GU680916-SUPPRESSED	1	Yes				26-Jul-2009	Hesperodiaptomus arcticus		Large Copepods		Centre for Biodiversity Genomics	<VERBATIM LOCALITY>Bluff C|Pond 64|58.7653|-93.868|</VERBATIM LOCALITY>
SACOP	SGRZC019-09	09PROBE-01019	L#09PROBE-0525	BOLD:AAA4428		622[0n]	4	GU680913-SUPPRESSED	1	Yes				26-Jul-2009	Hesperodiaptomus arcticus		Large Copepods		Centre for Biodiversity Genomics	<VERBATIM LOCALITY>Bluff C|Pond 70|58.7654|-93.869|</VERBATIM LOCALITY>
SACOP	SGRZC025-09	09PROBE-01025	L#09PROBE-0538	BOLD:AAA4428		658[0n]	4	GU680917-SUPPRESSED	1	Yes				26-Jul-2009	Hesperodiaptomus arcticus		Large Copepods		Centre for Biodiversity Genomics	<VERBATIM LOCALITY>Bluff C|Pond 89|58.7657|-93.868|</VERBATIM LOCALITY>
SACOP	SGRZC026-09	09PROBE-01026	L#09PROBE-0543	BOLD:AAA4428		648[0n]	4	GU680914-SUPPRESSED	1	Yes				26-Jul-2009	Hesperodiaptomus arcticus		Large Copepods		Centre for Biodiversity Genomics	<VERBATIM LOCALITY>Bluff C|Pond 98|58.7666|-93.867|</VERBATIM LOCALITY>
SACOP	SGRZC027-09	09PROBE-01027	L#09PROBE-0543	BOLD:AAA4428		658[0n]	4	GU680918-SUPPRESSED	1	Yes				26-Jul-2009	Hesperodiaptomus arcticus		Large Copepods		Centre for Biodiversity Genomics	<VERBATIM LOCALITY>Bluff C|Pond 98|58.7666|-93.867|</VERBATIM LOCALITY>
SACOP	SGRZC030-09	09PROBE-01030	L#09PROBE-0551	BOLD:AAA4428		655[0n]	4	GU680915-SUPPRESSED	1	Yes				27-Jul-2009	Hesperodiaptomus arcticus		Large Copepods		Centre for Biodiversity Genomics	<VERBATIM LOCALITY>Bluff C|Pond 111A|58.7667|-93.868|</VERBATIM LOCALITY>
SACOP	SGRZC045-09	09PROBE-01045	L#09PROBE-0573	BOLD:AAA4428		658[0n]	4	GU680912-SUPPRESSED	1	Yes				27-Jul-2009	Hesperodiaptomus arcticus		Large Copepods		Centre for Biodiversity Genomics	<VERBATIM LOCALITY>Bluff C|Pond 152|58.7673|-93.868|</VERBATIM LOCALITY>
SACOP	SGRZC048-09	09PROBE-01048	L#09PROBE-0287	BOLD:AAA4428		658[0n]	4	GU680921-SUPPRESSED	1	Yes				24-Jul-2009	Hesperodiaptomus arcticus		Large Copepods		Centre for Biodiversity Genomics	<VERBATIM LOCALITY>Bluff C|Pond 16|58.764|-93.8669|</VERBATIM LOCALITY>
ACHAR	ACHAR327-18	CHARS00027-A10	L#18CHARS-0186	BOLD:AAA4428	CHARS00027-A10	617[0n]	2			Yes				24-Jul-2018	Hesperodiaptomus arcticus	A		Vouchered:Registered Collection	Centre for Biodiversity Genomics
ACHAR	ACHAR335-18	CHARS00027-B06	L#18CHARS-0150	BOLD:AAA4428	CHARS00027-B06	615[0n]	2			No				10-Jul-2018	Hesperodiaptomus arcticus	A		Vouchered:Registered Collection	Centre for Biodiversity Genomics
ACHAR	ACHAR336-18	CHARS00027-B07	L#18CHARS-0150	BOLD:AAA4428	CHARS00027-B07	610[0n]	2			No				10-Jul-2018	Hesperodiaptomus arcticus	A		Vouchered:Registered Collection	Centre for Biodiversity Genomics
ACHAR	ACHAR337-18	CHARS00027-B08	L#18CHARS-0150	BOLD:AAA4428	CHARS00027-B08	591[0n]	2			Yes				10-Jul-2018	Hesperodiaptomus arcticus	A		Vouchered:Registered Collection	Centre for Biodiversity Genomics
ACHAR	ACHAR344-18	CHARS00027-C03	L#18CHARS-0150	BOLD:AAA4428	CHARS00027-C03	651[0n]	2			Yes				10-Jul-2018	Hesperodiaptomus arcticus	A		E-Vouchered:DNA/Tissue+Photo	Centre for Biodiversity Genomics
ACHAR	ACHAR357-18	CHARS00027-D04	L#18CHARS-0150	BOLD:AAA4428	CHARS00027-D04	607[0n]	2			Yes				10-Jul-2018	Hesperodiaptomus arcticus	A		Vouchered:Registered Collection	Centre for Biodiversity Genomics
ACHAR	ACHAR358-18	CHARS00027-D05	L#18CHARS-0150	BOLD:AAA4428	CHARS00027-D05	601[0n]	2			Yes				10-Jul-2018	Hesperodiaptomus arcticus	A		Vouchered:Registered Collection	Centre for Biodiversity Genomics
ACHAR	ACHAR359-18	CHARS00027-D06	L#18CHARS-0150	BOLD:AAA4428	CHARS00027-D06	580[0n]	2			Yes				10-Jul-2018	Hesperodiaptomus arcticus	A		Vouchered:Registered Collection	Centre for Biodiversity Genomics
ACHAR	ACHAR361-18	CHARS00027-D08	L#18CHARS-0150	BOLD:AAA4428	CHARS00027-D08	607[0n]	2			Yes				10-Jul-2018	Hesperodiaptomus arcticus	A		Vouchered:Registered Collection	Centre for Biodiversity Genomics
ACHAR	ACHAR362-18	CHARS00027-D09	L#18CHARS-0150	BOLD:AAA4428	CHARS00027-D09	641[0n]	2			Yes				10-Jul-2018	Hesperodiaptomus arcticus	A		Vouchered:Registered Collection	Centre for Biodiversity Genomics
ACHAR	ACHAR363-18	CHARS00027-D10	L#18CHARS-0150	BOLD:AAA4428	CHARS00027-D10	640[0n]	2			Yes				10-Jul-2018	Hesperodiaptomus arcticus	A		Vouchered:Registered Collection	Centre for Biodiversity Genomics
ACHAR	ACHAR364-18	CHARS00027-D11	L#18CHARS-0150	BOLD:AAA4428	CHARS00027-D11	599[0n]	2			Yes				10-Jul-2018	Hesperodiaptomus arcticus	A		Vouchered:Registered Collection	Centre for Biodiversity Genomics
ACHAR	ACHAR365-18	CHARS00027-D12	L#18CHARS-0150	BOLD:AAA4428	CHARS00027-D12	624[0n]	2			Yes				10-Jul-2018	Hesperodiaptomus arcticus	A		Vouchered:Registered Collection	Centre for Biodiversity Genomics
ACHAR	ACHAR369-18	CHARS00027-E04	L#18CHARS-0416	BOLD:AAA4428	CHARS00027-E04	578[2n]	2			No				31-Jul-2018	Hesperodiaptomus arcticus	A		Vouchered:Registered Collection	Centre for Biodiversity Genomics
ACHAR	ACHAR405-18	CHARS00027-H04	L#18CHARS-0450	BOLD:AAA4428	CHARS00027-H04	589[0n]	2			Yes				09-Aug-2018	Hesperodiaptomus arcticus	A		Vouchered:Registered Collection	Centre for Biodiversity Genomics
ACHAR	ACHAR1355-18	CHARS00042-D01	L#18CHARS-0006	BOLD:AAA4428	CHARS00042-D01	621[0n]	1			No				10-Jul-2018	Hesperodiaptomus arcticus	A		Vouchered:Registered Collection	Centre for Biodiversity Genomics
ACHAR	ACHAR1359-18	CHARS00042-D05	L#18CHARS-0006	BOLD:AAA4428	CHARS00042-D05	553[1n]	1			No				10-Jul-2018	Hesperodiaptomus arcticus	A		Vouchered:Registered Collection	Centre for Biodiversity Genomics
ACHAR	ACHAR1364-18	CHARS00042-D10	L#18CHARS-0006	BOLD:AAA4428	CHARS00042-D10	607[0n]	1			No				10-Jul-2018	Hesperodiaptomus arcticus	A		Vouchered:Registered Collection	Centre for Biodiversity Genomics
ACHAR	ACHAR1371-18	CHARS00042-E05	L#18CHARS-0083	BOLD:AAA4428	CHARS00042-E05	580[0n]	1			No				13-Jul-2018	Hesperodiaptomus arcticus	A		Vouchered:Registered Collection	Centre for Biodiversity Genomics
ACHAR	ACHAR1394-18	CHARS00042-G04	L#18CHARS-0026	BOLD:AAA4428	CHARS00042-G04	560[1n]	1			No				10-Jul-2018	Hesperodiaptomus arcticus	A		Vouchered:Registered Collection	Centre for Biodiversity Genomics
ACHAR	ACHAR1395-18	CHARS00042-G05	L#18CHARS-0026	BOLD:AAA4428	CHARS00042-G05	551[0n]	1			No				10-Jul-2018	Hesperodiaptomus arcticus	A		Vouchered:Registered Collection	Centre for Biodiversity Genomics
ACHAR	ACHAR1403-18	CHARS00042-H01	L#18CHARS-0026	BOLD:AAA4428	CHARS00042-H01	600[0n]	1			No				10-Jul-2018	Hesperodiaptomus arcticus	A		Vouchered:Registered Collection	Centre for Biodiversity Genomics
ACHAR	ACHAR1404-18	CHARS00042-H02	L#18CHARS-0026	BOLD:AAA4428	CHARS00042-H02	616[0n]	1			No				10-Jul-2018	Hesperodiaptomus arcticus	A		Vouchered:Registered Collection	Centre for Biodiversity Genomics
ACHAR	ACHAR1406-18	CHARS00042-H04	L#18CHARS-0026	BOLD:AAA4428	CHARS00042-H04	577[0n]	1			No				10-Jul-2018	Hesperodiaptomus arcticus	A		Vouchered:Registered Collection	Centre for Biodiversity Genomics
ACHAR	ACHAR1410-18	CHARS00042-H08	L#18CHARS-0006	BOLD:AAA4428	CHARS00042-H08	568[2n]	1			No				10-Jul-2018	Hesperodiaptomus arcticus	A		Vouchered:Registered Collection	Centre for Biodiversity Genomics
ACHAR	ACHAR3247-19	CHARS00044-F11	L#18CHARS-0030	BOLD:AAA4428	CHARS00044-F11	639[0n]	2			No				13-Jul-2018	Hesperodiaptomus arcticus	A	Arthropoda	Vouchered:Registered Collection	Centre for Biodiversity Genomics
ACHAR	ACHAR3248-19	CHARS00044-F12	L#18CHARS-0030	BOLD:AAA4428	CHARS00044-F12	596[0n]	2			Yes				13-Jul-2018	Hesperodiaptomus arcticus	A	Arthropoda	Vouchered:Registered Collection	Centre for Biodiversity Genomics
ACHAR	ACHAR3250-19	CHARS00044-G02	L#18CHARS-0030	BOLD:AAA4428	CHARS00044-G02	524[0n]	2			No				13-Jul-2018	Hesperodiaptomus arcticus	A	Arthropoda	Vouchered:Registered Collection	Centre for Biodiversity Genomics
ACHAR	ACHAR3251-19	CHARS00044-G03	L#18CHARS-0030	BOLD:AAA4428	CHARS00044-G03	612[0n]	2			Yes				13-Jul-2018	Hesperodiaptomus arcticus	A	Arthropoda	Vouchered:Registered Collection	Centre for Biodiversity Genomics
ACHAR	ACHAR3252-19	CHARS00044-G04	L#18CHARS-0030	BOLD:AAA4428	CHARS00044-G04	629[0n]	2			No				13-Jul-2018	Hesperodiaptomus arcticus	A	Arthropoda	Vouchered:Registered Collection	Centre for Biodiversity Genomics
ACHAR	ACHAR3255-19	CHARS00044-G07	L#18CHARS-0030	BOLD:AAA4428	CHARS00044-G07	601[0n]	2			Yes				13-Jul-2018	Hesperodiaptomus arcticus	A	Arthropoda	Vouchered:Registered Collection	Centre for Biodiversity Genomics
ACHAR	ACHAR3256-19	CHARS00044-G08	L#18CHARS-0030	BOLD:AAA4428	CHARS00044-G08	540[0n]	2			Yes				13-Jul-2018	Hesperodiaptomus arcticus	A	Arthropoda	Vouchered:Registered Collection	Centre for Biodiversity Genomics
ACHAR	ACHAR3257-19	CHARS00044-G09	L#18CHARS-0030	BOLD:AAA4428	CHARS00044-G09	597[0n]	2			Yes				13-Jul-2018	Hesperodiaptomus arcticus	A	Arthropoda	Vouchered:Registered Collection	Centre for Biodiversity Genomics
ACHAR	ACHAR3269-19	CHARS00044-H09	L#18CHARS-0030	BOLD:AAA4428	CHARS00044-H09	554[0n]	2			No				13-Jul-2018	Hesperodiaptomus arcticus	A	Arthropoda	Vouchered:Registered Collection	Centre for Biodiversity Genomics
ACHAR	ACHAR3270-19	CHARS00044-H10	L#18CHARS-0030	BOLD:AAA4428	CHARS00044-H10	504[0n]	2			Yes				13-Jul-2018	Hesperodiaptomus arcticus	A	Arthropoda	Vouchered:Registered Collection	Centre for Biodiversity Genomics
DNARC	DNARC026-19	CHARS00292-C02	DN_19_BE_15a	BOLD:AAA4428	CHARS00292-C02	633[0n]	2		1	Yes				31-Jul-2019	Hesperodiaptomus arcticus			Vouchered:Registered Collection	Centre for Biodiversity Genomics
DNARC	DNARC088-19	CHARS00292-H04	DN_19_BE_08a	BOLD:AAA4428	CHARS00292-H04	593[3n]	2		1	No				18-Jul-2019	Hesperodiaptomus arcticus			Vouchered:Registered Collection	Centre for Biodiversity Genomics
DNARC	DNARC213-19	CHARS00293-B11	DN_19_PL_8b	BOLD:AAA4428		608[0n]	2		1	Yes				07-Aug-2019	Hesperodiaptomus arcticus			Vouchered:Registered Collection	Centre for Biodiversity Genomics
DNARC	DNARC236-19	CHARS00293-D10	DN_19_BE_08a	BOLD:AAA4428		559[1n]	2		1	Yes				18-Jul-2019	Hesperodiaptomus arcticus			Vouchered:Registered Collection	Centre for Biodiversity Genomics
DNARC	DNARC606-19	CHARS00296-C12	DN_19_BE_09a	BOLD:AAA4428		628[0n]	2		1	Yes				18-Jul-2019	Hesperodiaptomus arcticus			Vouchered:Registered Collection	Centre for Biodiversity Genomics
DNARC	DNARC607-19	CHARS00296-D01	DN_19_BE_09a	BOLD:AAA4428		629[1n]	2		1	Yes				18-Jul-2019	Hesperodiaptomus arcticus			Vouchered:Registered Collection	Centre for Biodiversity Genomics
DNARC	DNARC608-19	CHARS00296-D02	DN_19_BE_09a	BOLD:AAA4428		623[0n]	2		1	Yes				18-Jul-2019	Hesperodiaptomus arcticus			Vouchered:Registered Collection	Centre for Biodiversity Genomics
DNARC	DNARC609-19	CHARS00296-D03	DN_19_BE_09a	BOLD:AAA4428		613[1n]	2		1	Yes				18-Jul-2019	Hesperodiaptomus arcticus			Vouchered:Registered Collection	Centre for Biodiversity Genomics
DNARC	DNARC625-19	CHARS00296-E07	DN_19_PL_09a	BOLD:AAA4428		617[1n]	2		1	Yes				18-Jul-2019	Hesperodiaptomus arcticus			Vouchered:Registered Collection	Centre for Biodiversity Genomics
SACOP	DSMAX308-06	CHU-CRU-0765	CHU-CRU-0765	BOLD:AAA4427		636[0n]	2		1	Yes				23-Aug-2006	Hesperodiaptomus arcticus			DNA/Tissue Vouchered Only	Centre for Biodiversity Genomics	<VERBATIM LOCALITY>||58.772|-93.844|</VERBATIM LOCALITY>
SACOP	DSMAX320-06	CHU-CRU-0777	CHU-CRU-0777	BOLD:AAA4427		632[0n]	2		1	Yes				23-Aug-2006	Hesperodiaptomus arcticus			DNA/Tissue Vouchered Only	Centre for Biodiversity Genomics	<VERBATIM LOCALITY>||58.772|-93.844|</VERBATIM LOCALITY>
SACOP	DSMAX332-06	CHU-CRU-0789	CHU-CRU-0789	BOLD:AAA4427		646[0n]	2		1	Yes				23-Aug-2006	Hesperodiaptomus arcticus			DNA/Tissue Vouchered Only	Centre for Biodiversity Genomics	<VERBATIM LOCALITY>||58.772|-93.844|</VERBATIM LOCALITY>
SACOP	DSMAX344-06	CHU-CRU-0801	CHU-CRU-0801	BOLD:AAA4427		646[1n]	2		1	Yes				23-Aug-2006	Hesperodiaptomus arcticus			DNA/Tissue Vouchered Only	Centre for Biodiversity Genomics	<VERBATIM LOCALITY>||58.772|-93.844|</VERBATIM LOCALITY>
SACOP	DSMAX346-06	CHU-CRU-0803	CHU-CRU-0803	BOLD:AAA4427		620[1n]	2		1	No				23-Aug-2006	Hesperodiaptomus arcticus			DNA/Tissue Vouchered Only	Centre for Biodiversity Genomics	<VERBATIM LOCALITY>||58.771|-93.506|</VERBATIM LOCALITY>
SACOP	DSMAX355-06	CHU-CRU-0812	CHU-CRU-0812	BOLD:AAA4427		646[0n]	2		1	Yes				23-Aug-2006	Hesperodiaptomus arcticus			DNA/Tissue Vouchered Only	Centre for Biodiversity Genomics	<VERBATIM LOCALITY>||58.772|-93.844|</VERBATIM LOCALITY>
SACOP	DSMAX356-06	CHU-CRU-0813	CHU-CRU-0813	BOLD:AAA4427		646[0n]	2		1	Yes				23-Aug-2006	Hesperodiaptomus arcticus			DNA/Tissue Vouchered Only	Centre for Biodiversity Genomics	<VERBATIM LOCALITY>||58.772|-93.844|</VERBATIM LOCALITY>
SACOP	DSMAX379-06	CHU-CRU-0836	CHU-CRU-0836	BOLD:AAA4427		632[0n]	2		1	Yes				23-Aug-2006	Hesperodiaptomus arcticus			DNA/Tissue Vouchered Only	Centre for Biodiversity Genomics	<VERBATIM LOCALITY>||58.772|-93.844|</VERBATIM LOCALITY>
SACOP	DSMAX391-06	CHU-CRU-0848	CHU-CRU-0848	BOLD:AAA4427		632[0n]	2		1	Yes				23-Aug-2006	Hesperodiaptomus arcticus			DNA/Tissue Vouchered Only	Centre for Biodiversity Genomics	<VERBATIM LOCALITY>||58.772|-93.844|</VERBATIM LOCALITY>
SACOP	DSMAX403-06	CHU-CRU-0860	CHU-CRU-0860	BOLD:AAA4427		632[0n]	2		1	Yes				23-Aug-2006	Hesperodiaptomus arcticus			DNA/Tissue Vouchered Only	Centre for Biodiversity Genomics	<VERBATIM LOCALITY>||58.766|-93.869|</VERBATIM LOCALITY>
SACOP	DSMAX423-06	CHU-CRU-0880	CHU-CRU-0880	BOLD:AAA4427		632[0n]	2		1	Yes				23-Aug-2006	Hesperodiaptomus arcticus			DNA/Tissue Vouchered Only	Centre for Biodiversity Genomics	<VERBATIM LOCALITY>||58.765|-93.521|</VERBATIM LOCALITY>
SACOP	DSMAX427-06	CHU-CRU-0884	CHU-CRU-0884	BOLD:AAA4427		632[0n]	2		1	No				23-Aug-2006	Hesperodiaptomus arcticus			DNA/Tissue Vouchered Only	Centre for Biodiversity Genomics	<VERBATIM LOCALITY>||58.766|-93.869|</VERBATIM LOCALITY>
SACOP	DSMAX435-06	CHU-CRU-0892	CHU-CRU-0892	BOLD:AAA4427		646[0n]	2		1	Yes				23-Aug-2006	Hesperodiaptomus arcticus			DNA/Tissue Vouchered Only	Centre for Biodiversity Genomics	<VERBATIM LOCALITY>||58.765|-93.521|</VERBATIM LOCALITY>
SACOP	DSMAX439-06	CHU-CRU-0896	CHU-CRU-0896	BOLD:AAA4427		632[0n]	2		1	Yes				23-Aug-2006	Hesperodiaptomus arcticus			DNA/Tissue Vouchered Only	Centre for Biodiversity Genomics	<VERBATIM LOCALITY>||58.766|-93.869|</VERBATIM LOCALITY>
SACOP	DSMAX451-06	CHU-CRU-0908	CHU-CRU-0908	BOLD:AAA4427		632[0n]	2		1	Yes				23-Aug-2006	Hesperodiaptomus arcticus			DNA/Tissue Vouchered Only	Centre for Biodiversity Genomics	<VERBATIM LOCALITY>||58.766|-93.869|</VERBATIM LOCALITY>
SACOP	DSMAX459-06	CHU-CRU-0916	CHU-CRU-0916	BOLD:AAA4427		632[0n]	2		1	Yes				23-Aug-2006	Hesperodiaptomus arcticus			DNA/Tissue Vouchered Only	Centre for Biodiversity Genomics	<VERBATIM LOCALITY>||58.765|-93.521|</VERBATIM LOCALITY>
SACOP	DSMAX463-06	CHU-CRU-0920	CHU-CRU-0920	BOLD:AAA4427		632[0n]	2		1	Yes				23-Aug-2006	Hesperodiaptomus arcticus			DNA/Tissue Vouchered Only	Centre for Biodiversity Genomics	<VERBATIM LOCALITY>||58.766|-93.869|</VERBATIM LOCALITY>
SACOP	DSMAX471-06	CHU-CRU-0928	CHU-CRU-0928	BOLD:AAA4427		632[0n]	2		1	Yes				23-Aug-2006	Hesperodiaptomus arcticus			DNA/Tissue Vouchered Only	Centre for Biodiversity Genomics	<VERBATIM LOCALITY>||58.765|-93.521|</VERBATIM LOCALITY>
SACOP	DSMAX483-06	CHU-CRU-0940	CHU-CRU-0940	BOLD:AAA4427		632[0n]	2		1	Yes				23-Aug-2006	Hesperodiaptomus arcticus			DNA/Tissue Vouchered Only	Centre for Biodiversity Genomics	<VERBATIM LOCALITY>||58.765|-93.521|</VERBATIM LOCALITY>
SACOP	DSMAX494-06	CHU-CRU-0951	CHU-CRU-0951	BOLD:AAA4427		632[0n]	2		1	Yes				23-Aug-2006	Hesperodiaptomus arcticus			DNA/Tissue Vouchered Only	Centre for Biodiversity Genomics	<VERBATIM LOCALITY>||58.765|-93.521|</VERBATIM LOCALITY>
SACOP	DSMAX495-06	CHU-CRU-0952	CHU-CRU-0952	BOLD:AAA4427		632[0n]	2		1	Yes				23-Aug-2006	Hesperodiaptomus arcticus			DNA/Tissue Vouchered Only	Centre for Biodiversity Genomics	<VERBATIM LOCALITY>||58.765|-93.521|</VERBATIM LOCALITY>
SACOP	DSMAX499-06	CHU-CRU-0956	CHU-CRU-0956	BOLD:AAA4427		524[5n]			1	No				23-Aug-2006	Hesperodiaptomus arcticus			DNA/Tissue Vouchered Only	Centre for Biodiversity Genomics	<VERBATIM LOCALITY>||58.764|-93.866|</VERBATIM LOCALITY>
SACOP	DSMAX504-06	CHU-CRU-0961	CHU-CRU-0961	BOLD:AAA4427		658[1n]			1	No				23-Aug-2006	Hesperodiaptomus arcticus			DNA/Tissue Vouchered Only	Centre for Biodiversity Genomics	<VERBATIM LOCALITY>||58.764|-93.866|</VERBATIM LOCALITY>
SACOP	DSMAX510-06	CHU-CRU-0967	CHU-CRU-0967	BOLD:AAA4427		595[2n]			1	No				23-Aug-2006	Hesperodiaptomus arcticus			DNA/Tissue Vouchered Only	Centre for Biodiversity Genomics	<VERBATIM LOCALITY>||58.764|-93.866|</VERBATIM LOCALITY>
SACOP	DSMAX511-06	CHU-CRU-0968	CHU-CRU-0968	BOLD:AAA4427		658[0n]			1	No				23-Aug-2006	Hesperodiaptomus arcticus			DNA/Tissue Vouchered Only	Centre for Biodiversity Genomics	<VERBATIM LOCALITY>||58.764|-93.866|</VERBATIM LOCALITY>
SACOP	DSMAX516-06	CHU-CRU-0973	CHU-CRU-0973	BOLD:AAA4427		550[3n]			1	No				23-Aug-2006	Hesperodiaptomus arcticus			DNA/Tissue Vouchered Only	Centre for Biodiversity Genomics	<VERBATIM LOCALITY>||58.764|-93.866|</VERBATIM LOCALITY>
SACOP	DSMAX522-06	CHU-CRU-0979	CHU-CRU-0979	BOLD:AAA4427		658[1n]			1	No				23-Aug-2006	Hesperodiaptomus arcticus			DNA/Tissue Vouchered Only	Centre for Biodiversity Genomics	<VERBATIM LOCALITY>||58.764|-93.866|</VERBATIM LOCALITY>
SACOP	DSMAX528-06	CHU-CRU-0985	CHU-CRU-0985	BOLD:AAA4427		559[2n]			1	No				23-Aug-2006	Hesperodiaptomus arcticus			DNA/Tissue Vouchered Only	Centre for Biodiversity Genomics	<VERBATIM LOCALITY>||58.764|-93.866|</VERBATIM LOCALITY>
SACOP	DSMAX534-06	CHU-CRU-0991	CHU-CRU-0991	BOLD:AAA4427		658[1n]			1	No				23-Aug-2006	Hesperodiaptomus arcticus			DNA/Tissue Vouchered Only	Centre for Biodiversity Genomics	<VERBATIM LOCALITY>||58.764|-93.866|</VERBATIM LOCALITY>
SACOP	DSMAX541-06	CHU-CRU-0998	CHU-CRU-0998	BOLD:AAA4427		658[0n]			1	No				23-Aug-2006	Hesperodiaptomus arcticus			DNA/Tissue Vouchered Only	Centre for Biodiversity Genomics	<VERBATIM LOCALITY>||58.764|-93.866|</VERBATIM LOCALITY>
ZPLCA	ZPII318-07	ZMXII-321	1444	BOLD:AAA4427	ECO-CH-Z-06028	536[0n]	2		3	Yes				14-Aug-2006	Hesperodiaptomus arcticus	A			El Colegio de la Frontera Sur	<VERBATIM LOCALITY>Rock Bluff A|Pond 021|58.771|-93.844|4</VERBATIM LOCALITY>
ZPLCA	ZPII319-07	ZMXII-333	1444	BOLD:AAA4427	ECO-CH-Z-06534	628[0n]	2		1	Yes				14-Aug-2006	Hesperodiaptomus arcticus	A			El Colegio de la Frontera Sur	<VERBATIM LOCALITY>Rock Bluff A|Pond 021|58.771|-93.844|4</VERBATIM LOCALITY>
ZPLCA	ZPII320-07	ZMXII-345	1444	BOLD:AAA4427	ECO-CH-Z-06534	657[0n]	2		1	Yes				14-Aug-2006	Hesperodiaptomus arcticus	A			El Colegio de la Frontera Sur	<VERBATIM LOCALITY>Rock Bluff A|Pond 021|58.771|-93.844|4</VERBATIM LOCALITY>
ZPLCA	ZPII321-07	ZMXII-357	1444	BOLD:AAA4427	ECO-CH-Z-06031	653[4n]	2		3	Yes				14-Aug-2006	Hesperodiaptomus arcticus	A			El Colegio de la Frontera Sur	<VERBATIM LOCALITY>Rock Bluff A|Pond 021|58.771|-93.844|4</VERBATIM LOCALITY>
ZPLCA	ZPII322-07	ZMXII-369	1444	BOLD:AAA4427	ECO-CH-Z-06534	653[1n]	2		1	Yes				14-Aug-2006	Hesperodiaptomus arcticus	A			El Colegio de la Frontera Sur	<VERBATIM LOCALITY>Rock Bluff A|Pond 021|58.771|-93.844|4</VERBATIM LOCALITY>
ZPLCA	ZPII495-07	ZMXII-474	1443	BOLD:AAA4427	ECO-CH-Z-06025	653[2n]	2		2	Yes				17-Aug-2006	Hesperodiaptomus arcticus	A			El Colegio de la Frontera Sur	Part of it vouchered<VERBATIM LOCALITY>Rock Bluff C|Pond C4|58.765|-93.868|5</VERBATIM LOCALITY>
ZPLCA	ZPII496-07	ZMXII-485	1443	BOLD:AAA4427	ECO-CH-Z-06024	653[0n]	2		2	Yes				17-Aug-2006	Hesperodiaptomus arcticus	A			El Colegio de la Frontera Sur	Part of it vouchered<VERBATIM LOCALITY>Rock Bluff C|Pond C4|58.765|-93.868|5</VERBATIM LOCALITY>
ZPLCA	ZPII514-07	ZMXII-510	1444	BOLD:AAA4427	ECO-CH-Z-06026	651[0n]	2		3	Yes				14-Aug-2006	Hesperodiaptomus arcticus	A			El Colegio de la Frontera Sur	Part of it vouchered<VERBATIM LOCALITY>Rock Bluff A|Pond 021|58.771|-93.844|5</VERBATIM LOCALITY>
ZPLCA	ZPII542-07	ZMXII-561	1440	BOLD:AAA4427	ECO-CH-Z-06134	567[0n]	2		3	Yes				15-Aug-2006	Hesperodiaptomus arcticus	A			El Colegio de la Frontera Sur	<VERBATIM LOCALITY>|Tundra Lake A|58.758|-93.911|5</VERBATIM LOCALITY>
ZPLCA	ZPII543-07	ZMXII-480	1440	BOLD:AAA4427	ECO-CH-Z-06036	657[0n]	2		3	Yes				15-Aug-2006	Hesperodiaptomus arcticus	A			El Colegio de la Frontera Sur	Part of it vouchered<VERBATIM LOCALITY>|Tundra Lake A|58.758|-93.911|5</VERBATIM LOCALITY>
SACOP	SACOP006-08	08PROBE-0636	L#08PROBE-076	BOLD:AAA4427		658[0n]	2	MG313258	1	Yes				09-Jul-2008	Hesperodiaptomus arcticus		medium size. Red calanoid.		Centre for Biodiversity Genomics	<VERBATIM LOCALITY>Buggy Pond, near CNSC||58.7412|-93.823|</VERBATIM LOCALITY>
SACOP	SACOP007-08	08PROBE-0637	L#08PROBE-076	BOLD:AAA4427		658[0n]	2	MG310451	1	Yes				09-Jul-2008	Hesperodiaptomus arcticus		medium size. Red calanoid.		Centre for Biodiversity Genomics	<VERBATIM LOCALITY>Buggy Pond, near CNSC||58.7412|-93.823|</VERBATIM LOCALITY>
SACOP	SACOP008-08	08PROBE-0638	L#08PROBE-076	BOLD:AAA4427		658[0n]	2	MG311127	1	Yes				09-Jul-2008	Hesperodiaptomus arcticus		medium size. Red calanoid.	E-Vouchered:DNA/Tissue+Photo	Centre for Biodiversity Genomics	<VERBATIM LOCALITY>Buggy Pond, near CNSC||58.7412|-93.823|</VERBATIM LOCALITY>
SACOP	SACOP009-08	08PROBE-0639	L#08PROBE-076	BOLD:AAA4427		631[0n]	2	MG312096	1	Yes				09-Jul-2008	Hesperodiaptomus arcticus		medium size. Red calanoid.		Centre for Biodiversity Genomics	<VERBATIM LOCALITY>Buggy Pond, near CNSC||58.7412|-93.823|</VERBATIM LOCALITY>
SACOP	SACOP010-08	08PROBE-0640	L#08PROBE-076	BOLD:AAA4427		658[0n]	2	MG319025	1	Yes				09-Jul-2008	Hesperodiaptomus arcticus		medium size. Red calanoid.		Centre for Biodiversity Genomics	<VERBATIM LOCALITY>Buggy Pond, near CNSC||58.7412|-93.823|</VERBATIM LOCALITY>
SACOP	SACOP032-08	08PROBE-0662	L#08PROBE-090	BOLD:AAA4427		652[0n]	2	MG318742	1	Yes				09-Jul-2008	Hesperodiaptomus arcticus		large. Red.		Centre for Biodiversity Genomics	small dip net<VERBATIM LOCALITY>Buggy Pond B, near CNSC||58.7412|-93.823|</VERBATIM LOCALITY>
SACOP	SACOP039-08	08PROBE-0669	L#08PROBE-116	BOLD:AAA4427		658[0n]	2	MG312312	1	Yes				09-Jul-2008	Hesperodiaptomus arcticus		large. Red.		Centre for Biodiversity Genomics	small dip net<VERBATIM LOCALITY>Rock Bluff A||58.7703|-93.8472|</VERBATIM LOCALITY>
SACOP	SACOP040-08	08PROBE-0670	L#08PROBE-116	BOLD:AAA4427		658[0n]	2	MG320263	1	Yes				09-Jul-2008	Hesperodiaptomus arcticus		medium. Pink.	E-Vouchered:DNA/Tissue+Photo	Centre for Biodiversity Genomics	small dip net<VERBATIM LOCALITY>Rock Bluff A||58.7703|-93.8472|</VERBATIM LOCALITY>
SACOP	SACOP050-08	08PROBE-0680	L#08PROBE-132	BOLD:AAA4427		658[0n]	2	MG311891	1	Yes				09-Jul-2008	Hesperodiaptomus arcticus		large. Red.		Centre for Biodiversity Genomics	small dip net<VERBATIM LOCALITY>Rock Bluff A||58.7703|-93.8472|</VERBATIM LOCALITY>
SACOP	SACOP051-08	08PROBE-0681	L#08PROBE-132	BOLD:AAA4427		653[0n]	2	MG319198	1	Yes				09-Jul-2008	Hesperodiaptomus arcticus		large. Red.		Centre for Biodiversity Genomics	small dip net<VERBATIM LOCALITY>Rock Bluff A||58.7703|-93.8472|</VERBATIM LOCALITY>
SACOP	SACOP053-08	08PROBE-0683	L#08PROBE-132	BOLD:AAA4427		658[0n]	2	MG318341	1	Yes				09-Jul-2008	Hesperodiaptomus arcticus		large. Pale with pink antennae and limbs.		Centre for Biodiversity Genomics	small dip net<VERBATIM LOCALITY>Rock Bluff A||58.7703|-93.8472|</VERBATIM LOCALITY>
SACOP	SACOP054-08	08PROBE-0684	L#08PROBE-132	BOLD:AAA4427		658[0n]	2	MG317902	1	Yes				09-Jul-2008	Hesperodiaptomus arcticus		large. Pale with pink antennae and limbs.		Centre for Biodiversity Genomics	small dip net<VERBATIM LOCALITY>Rock Bluff A||58.7703|-93.8472|</VERBATIM LOCALITY>
SACOP	SACOP055-08	08PROBE-0685	L#08PROBE-132	BOLD:AAA4427		658[0n]	2	MG314479	1	Yes				09-Jul-2008	Hesperodiaptomus arcticus		large. Pale with pink antennae and limbs.		Centre for Biodiversity Genomics	small dip net<VERBATIM LOCALITY>Rock Bluff A||58.7703|-93.8472|</VERBATIM LOCALITY>
SACOP	SACOP061-08	08PROBE-0691	L#08PROBE-135	BOLD:AAA4427		617[0n]	2	MG312489	1	No				09-Jul-2008	Hesperodiaptomus arcticus		large. Pale. Pink antennae		Centre for Biodiversity Genomics	small dip net<VERBATIM LOCALITY>Rock Bluff A||58.7703|-93.8472|</VERBATIM LOCALITY>
SACOP	SACOP063-08	08PROBE-0693	L#08PROBE-135	BOLD:AAA4427		647[0n]	2	MG316220	1	Yes				09-Jul-2008	Hesperodiaptomus arcticus		large. Pale. Pink antennae		Centre for Biodiversity Genomics	small dip net<VERBATIM LOCALITY>Rock Bluff A||58.7703|-93.8472|</VERBATIM LOCALITY>
SACOP	SACOP076-08	08PROBE-0706	L#08PROBE-084	BOLD:AAA4427		658[0n]	2	MG318770	1	Yes				09-Jul-2008	Hesperodiaptomus arcticus		large.	E-Vouchered:DNA/Tissue+Photo	Centre for Biodiversity Genomics	plankton net<VERBATIM LOCALITY>Rock Bluff A|terrestrial pond|58.7703|-93.8472|</VERBATIM LOCALITY>
SACOP	SACOP079-08	08PROBE-0709	L#08PROBE-086	BOLD:AAA4427		658[0n]	2	MG318838	1	Yes				09-Jul-2008	Hesperodiaptomus arcticus		large.	E-Vouchered:DNA/Tissue+Photo	Centre for Biodiversity Genomics	plankton net<VERBATIM LOCALITY>Rock Bluff A|rock pond|58.7703|-93.8472|</VERBATIM LOCALITY>
SACOP	CRCH099-09	CRU-MIX-089	INV1171	BOLD:AAA4427		658[0n]	2	GU679642	1	Yes				14-Aug-2002	Hesperodiaptomus arcticus				Centre for Biodiversity Genomics	<VERBATIM LOCALITY>|(general coordinate)|58.78|-94.186|</VERBATIM LOCALITY>
SACOP	CRCH100-09	CRU-MIX-090	INV1171	BOLD:AAA4427		633[0n]	2	GU679645	1	Yes				14-Aug-2002	Hesperodiaptomus arcticus				Centre for Biodiversity Genomics	<VERBATIM LOCALITY>|(general coordinate)|58.78|-94.186|</VERBATIM LOCALITY>
SACOP	CRCH101-09	CRU-MIX-091	INV1171	BOLD:AAA4427		658[0n]	2	GU679644	1	Yes				14-Aug-2002	Hesperodiaptomus arcticus				Centre for Biodiversity Genomics	<VERBATIM LOCALITY>|(general coordinate)|58.78|-94.186|</VERBATIM LOCALITY>
SACOP	CRCH102-09	CRU-MIX-092	INV1171	BOLD:AAA4427		521[0n]	2	GU679643	1	Yes				14-Aug-2002	Hesperodiaptomus arcticus				Centre for Biodiversity Genomics	<VERBATIM LOCALITY>|(general coordinate)|58.78|-94.186|</VERBATIM LOCALITY>
SACOP	ELPPC041-09	09PROBE-02906	L#09PROBE-0921	BOLD:AAA4427		658[0n]	4	GU679681-SUPPRESSED	1	Yes				24-Jul-2009	Hesperodiaptomus arcticus		Tundra Pond 1		Centre for Biodiversity Genomics	<VERBATIM LOCALITY>Tundra Pond||58.7548|-93.9141|</VERBATIM LOCALITY>
SACOP	ELPPC042-09	09PROBE-02907	L#09PROBE-0921	BOLD:AAA4427		658[0n]	4	GU679682-SUPPRESSED	1	Yes				24-Jul-2009	Hesperodiaptomus arcticus		Tundra Pond 1		Centre for Biodiversity Genomics	<VERBATIM LOCALITY>Tundra Pond||58.7548|-93.9141|</VERBATIM LOCALITY>
SACOP	SGRZC004-09	09PROBE-01004	L#09PROBE-0283	BOLD:AAA4427		658[0n]	4	GU680925-SUPPRESSED	1	Yes				24-Jul-2009	Hesperodiaptomus arcticus		Large Copepods		Centre for Biodiversity Genomics	<VERBATIM LOCALITY>Bluff C|Pond 1|58.7634|-93.8684|</VERBATIM LOCALITY>
SACOP	SGRZC007-09	09PROBE-01007	L#09PROBE-0294	BOLD:AAA4427		658[0n]	4	GU680922-SUPPRESSED	1	Yes				24-Jul-2009	Hesperodiaptomus arcticus		Large Copepods		Centre for Biodiversity Genomics	<VERBATIM LOCALITY>Bluff C|Pond 38|58.7646|-93.868|</VERBATIM LOCALITY>
SACOP	SGRZC014-09	09PROBE-01014	L#09PROBE-0285	BOLD:AAA4427		658[0n]	4	GU680923-SUPPRESSED	1	Yes				24-Jul-2009	Hesperodiaptomus arcticus		Large Copepods		Centre for Biodiversity Genomics	<VERBATIM LOCALITY>Bluff C|Pond 13|58.7638|-93.8671|</VERBATIM LOCALITY>
SACOP	SGRZC024-09	09PROBE-01024	L#09PROBE-0535	BOLD:AAA4427		658[0n]	4	GU680920-SUPPRESSED	1	Yes				26-Jul-2009	Hesperodiaptomus arcticus		Large Copepods		Centre for Biodiversity Genomics	<VERBATIM LOCALITY>Bluff C|Pond 82|58.7659|-93.869|</VERBATIM LOCALITY>
SACOP	SGRZC047-09	09PROBE-01047	L#09PROBE-0577	BOLD:AAA4427		605[0n]	4	GU680934-SUPPRESSED	1	Yes				27-Jul-2009	Hesperodiaptomus arcticus		Large Copepods		Centre for Biodiversity Genomics	<VERBATIM LOCALITY>Bluff C|Pond 156|58.4602|-93.521|</VERBATIM LOCALITY>
NJCGS	NJCGS073-09	09PROBE-008768	NJTP-23-09	BOLD:AAA4427		658[0n]	2	GU689262	1	Yes				23-Jul-2009	Hesperodiaptomus arcticus		C=5.17	E-Vouchered:DNA/Tissue+Photo	University of Guelph	<VERBATIM LOCALITY>Tundra ponds|freshwater pond|58.754|-93.914|</VERBATIM LOCALITY>
NJCGS	NJCGS074-09	09PROBE-008769	NJ-6	BOLD:AAA4427		658[0n]	2	GU689263	1	Yes				16-Jul-2009	Hesperodiaptomus arcticus		C=4.64	E-Vouchered:DNA/Tissue+Photo	University of Guelph	<VERBATIM LOCALITY>Rock pool 52|FW bluff pool|58.77|-94.11|</VERBATIM LOCALITY>
NJCGS	NJCGS075-09	09PROBE-008770	NJ-6	BOLD:AAA4427		658[0n]	2	GU689260	1	Yes				16-Jul-2009	Hesperodiaptomus arcticus		C=4.98	E-Vouchered:DNA/Tissue+Photo	University of Guelph	<VERBATIM LOCALITY>Rock pool 52|FW bluff pool|58.77|-94.11|</VERBATIM LOCALITY>
NJCGS	NJCGS088-09	09PROBE-008783	NJC-31	BOLD:AAA4427		658[0n]	2	GU689261	1	Yes				20-Jul-2009	Hesperodiaptomus arcticus		C=5.00	E-Vouchered:DNA/Tissue+Photo	University of Guelph	50cm deep<VERBATIM LOCALITY>Bluff A pool|FW pool|58.7641|-93.8677|</VERBATIM LOCALITY>
NJCGS	NJCGS089-09	09PROBE-008784	NJC-31	BOLD:AAA4427		654[0n]	2	GU689264	1	No				20-Jul-2009	Hesperodiaptomus arcticus		C=4.40	E-Vouchered:DNA/Tissue+Photo	University of Guelph	50cm deep<VERBATIM LOCALITY>Bluff A pool|FW pool|58.7641|-93.8677|</VERBATIM LOCALITY>
NJCGS	NJCGS090-09	09PROBE-008785	NJC-31	BOLD:AAA4427		658[0n]	2	GU689259	1	Yes				20-Jul-2009	Hesperodiaptomus arcticus		C=4.66	E-Vouchered:DNA/Tissue+Photo	University of Guelph	50cm deep<VERBATIM LOCALITY>Bluff A pool|FW pool|58.7641|-93.8677|</VERBATIM LOCALITY>
SACOP	DSMAX536-06	CHU-CRU-0993	CHU-CRU-0993			628[6n]			1	No				23-Aug-2006	Hesperodiaptomus arcticus			DNA/Tissue Vouchered Only	Centre for Biodiversity Genomics	<VERBATIM LOCALITY>||58.458|-93.52|</VERBATIM LOCALITY>
OZFWZ	OZFWZ332-11	BIOUG00922-D11	L#10PROBE-1127	BOLD:AAG9520	BIOUG00922-D11	655[0n]	2		1	Yes				11-Jun-2010	Hesperodiaptomus arcticus sp. 1 CHU	A	PBAL-TPSR-1|bluff pond		Centre for Biodiversity Genomics	Substrate: Rock and sand. Vegetation: Aquatic plants. Depth: 8cm. Kick net/plankton tow.
OZFWC	OZFWC550-12	BIOUG01701-E09	110729-CHUFW25-SH1	BOLD:AAG9520		658[0n]	2		1	Yes				29-Jul-2011	Hesperodiaptomus arcticus sp. 1 CHU		FW25P	E-Vouchered:DNA/Tissue+Photo	Centre for Biodiversity Genomics	Small, fairly shallow 100um hand net 1 person x 2 min x 8m with hand net
OZFWC	OZFWC552-12	BIOUG01701-E11	110729-CHUFW25-SH1	BOLD:AAG9520		658[0n]	2		1	Yes				29-Jul-2011	Hesperodiaptomus arcticus sp. 1 CHU		FW25P	E-Vouchered:DNA/Tissue+Photo	Centre for Biodiversity Genomics	Small, fairly shallow 100um hand net 1 person x 2 min x 8m with hand net
OZFWZ	OZFWZ293-11	BIOUG00922-A08	L#10PROBE-1160	BOLD:AAA4428	BIOUG00922-A08	625[0n]	2		1	Yes				16-Jun-2010	Hesperodiaptomus arcticus sp. 2 CHU	A	TWLE-LAKE-1|bluff pond		Centre for Biodiversity Genomics	Substrate: Rock (large mostly, some shingle). Vegetation: n/a. Depth: 39cm. Tannin stained water. Kick net/plankton tow.
OZFWZ	OZFWZ321-11	BIOUG00922-C12	L#10PROBE-1120	BOLD:AAA4428	BIOUG00922-C12	655[0n]	2		1	Yes				09-Jun-2010	Hesperodiaptomus arcticus sp. 2 CHU	A	BLFD-PERT-1|bluff pond	E-Vouchered:DNA/Tissue+Photo	Centre for Biodiversity Genomics	Substrate: Rock. Vegetation: n/a. Depth: 25cm. Kick net/plankton tow.
OZFWZ	OZFWZ401-11	BIOUG00921-B09	L#10PROBE-9622	BOLD:AAA4428	BIOUG00921-B09	658[0n]	2		2	Yes				15-Jun-2010	Hesperodiaptomus arcticus sp. 2 CHU	A	GUNR-LAKE-1|tundra pond		Centre for Biodiversity Genomics	Substrate: Decaying organic material. Vegetation: Reed. Depth: 20cm. Fish present. Kick net/plankton tow.
OZFWZ	OZFWZ411-11	BIOUG00921-C07	L#10PROBE-1107	BOLD:AAA4428	BIOUG00921-C07	611[0n]	2		1	Yes				09-Jun-2010	Hesperodiaptomus arcticus sp. 2 CHU	A	TBUG-ACRD-1|bluff pond	E-Vouchered:DNA/Tissue+Photo	Centre for Biodiversity Genomics	Substrate: Sand. Vegetation: n/a. Depth: 10cm. Kick net/plankton tow.
OZFWZ	OZFWZ427-11	BIOUG00921-D11	L#10PROBE-8374	BOLD:AAA4428	BIOUG00921-D11	577[3n]	2		1	No				29-Jul-2010	Hesperodiaptomus arcticus sp. 2 CHU	A	CNNQ-CRKE-1|bluff pond	E-Vouchered:DNA/Tissue+Photo	Centre for Biodiversity Genomics	Substrate: Decaying organic material. Vegetation: Reed. Depth: 47cm. Kick net/plankton tow.
OZFWZ	OZFWZ437-11	BIOUG00921-E09	L#10PROBE-8960	BOLD:AAA4428	BIOUG00921-E09	658[0n]	2		1	Yes				14-Aug-2010	Hesperodiaptomus arcticus sp. 2 CHU	A	ECRK-SREB-2|bluff pond	E-Vouchered:DNA/Tissue+Photo	Centre for Biodiversity Genomics	Kick net/plankton tow.
OZFWZ	OZFWZ447-11	BIOUG00921-F07	L#10PROBE-9646	BOLD:AAA4428	BIOUG00921-F07	631[0n]	2		1	Yes				02-Jul-2010	Hesperodiaptomus arcticus sp. 2 CHU	A	BLFB-P#03-2|bluff pond	E-Vouchered:DNA/Tissue+Photo	Centre for Biodiversity Genomics	Substrate: Rock and sand. Vegetation: Reed. Depth: 14cm. Kick net/plankton tow.
OZFWZ	OZFWZ448-11	BIOUG00921-F08	L#10PROBE-9659	BOLD:AAA4428	BIOUG00921-F08	592[0n]	2		1	No				12-Jul-2010	Hesperodiaptomus arcticus sp. 2 CHU	A	BLFB-P#03-2|bluff pond	E-Vouchered:DNA/Tissue+Photo	Centre for Biodiversity Genomics	Substrate: Rock and sand. Vegetation: Reed. Depth: 14cm. Kick net/plankton tow.
OZFWZ	OZFWZ450-11	BIOUG00921-F10	L#10PROBE-1157	BOLD:AAA4428	BIOUG00921-F10	593[0n]	2		2	Yes				16-Jun-2010	Hesperodiaptomus arcticus sp. 2 CHU	A	BLFB-#302-2-1|bluff pond	E-Vouchered:DNA/Tissue+Photo	Centre for Biodiversity Genomics	Substrate: Rock. Vegetation: Willow. Depth: 26cm. Fish present. Kick net/plankton tow.
OZFWZ	OZFWZ460-11	BIOUG00921-G08	L#10PROBE-1245	BOLD:AAA4428	BIOUG00921-G08	594[0n]	2		1	Yes				02-Jul-2010	Hesperodiaptomus arcticus sp. 2 CHU	A	BLFD-P#39-1|bluff pond	E-Vouchered:DNA/Tissue+Photo	Centre for Biodiversity Genomics	Substrate: Decaying organic material. Vegetation: n/a. Depth: 3cm. Fish present. Kick net/plankton tow.
OZFWC	OZFWC291-11	BIOUG01321-G11	110725-CHUFW14-SP1	BOLD:AAA4428		648[0n]	2		1	No				25-Jul-2011	Hesperodiaptomus arcticus sp. 2 CHU		FW14P|tundra pond		Centre for Biodiversity Genomics	Small, drying up, surrounded by vegetation/willows plankton tow 1 transect x 3 plankton tows
OZFWC	OZFWC292-11	BIOUG01321-G12	110725-CHUFW14-SB1	BOLD:AAA4428		646[0n]	2		1	Yes				25-Jul-2011	Hesperodiaptomus arcticus sp. 2 CHU		FW14B|tundra pond		Centre for Biodiversity Genomics	Small, drying up, surrounded by vegetation/willows plankton tow 1 benthic tow
OZFWC	OZFWC409-11	BIOUG00335-A11	110727-CHUFW19-SP1	BOLD:AAA4428		657[1n]	2		1	Yes				27-Jul-2011	Hesperodiaptomus arcticus sp. 2 CHU		FW19P|tundra pond		Centre for Biodiversity Genomics	Lots of vegetation in pond along shore plankton tow 3 transects x 1 plankton tow
OZFWC	OZFWC788-12	BIOUG01704-A10	110801-CHUFW39-SB1	BOLD:AAA4428		657[0n]	2		1	Yes				01-Aug-2011	Hesperodiaptomus arcticus sp. 2 CHU		FW39B	E-Vouchered:DNA/Tissue+Photo	Centre for Biodiversity Genomics	Shallow, quite long, appears to be drying up 100um hand net Benthic scrape with hand net (1m)
OZFWZ	OZFWZ320-11	BIOUG00922-C11	L#10PROBE-1108	BOLD:AAA4427	BIOUG00922-C11	655[0n]	2		1	Yes				09-Jun-2010	Hesperodiaptomus arcticus sp. 3 CHU	A	PUMP-RIVR-1|lake	E-Vouchered:DNA/Tissue+Photo	Centre for Biodiversity Genomics	Substrate: Rock and decaying organic material. Vegetation: n/a. Depth: 40cm. Kick net/plankton tow.
OZFWZ	OZFWZ323-11	BIOUG00922-D02	L#10PROBE-1132	BOLD:AAA4427	BIOUG00922-D02	655[0n]	2		1	Yes				12-Jun-2010	Hesperodiaptomus arcticus sp. 3 CHU	A	GUNR-LAKE-1|bluff pond	E-Vouchered:DNA/Tissue+Photo	Centre for Biodiversity Genomics	Substrate: Rock. Vegetation: Reed. Depth: 45cm. Kick net/plankton tow.
OZFWZ	OZFWZ324-11	BIOUG00922-D03	L#10PROBE-1143	BOLD:AAA4427	BIOUG00922-D03	606[0n]	2		1	Yes				14-Jun-2010	Hesperodiaptomus arcticus sp. 3 CHU	A	AIRP-PNDE-1|bluff pond	E-Vouchered:DNA/Tissue+Photo	Centre for Biodiversity Genomics	Substrate: Decaying organic material. Vegetation: Reed. Depth: 12cm. Kick net/plankton tow.
OZFWZ	OZFWZ373-11	BIOUG00922-H04	L#10PROBE-1178	BOLD:AAA4427	BIOUG00922-H04	605[0n]	2		1	Yes				19-Jun-2010	Hesperodiaptomus arcticus sp. 3 CHU	A	TLBS-TPND-1|stream		Centre for Biodiversity Genomics	Substrate: Decaying organic material and rock. Vegetation: Reed. Depth: 20cm. Kick net/plankton tow.
OZFWZ	OZFWZ410-11	BIOUG00921-C06	L#10PROBE-1104	BOLD:AAA4427	BIOUG00921-C06	658[0n]	2		1	Yes				09-Jun-2010	Hesperodiaptomus arcticus sp. 3 CHU	A	SCRT-TPSR-1|bluff pond	E-Vouchered:DNA/Tissue+Photo	Centre for Biodiversity Genomics	Substrate: Sand. Vegetation: Reed and willow. Depth: 24cm. Kick net/plankton tow.
OZFWZ	OZFWZ412-11	BIOUG00921-C08	L#10PROBE-1112	BOLD:AAA4427	BIOUG00921-C08	629[0n]	2		1	Yes				09-Jun-2010	Hesperodiaptomus arcticus sp. 3 CHU	A	PBAL-TPWE-1|bluff pond	E-Vouchered:DNA/Tissue+Photo	Centre for Biodiversity Genomics	Substrate: Decaying organic material. Vegetation: Reed, willow & aquatic plants. Depth: 23cm. Tadpoles present. Kick net/plankton tow.
OZFWZ	OZFWZ414-11	BIOUG00921-C10	L#10PROBE-1115	BOLD:AAA4427	BIOUG00921-C10	658[0n]	2		1	Yes				10-Jun-2010	Hesperodiaptomus arcticus sp. 3 CHU	A	PBAL-TPWE-1|tundra pond	E-Vouchered:DNA/Tissue+Photo	Centre for Biodiversity Genomics	Substrate: Rock with decaying organic material overlay. Vegetation: Reed, willow and aquatic plants. Depth: 29cm. Tadpoles present. Kick net/plankton tow.
OZFWZ	OZFWZ415-11	BIOUG00921-C11	L#10PROBE-1139	BOLD:AAA4427	BIOUG00921-C11	658[0n]	2		1	Yes				14-Jun-2010	Hesperodiaptomus arcticus sp. 3 CHU	A	BLFB-#302-2-1|tundra pond		Centre for Biodiversity Genomics	Substrate: Rock. Vegetation: Willow. Depth: 26cm. Fish present. Kick net/plankton tow.
OZFWZ	OZFWZ418-11	BIOUG00921-D02	L#10PROBE-8031	BOLD:AAA4427	BIOUG00921-D02	647[0n]	2		1	Yes				13-Jul-2010	Hesperodiaptomus arcticus sp. 3 CHU	A	BLFB-P#04-2|tundra pond	E-Vouchered:DNA/Tissue+Photo	Centre for Biodiversity Genomics	Substrate: Rock and decaying organic material. Vegetation: Reed. Depth: 23cm. Kick net/plankton tow.
OZFWZ	OZFWZ419-11	BIOUG00921-D03	L#10PROBE-8066	BOLD:AAA4427	BIOUG00921-D03	612[1n]	2		1	Yes				19-Jul-2010	Hesperodiaptomus arcticus sp. 3 CHU	A	BLFD-PERT-1|tundra pond	E-Vouchered:DNA/Tissue+Photo	Centre for Biodiversity Genomics	Substrate: Rock and decaying organic material. Vegetation: Aquatic plants. Depth: 19cm. Kick net/plankton tow.
OZFWZ	OZFWZ420-11	BIOUG00921-D04	L#10PROBE-8079	BOLD:AAA4427	BIOUG00921-D04	658[0n]	2		1	Yes				20-Jul-2010	Hesperodiaptomus arcticus sp. 3 CHU	A	BCOV-EP#1-1|bluff pond	E-Vouchered:DNA/Tissue+Photo	Centre for Biodiversity Genomics	Substrate: Rock and decaying organic material. Vegetation: Few reeds. Depth: 16cm. Kick net/plankton tow.
OZFWZ	OZFWZ421-11	BIOUG00921-D05	L#10PROBE-8306	BOLD:AAA4427	BIOUG00921-D05	658[0n]	2		1	Yes				21-Jul-2010	Hesperodiaptomus arcticus sp. 3 CHU	A	PBAL-TPSR-1|bluff pond	E-Vouchered:DNA/Tissue+Photo	Centre for Biodiversity Genomics	Substrate: Gravel with sand along shore. Vegetation: Reed. Depth: 39cm. Fish present. Creek not entirely connected. Kick net/plankton tow.
OZFWZ	OZFWZ422-11	BIOUG00921-D06	L#10PROBE-8309	BOLD:AAA4427	BIOUG00921-D06	658[0n]	2		2	Yes				21-Jul-2010	Hesperodiaptomus arcticus sp. 3 CHU	A	PBAL-TPWE-1|bluff pond	E-Vouchered:DNA/Tissue+Photo	Centre for Biodiversity Genomics	Substrate: Soil. Vegetation: Reed and aquatic plants. Depth: 20cm. Tadpoles present. Kick net/plankton tow.
OZFWZ	OZFWZ424-11	BIOUG00921-D08	L#10PROBE-8353	BOLD:AAA4427	BIOUG00921-D08	641[1n]	2		1	Yes				27-Jul-2010	Hesperodiaptomus arcticus sp. 3 CHU	A	BLFA-P#28-1|tundra pond	E-Vouchered:DNA/Tissue+Photo	Centre for Biodiversity Genomics	Substrate: Decaying organic material. Vegetation: Reed and willow. Depth: 29cm. Kick net/plankton tow.
OZFWZ	OZFWZ425-11	BIOUG00921-D09	L#10PROBE-8355	BOLD:AAA4427	BIOUG00921-D09	658[0n]	2		1	Yes				27-Jul-2010	Hesperodiaptomus arcticus sp. 3 CHU	A	BLFB-#314-1|tundra pond	E-Vouchered:DNA/Tissue+Photo	Centre for Biodiversity Genomics	Substrate: Rock and mud. Vegetation: n/a. Depth: 56cm. Kick net/plankton tow.
OZFWZ	OZFWZ426-11	BIOUG00921-D10	L#10PROBE-8366	BOLD:AAA4427	BIOUG00921-D10	567[0n]	2		1	Yes				29-Jul-2010	Hesperodiaptomus arcticus sp. 3 CHU	A	CNNQ-CRKE-1|bluff pond	E-Vouchered:DNA/Tissue+Photo	Centre for Biodiversity Genomics	Substrate: Decaying organic material. Vegetation: Reed. Depth: 47cm. Kick net/plankton tow.
OZFWZ	OZFWZ428-11	BIOUG00921-D12	L#10PROBE-8382	BOLD:AAA4427	BIOUG00921-D12	613[0n]	2		1	Yes				29-Jul-2010	Hesperodiaptomus arcticus sp. 3 CHU	A	RAML-LAKE-1|tundra pond	E-Vouchered:DNA/Tissue+Photo	Centre for Biodiversity Genomics	Substrate: Rock and sand. Vegetation: n/a. Depth: 47cm. Kick net/plankton tow.
OZFWZ	OZFWZ429-11	BIOUG00921-E01	L#10PROBE-8384	BOLD:AAA4427	BIOUG00921-E01	658[0n]	2		1	Yes				29-Jul-2010	Hesperodiaptomus arcticus sp. 3 CHU	A	RAML-LAKE-1|tundra pond	E-Vouchered:DNA/Tissue+Photo	Centre for Biodiversity Genomics	Substrate: Rock and sand. Vegetation: n/a. Depth: 47cm. Kick net/plankton tow.
OZFWZ	OZFWZ430-11	BIOUG00921-E02	L#10PROBE-8394	BOLD:AAA4427	BIOUG00921-E02	658[0n]	2		2	Yes				01-Aug-2010	Hesperodiaptomus arcticus sp. 3 CHU	A	RIPB-CREK-1|bluff pond	E-Vouchered:DNA/Tissue+Photo	Centre for Biodiversity Genomics	Substrate: Gravel and decaying organic material. Vegetation: Reed and willow. Depth: 26cm. Fish present. Kick net/plankton tow.
OZFWZ	OZFWZ431-11	BIOUG00921-E03	L#10PROBE-8399	BOLD:AAA4427	BIOUG00921-E03	658[0n]	2		1	Yes				01-Aug-2010	Hesperodiaptomus arcticus sp. 3 CHU	A	RIPB-CREK-1|bluff pond	E-Vouchered:DNA/Tissue+Photo	Centre for Biodiversity Genomics	Substrate: Gravel and decaying organic material. Vegetation: Reed and willow. Depth: 26cm. Fish present. Kick net/plankton tow.
OZFWZ	OZFWZ432-11	BIOUG00921-E04	L#10PROBE-8905	BOLD:AAA4427	BIOUG00921-E04	633[0n]	2		2	Yes				02-Aug-2010	Hesperodiaptomus arcticus sp. 3 CHU	A	RIPB-CREK-1|tundra pond	E-Vouchered:DNA/Tissue+Photo	Centre for Biodiversity Genomics	Substrate: Soil. Vegetation: Reed and aquatic plants. Depth: 11cm. Tadpoles present. Kick net/plankton tow.
OZFWZ	OZFWZ433-11	BIOUG00921-E05	L#10PROBE-8908	BOLD:AAA4427	BIOUG00921-E05	621[0n]	2		1	Yes				02-Aug-2010	Hesperodiaptomus arcticus sp. 3 CHU	A	RIPB-CREK-1|tundra pond	E-Vouchered:DNA/Tissue+Photo	Centre for Biodiversity Genomics	Substrate: Soil. Vegetation: Reed and aquatic plants. Depth: 11cm. Tadpoles present. Kick net/plankton tow.
OZFWZ	OZFWZ434-11	BIOUG00921-E06	L#10PROBE-8913	BOLD:AAA4427	BIOUG00921-E06	641[0n]	2		1	Yes				02-Aug-2010	Hesperodiaptomus arcticus sp. 3 CHU	A	RIPB-CREK-1|tundra pond	E-Vouchered:DNA/Tissue+Photo	Centre for Biodiversity Genomics	Substrate: Soil. Vegetation: Reed and aquatic plants. Depth: 11cm. Tadpoles present. Kick net/plankton tow.
OZFWZ	OZFWZ435-11	BIOUG00921-E07	L#10PROBE-8918	BOLD:AAA4427	BIOUG00921-E07	658[0n]	2		2	Yes				02-Aug-2010	Hesperodiaptomus arcticus sp. 3 CHU	A	ECRK-SREB-2|tundra pond	E-Vouchered:DNA/Tissue+Photo	Centre for Biodiversity Genomics	Kick net/plankton tow.
OZFWZ	OZFWZ436-11	BIOUG00921-E08	L#10PROBE-8952	BOLD:AAA4427	BIOUG00921-E08	658[0n]	2		1	Yes				11-Aug-2010	Hesperodiaptomus arcticus sp. 3 CHU	A	ECRK-SREB-2|bluff pond	E-Vouchered:DNA/Tissue+Photo	Centre for Biodiversity Genomics	Kick net/plankton tow.
OZFWZ	OZFWZ438-11	BIOUG00921-E10	L#10PROBE-8964	BOLD:AAA4427	BIOUG00921-E10	658[0n]	2		1	Yes				14-Aug-2010	Hesperodiaptomus arcticus sp. 3 CHU	A	ECRK-SREB-2|bluff pond	E-Vouchered:DNA/Tissue+Photo	Centre for Biodiversity Genomics	Kick net/plankton tow.
OZFWZ	OZFWZ439-11	BIOUG00921-E11	L#10PROBE-8974	BOLD:AAA4427	BIOUG00921-E11	658[0n]	2		1	Yes				14-Aug-2010	Hesperodiaptomus arcticus sp. 3 CHU	A	BLFB-P#03-2|bluff pond	E-Vouchered:DNA/Tissue+Photo	Centre for Biodiversity Genomics	Substrate: Decaying organic material. Vegetation: n/a. Depth: 6cm. Kick net/plankton tow.
OZFWZ	OZFWZ440-11	BIOUG00921-E12	L#10PROBE-9401	BOLD:AAA4427	BIOUG00921-E12	644[0n]	2		1	Yes				18-Aug-2010	Hesperodiaptomus arcticus sp. 3 CHU	A	BLFB-P#03-2|tundra pond	E-Vouchered:DNA/Tissue+Photo	Centre for Biodiversity Genomics	Substrate: Decaying organic material. Vegetation: n/a. Depth: 6cm. Kick net/plankton tow.
OZFWZ	OZFWZ441-11	BIOUG00921-F01	L#10PROBE-9423	BOLD:AAA4427	BIOUG00921-F01	658[0n]	2		1	Yes				19-Aug-2010	Hesperodiaptomus arcticus sp. 3 CHU	A	BLFB-P#03-2|tundra pond	E-Vouchered:DNA/Tissue+Photo	Centre for Biodiversity Genomics	Substrate: Decaying organic material. Vegetation: n/a. Depth: 6cm. Kick net/plankton tow.
OZFWZ	OZFWZ443-11	BIOUG00921-F03	L#10PROBE-9450	BOLD:AAA4427	BIOUG00921-F03	658[0n]	2		2	Yes				21-Aug-2010	Hesperodiaptomus arcticus sp. 3 CHU	A	BLFB-P#03-2|tundra pond	E-Vouchered:DNA/Tissue+Photo	Centre for Biodiversity Genomics	Substrate: Rock with decaying organic material overlay. Vegetation: n/a. Depth: 0cm (17cm - new). Kick net/plankton tow.
OZFWZ	OZFWZ444-11	BIOUG00921-F04	L#10PROBE-9466	BOLD:AAA4427	BIOUG00921-F04	658[0n]	2		1	Yes				22-Aug-2010	Hesperodiaptomus arcticus sp. 3 CHU	A	BLFB-P#05-2|tundra pond	E-Vouchered:DNA/Tissue+Photo	Centre for Biodiversity Genomics	Substrate: Decaying organic material. Vegetation: Reed, willow and aquatic plants. Depth: 20cm. Fish present. Kick net/plankton tow.
OZFWZ	OZFWZ445-11	BIOUG00921-F05	L#10PROBE-9479	BOLD:AAA4427	BIOUG00921-F05	658[0n]	2		1	Yes				23-Aug-2010	Hesperodiaptomus arcticus sp. 3 CHU	A	BLFB-P#05-2|tundra pond	E-Vouchered:DNA/Tissue+Photo	Centre for Biodiversity Genomics	Substrate: Decaying organic material. Vegetation: Reed, willow and aquatic plants. Depth: 20cm. Fish present. Kick net/plankton tow.
OZFWZ	OZFWZ446-11	BIOUG00921-F06	L#10PROBE-9483	BOLD:AAA4427	BIOUG00921-F06	641[0n]	2		1	Yes				23-Aug-2010	Hesperodiaptomus arcticus sp. 3 CHU	A	BLFB-P#05-2|tundra pond	E-Vouchered:DNA/Tissue+Photo	Centre for Biodiversity Genomics	Substrate: Decaying organic material. Vegetation: Reed, willow and aquatic plants. Depth: 20cm. Fish present. Kick net/plankton tow.
OZFWZ	OZFWZ449-11	BIOUG00921-F09	L#10PROBE-1149	BOLD:AAA4427	BIOUG00921-F09	658[0n]	2		1	Yes				14-Jun-2010	Hesperodiaptomus arcticus sp. 3 CHU	A	BLFB-#302-2-1|tundra pond	E-Vouchered:DNA/Tissue+Photo	Centre for Biodiversity Genomics	Substrate: Rock. Vegetation: Willow. Depth: 26cm. Fish present. Kick net/plankton tow.
OZFWZ	OZFWZ452-11	BIOUG00921-F12	L#10PROBE-1166	BOLD:AAA4427	BIOUG00921-F12	658[0n]	2		1	Yes				17-Jun-2010	Hesperodiaptomus arcticus sp. 3 CHU	A	BLFB-#302-2-3|tundra pond	E-Vouchered:DNA/Tissue+Photo	Centre for Biodiversity Genomics	Substrate: Rock with decaying organic overlay. Vegetation: Reeds. Depth: 6cm. Kick net/plankton tow.
OZFWZ	OZFWZ453-11	BIOUG00921-G01	L#10PROBE-1177	BOLD:AAA4427	BIOUG00921-G01	549[0n]	2		1	No				18-Jun-2010	Hesperodiaptomus arcticus sp. 3 CHU	A	BLFB-#302-2-3|lake		Centre for Biodiversity Genomics	Substrate: Decaying organic material rock & 4m exposed rock. Vegetation: Reed. Depth: 9cm. Kick net/plankton tow.
OZFWZ	OZFWZ454-11	BIOUG00921-G02	L#10PROBE-1191	BOLD:AAA4427	BIOUG00921-G02	658[0n]	2		1	Yes				20-Jun-2010	Hesperodiaptomus arcticus sp. 3 CHU	A	BLFB-#302-2-3|bluff pond	E-Vouchered:DNA/Tissue+Photo	Centre for Biodiversity Genomics	Substrate: Decaying organic material over rock & 4m exposed rock. Vegetation: Reed. Depth: 9cm. Kick net/plankton tow.
OZFWZ	OZFWZ455-11	BIOUG00921-G03	L#10PROBE-1195	BOLD:AAA4427	BIOUG00921-G03	658[0n]	2		1	Yes				20-Jun-2010	Hesperodiaptomus arcticus sp. 3 CHU	A	BLFB-#302-2-1|bluff pond	E-Vouchered:DNA/Tissue+Photo	Centre for Biodiversity Genomics	Substrate: Decaying organic material (not thermalkarst). Vegetation: Aquatic plants. Depth: 6cm. Kick net/plankton tow.
OZFWZ	OZFWZ456-11	BIOUG00921-G04	L#10PROBE-1199	BOLD:AAA4427	BIOUG00921-G04	658[0n]	2		1	Yes				22-Jun-2010	Hesperodiaptomus arcticus sp. 3 CHU	A	BLFB-#302-2-1|tundra pond	E-Vouchered:DNA/Tissue+Photo	Centre for Biodiversity Genomics	Substrate: Decaying organic material (not thermalkarst). Vegetation: Aquatic plants. Depth: 6cm. Kick net/plankton tow.
OZFWZ	OZFWZ458-11	BIOUG00921-G06	L#10PROBE-1237	BOLD:AAA4427	BIOUG00921-G06	658[1n]	2		1	Yes				28-Jun-2010	Hesperodiaptomus arcticus sp. 3 CHU	A	BLFB-#302-2-1|tundra pond	E-Vouchered:DNA/Tissue+Photo	Centre for Biodiversity Genomics	Substrate: Decaying organic material (not thermalkarst). Vegetation: Aquatic plants. Depth: 6cm. Kick net/plankton tow.
OZFWZ	OZFWZ459-11	BIOUG00921-G07	L#10PROBE-1242	BOLD:AAA4427	BIOUG00921-G07	640[1n]	2		1	Yes				30-Jun-2010	Hesperodiaptomus arcticus sp. 3 CHU	A	BLFD-P#39-1|river	E-Vouchered:DNA/Tissue+Photo	Centre for Biodiversity Genomics	Substrate: Decaying organic material. Vegetation: n/a. Depth: 3cm. Fish present. Kick net/plankton tow.
OZFWZ	OZFWZ461-11	BIOUG00921-G09	L#10PROBE-1262	BOLD:AAA4427	BIOUG00921-G09	658[0n]	2		1	Yes				02-Jul-2010	Hesperodiaptomus arcticus sp. 3 CHU	A	BCOV-EP#2-1|bluff pond	E-Vouchered:DNA/Tissue+Photo	Centre for Biodiversity Genomics	Substrate: Rock and mud. Vegetation: Lots of algae. Depth: 12cm. Kick net/plankton tow.
OZFWZ	OZFWZ462-11	BIOUG00921-G10	L#10PROBE-1280	BOLD:AAA4427	BIOUG00921-G10	658[1n]	2		1	No				05-Jul-2010	Hesperodiaptomus arcticus sp. 3 CHU	A	BCOV-EP#2-1|tundra pond	E-Vouchered:DNA/Tissue+Photo	Centre for Biodiversity Genomics	Substrate: Rock and mud. Vegetation: Lots of algae. Depth: 12cm. Kick net/plankton tow.
OZFWZ	OZFWZ466-11	BIOUG00921-H02	L#10PROBE-8023	BOLD:AAA4427	BIOUG00921-H02	658[0n]	2		1	Yes				12-Jul-2010	Hesperodiaptomus arcticus sp. 3 CHU	A	BCOV-EP#1-1|bluff pond	E-Vouchered:DNA/Tissue+Photo	Centre for Biodiversity Genomics	Substrate: Rock and decaying organic material. Vegetation: Few reeds. Depth: 16cm. Kick net/plankton tow.
OZFWZ	OZFWZ467-11	BIOUG00921-H03	L#10PROBE-8035	BOLD:AAA4427	BIOUG00921-H03	633[0n]	2		1	Yes				13-Jul-2010	Hesperodiaptomus arcticus sp. 3 CHU	A	SCRT-TPSR-1|tundra pond	E-Vouchered:DNA/Tissue+Photo	Centre for Biodiversity Genomics	Substrate: Reed and mud. Vegetation: n/a. Depth: 16cm. Kick net/plankton tow.
OZFWC	OZFWC119-11	BIOUG01320-A06	110722-CHUFW04-SP1	BOLD:AAA4427		658[1n]	2		1	Yes				22-Jul-2011	Hesperodiaptomus arcticus sp. 3 CHU		FW04P|tundra pond		Centre for Biodiversity Genomics	Quite shallow, but deep enough for distinct planktonic zone 250um plankton tow 3 transects x 1 plankton tow
OZFWC	OZFWC125-11	BIOUG01320-A12	110722-CHUFW04-SD1	BOLD:AAA4427		560[1n]	2		1	No				22-Jul-2011	Hesperodiaptomus arcticus sp. 3 CHU		FW04B|tundra pond		Centre for Biodiversity Genomics	Quite shallow, but deep enough for distinct planktonic zone 250um D-net 1 person x 5 minutes x 10 m with D-net
OZFWC	OZFWC128-11	BIOUG01320-B03	110722-CHUFW04-SD1	BOLD:AAA4427		658[0n]	2		1	Yes				22-Jul-2011	Hesperodiaptomus arcticus sp. 3 CHU		FW04B|tundra pond		Centre for Biodiversity Genomics	Quite shallow, but deep enough for distinct planktonic zone 250um D-net 1 person x 5 minutes x 10 m with D-net
OZFWC	OZFWC181-11	BIOUG01320-F08	110723-CHUFW07-SB1	BOLD:AAA4427		658[0n]	2		1	Yes				23-Jul-2011	Hesperodiaptomus arcticus sp. 3 CHU		FW07B|tundra pond		Centre for Biodiversity Genomics	soft organic sediment galore, 2 tows to get planktonic + benthic zones plankton tow 1 transect x 2 benthic tows
OZFWC	OZFWC211-11	BIOUG01321-A03	110724-CHUFW09-SP1	BOLD:AAA4427		658[0n]	2		1	Yes				24-Jul-2011	Hesperodiaptomus arcticus sp. 3 CHU		FW09P|tundra pond		Centre for Biodiversity Genomics	2 sides have slightly different substrate... the first part was soft organic sediment/cobble, the second had less cobble 250um plankton tow 3 transects x 1 plankton tow
OZFWC	OZFWC214-11	BIOUG01321-A06	110724-CHUFW09-SB1	BOLD:AAA4427		658[0n]	2		1	Yes				24-Jul-2011	Hesperodiaptomus arcticus sp. 3 CHU		FW09B|tundra pond		Centre for Biodiversity Genomics	2 sides have slightly different substrate... the first part was soft organic sediment/cobble, the second had less cobble plankton tow 2 benthic tows (1 per side of pond)
OZFWC	OZFWC218-11	BIOUG01321-A10	110724-CHUFW10-SP1	BOLD:AAA4427		658[0n]	2		1	Yes				24-Jul-2011	Hesperodiaptomus arcticus sp. 3 CHU		FW10P|tundra pond		Centre for Biodiversity Genomics	Large pond separated partially by rocky island. Second side more shallow and more rocky 250um plankton tow 3 transects x 1 plankton tow
OZFWC	OZFWC226-11	BIOUG01321-B06	110724-CHUFW10-SB1	BOLD:AAA4427		641[0n]	2		1	No				24-Jul-2011	Hesperodiaptomus arcticus sp. 3 CHU		FW10B|tundra pond		Centre for Biodiversity Genomics	Large pond separated partially by rocky island. Second side more shallow and more rocky plankton tow 2 benthic tows
OZFWC	OZFWC259-11	BIOUG01321-E03	110725-CHUFW13-SP1	BOLD:AAA4427		640[0n]	2		1	Yes				25-Jul-2011	Hesperodiaptomus arcticus sp. 3 CHU		FW13P|tundra pond		Centre for Biodiversity Genomics	Quite shallow, limited locations for plankton tows plankton tow 1 transect x 3 plankton tows (in varying directions)
OZFWC	OZFWC273-11	BIOUG01321-F05	110725-CHUFW13-SB1	BOLD:AAA4427		658[0n]	2		1	Yes				25-Jul-2011	Hesperodiaptomus arcticus sp. 3 CHU		FW13B|tundra pond		Centre for Biodiversity Genomics	Quite shallow, limited locations for plankton tows plankton tow 1 benthic tow
OZFWC	OZFWC386-11	BIOUG00334-G11	110726-CHUFW17-SB1	BOLD:AAA4427		658[0n]	2		1	Yes				26-Jul-2011	Hesperodiaptomus arcticus sp. 3 CHU		FW17B|tundra pond		Centre for Biodiversity Genomics	Slightly flowing, large pond plankton tow 1 benthic tow
OZFWC	OZFWC393-11	BIOUG00334-H06	110726-CHUFW18-SP1	BOLD:AAA4427		658[0n]	2		1	Yes				26-Jul-2011	Hesperodiaptomus arcticus sp. 3 CHU		FW18P|tundra pond		Centre for Biodiversity Genomics	Location actually at bird cove? plankton tow 3 transects x 1 plankton tow
OZFWC	OZFWC434-11	BIOUG00335-C12	110727-CHUFW20-SP1	BOLD:AAA4427		657[0n]	2		1	Yes				27-Jul-2011	Hesperodiaptomus arcticus sp. 3 CHU		FW20P|tundra pond		Centre for Biodiversity Genomics	Two large interconnected parts of pond, flooded plain plankton tow 3 transects x 1 plankton tow
OZFWC	OZFWC492-11	BIOUG00335-H10	110728-CHUFW23-SP1	BOLD:AAA4427		640[0n]	2		1	No				28-Jul-2011	Hesperodiaptomus arcticus sp. 3 CHU		FW23P|tundra pond		Centre for Biodiversity Genomics	Flooded plain along shore plankton tow 3 transects x 1 plankton tow
OZFWC	OZFWC532-12	BIOUG01701-D03	110728-CHUFW24-SP1	BOLD:AAA4427		658[0n]	2		1	Yes				28-Jul-2011	Hesperodiaptomus arcticus sp. 3 CHU		FW24P	E-Vouchered:DNA/Tissue+Photo	Centre for Biodiversity Genomics	Windy, frogs/tadpoles present plankton tow 3 transects x 1 plankton tow
OZFWC	OZFWC545-12	BIOUG01701-E04	110728-CHUFW24-SB1	BOLD:AAA4427		658[0n]	2		1	No				28-Jul-2011	Hesperodiaptomus arcticus sp. 3 CHU		FW24B	E-Vouchered:DNA/Tissue+Photo	Centre for Biodiversity Genomics	Windy, frogs/tadpoles present plankton tow 1 benthic tow
OZFWC	OZFWC573-12	BIOUG01701-G08	110729-CHUFW26-SP1	BOLD:AAA4427		658[0n]	2		1	Yes				29-Jul-2011	Hesperodiaptomus arcticus sp. 3 CHU		FW26P	E-Vouchered:DNA/Tissue+Photo	Centre for Biodiversity Genomics	Rocky pool plankton tow 1 transect x 1 plankton tow
OZFWC	OZFWC681-12	BIOUG01702-H09	110731-CHUFW32-SP1	BOLD:AAA4427		658[0n]	2		1	Yes				31-Jul-2011	Hesperodiaptomus arcticus sp. 3 CHU		FW32P	E-Vouchered:DNA/Tissue+Photo	Centre for Biodiversity Genomics	Very windy, was rainy in the morning 250um plankton tow 3 transects x 1 plankton tow
OZFWC	OZFWC688-12	BIOUG01703-A05	110731-CHUFW32-SP1	BOLD:AAA4427		658[1n]	2		1	Yes				31-Jul-2011	Hesperodiaptomus arcticus sp. 3 CHU		FW32P	E-Vouchered:DNA/Tissue+Photo	Centre for Biodiversity Genomics	Very windy, was rainy in the morning 250um plankton tow 3 transects x 1 plankton tow
OZFWC	OZFWC701-12	BIOUG01703-B06	110731-CHUFW32-SB1	BOLD:AAA4427		658[0n]	2		1	Yes				31-Jul-2011	Hesperodiaptomus arcticus sp. 3 CHU		FW32B	E-Vouchered:DNA/Tissue+Photo	Centre for Biodiversity Genomics	Very windy, was rainy in the morning 250um plankton tow 1 benthic tow
OZFWC	OZFWC714-12	BIOUG01703-C07	110731-CHUFW34-SP1	BOLD:AAA4427		658[0n]	2		1	Yes				31-Jul-2011	Hesperodiaptomus arcticus sp. 3 CHU		FW34P	E-Vouchered:DNA/Tissue+Photo	Centre for Biodiversity Genomics	250um plankton tow 3 transects x 1 plankton tow
OZFWC	OZFWC762-12	BIOUG01703-G07	110731-CHUFW38-SP1	BOLD:AAA4427		658[0n]	2		1	Yes				31-Jul-2011	Hesperodiaptomus arcticus sp. 3 CHU		FW38P	E-Vouchered:DNA/Tissue+Photo	Centre for Biodiversity Genomics	Very silty plankton tow 250um plankton tow 3 transects x 1 plankton tow
OZFWC	OZFWC764-12	BIOUG01703-G09	110731-CHUFW38-SP1	BOLD:AAA4427		658[0n]	2		1	Yes				31-Jul-2011	Hesperodiaptomus arcticus sp. 3 CHU		FW38P	E-Vouchered:DNA/Tissue+Photo	Centre for Biodiversity Genomics	Very silty plankton tow 250um plankton tow 3 transects x 1 plankton tow
OZFWC	OZFWC772-12	BIOUG01703-H05	110731-CHUFW38-SB1	BOLD:AAA4427		658[0n]	2		1	Yes				31-Jul-2011	Hesperodiaptomus arcticus sp. 3 CHU		FW38B	E-Vouchered:DNA/Tissue+Photo	Centre for Biodiversity Genomics	100um hand net, 250um plankton tow 1 person x 1 min x 1m x 2 transects with hand net plus 1 benthic tow
OZFWC	OZFWC817-12	BIOUG01704-D03	110801-CHUFW41-SP1	BOLD:AAA4427		657[0n]	2		1	Yes				01-Aug-2011	Hesperodiaptomus arcticus sp. 3 CHU		FW41P	E-Vouchered:DNA/Tissue+Photo	Centre for Biodiversity Genomics	250um plankton tow 3 plankton tows x 1 transect
OZFWC	OZFWC819-12	BIOUG01704-D05	110801-CHUFW41-SP1	BOLD:AAA4427		657[0n]	2		1	Yes				01-Aug-2011	Hesperodiaptomus arcticus sp. 3 CHU		FW41P	E-Vouchered:DNA/Tissue+Photo	Centre for Biodiversity Genomics	250um plankton tow 3 plankton tows x 1 transect
OZFWC	OZFWC826-12	BIOUG01704-D12	110801-CHUFW41-SB1	BOLD:AAA4427		657[0n]	2		1	Yes				01-Aug-2011	Hesperodiaptomus arcticus sp. 3 CHU		FW41B	E-Vouchered:DNA/Tissue+Photo	Centre for Biodiversity Genomics	Very few places where benthic scrape was possible (at periphery) 100um hand net Benthic scrape with hand net (1m)
OZFWC	OZFWC844-12	BIOUG01704-F06	110801-CHUFW42-SP1	BOLD:AAA4427		657[0n]	2		1	Yes				01-Aug-2011	Hesperodiaptomus arcticus sp. 3 CHU		FW42P	E-Vouchered:DNA/Tissue+Photo	Centre for Biodiversity Genomics	3rd, 4th substrates including gravel and boulder. Large, unnamed pond, clear plankton zone. Close to mud flats. 250um plankton tow 3 transects x 1 plankton tow
OZFWC	OZFWC866-12	BIOUG01704-H04	110801-CHUFW42-SB1	BOLD:AAA4427		657[0n]	2		1	Yes				01-Aug-2011	Hesperodiaptomus arcticus sp. 3 CHU		FW42B	E-Vouchered:DNA/Tissue+Photo	Centre for Biodiversity Genomics	3rd, 4th substrates including gravel and boulder. Large, unnamed pond, clear plankton zone. Close to mud flats. 100um hand net 1 person x 2min x 7m with hand net
OZFWC	OZFWC959-12	BIOUG01705-H02	L#10PROBE-8908	BOLD:AAA4427		532[0n]	2		1	No				02-Aug-2010	Hesperodiaptomus arcticus sp. 3 CHU				Centre for Biodiversity Genomics	Sub: Decaying organic material (soil) and rock ~2m out: Veg: Willow: Depth: 20cm: Soil overhang on shore Kick net/plankton tow
OZFWC	OZFWC963-12	BIOUG01705-H06	L#10PROBE-8912	BOLD:AAA4427		642[0n]	2		1	Yes				02-Aug-2010	Hesperodiaptomus arcticus sp. 3 CHU				Centre for Biodiversity Genomics	Sub: Decaying organic material (soil) and rock ~2m out: Veg: Willow: Depth: 20cm: Soil overhang on shore Kick net/plankton tow
OZFWC	OZFWC965-12	BIOUG01705-H08	L#10PROBE-8028	BOLD:AAA4427		645[0n]	2		1	No				13-Jul-2010	Hesperodiaptomus arcticus sp. 3 CHU				Centre for Biodiversity Genomics	Sub: Rock and decaying organic material: Veg: Reed: Depth: 29cm Kick net/plankton tow
OZFWC	OZFWC966-12	BIOUG01705-H09	L#10PROBE-8032	BOLD:AAA4427		658[0n]	2		1	Yes				13-Jul-2010	Hesperodiaptomus arcticus sp. 3 CHU				Centre for Biodiversity Genomics	Sub: Rock and decaying organic material: Veg: Reed: Depth: 29cm Kick net/plankton tow
OZFWC	OZFWC967-12	BIOUG01705-H10	L#10PROBE-8035	BOLD:AAA4427		618[0n]	2		1	No				13-Jul-2010	Hesperodiaptomus arcticus sp. 3 CHU				Centre for Biodiversity Genomics	Sub: Rock and decaying organic material: Veg: Reed: Depth: 29cm Kick net/plankton tow
OZFWZ	OZFWZ327-11	BIOUG00922-D06	L#10PROBE-1224	BOLD:AAY8705	BIOUG00922-D06	534[3n]	2		1	No				26-Jun-2010	Hesperodiaptomus arcticus sp. 4 CHU	A	AIRP-PNDE-1|tundra pond	E-Vouchered:DNA/Tissue+Photo	Centre for Biodiversity Genomics	Substrate: Decaying organic material. Vegetation: Reed. Depth: 12cm. Kick net/plankton tow.
OZFWZ	OZFWZ331-11	BIOUG00922-D10	L#10PROBE-9616	BOLD:AAY8705	BIOUG00922-D10	592[0n]	2		2	Yes				11-Jun-2010	Hesperodiaptomus arcticus sp. 4 CHU	A	SCRT-TPSR-1|bluff pond	E-Vouchered:DNA/Tissue+Photo	Centre for Biodiversity Genomics	Substrate: Sand. Vegetation: Reed and willow. Depth: 24cm. Kick net/plankton tow.
OZFWZ	OZFWZ366-11	BIOUG00922-G09	L#10PROBE-9428	BOLD:AAY8705	BIOUG00922-G09	572[4n]	2		1	No				19-Aug-2010	Hesperodiaptomus arcticus sp. 4 CHU	A	AIRP-PNDE-1|bluff pond	E-Vouchered:DNA/Tissue+Photo	Centre for Biodiversity Genomics	Substrate: Decaying organic material. Vegetation: Reed. Depth: 12cm. Kick net/plankton tow.
OZFWZ	OZFWZ423-11	BIOUG00921-D07	L#10PROBE-8345	BOLD:AAY8705	BIOUG00921-D07	658[0n]	2		1	Yes				25-Jul-2010	Hesperodiaptomus arcticus sp. 4 CHU	A	BLFA-P#40-1|tundra pond	E-Vouchered:DNA/Tissue+Photo	Centre for Biodiversity Genomics	Substrate: Sand. Vegetation: n/a. Depth: 12cm. Kick net/plankton tow.
OZFWC	OZFWC216-11	BIOUG01321-A08	110724-CHUFW09-SB1	BOLD:AAY8705		658[0n]	2		1	Yes				24-Jul-2011	Hesperodiaptomus arcticus sp. 4 CHU		FW09B|tundra pond		Centre for Biodiversity Genomics	2 sides have slightly different substrate... the first part was soft organic sediment/cobble, the second had less cobble plankton tow 2 benthic tows (1 per side of pond)
OZFWC	OZFWC405-11	BIOUG00335-A07	110726-CHUFW18-SD1	BOLD:AAY8705		658[0n]			1	No				26-Jul-2011	Hesperodiaptomus arcticus sp. 4 CHU		FW18B|tundra pond		Centre for Biodiversity Genomics	Location actually at bird cove? 250um dip net 1 person x 1 min x 5m with dip net
OZFWC	OZFWC591-12	BIOUG01702-A03	110729-CHUFW26-SB1	BOLD:AAY8705		658[0n]	2		1	Yes				29-Jul-2011	Hesperodiaptomus arcticus sp. 4 CHU		FW26B	E-Vouchered:DNA/Tissue+Photo	Centre for Biodiversity Genomics	Rocky pool 250um plankton tow 1 benthic tow
BBCRU	BBCRU202-12	BIOUG02838-B04	L#10PCPP-0026	BOLD:ACA6658	BIOUG02838-B04	658[1n]	2	MF751703	1	Yes				22-Jun-2010	Leptodiaptomus	A	Point Pelee National Park	E-Vouchered:DNA/Tissue+Photo	Centre for Biodiversity Genomics	Dip Net Open Pond with thick marsh surrounding perimeter. Dip Net Mixed zooplankton
BBCRU	BBCRU203-12	BIOUG02838-B05	L#10PCPP-0026	BOLD:ACA6658	BIOUG02838-B05	658[2n]	2	MF751171	1	Yes				22-Jun-2010	Leptodiaptomus	A	Point Pelee National Park	E-Vouchered:DNA/Tissue+Photo	Centre for Biodiversity Genomics	Dip Net Open Pond with thick marsh surrounding perimeter. Dip Net Mixed zooplankton
BBCRU	BBCRU204-12	BIOUG02838-B06	L#10PCPP-0026	BOLD:ACA6658	BIOUG02838-B06	658[2n]	2	MF743237	1	Yes				22-Jun-2010	Leptodiaptomus	A	Point Pelee National Park	E-Vouchered:DNA/Tissue+Photo	Centre for Biodiversity Genomics	Dip Net Open Pond with thick marsh surrounding perimeter. Dip Net Mixed zooplankton
BBCRU	BBCRU205-12	BIOUG02838-B07	L#10PCPP-0026	BOLD:ACA6658	BIOUG02838-B07	580[1n]	2	MF743399	1	Yes				22-Jun-2010	Leptodiaptomus	A	Point Pelee National Park	E-Vouchered:DNA/Tissue+Photo	Centre for Biodiversity Genomics	Dip Net Open Pond with thick marsh surrounding perimeter. Dip Net Mixed zooplankton
BBCRU	BBCRU246-12	BIOUG02838-E12	L#10PCPP-0042	BOLD:ACA6658	BIOUG02838-E12	658[1n]	2	MF744132	1	Yes				22-Jun-2010	Leptodiaptomus	A	Point Pelee National Park	E-Vouchered:DNA/Tissue+Photo	Centre for Biodiversity Genomics	Water Trap Open Pond with vegetation around perimeter Water Trap
ZPII	ZPII1359-11	HE-187A	ZEMP230611	BOLD:AAZ8482	ECO-CH-Z-08770	664[1n]	4	KC616992		No				23-Jun-2011	Leptodiaptomus	A			El Colegio de la Frontera Sur, Unidad Chetumal	WGS84
CHMEP	CHMEP196-12	CCDB-08345-H01	L#10PROBE-7386	BOLD:AAY9555	CCDB-08345-H01	658[0n]	2	MG315409	1	Yes				04-Aug-2010	Leptodiaptomus	A			Centre for Biodiversity Genomics	Small dip net| Small dip net| 44
CHMEP	CHMEP197-12	CCDB-08345-H02	L#10PROBE-7386	BOLD:AAY9555	CCDB-08345-H02	658[0n]	2	MG313811	1	Yes				04-Aug-2010	Leptodiaptomus	A			Centre for Biodiversity Genomics	Small dip net| Small dip net| 44
CHMEP	CHMEP198-12	CCDB-08345-H03	L#10PROBE-7386	BOLD:AAY9555	CCDB-08345-H03	658[0n]	2	MG314787	1	Yes				04-Aug-2010	Leptodiaptomus	A			Centre for Biodiversity Genomics	Small dip net| Small dip net| 44
CHMEP	CHMEP199-12	CCDB-08345-H04	L#10PROBE-7386	BOLD:AAY9555	CCDB-08345-H04	658[0n]	2	MG316194	1	Yes				04-Aug-2010	Leptodiaptomus	A		E-Vouchered:DNA/Tissue+Photo	Centre for Biodiversity Genomics	Small dip net| Small dip net| 44
CHMEP	CHMEP200-12	CCDB-08345-H05	L#10PROBE-7386	BOLD:AAY9555	CCDB-08345-H05	658[0n]	2	MG312470	1	Yes				04-Aug-2010	Leptodiaptomus	A		E-Vouchered:DNA/Tissue+Photo	Centre for Biodiversity Genomics	Small dip net| Small dip net| 44
CHMEP	CHMEP201-12	CCDB-08345-H06	L#10PROBE-7386	BOLD:AAY9555	CCDB-08345-H06	658[0n]	2	MG320237	1	Yes				04-Aug-2010	Leptodiaptomus	A		E-Vouchered:DNA/Tissue+Photo	Centre for Biodiversity Genomics	Small dip net| Small dip net| 44
DNARC	DNARC015-19	CHARS00292-B03	DN_19_PL_05a	BOLD:AAY9555	CHARS00292-B03	658[0n]	2		1	Yes				14-Jul-2019	Leptodiaptomus			E-Vouchered:DNA/Tissue+Photo	Centre for Biodiversity Genomics
DNARC	DNARC066-19	CHARS00292-F06	DN_19_PL_11a	BOLD:AAY9555	CHARS00292-F06	658[0n]	2		1	Yes				24-Jul-2019	Leptodiaptomus			E-Vouchered:DNA/Tissue+Photo	Centre for Biodiversity Genomics
DNARC	DNARC067-19	CHARS00292-F07	DN_19_PL_11a	BOLD:AAY9555	CHARS00292-F07	658[0n]	2		1	Yes				24-Jul-2019	Leptodiaptomus			E-Vouchered:DNA/Tissue+Photo	Centre for Biodiversity Genomics
DNARC	DNARC191-19	CHARS00293-A01	DN_19_PL_5b	BOLD:AAY9555		658[0n]	2		1	Yes				06-Aug-2019	Leptodiaptomus			Vouchered:Registered Collection	Centre for Biodiversity Genomics
DNARC	DNARC192-19	CHARS00293-A02	DN_19_PL_5b	BOLD:AAY9555		626[0n]	2		1	Yes				06-Aug-2019	Leptodiaptomus			Vouchered:Registered Collection	Centre for Biodiversity Genomics
DNARC	DNARC193-19	CHARS00293-A03	DN_19_PL_5b	BOLD:AAY9555		658[0n]	2		1	Yes				06-Aug-2019	Leptodiaptomus			Vouchered:Registered Collection	Centre for Biodiversity Genomics
DNARC	DNARC203-19	CHARS00293-B01	DN_19_BE_5b	BOLD:AAY9555		658[0n]	2		1	Yes				06-Aug-2019	Leptodiaptomus			Vouchered:Registered Collection	Centre for Biodiversity Genomics
DNARC	DNARC215-19	CHARS00293-C01	DN_19_PL_8b	BOLD:AAY9555		658[0n]	2		1	Yes				07-Aug-2019	Leptodiaptomus			Vouchered:Registered Collection	Centre for Biodiversity Genomics
GCHAR	GCHAR586-19	CHARS00481-F01	L#19KUGK-0285	BOLD:AAY9555	CHARS00481-F01	658[0n]	2		1	Yes				31-Jul-2019	Leptodiaptomus			Vouchered:Registered Collection	Centre for Biodiversity Genomics
GCHAR	GCHAR1437-19	CHARS00339-G10	DN_19_PL_16a	BOLD:AAY9555		658[0n]	2		1	Yes				31-Jul-2019	Leptodiaptomus			Vouchered:Registered Collection	Centre for Biodiversity Genomics
DNARA	DNARA703-21	BIOUG74688-D02	DN_21_PL_22a	BOLD:AAY9555	BIOUG74688-D02	658[0n]	2		1	Yes				20-Jul-2021	Leptodiaptomus			Vouchered:Registered Collection	Centre for Biodiversity Genomics
DNARA	DNARA704-21	BIOUG74688-D03	DN_21_PL_22a	BOLD:AAY9555	BIOUG74688-D03	658[0n]	2		1	Yes				20-Jul-2021	Leptodiaptomus			Vouchered:Registered Collection	Centre for Biodiversity Genomics
DNARA	DNARA707-21	BIOUG74688-D06	DN_21_PL_22a	BOLD:AAY9555	BIOUG74688-D06	605[0n]	2		1	Yes				20-Jul-2021	Leptodiaptomus			Vouchered:Registered Collection	Centre for Biodiversity Genomics
DNARA	DNARA926-21	BIOUG74690-F11	DN_21_BE_20b	BOLD:AAY9555	BIOUG74690-F11	658[0n]	2		1	Yes				16-Aug-2021	Leptodiaptomus			Vouchered:Registered Collection	Centre for Biodiversity Genomics
DNARA	DNARA1162-21	BIOUG74693-B10	DN_21_PL_31a	BOLD:AAY9555	BIOUG74693-B10	658[0n]	2		1	Yes				26-Jul-2021	Leptodiaptomus			Vouchered:Registered Collection	Centre for Biodiversity Genomics
DNARA	DNARA1167-21	BIOUG74693-C03	DN_21_PL_31a	BOLD:AAY9555	BIOUG74693-C03	658[0n]	2		1	Yes				26-Jul-2021	Leptodiaptomus			Vouchered:Registered Collection	Centre for Biodiversity Genomics
DNARA	DNARA1193-21	BIOUG74693-E05	DN_21_PL_48a	BOLD:AAY9555	BIOUG74693-E05	658[0n]	2		1	Yes				13-Aug-2021	Leptodiaptomus			Vouchered:Registered Collection	Centre for Biodiversity Genomics
DNARA	DNARA1194-21	BIOUG74693-E06	DN_21_PL_48a	BOLD:AAY9555	BIOUG74693-E06	658[0n]	2		1	Yes				13-Aug-2021	Leptodiaptomus			Vouchered:Registered Collection	Centre for Biodiversity Genomics
DNARA	DNARA1198-21	BIOUG74693-E10	DN_21_PL_48a	BOLD:AAY9555	BIOUG74693-E10	658[0n]	2		1	Yes				13-Aug-2021	Leptodiaptomus			Vouchered:Registered Collection	Centre for Biodiversity Genomics
DNARA	DNARA1199-21	BIOUG74693-E11	DN_21_PL_48a	BOLD:AAY9555	BIOUG74693-E11	658[0n]	2		1	Yes				13-Aug-2021	Leptodiaptomus			Vouchered:Registered Collection	Centre for Biodiversity Genomics
DNARA	DNARA1201-21	BIOUG74693-F01	DN_21_PL_48a	BOLD:AAY9555	BIOUG74693-F01	658[0n]	2		1	Yes				13-Aug-2021	Leptodiaptomus			Vouchered:Registered Collection	Centre for Biodiversity Genomics
DNARA	DNARA1202-21	BIOUG74693-F02	DN_21_PL_48a	BOLD:AAY9555	BIOUG74693-F02	613[0n]	2		1	Yes				13-Aug-2021	Leptodiaptomus			Vouchered:Registered Collection	Centre for Biodiversity Genomics
DNARA	DNARA1204-21	BIOUG74693-F04	DN_21_PL_48a	BOLD:AAY9555	BIOUG74693-F04	658[0n]	2		1	Yes				13-Aug-2021	Leptodiaptomus			Vouchered:Registered Collection	Centre for Biodiversity Genomics
DNARA	DNARA1428-21	BIOUG74696-A03	Stream 2 Dipnet	BOLD:AAY9555	BIOUG74696-A03	658[6n]	2		1	Yes				10-Aug-2021	Leptodiaptomus			Vouchered:Registered Collection	Centre for Biodiversity Genomics
DNARA	DNARA1458-21	BIOUG74696-C09	Stream 4_dipnet	BOLD:AAY9555	BIOUG74696-C09	658[0n]	2		1	Yes				14-Sep-2021	Leptodiaptomus			Vouchered:Registered Collection	Centre for Biodiversity Genomics
DNARA	DNARA1471-21	BIOUG74696-D10	Stream 2 BE 500 micron	BOLD:AAY9555	BIOUG74696-D10	658[0n]	2		1	Yes				10-Aug-2021	Leptodiaptomus			Vouchered:Registered Collection	Centre for Biodiversity Genomics
DNARA	DNARA1477-21	BIOUG74696-E04	Stream 4_PL_Zoo 1	BOLD:AAY9555	BIOUG74696-E04	658[0n]	2		1	Yes				14-Sep-2021	Leptodiaptomus			Vouchered:Registered Collection	Centre for Biodiversity Genomics
DNARA	DNARA1479-21	BIOUG74696-E06	Stream 4_PL_Zoo 1	BOLD:AAY9555	BIOUG74696-E06	658[0n]	2		1	Yes				14-Sep-2021	Leptodiaptomus			Vouchered:Registered Collection	Centre for Biodiversity Genomics
DNARA	DNARA1674-21	BIOUG74698-E11	Small Lake 1 Zoo	BOLD:AAY9555	BIOUG74698-E11	658[0n]	2		1	Yes				12-Aug-2021	Leptodiaptomus			Vouchered:Registered Collection	Centre for Biodiversity Genomics
DNARA	DNARA1676-21	BIOUG74698-F01	Small Lake 1 Zoo	BOLD:AAY9555	BIOUG74698-F01	658[0n]	2		1	Yes				12-Aug-2021	Leptodiaptomus			Vouchered:Registered Collection	Centre for Biodiversity Genomics
DNARA	DNARA1677-21	BIOUG74698-F02	Small Lake 1 Zoo	BOLD:AAY9555	BIOUG74698-F02	658[0n]	2		1	Yes				12-Aug-2021	Leptodiaptomus			Vouchered:Registered Collection	Centre for Biodiversity Genomics
DNARA	DNARA1678-21	BIOUG74698-F03	Small Lake 1 Zoo	BOLD:AAY9555	BIOUG74698-F03	658[0n]	2		1	Yes				12-Aug-2021	Leptodiaptomus			Vouchered:Registered Collection	Centre for Biodiversity Genomics
DNARA	DNARA1679-21	BIOUG74698-F04	Small Lake 1 Zoo	BOLD:AAY9555	BIOUG74698-F04	658[0n]	2		1	Yes				12-Aug-2021	Leptodiaptomus			Vouchered:Registered Collection	Centre for Biodiversity Genomics
DNARA	DNARA1813-21	BIOUG74700-A08	Camp 2 Lake Zoo 2	BOLD:AAY9555	BIOUG74700-A08	658[0n]	2		1	Yes				13-Aug-2021	Leptodiaptomus			Vouchered:Registered Collection	Centre for Biodiversity Genomics
DNARA	DNARA1826-21	BIOUG74700-B09	2 Hill Lake Zoo 1	BOLD:AAY9555	BIOUG74700-B09	658[0n]	2		1	Yes				12-Aug-2021	Leptodiaptomus			Vouchered:Registered Collection	Centre for Biodiversity Genomics
DNARA	DNARA1827-21	BIOUG74700-B10	2 Hill Lake Zoo 1	BOLD:AAY9555	BIOUG74700-B10	658[0n]	2		1	Yes				12-Aug-2021	Leptodiaptomus			Vouchered:Registered Collection	Centre for Biodiversity Genomics
DNARA	DNARA1828-21	BIOUG74700-B11	2 Hill Lake Zoo 1	BOLD:AAY9555	BIOUG74700-B11	658[0n]	2		1	Yes				12-Aug-2021	Leptodiaptomus			Vouchered:Registered Collection	Centre for Biodiversity Genomics
DNARA	DNARA1829-21	BIOUG74700-B12	2 Hill Lake Zoo 1	BOLD:AAY9555	BIOUG74700-B12	658[0n]	2		1	Yes				12-Aug-2021	Leptodiaptomus			Vouchered:Registered Collection	Centre for Biodiversity Genomics
DNARA	DNARA1830-21	BIOUG74700-C01	2 Hill Lake Zoo 1	BOLD:AAY9555	BIOUG74700-C01	658[0n]	2		1	Yes				12-Aug-2021	Leptodiaptomus			Vouchered:Registered Collection	Centre for Biodiversity Genomics
DNARA	DNARA1831-21	BIOUG74700-C02	2 Hill Lake Zoo 1	BOLD:AAY9555	BIOUG74700-C02	658[0n]	2		1	Yes				12-Aug-2021	Leptodiaptomus			Vouchered:Registered Collection	Centre for Biodiversity Genomics
DNARA	DNARA1832-21	BIOUG74700-C03	2 Hill Lake Zoo 1	BOLD:AAY9555	BIOUG74700-C03	633[1n]	2		1	Yes				12-Aug-2021	Leptodiaptomus			Vouchered:Registered Collection	Centre for Biodiversity Genomics
DNARA	DNARA1891-21	BIOUG74700-H02	2nd Lake Zoo 1	BOLD:AAY9555	BIOUG74700-H02	658[0n]	2		1	Yes				11-Aug-2021	Leptodiaptomus			Vouchered:Registered Collection	Centre for Biodiversity Genomics
DNARA	DNARA2099-21	BIOUG74672-A09	DN_21_PL_38a	BOLD:AAY9555	BIOUG74672-A09	658[0n]	2		1	Yes				04-Aug-2021	Leptodiaptomus			Vouchered:Registered Collection	Centre for Biodiversity Genomics
DNARA	DNARA2100-21	BIOUG74672-A10	DN_21_PL_38a	BOLD:AAY9555	BIOUG74672-A10	658[0n]	2		1	Yes				04-Aug-2021	Leptodiaptomus			Vouchered:Registered Collection	Centre for Biodiversity Genomics
DNARA	DNARA2102-21	BIOUG74672-A12	DN_21_PL_38a	BOLD:AAY9555	BIOUG74672-A12	647[0n]	2		1	Yes				04-Aug-2021	Leptodiaptomus			Vouchered:Registered Collection	Centre for Biodiversity Genomics
DNARA	DNARA2103-21	BIOUG74672-B01	DN_21_PL_38a	BOLD:AAY9555	BIOUG74672-B01	658[0n]	2		1	Yes				04-Aug-2021	Leptodiaptomus			Vouchered:Registered Collection	Centre for Biodiversity Genomics
DNARA	DNARA2104-21	BIOUG74672-B02	DN_21_PL_38a	BOLD:AAY9555	BIOUG74672-B02	658[0n]	2		1	Yes				04-Aug-2021	Leptodiaptomus			Vouchered:Registered Collection	Centre for Biodiversity Genomics
DNARA	DNARA2105-21	BIOUG74672-B03	DN_21_PL_38a	BOLD:AAY9555	BIOUG74672-B03	658[0n]	2		1	Yes				04-Aug-2021	Leptodiaptomus			Vouchered:Registered Collection	Centre for Biodiversity Genomics
DNARA	DNARA2106-21	BIOUG74672-B04	DN_21_PL_38a	BOLD:AAY9555	BIOUG74672-B04	658[0n]	2		1	Yes				04-Aug-2021	Leptodiaptomus			Vouchered:Registered Collection	Centre for Biodiversity Genomics
DNARA	DNARA2107-21	BIOUG74672-B05	DN_21_PL_38a	BOLD:AAY9555	BIOUG74672-B05	658[1n]	2		1	Yes				04-Aug-2021	Leptodiaptomus			Vouchered:Registered Collection	Centre for Biodiversity Genomics
DNARA	DNARA2108-21	BIOUG74672-B06	DN_21_PL_38a	BOLD:AAY9555	BIOUG74672-B06	658[0n]	2		1	Yes				04-Aug-2021	Leptodiaptomus			Vouchered:Registered Collection	Centre for Biodiversity Genomics
DNARA	DNARA2109-21	BIOUG74672-B07	DN_21_PL_38a	BOLD:AAY9555	BIOUG74672-B07	658[0n]	2		1	Yes				04-Aug-2021	Leptodiaptomus			Vouchered:Registered Collection	Centre for Biodiversity Genomics
DNARA	DNARA2299-21	BIOUG74674-B07	DN_21_PL_49a	BOLD:AAY9555	BIOUG74674-B07	639[0n]	2		1	Yes				26-Aug-2021	Leptodiaptomus			Vouchered:Registered Collection	Centre for Biodiversity Genomics
DNARA	DNARA2308-21	BIOUG74674-C04	DN_21_PL_49a	BOLD:AAY9555	BIOUG74674-C04	648[0n]	2		1	Yes				26-Aug-2021	Leptodiaptomus			Vouchered:Registered Collection	Centre for Biodiversity Genomics
DNARA	DNARA2332-21	BIOUG74674-E04	DN_21_PL_45a	BOLD:AAY9555	BIOUG74674-E04	613[0n]	2		1	Yes				12-Aug-2021	Leptodiaptomus			Vouchered:Registered Collection	Centre for Biodiversity Genomics
DNARA	DNARA2333-21	BIOUG74674-E05	DN_21_PL_45a	BOLD:AAY9555	BIOUG74674-E05	631[0n]	2		1	Yes				12-Aug-2021	Leptodiaptomus			Vouchered:Registered Collection	Centre for Biodiversity Genomics
DNARA	DNARA2334-21	BIOUG74674-E06	DN_21_PL_45a	BOLD:AAY9555	BIOUG74674-E06	658[3n]	2		1	Yes				12-Aug-2021	Leptodiaptomus			Vouchered:Registered Collection	Centre for Biodiversity Genomics
DNARA	DNARA2338-21	BIOUG74674-E10	DN_21_PL_45a	BOLD:AAY9555	BIOUG74674-E10	613[2n]	2		1	Yes				12-Aug-2021	Leptodiaptomus			Vouchered:Registered Collection	Centre for Biodiversity Genomics
DNARA	DNARA2339-21	BIOUG74674-E11	DN_21_PL_45a	BOLD:AAY9555	BIOUG74674-E11	649[1n]	2		1	Yes				12-Aug-2021	Leptodiaptomus			Vouchered:Registered Collection	Centre for Biodiversity Genomics
DNARA	DNARA2341-21	BIOUG74674-F01	DN_21_PL_45a	BOLD:AAY9555	BIOUG74674-F01	658[1n]	2		1	Yes				12-Aug-2021	Leptodiaptomus			Vouchered:Registered Collection	Centre for Biodiversity Genomics
DNARA	DNARA2344-21	BIOUG74674-F04	DN_21_PL_45a	BOLD:AAY9555	BIOUG74674-F04	655[1n]	2		1	Yes				12-Aug-2021	Leptodiaptomus			Vouchered:Registered Collection	Centre for Biodiversity Genomics
DNARA	DNARA2489-21	BIOUG74676-B07	DN_21_PL_42a	BOLD:AAY9555	BIOUG74676-B07	658[0n]	2		1	Yes				11-Aug-2021	Leptodiaptomus			Vouchered:Registered Collection	Centre for Biodiversity Genomics
DNARA	DNARA2490-21	BIOUG74676-B08	DN_21_PL_42a	BOLD:AAY9555	BIOUG74676-B08	658[0n]	2		1	Yes				11-Aug-2021	Leptodiaptomus			Vouchered:Registered Collection	Centre for Biodiversity Genomics
DNARA	DNARA2491-21	BIOUG74676-B09	DN_21_PL_42a	BOLD:AAY9555	BIOUG74676-B09	658[0n]	2		1	Yes				11-Aug-2021	Leptodiaptomus			Vouchered:Registered Collection	Centre for Biodiversity Genomics
DNARA	DNARA2492-21	BIOUG74676-B10	DN_21_PL_42a	BOLD:AAY9555	BIOUG74676-B10	658[0n]	2		1	Yes				11-Aug-2021	Leptodiaptomus			Vouchered:Registered Collection	Centre for Biodiversity Genomics
DNARA	DNARA2496-21	BIOUG74676-C02	DN_21_PL_42a	BOLD:AAY9555	BIOUG74676-C02	511[0n]	2		1	No				11-Aug-2021	Leptodiaptomus			Vouchered:Registered Collection	Centre for Biodiversity Genomics
DNARA	DNARA2497-21	BIOUG74676-C03	DN_21_PL_42a	BOLD:AAY9555	BIOUG74676-C03	658[0n]	2		1	Yes				11-Aug-2021	Leptodiaptomus			Vouchered:Registered Collection	Centre for Biodiversity Genomics
DNARA	DNARA2498-21	BIOUG74676-C04	DN_21_PL_42a	BOLD:AAY9555	BIOUG74676-C04	658[0n]	2		1	Yes				11-Aug-2021	Leptodiaptomus			Vouchered:Registered Collection	Centre for Biodiversity Genomics
DNARA	DNARA2553-21	BIOUG74676-G11	DN_21_PL_33a	BOLD:AAY9555	BIOUG74676-G11	658[0n]	2		1	Yes				27-Jul-2021	Leptodiaptomus			Vouchered:Registered Collection	Centre for Biodiversity Genomics
DNARA	DNARA2555-21	BIOUG74676-H01	DN_21_PL_33a	BOLD:AAY9555	BIOUG74676-H01	658[0n]	2		1	Yes				27-Jul-2021	Leptodiaptomus			Vouchered:Registered Collection	Centre for Biodiversity Genomics
DNARA	DNARA2665-21	BIOUG74678-A05	DN_21_PL_20b	BOLD:AAY9555	BIOUG74678-A05	590[0n]	2		1	Yes				16-Aug-2021	Leptodiaptomus			Vouchered:Registered Collection	Centre for Biodiversity Genomics
DNARA	DNARA2666-21	BIOUG74678-A06	DN_21_PL_20b	BOLD:AAY9555	BIOUG74678-A06	640[0n]	2		1	Yes				16-Aug-2021	Leptodiaptomus			Vouchered:Registered Collection	Centre for Biodiversity Genomics
DNARA	DNARA2670-21	BIOUG74678-A10	DN_21_PL_20b	BOLD:AAY9555	BIOUG74678-A10	640[0n]	2		1	Yes				16-Aug-2021	Leptodiaptomus			Vouchered:Registered Collection	Centre for Biodiversity Genomics
DNARA	DNARA3064-21	BIOUG74682-B12	DN_21_PL_22a	BOLD:AAY9555	BIOUG74682-B12	658[0n]	2		1	Yes				20-Jul-2021	Leptodiaptomus			Vouchered:Registered Collection	Centre for Biodiversity Genomics
DNARA	DNARA3068-21	BIOUG74682-C04	DN_21_PL_22a	BOLD:AAY9555	BIOUG74682-C04	658[0n]	2		1	Yes				20-Jul-2021	Leptodiaptomus			Vouchered:Registered Collection	Centre for Biodiversity Genomics
DNARA	DNARA3124-21	BIOUG74682-G12	DN_21_PL_23a	BOLD:AAY9555	BIOUG74682-G12	658[0n]	2		1	Yes				21-Jul-2021	Leptodiaptomus			Vouchered:Registered Collection	Centre for Biodiversity Genomics
DNARA	DNARA3125-21	BIOUG74682-H01	DN_21_PL_23a	BOLD:AAY9555	BIOUG74682-H01	658[0n]	2		1	Yes				21-Jul-2021	Leptodiaptomus			Vouchered:Registered Collection	Centre for Biodiversity Genomics
DNARA	DNARA3126-21	BIOUG74682-H02	DN_21_PL_23a	BOLD:AAY9555	BIOUG74682-H02	658[0n]	2		1	Yes				21-Jul-2021	Leptodiaptomus			Vouchered:Registered Collection	Centre for Biodiversity Genomics
DNARA	DNARA3128-21	BIOUG74682-H04	DN_21_PL_23a	BOLD:AAY9555	BIOUG74682-H04	658[0n]	2		1	Yes				21-Jul-2021	Leptodiaptomus			Vouchered:Registered Collection	Centre for Biodiversity Genomics
DNARA	DNARA3332-21	BIOUG74685-A07	DN_21_PL_25a	BOLD:AAY9555	BIOUG74685-A07	658[0n]	2		1	Yes				21-Jul-2021	Leptodiaptomus			Vouchered:Registered Collection	Centre for Biodiversity Genomics
DNARA	DNARA3352-21	BIOUG74685-C03	DN_21_PL_20a	BOLD:AAY9555	BIOUG74685-C03	658[0n]	2		1	Yes				19-Jul-2021	Leptodiaptomus			Vouchered:Registered Collection	Centre for Biodiversity Genomics
DNARA	DNARA3411-21	BIOUG74685-H02	DN_21_PL_18a	BOLD:AAY9555	BIOUG74685-H02	658[0n]	2		1	Yes				19-Jul-2021	Leptodiaptomus			Vouchered:Registered Collection	Centre for Biodiversity Genomics
DNARA	DNARA3417-21	BIOUG74685-H08	DN_21_PL_18a	BOLD:AAY9555	BIOUG74685-H08	658[0n]	2		1	Yes				19-Jul-2021	Leptodiaptomus			Vouchered:Registered Collection	Centre for Biodiversity Genomics
KUGAA	KUGAA7361-23	BIOUG98440-H04	L#22KUGA-0020	BOLD:AAY9555	BIOUG98440-H04	658[0n]	2		1	Yes				21-Jul-2022	Leptodiaptomus			Vouchered:Registered Collection	Centre for Biodiversity Genomics
KUGAA	KUGAA7362-23	BIOUG98440-H05	L#22KUGA-0020	BOLD:AAY9555	BIOUG98440-H05	547[1n]	2		1	Yes				21-Jul-2022	Leptodiaptomus			Vouchered:Registered Collection	Centre for Biodiversity Genomics
KUGAA	KUGAA7440-23	BIOUG98441-F12	L#22KUGA-0035	BOLD:AAY9555	BIOUG98441-F12	658[0n]	2		1	Yes				22-Jul-2022	Leptodiaptomus			Vouchered:Registered Collection	Centre for Biodiversity Genomics
KUGAA	KUGAA7441-23	BIOUG98441-G01	L#22KUGA-0035	BOLD:AAY9555	BIOUG98441-G01	658[0n]	2		1	Yes				22-Jul-2022	Leptodiaptomus			Vouchered:Registered Collection	Centre for Biodiversity Genomics
KUGAA	KUGAA7442-23	BIOUG98441-G02	L#22KUGA-0035	BOLD:AAY9555	BIOUG98441-G02	658[0n]	2		1	Yes				22-Jul-2022	Leptodiaptomus			Vouchered:Registered Collection	Centre for Biodiversity Genomics
KUGAA	KUGAA7443-23	BIOUG98441-G03	L#22KUGA-0035	BOLD:AAY9555	BIOUG98441-G03	658[0n]	2		1	Yes				22-Jul-2022	Leptodiaptomus			Vouchered:Registered Collection	Centre for Biodiversity Genomics
KUGAA	KUGAA7444-23	BIOUG98441-G04	L#22KUGA-0035	BOLD:AAY9555	BIOUG98441-G04	658[0n]	2		1	Yes				22-Jul-2022	Leptodiaptomus			Vouchered:Registered Collection	Centre for Biodiversity Genomics
JMCRU	JMCRU193-09	SJA-0193	CA-AB-03	BOLD:AAG9532		658[0n]	2	HM377193-SUPPRESSED	1	Yes					Leptodiaptomus				Centre for Biodiversity Genomics	Simocephalus, Ceriodaphnia, copepods, July 2007
DNARA	DNARA128-21	BIOUG72928-C09	Greiner 2 Zoo	BOLD:AAG9524	BIOUG72928-C09	656[0n]	2		1	Yes				02-Aug-2021	Leptodiaptomus			Vouchered:Registered Collection	Centre for Biodiversity Genomics
DNARA	DNARA129-21	BIOUG72928-C10	Greiner 2 Zoo	BOLD:AAG9524	BIOUG72928-C10	658[0n]	2		1	Yes				02-Aug-2021	Leptodiaptomus			Vouchered:Registered Collection	Centre for Biodiversity Genomics
DNARA	DNARA144-21	BIOUG72928-E01	Greiner 11 Zoo	BOLD:AAG9524	BIOUG72928-E01	645[0n]	2		1	Yes				05-Aug-2021	Leptodiaptomus			Vouchered:Registered Collection	Centre for Biodiversity Genomics
DNARA	DNARA145-21	BIOUG72928-E02	Greiner 11 Zoo	BOLD:AAG9524	BIOUG72928-E02	658[0n]	2		1	Yes				05-Aug-2021	Leptodiaptomus			Vouchered:Registered Collection	Centre for Biodiversity Genomics
DNARA	DNARA146-21	BIOUG72928-E03	Greiner 11 Zoo	BOLD:AAG9524	BIOUG72928-E03	658[0n]	2		1	Yes				05-Aug-2021	Leptodiaptomus			Vouchered:Registered Collection	Centre for Biodiversity Genomics
DNARA	DNARA147-21	BIOUG72928-E04	Greiner 11 Zoo	BOLD:AAG9524	BIOUG72928-E04	648[0n]	2		1	Yes				05-Aug-2021	Leptodiaptomus			Vouchered:Registered Collection	Centre for Biodiversity Genomics
DNARA	DNARA148-21	BIOUG72928-E05	Greiner 11 Zoo	BOLD:AAG9524	BIOUG72928-E05	658[0n]	2		1	Yes				05-Aug-2021	Leptodiaptomus			Vouchered:Registered Collection	Centre for Biodiversity Genomics
DNARA	DNARA166-21	BIOUG72928-F11	Greiner Zoo 8	BOLD:AAG9524	BIOUG72928-F11	653[0n]	2		1	Yes				05-Aug-2021	Leptodiaptomus			Vouchered:Registered Collection	Centre for Biodiversity Genomics
DNARA	DNARA170-21	BIOUG72928-G03	Greiner Zoo 8	BOLD:AAG9524	BIOUG72928-G03	561[0n]	2		1	Yes				05-Aug-2021	Leptodiaptomus			Vouchered:Registered Collection	Centre for Biodiversity Genomics
DNARA	DNARA171-21	BIOUG72928-G04	Greiner Zoo 8	BOLD:AAG9524	BIOUG72928-G04	652[0n]	2		1	Yes				05-Aug-2021	Leptodiaptomus			Vouchered:Registered Collection	Centre for Biodiversity Genomics
DNARA	DNARA173-21	BIOUG72928-G06	Greiner Zoo 8	BOLD:AAG9524	BIOUG72928-G06	658[0n]	2		1	Yes				05-Aug-2021	Leptodiaptomus			Vouchered:Registered Collection	Centre for Biodiversity Genomics
DNARA	DNARA295-21	BIOUG72930-A10	Greiner Zoo 4	BOLD:AAG9524	BIOUG72930-A10	645[0n]	2		1	Yes				05-Aug-2021	Leptodiaptomus			Vouchered:Registered Collection	Centre for Biodiversity Genomics
DNARA	DNARA305-21	BIOUG72930-B08	Greiner 10 Zoo	BOLD:AAG9524	BIOUG72930-B08	567[0n]	2		1	Yes				05-Aug-2021	Leptodiaptomus			Vouchered:Registered Collection	Centre for Biodiversity Genomics
DNARA	DNARA318-21	BIOUG72930-C09	Greiner Zoo 5	BOLD:AAG9524	BIOUG72930-C09	650[0n]	2		1	Yes				05-Aug-2021	Leptodiaptomus			Vouchered:Registered Collection	Centre for Biodiversity Genomics
DNARA	DNARA331-21	BIOUG72930-D10	Greiner 9 Zoo	BOLD:AAG9524	BIOUG72930-D10	624[0n]	2		1	Yes				05-Aug-2021	Leptodiaptomus			Vouchered:Registered Collection	Centre for Biodiversity Genomics
DNARA	DNARA345-21	BIOUG72930-E12	Greiner 12 Zoo	BOLD:AAG9524	BIOUG72930-E12	658[0n]	2		1	Yes				05-Aug-2021	Leptodiaptomus			Vouchered:Registered Collection	Centre for Biodiversity Genomics
DNARA	DNARA346-21	BIOUG72930-F01	Greiner 12 Zoo	BOLD:AAG9524	BIOUG72930-F01	658[0n]	2		1	Yes				05-Aug-2021	Leptodiaptomus			Vouchered:Registered Collection	Centre for Biodiversity Genomics
DNARA	DNARA347-21	BIOUG72930-F02	Greiner 12 Zoo	BOLD:AAG9524	BIOUG72930-F02	593[1n]	2		1	Yes				05-Aug-2021	Leptodiaptomus			Vouchered:Registered Collection	Centre for Biodiversity Genomics
DNARA	DNARA369-21	BIOUG72930-G12	River 4 PL 500 micron	BOLD:AAG9524	BIOUG72930-G12	651[0n]	2		1	Yes				10-Aug-2021	Leptodiaptomus			Vouchered:Registered Collection	Centre for Biodiversity Genomics
DNARA	DNARA515-21	BIOUG72932-D04	Greiner 3 Zoo	BOLD:AAG9524	BIOUG72932-D04	658[0n]	2		1	Yes				02-Aug-2021	Leptodiaptomus			Vouchered:Registered Collection	Centre for Biodiversity Genomics
DNARA	DNARA516-21	BIOUG72932-D05	Greiner 3 Zoo	BOLD:AAG9524	BIOUG72932-D05	658[0n]	2		1	Yes				02-Aug-2021	Leptodiaptomus			Vouchered:Registered Collection	Centre for Biodiversity Genomics
DNARA	DNARA529-21	BIOUG72932-E06	Long Lake Zoo 3	BOLD:AAG9524	BIOUG72932-E06	658[0n]	2		1	Yes				12-Aug-2021	Leptodiaptomus			Vouchered:Registered Collection	Centre for Biodiversity Genomics
DNARA	DNARA530-21	BIOUG72932-E07	Long Lake Zoo 3	BOLD:AAG9524	BIOUG72932-E07	658[0n]	2		1	Yes				12-Aug-2021	Leptodiaptomus			Vouchered:Registered Collection	Centre for Biodiversity Genomics
DNARA	DNARA531-21	BIOUG72932-E08	Long Lake Zoo 3	BOLD:AAG9524	BIOUG72932-E08	658[0n]	2		1	Yes				12-Aug-2021	Leptodiaptomus			Vouchered:Registered Collection	Centre for Biodiversity Genomics
DNARA	DNARA532-21	BIOUG72932-E09	Long Lake Zoo 3	BOLD:AAG9524	BIOUG72932-E09	658[0n]	2		1	Yes				12-Aug-2021	Leptodiaptomus			Vouchered:Registered Collection	Centre for Biodiversity Genomics
DNARA	DNARA533-21	BIOUG72932-E10	Long Lake Zoo 3	BOLD:AAG9524	BIOUG72932-E10	658[0n]	2		1	Yes				12-Aug-2021	Leptodiaptomus			Vouchered:Registered Collection	Centre for Biodiversity Genomics
DNARA	DNARA534-21	BIOUG72932-E11	Long Lake Zoo 3	BOLD:AAG9524	BIOUG72932-E11	658[0n]	2		1	Yes				12-Aug-2021	Leptodiaptomus			Vouchered:Registered Collection	Centre for Biodiversity Genomics
DNARA	DNARA546-21	BIOUG72932-F11	Long Lake Zoo 1	BOLD:AAG9524	BIOUG72932-F11	658[0n]	2		1	Yes				12-Aug-2021	Leptodiaptomus			Vouchered:Registered Collection	Centre for Biodiversity Genomics
DNARA	DNARA547-21	BIOUG72932-F12	Long Lake Zoo 1	BOLD:AAG9524	BIOUG72932-F12	658[0n]	2		1	Yes				12-Aug-2021	Leptodiaptomus			Vouchered:Registered Collection	Centre for Biodiversity Genomics
DNARA	DNARA548-21	BIOUG72932-G01	Long Lake Zoo 1	BOLD:AAG9524	BIOUG72932-G01	658[0n]	2		1	Yes				12-Aug-2021	Leptodiaptomus			Vouchered:Registered Collection	Centre for Biodiversity Genomics
DNARA	DNARA549-21	BIOUG72932-G02	Long Lake Zoo 1	BOLD:AAG9524	BIOUG72932-G02	658[0n]	2		1	Yes				12-Aug-2021	Leptodiaptomus			Vouchered:Registered Collection	Centre for Biodiversity Genomics
DNARA	DNARA552-21	BIOUG72932-G05	Long Lake Zoo 1	BOLD:AAG9524	BIOUG72932-G05	658[0n]	2		1	Yes				12-Aug-2021	Leptodiaptomus			Vouchered:Registered Collection	Centre for Biodiversity Genomics
DNARA	DNARA562-21	BIOUG72932-H03	Long Lake Zoo 4	BOLD:AAG9524	BIOUG72932-H03	577[1n]	2		1	Yes				12-Aug-2021	Leptodiaptomus			Vouchered:Registered Collection	Centre for Biodiversity Genomics
DNARA	DNARA563-21	BIOUG72932-H04	Long Lake Zoo 4	BOLD:AAG9524	BIOUG72932-H04	658[0n]	2		1	Yes				12-Aug-2021	Leptodiaptomus			Vouchered:Registered Collection	Centre for Biodiversity Genomics
DNARA	DNARA564-21	BIOUG72932-H05	Long Lake Zoo 4	BOLD:AAG9524	BIOUG72932-H05	658[0n]	2		1	Yes				12-Aug-2021	Leptodiaptomus			Vouchered:Registered Collection	Centre for Biodiversity Genomics
DNARA	DNARA565-21	BIOUG72932-H06	Long Lake Zoo 4	BOLD:AAG9524	BIOUG72932-H06	658[0n]	2		1	Yes				12-Aug-2021	Leptodiaptomus			Vouchered:Registered Collection	Centre for Biodiversity Genomics
DNARA	DNARA567-21	BIOUG72932-H08	Long Lake Zoo 4	BOLD:AAG9524	BIOUG72932-H08	658[0n]	2		1	Yes				12-Aug-2021	Leptodiaptomus			Vouchered:Registered Collection	Centre for Biodiversity Genomics
DNARA	DNARA568-21	BIOUG72932-H09	Long Lake Zoo 4	BOLD:AAG9524	BIOUG72932-H09	658[0n]	2		1	Yes				12-Aug-2021	Leptodiaptomus			Vouchered:Registered Collection	Centre for Biodiversity Genomics
DNARA	DNARA569-21	BIOUG72932-H10	Long Lake Zoo 4	BOLD:AAG9524	BIOUG72932-H10	658[0n]	2		1	Yes				12-Aug-2021	Leptodiaptomus			Vouchered:Registered Collection	Centre for Biodiversity Genomics
DNARA	DNARA570-21	BIOUG72932-H11	Long Lake Zoo 4	BOLD:AAG9524	BIOUG72932-H11	658[0n]	2		1	Yes				12-Aug-2021	Leptodiaptomus			Vouchered:Registered Collection	Centre for Biodiversity Genomics
DNARA	DNARA857-21	BIOUG74690-A02	41 PL 64 micron	BOLD:AAG9524	BIOUG74690-A02	658[0n]	2		1	Yes				11-Aug-2021	Leptodiaptomus			Vouchered:Registered Collection	Centre for Biodiversity Genomics
DNARA	DNARA858-21	BIOUG74690-A03	41 PL 64 micron	BOLD:AAG9524	BIOUG74690-A03	605[0n]	2		1	Yes				11-Aug-2021	Leptodiaptomus			Vouchered:Registered Collection	Centre for Biodiversity Genomics
DNARA	DNARA1235-21	BIOUG74693-H11	41 PL 64 micron	BOLD:AAG9524	BIOUG74693-H11	632[4n]	2		1	Yes				11-Aug-2021	Leptodiaptomus			Vouchered:Registered Collection	Centre for Biodiversity Genomics
DNARA	DNARA1617-21	BIOUG74698-A02	Greiner Zoo 7	BOLD:AAG9524	BIOUG74698-A02	611[4n]	2		1	Yes				05-Aug-2021	Leptodiaptomus			Vouchered:Registered Collection	Centre for Biodiversity Genomics
DNARA	DNARA1843-21	BIOUG74700-D02	Long Lake Zoo 2	BOLD:AAG9524	BIOUG74700-D02	658[0n]	2		1	Yes				12-Aug-2021	Leptodiaptomus			Vouchered:Registered Collection	Centre for Biodiversity Genomics
DNARA	DNARA1844-21	BIOUG74700-D03	Long Lake Zoo 2	BOLD:AAG9524	BIOUG74700-D03	658[0n]	2		1	Yes				12-Aug-2021	Leptodiaptomus			Vouchered:Registered Collection	Centre for Biodiversity Genomics
DNARA	DNARA1870-21	BIOUG74700-F05	PL River Zoo 2	BOLD:AAG9524	BIOUG74700-F05	658[0n]	2		1	Yes				06-Aug-2021	Leptodiaptomus			Vouchered:Registered Collection	Centre for Biodiversity Genomics
DNARA	DNARA1871-21	BIOUG74700-F06	PL River Zoo 2	BOLD:AAG9524	BIOUG74700-F06	637[0n]	2		1	Yes				06-Aug-2021	Leptodiaptomus			Vouchered:Registered Collection	Centre for Biodiversity Genomics
DNARA	DNARA1872-21	BIOUG74700-F07	PL River Zoo 2	BOLD:AAG9524	BIOUG74700-F07	658[0n]	2		1	Yes				06-Aug-2021	Leptodiaptomus			Vouchered:Registered Collection	Centre for Biodiversity Genomics
DNARA	DNARA1873-21	BIOUG74700-F08	PL River Zoo 2	BOLD:AAG9524	BIOUG74700-F08	658[0n]	2		1	Yes				06-Aug-2021	Leptodiaptomus			Vouchered:Registered Collection	Centre for Biodiversity Genomics
DNARA	DNARA1874-21	BIOUG74700-F09	PL River Zoo 2	BOLD:AAG9524	BIOUG74700-F09	658[0n]	2		1	Yes				06-Aug-2021	Leptodiaptomus			Vouchered:Registered Collection	Centre for Biodiversity Genomics
DNARA	DNARA1875-21	BIOUG74700-F10	PL River Zoo 2	BOLD:AAG9524	BIOUG74700-F10	658[0n]	2		1	Yes				06-Aug-2021	Leptodiaptomus			Vouchered:Registered Collection	Centre for Biodiversity Genomics
DNARA	DNARA1884-21	BIOUG74700-G07	2nd Lake Zoo 1	BOLD:AAG9524	BIOUG74700-G07	658[0n]	2		1	Yes				11-Aug-2021	Leptodiaptomus			Vouchered:Registered Collection	Centre for Biodiversity Genomics
DNARA	DNARA1885-21	BIOUG74700-G08	2nd Lake Zoo 1	BOLD:AAG9524	BIOUG74700-G08	658[1n]	2		1	Yes				11-Aug-2021	Leptodiaptomus			Vouchered:Registered Collection	Centre for Biodiversity Genomics
DNARA	DNARA1887-21	BIOUG74700-G10	2nd Lake Zoo 1	BOLD:AAG9524	BIOUG74700-G10	658[0n]	2		1	Yes				11-Aug-2021	Leptodiaptomus			Vouchered:Registered Collection	Centre for Biodiversity Genomics
DNARA	DNARA1890-21	BIOUG74700-H01	2nd Lake Zoo 1	BOLD:AAG9524	BIOUG74700-H01	658[0n]	2		1	Yes				11-Aug-2021	Leptodiaptomus			Vouchered:Registered Collection	Centre for Biodiversity Genomics
DNARA	DNARA1892-21	BIOUG74700-H03	2nd Lake Zoo 1	BOLD:AAG9524	BIOUG74700-H03	658[0n]	2		1	Yes				11-Aug-2021	Leptodiaptomus			Vouchered:Registered Collection	Centre for Biodiversity Genomics
DNARA	DNARA1893-21	BIOUG74700-H04	2nd Lake Zoo 1	BOLD:AAG9524	BIOUG74700-H04	658[0n]	2		1	Yes				11-Aug-2021	Leptodiaptomus			Vouchered:Registered Collection	Centre for Biodiversity Genomics
DNARA	DNARA2528-21	BIOUG74676-E10	DN_21_PL_44a	BOLD:AAG9524	BIOUG74676-E10	658[0n]	2		1	Yes				12-Aug-2021	Leptodiaptomus			Vouchered:Registered Collection	Centre for Biodiversity Genomics
DNARA	DNARA2529-21	BIOUG74676-E11	DN_21_PL_44a	BOLD:AAG9524	BIOUG74676-E11	648[0n]	2		1	Yes				12-Aug-2021	Leptodiaptomus			Vouchered:Registered Collection	Centre for Biodiversity Genomics
DNARA	DNARA2530-21	BIOUG74676-E12	DN_21_PL_44a	BOLD:AAG9524	BIOUG74676-E12	658[0n]	2		1	Yes				12-Aug-2021	Leptodiaptomus			Vouchered:Registered Collection	Centre for Biodiversity Genomics
DNARA	DNARA2532-21	BIOUG74676-F02	DN_21_PL_44a	BOLD:AAG9524	BIOUG74676-F02	658[0n]	2		1	Yes				12-Aug-2021	Leptodiaptomus			Vouchered:Registered Collection	Centre for Biodiversity Genomics
DNARA	DNARA2533-21	BIOUG74676-F03	DN_21_PL_44a	BOLD:AAG9524	BIOUG74676-F03	658[0n]	2		1	Yes				12-Aug-2021	Leptodiaptomus			Vouchered:Registered Collection	Centre for Biodiversity Genomics
DNARA	DNARA2534-21	BIOUG74676-F04	DN_21_PL_44a	BOLD:AAG9524	BIOUG74676-F04	658[0n]	2		1	Yes				12-Aug-2021	Leptodiaptomus			Vouchered:Registered Collection	Centre for Biodiversity Genomics
DNARA	DNARA2535-21	BIOUG74676-F05	DN_21_PL_44a	BOLD:AAG9524	BIOUG74676-F05	658[0n]	2		1	Yes				12-Aug-2021	Leptodiaptomus			Vouchered:Registered Collection	Centre for Biodiversity Genomics
DNARA	DNARA2536-21	BIOUG74676-F06	DN_21_PL_44a	BOLD:AAG9524	BIOUG74676-F06	658[0n]	2		1	Yes				12-Aug-2021	Leptodiaptomus			Vouchered:Registered Collection	Centre for Biodiversity Genomics
DNARA	DNARA2537-21	BIOUG74676-F07	DN_21_PL_44a	BOLD:AAG9524	BIOUG74676-F07	658[0n]	2		1	Yes				12-Aug-2021	Leptodiaptomus			Vouchered:Registered Collection	Centre for Biodiversity Genomics
DNARA	DNARA2538-21	BIOUG74676-F08	DN_21_PL_44a	BOLD:AAG9524	BIOUG74676-F08	658[0n]	2		1	Yes				12-Aug-2021	Leptodiaptomus			Vouchered:Registered Collection	Centre for Biodiversity Genomics
DNARA	DNARA2539-21	BIOUG74676-F09	DN_21_PL_44a	BOLD:AAG9524	BIOUG74676-F09	651[0n]	2		1	Yes				12-Aug-2021	Leptodiaptomus			Vouchered:Registered Collection	Centre for Biodiversity Genomics
DNARA	DNARA3047-21	BIOUG74682-A07	DN_21_PL_21a	BOLD:AAG9524	BIOUG74682-A07	646[0n]	2		1	Yes				20-Jul-2021	Leptodiaptomus			Vouchered:Registered Collection	Centre for Biodiversity Genomics
DNARA	DNARA3049-21	BIOUG74682-A09	DN_21_PL_21a	BOLD:AAG9524	BIOUG74682-A09	658[0n]	2		1	Yes				20-Jul-2021	Leptodiaptomus			Vouchered:Registered Collection	Centre for Biodiversity Genomics
DNARA	DNARA3052-21	BIOUG74682-A12	DN_21_PL_21a	BOLD:AAG9524	BIOUG74682-A12	658[0n]	2		1	Yes				20-Jul-2021	Leptodiaptomus			Vouchered:Registered Collection	Centre for Biodiversity Genomics
DNARA	DNARA3053-21	BIOUG74682-B01	DN_21_PL_21a	BOLD:AAG9524	BIOUG74682-B01	658[0n]	2		1	Yes				20-Jul-2021	Leptodiaptomus			Vouchered:Registered Collection	Centre for Biodiversity Genomics
DNARB	DNARB4401-23	BIOUG98437-A02	L#22DN-0098	BOLD:AAG9524	BIOUG98437-A02	658[0n]	2		1	Yes				07-Jul-2022	Leptodiaptomus			Vouchered:Registered Collection	Centre for Biodiversity Genomics
DNARB	DNARB4410-23	BIOUG98437-A11	L#22DN-0098	BOLD:AAG9524	BIOUG98437-A11	658[0n]	2		1	Yes				07-Jul-2022	Leptodiaptomus			Vouchered:Registered Collection	Centre for Biodiversity Genomics
ZOOPS	ZOOPS213-19	ZOOPS_0213	CBFS-Specimen-213	BOLD:AEA0006		655[0n]	2	OP830176	6	No				08-Aug-2018	Leptodiaptomus ashlandi	Adult	GLNPO	E-Vouchered:DNA/Tissue+Photo	University of Guelph	Plankton
GLC	GLC022-06	05-89-01A	05-89-01A			658[0n]	2			Yes					Leptodiaptomus ashlandi
GLC	GLC202-06	05-89-16A	05-89-16A			658[0n]				No				10-Aug-2005	Leptodiaptomus ashlandi				Great Lakes Institute for Environmental Research
GLC	GLC203-06	05-89-16B	05-89-16B			633[5n]				No				10-Aug-2005	Leptodiaptomus ashlandi				Great Lakes Institute for Environmental Research
GLC	GLC218-06	05-89-16B.1	05-89-16B			658[2n]				No				10-Aug-2005	Leptodiaptomus ashlandi				Great Lakes Institute for Environmental Research
LEPMX	ZPLMX925-06	ZPLMX932	XIHN060706	BOLD:AAB2390		655[1n]	2	EU701068		Yes				06-Jul-2006	Leptodiaptomus cf. novamexicanus				El Colegio de la Frontera Sur	GPS WGS84
LEPMX	ZPLMX935-06	ZPLMX942	XIHN060706	BOLD:AAB2390		655[0n]	2	EU701072		Yes				06-Jul-2006	Leptodiaptomus cf. novamexicanus				El Colegio de la Frontera Sur	GPS WGS84
LEPMX	ZPII196-07	ZMXII-271	XIN020307	BOLD:AAB2390		603[0n]		EU701069	1	No				02-Mar-2007	Leptodiaptomus cf. novamexicanus	A			El Colegio de la Frontera Sur
LEPMX	ZPII199-07	ZMXII-212	BOR070307	BOLD:AAB2390	ECO-CH-Z	591[0n]		EU701070	1	No				03-Mar-2007	Leptodiaptomus cf. novamexicanus	A			El Colegio de la Frontera Sur
ZPII	ZPII200-07	ZMXII-224	BOR070307	BOLD:AAB2390	ECO-CH-Z-05948	632[0n]	2		1	Yes				04-Mar-2007	Leptodiaptomus cf. novamexicanus	A			El Colegio de la Frontera Sur, Unidad Chetumal	WGS84
LEPMX	ZPII202-07	ZMXII-248	BOR070307	BOLD:AAB2390	ECO-CH-Z	631[0n]		EU701071	1	No				06-Mar-2007	Leptodiaptomus cf. novamexicanus	A			El Colegio de la Frontera Sur
ZPII	ZPII1324-11	HE-152A	PTIM220611	BOLD:AAB2390	ECO-CH-Z-08204	664[0n]	4	KC617034	1	Yes				22-Jun-2011	Leptodiaptomus cf. novamexicanus	A			El Colegio de la Frontera Sur, Unidad Chetumal	WGS84, Eggs sequenced
ZPII	ZPII1325-11	HE-153A	PTIM220611	BOLD:AAB2390	ECO-CH-Z-08205	664[0n]	4	KC617035	1	Yes				22-Jun-2011	Leptodiaptomus cf. novamexicanus	A			El Colegio de la Frontera Sur, Unidad Chetumal	WGS84, Eggs sequenced
GBAAS	GBA14307-13	KC617036		BOLD:AAB2390	ZMXII-224	626[0n]		KC617036		No				05-Mar-2007	Leptodiaptomus cf. novamexicanus				Mined from GenBank, NCBI
ZPII	ZPII648-07	ZMXII-609	1467	BOLD:AAG9524	ECO-CH-Z-05968	660[1n]	2		1	No				17-May-2007	Leptodiaptomus cf. sicilis	A			El Colegio de la Frontera Sur, Unidad Chetumal	WGS84
ZPII	ZPII650-07	ZMXII-633	1467	BOLD:AAG9524	ECO-CH-Z-05943	661[0n]	2		1	Yes				17-May-2007	Leptodiaptomus cf. sicilis	A			El Colegio de la Frontera Sur, Unidad Chetumal	WGS84
ZPII	ZPII651-07	ZMXII-645	1467	BOLD:AAG9524	ECO-CH-Z-05968	659[0n]	2			Yes				17-May-2007	Leptodiaptomus cf. sicilis	A			El Colegio de la Frontera Sur, Unidad Chetumal	WGS84
ZPII	ZPII652-07	ZMXII-657	1467	BOLD:AAG9524	ECO-CH-Z-05943	640[1n]	2			No				17-May-2007	Leptodiaptomus cf. sicilis	A			El Colegio de la Frontera Sur, Unidad Chetumal	WGS84
ZPII	ZMIII497-08	ZMXIII-392	ZMXIII-392	BOLD:AAG9524	ECO-CH-Z-08821	544[1n]		KC617040		No				23-Nov-2007	Leptodiaptomus cf. sicilis	A			El Colegio de la Frontera Sur, Unidad Chetumal	WGS84
GBAAS	GBA14303-13	KC617042		BOLD:AAG9524	ZMXII-657	634[1n]		KC617042		No				18-May-2007	Leptodiaptomus cf. sicilis				Mined from GenBank, NCBI
GBAAS	GBA14304-13	KC617039		BOLD:AAG9524	ZMXII-633	655[0n]		KC617039		No				18-May-2007	Leptodiaptomus cf. sicilis				Mined from GenBank, NCBI
GBAAS	GBA14305-13	KC617038		BOLD:AAG9524	ZMXII-645	653[0n]		KC617038		No				18-May-2007	Leptodiaptomus cf. sicilis				Mined from GenBank, NCBI
GBAAS	GBA14306-13	KC617037		BOLD:AAG9524	ZMXII-609	654[1n]		KC617037		No				18-May-2007	Leptodiaptomus cf. sicilis				Mined from GenBank, NCBI
GBAAD	GBCX4416-15	KP213127	KP213127	BOLD:AAG9524	LbC	649[0n]		KP213127		No				15-Jul-2009	Leptodiaptomus cf. sicilis		taxon:1654415		Mined from GenBank, NCBI
GBAAD	GBCX4417-15	KP213128	KP213128	BOLD:AAG9524	L0C	649[0n]		KP213128		No				15-Jul-2009	Leptodiaptomus cf. sicilis		taxon:1654415		Mined from GenBank, NCBI
GBAAD	GBCX4418-15	KP213129	KP213129	BOLD:AAG9524	L1C	649[0n]		KP213129		No				15-Jul-2009	Leptodiaptomus cf. sicilis		taxon:1654415		Mined from GenBank, NCBI
GBAAD	GBCX4419-15	KP213130	KP213130	BOLD:AAG9524	L2C	649[0n]		KP213130		No				15-Jul-2009	Leptodiaptomus cf. sicilis		taxon:1654415		Mined from GenBank, NCBI
GBAAD	GBCX4420-15	KP213131	KP213131	BOLD:AAG9524	L4C	649[0n]		KP213131		No				15-Jul-2009	Leptodiaptomus cf. sicilis		taxon:1654415		Mined from GenBank, NCBI
GBAAD	GBCX4421-15	KP213132	KP213132	BOLD:AAG9524	L7C	649[0n]		KP213132		No				15-Jul-2009	Leptodiaptomus cf. sicilis		taxon:1654415		Mined from GenBank, NCBI
GBAAD	GBCX4422-15	KP213133	KP213133	BOLD:AAG9524	L8C	649[0n]		KP213133		No				15-Jul-2009	Leptodiaptomus cf. sicilis		taxon:1654415		Mined from GenBank, NCBI
GBAAD	GBCX4423-15	KP213134	KP213134	BOLD:AAG9524	LaC	649[0n]		KP213134		No				15-Jul-2009	Leptodiaptomus cf. sicilis		taxon:1654415		Mined from GenBank, NCBI
GBAAD	GBCX4424-15	KP213135	KP213135	BOLD:AAG9524	L9C	649[0n]		KP213135		No				15-Jul-2009	Leptodiaptomus cf. sicilis		taxon:1654415		Mined from GenBank, NCBI
GBAAD	GBCX4425-15	KP213136	KP213136	BOLD:AAG9524	L6C	649[0n]		KP213136		No				15-Jul-2009	Leptodiaptomus cf. sicilis		taxon:1654415		Mined from GenBank, NCBI
GBAAD	GBCX4426-15	KP213137	KP213137	BOLD:AAG9524	L5C	649[0n]		KP213137		No				15-Jul-2009	Leptodiaptomus cf. sicilis		taxon:1654415		Mined from GenBank, NCBI
GBAAD	GBCX4427-15	KP213138	KP213138	BOLD:AAG9524	L3C	649[0n]		KP213138		No				15-Jul-2009	Leptodiaptomus cf. sicilis		taxon:1654415		Mined from GenBank, NCBI
GBAAD	GBCX4428-15	KP213139	KP213139	BOLD:AAG9524	L10C	649[0n]		KP213139		No				15-Jul-2009	Leptodiaptomus cf. sicilis		taxon:1654415		Mined from GenBank, NCBI
GBAAD	GBCX4429-15	KP213140	KP213140	BOLD:AAG9524	L55P	649[0n]		KP213140		No				15-Jul-2009	Leptodiaptomus cf. sicilis		taxon:1654415		Mined from GenBank, NCBI
GBAAD	GBCX4430-15	KP213141	KP213141	BOLD:AAG9524	L56P	649[0n]		KP213141		No				15-Jul-2009	Leptodiaptomus cf. sicilis		taxon:1654415		Mined from GenBank, NCBI
GBAAD	GBCX4431-15	KP213142	KP213142	BOLD:AAG9524	L53P	649[0n]		KP213142		No				15-Jul-2009	Leptodiaptomus cf. sicilis		taxon:1654415		Mined from GenBank, NCBI
GBAAD	GBCX4432-15	KP213143	KP213143	BOLD:AAG9524	L57P	649[0n]		KP213143		No				15-Jul-2009	Leptodiaptomus cf. sicilis		taxon:1654415		Mined from GenBank, NCBI
GBAAD	GBCX4433-15	KP213144	KP213144	BOLD:AAG9524	L54P	649[0n]		KP213144		No				15-Jul-2009	Leptodiaptomus cf. sicilis		taxon:1654415		Mined from GenBank, NCBI
GBAAD	GBCX4434-15	KP213145	KP213145	BOLD:AAG9524	L14P	649[0n]		KP213145		No				15-Jul-2009	Leptodiaptomus cf. sicilis		taxon:1654415		Mined from GenBank, NCBI
GBAAD	GBCX4435-15	KP213146	KP213146	BOLD:AAG9524	L11P	649[0n]		KP213146		No				15-Jul-2009	Leptodiaptomus cf. sicilis		taxon:1654415		Mined from GenBank, NCBI
GBAAD	GBCX4436-15	KP213147	KP213147	BOLD:AAG9524	L12P	649[0n]		KP213147		No				15-Jul-2009	Leptodiaptomus cf. sicilis		taxon:1654415		Mined from GenBank, NCBI
GBAAD	GBCX4437-15	KP213148	KP213148	BOLD:AAG9524	L16P	649[0n]		KP213148		No				15-Jul-2009	Leptodiaptomus cf. sicilis		taxon:1654415		Mined from GenBank, NCBI
GBAAD	GBCX4438-15	KP213149	KP213149	BOLD:AAG9524	L18P	649[0n]		KP213149		No				15-Jul-2009	Leptodiaptomus cf. sicilis		taxon:1654415		Mined from GenBank, NCBI
GBAAD	GBCX4439-15	KP213150	KP213150	BOLD:AAG9524	L19P	649[0n]		KP213150		No				15-Jul-2009	Leptodiaptomus cf. sicilis		taxon:1654415		Mined from GenBank, NCBI
GBAAD	GBCX4440-15	KP213151	KP213151	BOLD:AAG9524	L49A	649[0n]		KP213151		No				15-Jul-2009	Leptodiaptomus cf. sicilis		taxon:1654415		Mined from GenBank, NCBI
GBAAD	GBCX4441-15	KP213152	KP213152	BOLD:AAG9524	L46A	649[0n]		KP213152		No				15-Jul-2009	Leptodiaptomus cf. sicilis		taxon:1654415		Mined from GenBank, NCBI
GBAAD	GBCX4442-15	KP213153	KP213153	BOLD:AAG9524	L25A	649[0n]		KP213153		No				15-Jul-2009	Leptodiaptomus cf. sicilis		taxon:1654415		Mined from GenBank, NCBI
GBAAD	GBCX4443-15	KP213154	KP213154	BOLD:AAG9524	L48A	649[0n]		KP213154		No				15-Jul-2009	Leptodiaptomus cf. sicilis		taxon:1654415		Mined from GenBank, NCBI
GBAAD	GBCX4444-15	KP213155	KP213155	BOLD:AAG9524	L47A	649[0n]		KP213155		No				15-Jul-2009	Leptodiaptomus cf. sicilis		taxon:1654415		Mined from GenBank, NCBI
GBAAD	GBCX4445-15	KP213156	KP213156	BOLD:AAG9524	L27A	649[0n]		KP213156		No				15-Jul-2009	Leptodiaptomus cf. sicilis		taxon:1654415		Mined from GenBank, NCBI
GBAAD	GBCX4446-15	KP213157	KP213157	BOLD:AAG9524	L23A	649[0n]		KP213157		No				15-Jul-2009	Leptodiaptomus cf. sicilis		taxon:1654415		Mined from GenBank, NCBI
GBAAD	GBCX4447-15	KP213158	KP213158	BOLD:AAG9524	L24A	649[0n]		KP213158		No				15-Jul-2009	Leptodiaptomus cf. sicilis		taxon:1654415		Mined from GenBank, NCBI
GBAAD	GBCX4448-15	KP213159	KP213159	BOLD:AAG9524	L28A	649[0n]		KP213159		No				15-Jul-2009	Leptodiaptomus cf. sicilis		taxon:1654415		Mined from GenBank, NCBI
GBAAD	GBCX4449-15	KP213160	KP213160	BOLD:AAG9524	L30A	649[0n]		KP213160		No				15-Jul-2009	Leptodiaptomus cf. sicilis		taxon:1654415		Mined from GenBank, NCBI
GBAAD	GBCX4450-15	KP213161	KP213161	BOLD:AAG9524	L26A	649[0n]		KP213161		No				15-Jul-2009	Leptodiaptomus cf. sicilis		taxon:1654415		Mined from GenBank, NCBI
GBAAD	GBCX4451-15	KP213162	KP213162	BOLD:AAG9524	L29A	649[0n]		KP213162		No				15-Jul-2009	Leptodiaptomus cf. sicilis		taxon:1654415		Mined from GenBank, NCBI
GBAAD	GBCX4452-15	KP213163	KP213163	BOLD:AAG9524	L48Q	649[0n]		KP213163		No				15-Jul-2009	Leptodiaptomus cf. sicilis		taxon:1654415		Mined from GenBank, NCBI
GBAAD	GBCX4453-15	KP213164	KP213164	BOLD:AAG9524	L50Q	649[0n]		KP213164		No				15-Jul-2009	Leptodiaptomus cf. sicilis		taxon:1654415		Mined from GenBank, NCBI
GBAAD	GBCX4454-15	KP213165	KP213165	BOLD:AAG9524	L52Q	649[0n]		KP213165		No				15-Jul-2009	Leptodiaptomus cf. sicilis		taxon:1654415		Mined from GenBank, NCBI
GBAAD	GBCX4455-15	KP213166	KP213166	BOLD:AAG9524	L45Q	649[0n]		KP213166		No				15-Jul-2009	Leptodiaptomus cf. sicilis		taxon:1654415		Mined from GenBank, NCBI
GBAAD	GBCX4456-15	KP213167	KP213167	BOLD:AAG9524	L46Q	649[0n]		KP213167		No				15-Jul-2009	Leptodiaptomus cf. sicilis		taxon:1654415		Mined from GenBank, NCBI
GBAAD	GBCX4457-15	KP213168	KP213168	BOLD:AAG9524	L35Q	616[0n]		KP213168		No				15-Jul-2009	Leptodiaptomus cf. sicilis		taxon:1654415		Mined from GenBank, NCBI
GBAAD	GBCX4458-15	KP213169	KP213169	BOLD:AAG9524	L36Q	616[0n]		KP213169		No				15-Jul-2009	Leptodiaptomus cf. sicilis		taxon:1654415		Mined from GenBank, NCBI
GBAAD	GBCX4459-15	KP213170	KP213170	BOLD:AAG9524	L37Q	616[0n]		KP213170		No				15-Jul-2009	Leptodiaptomus cf. sicilis		taxon:1654415		Mined from GenBank, NCBI
GBAAD	GBCX4460-15	KP213171	KP213171	BOLD:AAG9524	L47Q	649[0n]		KP213171		No				15-Jul-2009	Leptodiaptomus cf. sicilis		taxon:1654415		Mined from GenBank, NCBI
GBAAD	GBCX4461-15	KP213172	KP213172	BOLD:AAG9524	L49Q	649[0n]		KP213172		No				15-Jul-2009	Leptodiaptomus cf. sicilis		taxon:1654415		Mined from GenBank, NCBI
GBAAD	GBCX4462-15	KP213173	KP213173	BOLD:AAG9524	L51Q	649[0n]		KP213173		No				15-Jul-2009	Leptodiaptomus cf. sicilis		taxon:1654415		Mined from GenBank, NCBI
GBAAD	GBCX4463-15	KP213174	KP213174	BOLD:AAG9524	L53Q	649[0n]		KP213174		No				15-Jul-2009	Leptodiaptomus cf. sicilis		taxon:1654415		Mined from GenBank, NCBI
ZPII	ZMIII496-08	ZMXIII-391	ZMXIII-391		ECO-CH-Z-08820	543[6n]		KC617041		No				23-Nov-2007	Leptodiaptomus cf. sicilis	A			El Colegio de la Frontera Sur, Unidad Chetumal	WGS84
ZPII	ZPII1189-11	HE-172	ZEMP230611	BOLD:AAZ8481	ECO-CH-Z-08777	664[2n]	2	KC616996		No				23-Jun-2011	Leptodiaptomus cuauhtemoci	A		Topotype	El Colegio de la Frontera Sur, Unidad Chetumal	WGS84
ZPII	ZPII1196-11	HE-179	ZEMP230611	BOLD:AAZ8481	ECO-CH-Z-08775	664[0n]	2	KC616994		Yes				23-Jun-2011	Leptodiaptomus cuauhtemoci	A		Topotype	El Colegio de la Frontera Sur, Unidad Chetumal	WGS84
ZPII	ZPII1198-11	HE-181	ZEMP230611	BOLD:AAZ8481	ECO-CH-Z-08778	664[0n]	2	KC616995		Yes				23-Jun-2011	Leptodiaptomus cuauhtemoci	A		Topotype	El Colegio de la Frontera Sur, Unidad Chetumal	WGS84
ZPII	ZPII1344-11	HE-172A	ZEMP230611	BOLD:AAZ8481	ECO-CH-Z-08771	664[0n]	4	KC616990		Yes				23-Jun-2011	Leptodiaptomus cuauhtemoci	A		Topotype	El Colegio de la Frontera Sur, Unidad Chetumal	WGS84
ZPII	ZPII1345-11	HE-173A	ZEMP230611	BOLD:AAZ8481	ECO-CH-Z-08768	664[0n]	4	KC616987		Yes				23-Jun-2011	Leptodiaptomus cuauhtemoci	A		Topotype	El Colegio de la Frontera Sur, Unidad Chetumal	WGS84, Eggs sequenced
ZPII	ZPII1346-11	HE-174A	ZEMP230611	BOLD:AAZ8481	ECO-CH-Z-08773	664[0n]	4	KC616988		Yes				23-Jun-2011	Leptodiaptomus cuauhtemoci	A		Topotype	El Colegio de la Frontera Sur, Unidad Chetumal	WGS84
ZPII	ZPII1351-11	HE-179A	ZEMP230611	BOLD:AAZ8481	ECO-CH-Z-08772	664[0n]	4	KC616989		Yes				23-Jun-2011	Leptodiaptomus cuauhtemoci	A		Topotype	El Colegio de la Frontera Sur, Unidad Chetumal	WGS84
ZPII	ZPII1353-11	HE-181A	ZEMP230611	BOLD:AAZ8481	ECO-CH-Z-08774	664[0n]	4	KC616993		Yes				23-Jun-2011	Leptodiaptomus cuauhtemoci	A		Topotype	El Colegio de la Frontera Sur, Unidad Chetumal	WGS84
ZPII	ZPII1360-11	HE-188A	ZEMP230611	BOLD:AAZ8481	ECO-CH-Z-08769	664[0n]	4	KC616991		Yes				23-Jun-2011	Leptodiaptomus cuauhtemoci	A		Topotype	El Colegio de la Frontera Sur, Unidad Chetumal	WGS84
ZPII	ZPII1530-11	HE-354	ZEMP230611	BOLD:AAZ8481	ECO-CH-Z-08781	596[0n]	2	KC616999	1	Yes				23-Jun-2011	Leptodiaptomus cuauhtemoci	A		Topotype	El Colegio de la Frontera Sur, Unidad Chetumal	WGS84, Eggs sequenced
ZPII	ZPII1531-11	HE-355	ZEMP230611	BOLD:AAZ8481	ECO-CH-Z-08780	596[0n]	2	KC616998		Yes				23-Jun-2011	Leptodiaptomus cuauhtemoci	A		Topotype	El Colegio de la Frontera Sur, Unidad Chetumal	WGS84, Part sequenced
ZPII	ZPII1532-11	HE-356	ZEMP230611	BOLD:AAZ8481	ECO-CH-Z-08779	595[0n]	2	KC616997	1	Yes				23-Jun-2011	Leptodiaptomus cuauhtemoci	A		Topotype	El Colegio de la Frontera Sur, Unidad Chetumal	WGS84, Part sequenced
ZPLIV	ZPLIV446-11	HE-354.1	ZEMP230611	BOLD:AAZ8481	ECO-CH-Z-08917	658[0n]	4	KC617630		Yes				23-Jun-2011	Leptodiaptomus cuauhtemoci	A			El Colegio de la Frontera Sur, Unidad Chetumal	WGS84, Eggs sequenced
ZPLIV	ZPLIV447-11	HE-355.1	ZEMP230611	BOLD:AAZ8481	ECO-CH-Z-08922	658[0n]	4	KC617629		Yes				23-Jun-2011	Leptodiaptomus cuauhtemoci	A			El Colegio de la Frontera Sur, Unidad Chetumal	WGS84, Part sequenced
ZPLIV	ZPLIV448-11	HE-356.1	ZEMP230611	BOLD:AAZ8481	ECO-CH-Z-08918	658[0n]	4	KC617628		Yes				23-Jun-2011	Leptodiaptomus cuauhtemoci	A			El Colegio de la Frontera Sur, Unidad Chetumal	WGS84, Part sequenced
MXPLA	MXPLA018-24	CH856-A08	SOLLIT1200721	BOLD:AAZ8481	ECO-CH-Z	650[0n]	2		1	Yes				20-Jul-2021	Leptodiaptomus cuauhtemoci				El Colegio de la Frontera Sur, Unidad Chetumal
LEPMX	ZPLMX924-06	ZPLMX931	ALCH200606	BOLD:AAD0924		655[0n]	2	EU701079		Yes				21-Jun-2006	Leptodiaptomus garciai				El Colegio de la Frontera Sur	GPS WGS84
LEPMX	ZPLMX942-06	ZPLMX949	ALCH200606	BOLD:AAD0924	ECO-CH-ZPL	655[0n]	2	EU701078		Yes				21-Jun-2006	Leptodiaptomus garciai				El Colegio de la Frontera Sur	GPS WGS84
ZPII	ZPII068-07	ZMXII-043	1457	BOLD:AAD0924	ECO-CH-Z-06080	656[0n]	2			Yes				17-May-2007	Leptodiaptomus garciai	A			El Colegio de la Frontera Sur, Unidad Chetumal	WGS84
ZPII	ZPII071-07	ZMXII-079	1457	BOLD:AAD0924	ECO-CH-Z-06080	551[0n]	2			No				17-May-2007	Leptodiaptomus garciai	A			El Colegio de la Frontera Sur, Unidad Chetumal	WGS84
ZPII	ZPII074-07	ZMXII-021	1457	BOLD:AAD0924	ECO-CH-Z-06079	656[0n]	2			Yes				17-May-2007	Leptodiaptomus garciai	A			El Colegio de la Frontera Sur, Unidad Chetumal	WGS84
ZPII	ZPII076-07	ZMXII-044	1457	BOLD:AAD0924	ECO-CH-Z-06080	656[0n]	2			Yes				17-May-2007	Leptodiaptomus garciai	A			El Colegio de la Frontera Sur, Unidad Chetumal	WGS84
ZPII	ZPII077-07	ZMXII-056	1457	BOLD:AAD0924	ECO-CH-Z-06080	647[0n]	2			Yes				17-May-2007	Leptodiaptomus garciai	A			El Colegio de la Frontera Sur, Unidad Chetumal	WGS84
LEPMX	ZPII204-07	ZMXII-272	ALC080307	BOLD:AAD0924		641[0n]		EU701073	1	No				08-Mar-2007	Leptodiaptomus garciai	A			El Colegio de la Frontera Sur	Topotype
LEPMX	ZPII205-07	ZMXII-191	ALC080307	BOLD:AAD0924		591[0n]		EU701074	1	No				09-Mar-2007	Leptodiaptomus garciai	A			El Colegio de la Frontera Sur	Topotype
LEPMX	ZPII206-07	ZMXII-202	ALC080307	BOLD:AAD0924		650[0n]		EU701075	1	No				10-Mar-2007	Leptodiaptomus garciai	A			El Colegio de la Frontera Sur	Topotype
LEPMX	ZPII207-07	ZMXII-213	ALC080307	BOLD:AAD0924		620[0n]		EU701076	1	No				11-Mar-2007	Leptodiaptomus garciai	A			El Colegio de la Frontera Sur	Topotype
LEPMX	ZPII208-07	ZMXII-225	ALC080307	BOLD:AAD0924		617[0n]		EU701077	1	No				12-Mar-2007	Leptodiaptomus garciai	A			El Colegio de la Frontera Sur	Topotype
ZPII	ZPII629-07	ZMXII-573	1468	BOLD:AAD0924	ECO-CH-Z-06088	659[0n]	2		1	Yes				23-May-2007	Leptodiaptomus garciai	A			El Colegio de la Frontera Sur, Unidad Chetumal	WGS84
ZPII	ZPII630-07	ZMXII-584	1468	BOLD:AAD0924	ECO-CH-Z-06089	663[0n]	2		1	Yes				23-May-2007	Leptodiaptomus garciai	A			El Colegio de la Frontera Sur, Unidad Chetumal	WGS84
ZPII	ZPII633-07	ZMXII-619	1468	BOLD:AAD0924	ECO-CH-Z-06089	663[0n]	2			Yes				23-May-2007	Leptodiaptomus garciai	A			El Colegio de la Frontera Sur, Unidad Chetumal	WGS84
ZPII	ZPII635-07	ZMXII-643	1471	BOLD:AAD0924	ECO-CH-Z-08789	620[0n]	2			Yes				17-May-2007	Leptodiaptomus garciai	A			El Colegio de la Frontera Sur, Unidad Chetumal	WGS84
ZPII	ZPII636-07	ZMXII-655	1471	BOLD:AAD0924	ECO-CH-Z-08788	657[4n]	2			No				17-May-2007	Leptodiaptomus garciai	A			El Colegio de la Frontera Sur, Unidad Chetumal	WGS84
ZPII	ZPII637-07	ZMXII-574	1471	BOLD:AAD0924	ECO-CH-Z-06473	662[2n]	2			No				17-May-2007	Leptodiaptomus garciai	A			El Colegio de la Frontera Sur, Unidad Chetumal	WGS84
ZPII	ZPII639-07	ZMXII-596	1471	BOLD:AAD0924	ECO-CH-Z-08787	663[0n]	2			Yes				17-May-2007	Leptodiaptomus garciai	A			El Colegio de la Frontera Sur, Unidad Chetumal	WGS84
ZPII	ZPII645-07	ZMXII-575	1471	BOLD:AAD0924	ECO-CH-Z-06474	659[0n]	2			Yes				17-May-2007	Leptodiaptomus garciai	A			El Colegio de la Frontera Sur, Unidad Chetumal	WGS84
GBAAS	GBA14288-13	KC617057		BOLD:AAD0924	ZMXII-643	614[0n]		KC617057		No				18-May-2007	Leptodiaptomus garciai				Mined from GenBank, NCBI
GBAAS	GBA14289-13	KC617056		BOLD:AAD0924	ZMXII-619	657[0n]		KC617056		No				24-May-2007	Leptodiaptomus garciai				Mined from GenBank, NCBI
GBAAS	GBA14290-13	KC617055		BOLD:AAD0924	ZMXII-584	657[0n]		KC617055		No				24-May-2007	Leptodiaptomus garciai				Mined from GenBank, NCBI
GBAAS	GBA14291-13	KC617054		BOLD:AAD0924	ZMXII-573	653[0n]		KC617054		No				24-May-2007	Leptodiaptomus garciai				Mined from GenBank, NCBI
GBAAS	GBA14292-13	KC617053		BOLD:AAD0924	ZMXII-043	650[0n]		KC617053		No				18-May-2007	Leptodiaptomus garciai				Mined from GenBank, NCBI
GBAAS	GBA14293-13	KC617052		BOLD:AAD0924	ZMXII-021	650[0n]		KC617052		No				18-May-2007	Leptodiaptomus garciai				Mined from GenBank, NCBI
GBAAS	GBA14294-13	KC617051		BOLD:AAD0924	ZMXII-079	545[0n]		KC617051		No				18-May-2007	Leptodiaptomus garciai				Mined from GenBank, NCBI
GBAAS	GBA14295-13	KC617050		BOLD:AAD0924	ZMXII-056	647[0n]		KC617050		No				18-May-2007	Leptodiaptomus garciai				Mined from GenBank, NCBI
GBAAS	GBA14296-13	KC617049		BOLD:AAD0924	ZMXII-044	650[0n]		KC617049		No				18-May-2007	Leptodiaptomus garciai				Mined from GenBank, NCBI
GBAAS	GBA14299-13	KC617046		BOLD:AAD0924	ZMXII-655	651[4n]		KC617046		No				18-May-2007	Leptodiaptomus garciai				Mined from GenBank, NCBI
GBAAS	GBA14300-13	KC617045		BOLD:AAD0924	ZMXII-574	656[2n]		KC617045		No				18-May-2007	Leptodiaptomus garciai				Mined from GenBank, NCBI
GBAAS	GBA14301-13	KC617044		BOLD:AAD0924	ZMXII-575	653[0n]		KC617044		No				18-May-2007	Leptodiaptomus garciai				Mined from GenBank, NCBI
GBAAS	GBA14302-13	KC617043		BOLD:AAD0924	ZMXII-596	657[0n]		KC617043		No				18-May-2007	Leptodiaptomus garciai				Mined from GenBank, NCBI
ZPLMC	ZPLMX928-06	ZPLMX935	XIHN060706			653[0n]	2			Yes				06-Jul-2006	Leptodiaptomus garciai				El Colegio de la Frontera Sur	GPS WGS84
ZPLCA	ZPII285-07	ZMXII-305	1450	BOLD:AAA2785	ECO-CH-Z-06049	550[1n]	2		4	Yes				17-Aug-2006	Leptodiaptomus minutus	A			El Colegio de la Frontera Sur	<VERBATIM LOCALITY>|Twin Lakes West|58.625|-93.819|25</VERBATIM LOCALITY>
ZPLCA	ZPII286-07	ZMXII-317	1450	BOLD:AAA2785	ECO-CH-Z-06059	646[2n]	2		1	Yes				17-Aug-2006	Leptodiaptomus minutus	A			El Colegio de la Frontera Sur	<VERBATIM LOCALITY>|Twin Lakes West|58.625|-93.819|25</VERBATIM LOCALITY>
ZPLCA	ZPII287-07	ZMXII-329	1450	BOLD:AAA2785	ECO-CH-Z-06044	518[1n]	2		4	Yes				17-Aug-2006	Leptodiaptomus minutus	A			El Colegio de la Frontera Sur	<VERBATIM LOCALITY>|Twin Lakes West|58.625|-93.819|25</VERBATIM LOCALITY>
ZPLCA	ZPII289-07	ZMXII-353	1450	BOLD:AAA2785	ECO-CH-Z-06535	652[0n]	2		1	Yes				17-Aug-2006	Leptodiaptomus minutus	A			El Colegio de la Frontera Sur	<VERBATIM LOCALITY>|Twin Lakes West|58.625|-93.819|25</VERBATIM LOCALITY>
SACOP	SACOP091-08	08PROBE-0721	L#08PROBE-143	BOLD:AAA2785		653[0n]	2	MG315956	1	Yes				12-Jul-2008	Leptodiaptomus minutus		small	E-Vouchered:DNA/Tissue+Photo	Centre for Biodiversity Genomics	small dip net<VERBATIM LOCALITY>Ramsay Lake||58.7286|-93.7898|</VERBATIM LOCALITY>
JMCRU	JMCRU241-09	SJA-0241	CA-NB-17	BOLD:AAA2785		658[0n]	2	HM377201-SUPPRESSED	1	Yes				30-Sep-2007	Leptodiaptomus minutus				Centre for Biodiversity Genomics
JMCRU	JMCRU243-09	SJA-0243	CA-ON-01	BOLD:AAA2785		658[0n]	2	HM377202-SUPPRESSED	1	Yes					Leptodiaptomus minutus				Centre for Biodiversity Genomics
JMCRU	JMCRU249-09	SJA-0249	CA-ON-04	BOLD:AAA2785		647[1n]	2		1	Yes					Leptodiaptomus minutus				Centre for Biodiversity Genomics	sampled at Kagalong, Manitoulin Island
SACOP	ELPPC006-09	09PROBE-00416	L#09PROBE-3043	BOLD:AAA2785		654[0n]	2	GU679685-SUPPRESSED	1	Yes				28-Jul-2009	Leptodiaptomus minutus		CNSC Pond 1A		Centre for Biodiversity Genomics	<VERBATIM LOCALITY>CNSC Pond 1A||58.7414|-93.8232|</VERBATIM LOCALITY>
SACOP	ELPPC007-09	09PROBE-00417	L#09PROBE-3043	BOLD:AAA2785		631[0n]	2	GU679686-SUPPRESSED	1	Yes				28-Jul-2009	Leptodiaptomus minutus		CNSC Pond 1A		Centre for Biodiversity Genomics	<VERBATIM LOCALITY>CNSC Pond 1A||58.7414|-93.8232|</VERBATIM LOCALITY>
OZFWZ	OZFWZ352-11	BIOUG00922-F07	L#10PROBE-8350	BOLD:AAA2785	BIOUG00922-F07	643[0n]	2		1	Yes				26-Jul-2010	Leptodiaptomus minutus	A	BCOV-EP#1-1|lake	E-Vouchered:DNA/Tissue+Photo	Centre for Biodiversity Genomics	Substrate: Decaying organic material (soil) and rock ~2m out. Vegetation: Willow. Depth: 20cm. Soil overhang on shore. Kick net/plankton tow.
COAPP	COAPP315-13	BIOUG01718-C06	L#11APP-0138	BOLD:AAA2785	BIOUG01718-C06	658[0n]	2		1	Yes				23-Jun-2011	Leptodiaptomus minutus			E-Vouchered:DNA/Tissue+Photo	Centre for Biodiversity Genomics	High water exchange at this site, overcast 6 tows
COAPP	COAPP327-13	BIOUG01718-D06	L#11APP-0148	BOLD:AAA2785	BIOUG01718-D06	658[0n]	2		1	Yes				23-Jun-2011	Leptodiaptomus minutus			E-Vouchered:DNA/Tissue+Photo	Centre for Biodiversity Genomics	Small beach, fish were present 4 tows
COAPP	COAPP339-13	BIOUG01718-E06	L#11APP-0148	BOLD:AAA2785	BIOUG01718-E06	658[0n]	2		1	Yes				23-Jun-2011	Leptodiaptomus minutus			E-Vouchered:DNA/Tissue+Photo	Centre for Biodiversity Genomics	Small beach, fish were present 4 tows
COAPP	COAPP376-13	BIOUG01718-H07	L#11APP-0259	BOLD:AAA2785	BIOUG01718-H07	658[1n]	2		1	Yes				26-Jun-2011	Leptodiaptomus minutus			E-Vouchered:DNA/Tissue+Photo	Centre for Biodiversity Genomics	Clear, breeze, vegetation/algae on corners of beach, fish plus 3 tows at 3 transects across beach
COAPP	COAPP393-13	BIOUG03326-B01	L#11APP-0234	BOLD:AAA2785	BIOUG03326-B01	658[0n]	2		1	Yes				25-Jun-2011	Leptodiaptomus minutus			E-Vouchered:DNA/Tissue+Photo	Centre for Biodiversity Genomics	Sampled free of lillypads 6 throws, 3 transects
COAPP	COAPP410-13	BIOUG03326-C06	L#11APP-0243	BOLD:AAA2785	BIOUG03326-C06	611[0n]	2		1	No				25-Jun-2011	Leptodiaptomus minutus			E-Vouchered:DNA/Tissue+Photo	Centre for Biodiversity Genomics	Overcast, calm lake, higher plankton levels than usual 3 tows (three transects across dock)
COAPP	COAPP415-13	BIOUG03326-C11	L#11APP-0326	BOLD:AAA2785	BIOUG03326-C11	658[0n]	2		1	Yes				28-Jun-2011	Leptodiaptomus minutus			E-Vouchered:DNA/Tissue+Photo	Centre for Biodiversity Genomics	Rocky shore, overcast, just after thunderstorm 6 tows, 2 per transect spanning shoreline
COAPP	COAPP416-13	BIOUG03326-C12	L#11APP-0326	BOLD:AAA2785	BIOUG03326-C12	658[0n]	2		1	Yes				28-Jun-2011	Leptodiaptomus minutus			E-Vouchered:DNA/Tissue+Photo	Centre for Biodiversity Genomics	Rocky shore, overcast, just after thunderstorm 6 tows, 2 per transect spanning shoreline
COAPP	COAPP545-13	BIOUG03325-F10	L#11APP-0369	BOLD:AAA2785	BIOUG03325-F10	658[0n]	2		1	Yes				27-Jun-2011	Leptodiaptomus minutus			E-Vouchered:DNA/Tissue+Photo	Centre for Biodiversity Genomics	Fish and frogs plus, very shallow, lilly pads galore 6 tows from same spot in small outcove
COAPP	COAPP560-13	BIOUG03325-H01	L#11APP-0405	BOLD:AAA2785	BIOUG03325-H01	658[0n]	2		1	Yes				29-Jun-2011	Leptodiaptomus minutus			E-Vouchered:DNA/Tissue+Photo	Centre for Biodiversity Genomics	Windy, high boat activity, overvast, fish and tadpoles present, lots of colonial protists 6 tows in varying directions off boat launch dock
SWCHL	SWCHL2102-16	BIOUG27735-G01	L#15BIOBUS-0199	BOLD:AAA2785	BIOUG27735-G01	658[0n]	2			Yes				25-Jun-2015	Leptodiaptomus minutus		Charleston Lake PP	DNA/Tissue Vouchered Only	Centre for Biodiversity Genomics
SWCHL	SWCHL2104-16	BIOUG27735-G03	L#15BIOBUS-0199	BOLD:AAA2785	BIOUG27735-G03	658[0n]	2			Yes				25-Jun-2015	Leptodiaptomus minutus		Charleston Lake PP	DNA/Tissue Vouchered Only	Centre for Biodiversity Genomics
SWCHL	SWCHL2107-16	BIOUG27735-G06	L#15BIOBUS-0199	BOLD:AAA2785	BIOUG27735-G06	658[0n]	2			Yes				25-Jun-2015	Leptodiaptomus minutus		Charleston Lake PP	DNA/Tissue Vouchered Only	Centre for Biodiversity Genomics
SWCHL	SWCHL2109-16	BIOUG27735-G08	L#15BIOBUS-0199	BOLD:AAA2785	BIOUG27735-G08	588[1n]	2			Yes				25-Jun-2015	Leptodiaptomus minutus		Charleston Lake PP	DNA/Tissue Vouchered Only	Centre for Biodiversity Genomics
BACZP	BACZP1379-16	BIOUG30451-E01	CRAW030616RPE	BOLD:AAA2785	ECO-CH-Z	658[0n]	2	MG449072	1	Yes				03-Jun-2016	Leptodiaptomus minutus	Adult			El Colegio de la Frontera Sur, Unidad Chetumal
BACZP	BACZP1380-16	BIOUG30451-E02	CRAW030616RPE	BOLD:AAA2785	ECO-CH-Z	658[0n]	2	MG449475	1	Yes				03-Jun-2016	Leptodiaptomus minutus	Adult			El Colegio de la Frontera Sur, Unidad Chetumal
BACZP	BACZP1381-16	BIOUG30451-E03	CRAW030616RPE	BOLD:AAA2785	ECO-CH-Z	658[0n]	2	MG449606	1	Yes				03-Jun-2016	Leptodiaptomus minutus	Adult			El Colegio de la Frontera Sur, Unidad Chetumal
BACZP	BACZP1395-16	BIOUG30451-F05	CRAW030616RPE	BOLD:AAA2785	ECO-CH-Z	658[0n]	2	MG449908	1	Yes				03-Jun-2016	Leptodiaptomus minutus	Adult			El Colegio de la Frontera Sur, Unidad Chetumal
BACZP	BACZP1421-16	BIOUG30451-H07	CRAW030616RDE	BOLD:AAA2785	ECO-CH-Z	658[0n]	2	MG449438	1	Yes				03-Jun-2016	Leptodiaptomus minutus	Adult			El Colegio de la Frontera Sur, Unidad Chetumal
BACZP	BACZP1422-16	BIOUG30451-H08	CRAW030616RDE	BOLD:AAA2785	ECO-CH-Z	658[0n]	2	MG449800	1	Yes				03-Jun-2016	Leptodiaptomus minutus	Adult			El Colegio de la Frontera Sur, Unidad Chetumal
BACZP	BACZP1427-16	BIOUG30452-A02	CRAW030616RDE	BOLD:AAA2785	ECO-CH-Z	658[0n]	2	MG449882	1	Yes				03-Jun-2016	Leptodiaptomus minutus	Adult			El Colegio de la Frontera Sur, Unidad Chetumal
BACZP	BACZP1501-16	BIOUG30452-G04	CRAW150616CDE	BOLD:AAA2785	ECO-CH-Z	658[0n]	2	MG450044	1	Yes				15-Jun-2016	Leptodiaptomus minutus	Adult			El Colegio de la Frontera Sur, Unidad Chetumal
ZOOPS	ZOOPS673-20	ZOOPS_0673	CBFS-Specimen-673	BOLD:AAA2785		658[0n]	2	OP829956	7	Yes				08-Aug-2019	Leptodiaptomus minutus	Adult	GLNPO	E-Vouchered:DNA/Tissue+Photo	University of Guelph	Planktonic, Additional specimens vouchered at Cornell Biological Field Station
ZOOPS	ZOOPS674-20	ZOOPS_0674	CBFS-Specimen-674	BOLD:AAA2785		648[0n]	2	OP830240	10	Yes				08-Aug-2019	Leptodiaptomus minutus	Adult	GLNPO	E-Vouchered:DNA/Tissue+Photo	University of Guelph	Planktonic, Additional specimens vouchered at Cornell Biological Field Station
ZOOPS	ZOOPS675-20	ZOOPS_0675	CBFS-Specimen-675	BOLD:AAA2785		651[0n]	2	OP830251	8	Yes				08-Aug-2019	Leptodiaptomus minutus	Adult	GLNPO	E-Vouchered:DNA/Tissue+Photo	University of Guelph	Planktonic, Additional specimens vouchered at Cornell Biological Field Station
GLC	GLC208-06	05-90-24A	05-90-24A			551[0n]				No				16-Aug-2005	Leptodiaptomus minutus				Great Lakes Institute for Environmental Research
GLC	GLC209-06	05-90-24B	05-90-24B			656[0n]				No				16-Aug-2005	Leptodiaptomus minutus				Great Lakes Institute for Environmental Research
GLC	GLC210-06	05-90-24C	05-90-24C			655[0n]				No				16-Aug-2005	Leptodiaptomus minutus				Great Lakes Institute for Environmental Research
GLC	GLC408-06	06-90-30A	06-90-30A			552[0n]				No					Leptodiaptomus minutus				Great Lakes Institute for Environmental Research
GLC	GLC459-07	06-90-34A	06-90-34A			611[0n]				No				21-Aug-2006	Leptodiaptomus minutus				Great Lakes Institute for Environmental Research
COPMG	ZPLMX181-06	ZPLMX212	Sample 1317	BOLD:AAB2389	ECO-CH-Z-03183	615[0n]	2	EU770466	1	Yes				20-Jul-2005	Leptodiaptomus novamexicanus				El Colegio de la Frontera Sur	GPS WGS84
COPMG	ZPLMX182-06	ZPLMX213	Sample 1317	BOLD:AAB2389		647[0n]	2	EU770467		Yes				20-Jul-2005	Leptodiaptomus novamexicanus				El Colegio de la Frontera Sur	GPS WGS84
COPMG	ZPLMX183-06	ZPLMX214	Sample 1317	BOLD:AAB2389		610[0n]	2	EU770468		Yes				20-Jul-2005	Leptodiaptomus novamexicanus				El Colegio de la Frontera Sur	GPS WGS84
COPMG	ZPLMX921-06	ZPLMX928	IXTLA060706	BOLD:AAB2389		642[0n]	2	EU770469		Yes				06-Jul-2006	Leptodiaptomus novamexicanus				El Colegio de la Frontera Sur	GPS WGS84
COPMG	ZPLMX922-06	ZPLMX929	XIHN060706	BOLD:AAB2389		658[1n]	2	EU770470		Yes				06-Jul-2006	Leptodiaptomus novamexicanus				El Colegio de la Frontera Sur	GPS WGS84
LEPMX	ZPLMX927-06	ZPLMX934	IXTLA060706	BOLD:AAB2389		644[0n]	2	EU701099		Yes				06-Jul-2006	Leptodiaptomus novamexicanus				El Colegio de la Frontera Sur	GPS WGS84
LEPMX	ZPLMX929-06	ZPLMX936	IXTLA060706	BOLD:AAB2389		655[0n]	2	EU701098		Yes				06-Jul-2006	Leptodiaptomus novamexicanus				El Colegio de la Frontera Sur	GPS WGS84
LEPMX	ZPLMX933-06	ZPLMX940	IXTLA060706	BOLD:AAB2389		655[0n]	2	EU701097		Yes				06-Jul-2006	Leptodiaptomus novamexicanus				El Colegio de la Frontera Sur	GPS WGS84
LEPMX	ZPLMX934-06	ZPLMX941	IXTLA060706	BOLD:AAB2389		655[0n]	2	EU701096		Yes				06-Jul-2006	Leptodiaptomus novamexicanus				El Colegio de la Frontera Sur	GPS WGS84
LEPMX	ZPLMX936-06	ZPLMX943	IXTLA060706	BOLD:AAB2389		639[0n]	2	EU701095		Yes				06-Jul-2006	Leptodiaptomus novamexicanus				El Colegio de la Frontera Sur	GPS WGS84
LEPMX	ZPLMX937-06	ZPLMX944	IXTLA060707	BOLD:AAB2389		655[0n]	2	EU701094		Yes				06-Jul-2006	Leptodiaptomus novamexicanus				El Colegio de la Frontera Sur	GPS WGS84
LEPMX	ZPLMX938-06	ZPLMX945	XIHN060706	BOLD:AAB2389		640[0n]	2	EU701093		Yes				06-Jul-2006	Leptodiaptomus novamexicanus				El Colegio de la Frontera Sur	GPS WGS84
LEPMX	ZPLMX939-06	ZPLMX946	IXTLA060707	BOLD:AAB2389		654[0n]	2	EU701092		Yes				06-Jul-2006	Leptodiaptomus novamexicanus				El Colegio de la Frontera Sur	GPS WGS84
LEPMX	ZPLMX940-06	ZPLMX947	IXTLA060707	BOLD:AAB2389		654[0n]	2	EU701091		Yes				06-Jul-2006	Leptodiaptomus novamexicanus				El Colegio de la Frontera Sur	GPS WGS84
LEPMX	ZPII189-07	ZMXII-189	IXT020307	BOLD:AAB2389		625[0n]		EU701080	1	No				02-Mar-2007	Leptodiaptomus novamexicanus	A			El Colegio de la Frontera Sur	Slide with abdomen, P5
LEPMX	ZPII190-07	ZMXII-200	IXT020307	BOLD:AAB2389		619[0n]		EU701081	1	No				02-Mar-2007	Leptodiaptomus novamexicanus	A			El Colegio de la Frontera Sur
LEPMX	ZPII191-07	ZMXII-211	IXT020307	BOLD:AAB2389		625[0n]		EU701082	1	No				02-Mar-2007	Leptodiaptomus novamexicanus	A			El Colegio de la Frontera Sur
LEPMX	ZPII192-07	ZMXII-223	IXT020307	BOLD:AAB2389		635[0n]		EU701083	1	No				02-Mar-2007	Leptodiaptomus novamexicanus	A			El Colegio de la Frontera Sur	Slide with A2, abdomen, P5
LEPMX	ZPII193-07	ZMXII-235	IXT020307	BOLD:AAB2389		650[0n]		EU701084	1	No				02-Mar-2007	Leptodiaptomus novamexicanus	A			El Colegio de la Frontera Sur
LEPMX	ZPII194-07	ZMXII-247	XIN020307	BOLD:AAB2389	ECO-CH-Z	650[0n]		EU701085	1	No				02-Mar-2007	Leptodiaptomus novamexicanus	A			El Colegio de la Frontera Sur
LEPMX	ZPII195-07	ZMXII-259	xin020307	BOLD:AAB2389	ECO-CH-Z	650[0n]		EU701086	1	No				02-Mar-2007	Leptodiaptomus novamexicanus	A			El Colegio de la Frontera Sur
LEPMX	ZPII197-07	ZMXII-190	XIN020307	BOLD:AAB2389	ECO-CH-Z	628[1n]		EU701087	1	No				02-Mar-2007	Leptodiaptomus novamexicanus	A			El Colegio de la Frontera Sur
LEPMX	ZPII198-07	ZMXII-201	XIN020307	BOLD:AAB2389	ECO-CH-Z	617[0n]		EU701088	1	No				02-Mar-2007	Leptodiaptomus novamexicanus	A			El Colegio de la Frontera Sur
LEPMX	ZPII201-07	ZMXII-236	BOR070307	BOLD:AAB2389		623[0n]		EU701089	1	No				05-Mar-2007	Leptodiaptomus novamexicanus	A			El Colegio de la Frontera Sur
LEPMX	ZPII203-07	ZMXII-260	BOR070307	BOLD:AAB2389		630[0n]		EU701090	1	No				07-Mar-2007	Leptodiaptomus novamexicanus	A			El Colegio de la Frontera Sur
ZPII	ZPII1410-11	HE-238	TRIFA220611	BOLD:AAB2389	ECO-CH-Z-08822	658[0n]	2	KC617058	1	Yes				22-Jun-2011	Leptodiaptomus novamexicanus	A			El Colegio de la Frontera Sur, Unidad Chetumal	WGS84, Eggs sequenced
ZPLIV	ZPLIV485-11	HE-393	IRAMV220611	BOLD:AAB2389	ECO-CH-Z-08207	658[0n]	2	KC617651		Yes				22-Jun-2011	Leptodiaptomus novamexicanus	A			El Colegio de la Frontera Sur, Unidad Chetumal	WGS84
ZPLIV	ZPLIV580-11	HE-393.1	IRAMV220611	BOLD:AAB2389	ECO-CH-Z-08206	658[0n]	4	KC617652		Yes				22-Jun-2011	Leptodiaptomus novamexicanus	A			El Colegio de la Frontera Sur, Unidad Chetumal	WGS84
ZPLIV	ZPLIV706-11	HE-238.1	TRIFA220611	BOLD:AAB2389	ECO-CH-Z-08945	658[0n]	4	KC617653		Yes				22-Jun-2011	Leptodiaptomus novamexicanus	A			El Colegio de la Frontera Sur, Unidad Chetumal	WGS84, Eggs sequenced
ZPLMC	ZPLMX180-06	ZPLMX211	Sample 1317		ECO-CH-Z-03183	610[10n]	2		4	No				20-Jul-2005	Leptodiaptomus novamexicanus				El Colegio de la Frontera Sur	GPS WGS84
BBCRU	BBCRU149-10	10BBCRU-0205	L#PC2010JP-198	BOLD:AAG9524	10BBCRU-0205	658[0n]	2	KM611610	1	Yes				29-Jun-2010	Leptodiaptomus sicilis		Jasper NP	Vouchered:Registered Collection	Centre for Biodiversity Genomics
ZOOPS	ZOOPS015-18	ZOOPS_0015	CBFS-Specimen-15	BOLD:AAG9524		659[1n]	6	OP830313	7	No				24-Aug-2017	Leptodiaptomus sicilis	Adult	GLNPO	E-Vouchered:DNA/Tissue+Photo	University of Guelph	Plankton
ZOOPS	ZOOPS216-19	ZOOPS_0216	CBFS-Specimen-216	BOLD:AAG9524		658[0n]	2	OP829926	3	Yes				08-Aug-2018	Leptodiaptomus sicilis	Adult	GLNPO	E-Vouchered:DNA/Tissue+Photo	University of Guelph	Plankton
ZOOPS	ZOOPS217-19	ZOOPS_0217	CBFS-Specimen-217	BOLD:AAG9524		658[0n]	2	OP830111	5	Yes				08-Aug-2018	Leptodiaptomus sicilis	Adult	GLNPO	E-Vouchered:DNA/Tissue+Photo	University of Guelph	Plankton
ZOOPS	ZOOPS218-19	ZOOPS_0218	CBFS-Specimen-218	BOLD:AAG9524		658[0n]	2	OP830293	5	Yes				08-Aug-2018	Leptodiaptomus sicilis	Adult	GLNPO	E-Vouchered:DNA/Tissue+Photo	University of Guelph	Plankton
ZOOPS	ZOOPS219-19	ZOOPS_0219	CBFS-Specimen-219	BOLD:AAG9524		658[0n]	2	OP830200	5	Yes				08-Aug-2018	Leptodiaptomus sicilis	Adult	GLNPO	E-Vouchered:DNA/Tissue+Photo	University of Guelph	Plankton
ZOOPS	ZOOPS640-20	ZOOPS_0640	CBFS-Specimen-640	BOLD:AAG9524		658[0n]	4	OP829992	7	Yes				05-Aug-2019	Leptodiaptomus sicilis	Adult	GLNPO	E-Vouchered:DNA/Tissue+Photo	University of Guelph	Planktonic
ZOOPS	ZOOPS641-20	ZOOPS_0641	CBFS-Specimen-641	BOLD:AAG9524		658[0n]	4	OP829985	9	Yes				05-Aug-2019	Leptodiaptomus sicilis	Adult	GLNPO	E-Vouchered:DNA/Tissue+Photo	University of Guelph	Planktonic
GBAAS	GBMNE18502-21	MZ964926		BOLD:AAG9524	MZ964926	642[1n]		MZ964926		No				16-Jun-2014	Leptodiaptomus sicilis				Mined from GenBank, NCBI
GLC	GLC021-06	05-91-01	05-91-01			658[0n]	2			Yes					Leptodiaptomus sicilis
GLC	GLC083-06	05-91-01A	05-91-01A			643[1n]				No					Leptodiaptomus sicilis				Great Lakes Institute for Environmental Research
GLC	GLC211-06	05-91-01C	05-91-01C			576[1n]				No					Leptodiaptomus sicilis				Great Lakes Institute for Environmental Research
GLC	GLC212-06	05-91-01D	05-91-01D			641[0n]				No					Leptodiaptomus sicilis				Great Lakes Institute for Environmental Research
MCM	MCM815-17	ACM-0245	Cala-226	BOLD:AEE9356		650[0n]	2		1	No				03-Jul-2017	Leptodiaptomus siciloides	Adult			El Colegio de la Frontera Sur, Unidad Chetumal	Entire Body
MCM	MCM820-17	ACM-0250	Cala-231	BOLD:AEE2305		650[0n]	2			Yes				03-Jul-2017	Leptodiaptomus siciloides	Adult			El Colegio de la Frontera Sur, Unidad Chetumal	Entire Body
MCM	MCM812-17	ACM-0242	Cala-223	BOLD:ADM3045		650[0n]	2		1	No				03-Jul-2017	Leptodiaptomus siciloides	Adult			El Colegio de la Frontera Sur, Unidad Chetumal	Entire Body
BCRUS	BCRUS070-10	09BBCRU-0103	OK090517-01	BOLD:ADM0939		658[0n]	2	HM883988	1	Yes				17-May-2009	Leptodiaptomus siciloides				Centre for Biodiversity Genomics	aquatic light trap
BCRUS	BCRUS079-10	09BBCRU-0112	OK090518-19	BOLD:ADM0939		658[0n]	2	HM883994	1	Yes				18-May-2009	Leptodiaptomus siciloides				Centre for Biodiversity Genomics	aquatic light trap
ZPLCA	CTM059-10	CTM0059	89	BOLD:ADM0939		661[0n]	2	HQ944347-SUPPRESSED		Yes				02-Jul-2010	Leptodiaptomus siciloides	A			El Colegio de la Frontera Sur, Unidad Chetumal
NJCGS	NJCGS1027-11	NJPEL-00016	Erie	BOLD:ADM0939	BIO	658[0n]	2	MG936594	2	Yes				30-Jun-2010	Leptodiaptomus siciloides		C=1.20		University of Guelph	C4
ZPII	ZPII769-11	HE-048	DJT 20090	BOLD:ADM0939	ECO-CH-Z-08719	654[0n]	2			Yes				28-Jun-2005	Leptodiaptomus siciloides	A			El Colegio de la Frontera Sur, Unidad Chetumal	WGS84
ZPII	ZPII771-11	HE-050	DJT 20090	BOLD:ADM0939	ECO-CH-Z-08728	664[0n]	2		3	Yes				28-Jun-2005	Leptodiaptomus siciloides	A			El Colegio de la Frontera Sur, Unidad Chetumal	WGS84, Eggs sequenced
ZPII	ZPII787-11	HE-066	DJT 20085	BOLD:ADM0939	ECO-CH-Z-08715	664[0n]	2		3	Yes				27-Jun-2005	Leptodiaptomus siciloides	A	Small		El Colegio de la Frontera Sur, Unidad Chetumal	WGS84
ZPII	ZPII788-11	HE-067	DJT 20085	BOLD:ADM0939	ECO-CH-Z-08714	664[0n]	2		3	Yes				27-Jun-2005	Leptodiaptomus siciloides	A	Small		El Colegio de la Frontera Sur, Unidad Chetumal	WGS84
ZPLIV	ZPLIV482-11	HE-390	IRAMV220611	BOLD:ADM0939	ECO-CH-Z-08203	658[0n]	2	KC617655		Yes				22-Jun-2011	Leptodiaptomus siciloides	A			El Colegio de la Frontera Sur, Unidad Chetumal	WGS84, Eggs sequenced
ZPLIV	ZPLIV577-11	HE-390.1	IRAMV220611	BOLD:ADM0939	ECO-CH-Z-08202	658[0n]	4	KC617654		Yes				22-Jun-2011	Leptodiaptomus siciloides	A			El Colegio de la Frontera Sur, Unidad Chetumal	WGS84, Eggs sequenced
CAISN	CAISN047-12	BIOUG01746-D11	L#11CAISN-099	BOLD:ADM0939		669[0n]	2		1	No				09-Jul-2011	Leptodiaptomus siciloides	A		E-Vouchered:DNA/Tissue+Photo	Centre for Biodiversity Genomics	from plankton sample
CAISN	CAISN053-12	BIOUG01746-E05	L#11CAISN-114	BOLD:ADM0939		669[0n]	2		1	No				09-Jul-2011	Leptodiaptomus siciloides	A		E-Vouchered:DNA/Tissue+Photo	Centre for Biodiversity Genomics	from plankton sample
CAISN	CAISN054-12	BIOUG01746-E06	L#11CAISN-114	BOLD:ADM0939		669[0n]	2		2	No				09-Jul-2011	Leptodiaptomus siciloides	A		E-Vouchered:DNA/Tissue+Photo	Centre for Biodiversity Genomics	from plankton sample
CAISN	CAISN075-12	BIOUG01746-G03	L#11CAISN-118	BOLD:ADM0939		669[0n]	2		2	No				09-Jul-2011	Leptodiaptomus siciloides	A		E-Vouchered:DNA/Tissue+Photo	Centre for Biodiversity Genomics	from plankton sample
CAISN	CAISN080-12	BIOUG01746-G08	L#11CAISN-105	BOLD:ADM0939		669[0n]	2		4	No				09-Jul-2011	Leptodiaptomus siciloides	A		E-Vouchered:DNA/Tissue+Photo	Centre for Biodiversity Genomics	from plankton sample
CAISN	CAISN086-12	BIOUG01746-H02	L#11CAISN-119	BOLD:ADM0939		669[0n]	2		1	No				09-Jul-2011	Leptodiaptomus siciloides	A		E-Vouchered:DNA/Tissue+Photo	Centre for Biodiversity Genomics	from plankton sample
CAISN	CAISN091-12	BIOUG01746-H07	L#11CAISN-108	BOLD:ADM0939		669[0n]	2		2	No				09-Jul-2011	Leptodiaptomus siciloides	A		E-Vouchered:DNA/Tissue+Photo	Centre for Biodiversity Genomics	from plankton sample
CAISN	CAISN311-12	BIOUG01750-C02	L#11CAISN-250	BOLD:ADM0939		657[0n]	4		5	Yes				20-Aug-2011	Leptodiaptomus siciloides	I		E-Vouchered:DNA/Tissue+Photo	Centre for Biodiversity Genomics	from plankton sample
CAISN	CAISN312-12	BIOUG01750-C03	L#11CAISN-250	BOLD:ADM0939		657[0n]	4		3	Yes				20-Aug-2011	Leptodiaptomus siciloides	A		E-Vouchered:DNA/Tissue+Photo	Centre for Biodiversity Genomics	from plankton sample
CAISN	CAISN323-12	BIOUG01750-D02	L#11CAISN-268	BOLD:ADM0939		657[0n]	4		1	Yes				15-May-2011	Leptodiaptomus siciloides	I		E-Vouchered:DNA/Tissue+Photo	Centre for Biodiversity Genomics	from plankton sample
CAISN	CAISN324-12	BIOUG01750-D03	L#11CAISN-269	BOLD:ADM0939		657[0n]	4		5	Yes				15-May-2011	Leptodiaptomus siciloides	I		E-Vouchered:DNA/Tissue+Photo	Centre for Biodiversity Genomics	from plankton sample
BBCRT	BBCRT121-12	BIOUG04407-G09	L#11BIOBUS-2019	BOLD:ADM0939	BIOUG04407-G09	658[0n]	2		1	Yes				30-Jun-2011	Leptodiaptomus siciloides	A	Toad Suck Park		Centre for Biodiversity Genomics	bottle trap|clear sky
GBAAS	GBA14310-13	KC616820		BOLD:ADM0939	HE-048	648[0n]		KC616820		No				29-Jun-2005	Leptodiaptomus siciloides				Mined from GenBank, NCBI
GBAAS	GBA14311-13	KC616819		BOLD:ADM0939	HE-050	658[0n]		KC616819		No				29-Jun-2005	Leptodiaptomus siciloides				Mined from GenBank, NCBI
GBAAS	GBA14322-13	KC616807		BOLD:ADM0939	HE-066	658[0n]		KC616807		No				28-Jun-2005	Leptodiaptomus siciloides				Mined from GenBank, NCBI
GBAAS	GBA14323-13	KC616806		BOLD:ADM0939	HE-067	658[0n]		KC616806		No				28-Jun-2005	Leptodiaptomus siciloides				Mined from GenBank, NCBI
AGSYU	BACZP492-16	BIOUG27974-B05	CHTAS100914	BOLD:ADM0939		658[0n]	2		1	Yes				10-Sep-2014	Leptodiaptomus siciloides	Adult			El Colegio de la Frontera Sur, Unidad Chetumal
AGSYU	BACZP497-16	BIOUG27974-B10	CHTAS100914	BOLD:ADM0939		658[0n]	2		1	Yes				10-Sep-2014	Leptodiaptomus siciloides	Adult			El Colegio de la Frontera Sur, Unidad Chetumal
AGSYU	BACZP578-16	BIOUG28612-A08	CHTGPE10092014	BOLD:ADM0939	ECCO-CH-Z	658[0n]	2		1	Yes				10-Sep-2014	Leptodiaptomus siciloides	Adult			El Colegio de la Frontera Sur, Unidad Chetumal
AGSYU	BACZP579-16	BIOUG28612-A09	CHTGPE10092014	BOLD:ADM0939	ECCO-CH-Z	658[0n]	2		1	Yes				10-Sep-2014	Leptodiaptomus siciloides	Adult			El Colegio de la Frontera Sur, Unidad Chetumal
AGSYU	BACZP580-16	BIOUG28612-A10	CHTGPE10092014	BOLD:ADM0939	ECCO-CH-Z	658[0n]	2		1	Yes				10-Sep-2014	Leptodiaptomus siciloides	Adult			El Colegio de la Frontera Sur, Unidad Chetumal
AGSYU	BACZP581-16	BIOUG28612-A11	CHTGPE10092014	BOLD:ADM0939	ECCO-CH-Z	658[0n]	2		1	Yes				10-Sep-2014	Leptodiaptomus siciloides	Adult			El Colegio de la Frontera Sur, Unidad Chetumal
AGSYU	BACZP582-16	BIOUG28612-A12	CHTGPE10092014	BOLD:ADM0939	ECCO-CH-Z	633[0n]	2		1	Yes				10-Sep-2014	Leptodiaptomus siciloides	Adult			El Colegio de la Frontera Sur, Unidad Chetumal	Eggs sequenced
ZOOPS	ZOOPS676-20	ZOOPS_0676	CBFS-Specimen-676	BOLD:ADM0939		658[0n]	2	OP830090	6	Yes				08-Aug-2019	Leptodiaptomus siciloides	Adult	GLNPO	E-Vouchered:DNA/Tissue+Photo	University of Guelph	Planktonic, Additional specimens vouchered at Cornell Biological Field Station
ZOOPS	ZOOPS677-20	ZOOPS_0677	CBFS-Specimen-677	BOLD:ADM0939		658[0n]	2	OP830084	8	Yes				08-Aug-2019	Leptodiaptomus siciloides	Adult	GLNPO	E-Vouchered:DNA/Tissue+Photo	University of Guelph	Planktonic, Additional specimens vouchered at Cornell Biological Field Station
ZOOPS	ZOOPS678-20	ZOOPS_0678	CBFS-Specimen-678	BOLD:ADM0939		658[0n]	2	OP830168	10	Yes				08-Aug-2019	Leptodiaptomus siciloides	Adult	GLNPO	E-Vouchered:DNA/Tissue+Photo	University of Guelph	Planktonic, Additional specimens vouchered at Cornell Biological Field Station
ZOOPS	ZOOPS679-20	ZOOPS_0679	CBFS-Specimen-679	BOLD:ADM0939		658[0n]	2	OP830127	9	Yes				08-Aug-2019	Leptodiaptomus siciloides	Adult	GLNPO	E-Vouchered:DNA/Tissue+Photo	University of Guelph	Planktonic, Additional specimens vouchered at Cornell Biological Field Station
GBAAS	GBMNE18503-21	MZ964915		BOLD:ADM0939	MZ964915	642[0n]		MZ964915		No				12-Jun-2012	Leptodiaptomus siciloides				Mined from GenBank, NCBI
GBAAS	GBMNE18504-21	MZ964943		BOLD:ADM0939	MZ964943	597[0n]		MZ964943		No				13-Aug-2013	Leptodiaptomus siciloides				Mined from GenBank, NCBI
COPMG	ZPLMX814-06	ZPLMX845	ANGOG0606	BOLD:ADM0938	ECO-CH-Z-03210	657[0n]	2	EU770472	2	Yes				01-Jun-2006	Leptodiaptomus siciloides				El Colegio de la Frontera Sur	GPS WGS84
COPMG	ZPLMX815-06	ZPLMX846	ANGOG0606	BOLD:ADM0938	ECO-CH-Z-03210	657[0n]	2	EU770473	1	Yes				01-Jun-2006	Leptodiaptomus siciloides				El Colegio de la Frontera Sur	GPS WGS84
COPMG	ZPLMX816-06	ZPLMX847	ANGOG0606	BOLD:ADM0938	ECO-CH-Z-03210	657[2n]	2	EU770474	1	Yes				01-Jun-2006	Leptodiaptomus siciloides				El Colegio de la Frontera Sur	GPS WGS84
COPMG	ZPLMX817-06	ZPLMX848	ANGOG0606	BOLD:ADM0938	ECO-CH-Z-03211	657[0n]	2	EU770475	1	Yes				01-Jun-2006	Leptodiaptomus siciloides				El Colegio de la Frontera Sur	GPS WGS84
COPMG	ZPLMX818-06	ZPLMX849	ANGOG0606	BOLD:ADM0938	ECO-CH-Z-03211	657[0n]	2	EU770476	1	Yes				01-Jun-2006	Leptodiaptomus siciloides				El Colegio de la Frontera Sur	GPS WGS84
BCRUS	BCRUS040-10	09BBCRU-0073	L#09OKL-076	BOLD:ADM0938		658[0n]	2	HM883962	1	Yes				16-Apr-2009	Leptodiaptomus siciloides				Centre for Biodiversity Genomics	Boat
ZPII	ZPII772-11	HE-051	DJT 20090	BOLD:ADM0938	ECO-CH-Z-08720	664[0n]	2		3	Yes				28-Jun-2005	Leptodiaptomus siciloides	A			El Colegio de la Frontera Sur, Unidad Chetumal	WGS84, Eggs sequenced
ZPII	ZPII779-11	HE-058	DJT 20096	BOLD:ADM0938	ECO-CH-Z-08724	664[0n]	2		3	Yes				29-Jun-2005	Leptodiaptomus siciloides	A			El Colegio de la Frontera Sur, Unidad Chetumal	WGS84
ZPII	ZPII780-11	HE-059	DJT 20096	BOLD:ADM0938	ECO-CH-Z-08723	664[0n]	2		3	Yes				29-Jun-2005	Leptodiaptomus siciloides	A			El Colegio de la Frontera Sur, Unidad Chetumal	WGS84, Eggs sequenced
ZPII	ZPII781-11	HE-060	DJT 20096	BOLD:ADM0938	ECO-CH-Z-08722	664[0n]	2		3	Yes				29-Jun-2005	Leptodiaptomus siciloides	A			El Colegio de la Frontera Sur, Unidad Chetumal	WGS84
ZPII	ZPII782-11	HE-061	DJT 20096	BOLD:ADM0938	ECO-CH-Z-08721	664[0n]	2		3	Yes				29-Jun-2005	Leptodiaptomus siciloides	A			El Colegio de la Frontera Sur, Unidad Chetumal	WGS84
ZPII	ZPII790-11	HE-069	DJT 20085	BOLD:ADM0938	ECO-CH-Z-08712	664[0n]	2		3	Yes				27-Jun-2005	Leptodiaptomus siciloides	A	Small		El Colegio de la Frontera Sur, Unidad Chetumal	WGS84
GBAAS	GBA14312-13	KC616818		BOLD:ADM0938	HE-051	658[0n]		KC616818		No				29-Jun-2005	Leptodiaptomus siciloides				Mined from GenBank, NCBI
GBAAS	GBA14315-13	KC616814		BOLD:ADM0938	HE-058	658[0n]		KC616814		No				30-Jun-2005	Leptodiaptomus siciloides				Mined from GenBank, NCBI
GBAAS	GBA14316-13	KC616813		BOLD:ADM0938	HE-059	658[0n]		KC616813		No				30-Jun-2005	Leptodiaptomus siciloides				Mined from GenBank, NCBI
GBAAS	GBA14317-13	KC616812		BOLD:ADM0938	HE-060	658[0n]		KC616812		No				30-Jun-2005	Leptodiaptomus siciloides				Mined from GenBank, NCBI
GBAAS	GBA14318-13	KC616811		BOLD:ADM0938	HE-061	658[0n]		KC616811		No				30-Jun-2005	Leptodiaptomus siciloides				Mined from GenBank, NCBI
GBAAS	GBA14325-13	KC616804		BOLD:ADM0938	HE-069	658[0n]		KC616804		No				28-Jun-2005	Leptodiaptomus siciloides				Mined from GenBank, NCBI
FWC	ZPC667-18	CCDB 24622 H11	66	BOLD:ADM0938		661[0n]	2		1	Yes				25-Jan-2018	Leptodiaptomus siciloides				Centre for Biodiversity Genomics
FWC	ZPC1131-20	CCDB-24003 G12	29	BOLD:ADM0938		555[1n]	2		1	No				27-Feb-2018	Leptodiaptomus siciloides				Centre for Biodiversity Genomics
FWC	ZPC1265-20	CCDB-31779 C04	10	BOLD:ADM0938		658[0n]	2		1	Yes				17-Apr-2018	Leptodiaptomus siciloides	Adult	Freshwater		Centre for Biodiversity Genomics
MCM	MCM803-17	ACM-0233	Cala-214	BOLD:ADL9740		650[0n]	2			No				03-Jul-2017	Leptodiaptomus siciloides	Adult			El Colegio de la Frontera Sur, Unidad Chetumal	Entire Body
ZOOPS	ZOOPS680-20	ZOOPS_0680	CBFS-Specimen-680	BOLD:ADL9739		658[0n]	2	OP830123	10	Yes				08-Aug-2019	Leptodiaptomus siciloides	Adult	GLNPO	E-Vouchered:DNA/Tissue+Photo	University of Guelph	Planktonic, Additional specimens vouchered at Cornell Biological Field Station
COPMG	ZPLMX168-06	ZPLMX199	Sample 1204	BOLD:AAC4291	ECO-CH-Z-03189	593[1n]	2	EU770471		Yes				04-Oct-2004	Leptodiaptomus siciloides				El Colegio de la Frontera Sur	GPS WGS84
MCM	MCM343-15	MAGA-0153	Cala122_Enc02	BOLD:AAC4291		638[3n]	2			Yes				10-Oct-2012	Leptodiaptomus siciloides	Adult			El Colegio de la Frontera Sur, Unidad Chetumal	Entire body
AGSYU	BACZP493-16	BIOUG27974-B06	CHTAS100914	BOLD:AAC4291		658[0n]	2		1	Yes				10-Sep-2014	Leptodiaptomus siciloides	Adult	Eggs sequenced		El Colegio de la Frontera Sur, Unidad Chetumal
AGSYU	BACZP495-16	BIOUG27974-B08	CHTAS100914	BOLD:AAC4291		658[0n]	2		1	Yes				10-Sep-2014	Leptodiaptomus siciloides	Adult			El Colegio de la Frontera Sur, Unidad Chetumal
AGSYU	BACZP496-16	BIOUG27974-B09	CHTAS100914	BOLD:AAC4291		658[0n]	2		1	Yes				10-Sep-2014	Leptodiaptomus siciloides	Adult	Eggs sequenced		El Colegio de la Frontera Sur, Unidad Chetumal
AGSYU	BACZP577-16	BIOUG28612-A07	CHTGPE10092014	BOLD:AAC4291	ECCO-CH-Z	655[0n]	2		1	Yes				10-Sep-2014	Leptodiaptomus siciloides	Adult			El Colegio de la Frontera Sur, Unidad Chetumal
MCM	MCM805-17	ACM-0235	Cala-216	BOLD:AAC4291		650[0n]	2		3	Yes				03-Jul-2017	Leptodiaptomus siciloides	Adult			El Colegio de la Frontera Sur, Unidad Chetumal	Entire Body
GLC	GLC213-06	05-92-06-01A	05-92-06-01A			658[0n]				No				02-Oct-2005	Leptodiaptomus siciloides				Great Lakes Institute for Environmental Research
GLC	GLC214-06	05-92-06-01B	05-92-06-01B			656[0n]				No				02-Oct-2005	Leptodiaptomus siciloides				Great Lakes Institute for Environmental Research
GLC	GLC215-06	05-92-06-01C	05-92-06-01C			654[0n]				No				02-Oct-2005	Leptodiaptomus siciloides				Great Lakes Institute for Environmental Research
GLC	GLC216-06	05-92-06-01D	05-92-06-01D			658[0n]				No				02-Oct-2005	Leptodiaptomus siciloides				Great Lakes Institute for Environmental Research
GLC	GLC221-06	05-92-06-01B.1	05-92-06-01B			598[0n]				No					Leptodiaptomus siciloides				Great Lakes Institute for Environmental Research
MCM	MCM807-17	ACM-0237	Cala-218			630[0n]	2		2	Yes			Yes	03-Jul-2017	Leptodiaptomus siciloides	Adult			El Colegio de la Frontera Sur, Unidad Chetumal	Entire Body
MCM	MCM809-17	ACM-0239	Cala-220			627[0n]	2			Yes			Yes	03-Jul-2017	Leptodiaptomus siciloides	Adult			El Colegio de la Frontera Sur, Unidad Chetumal	Entire Body
MCM	MCM810-17	ACM-0240	Cala-221			620[5n]	2		1	No			Yes	03-Jul-2017	Leptodiaptomus siciloides	Adult			El Colegio de la Frontera Sur, Unidad Chetumal	Entire Body
MCM	MCM811-17	ACM-0241	Cala-222			630[0n]	2			Yes			Yes	03-Jul-2017	Leptodiaptomus siciloides	Adult			El Colegio de la Frontera Sur, Unidad Chetumal	Entire Body
MCM	MCM813-17	ACM-0243	Cala-224			626[0n]	2		1	Yes			Yes	03-Jul-2017	Leptodiaptomus siciloides	Adult			El Colegio de la Frontera Sur, Unidad Chetumal	Entire Body
MCM	MCM814-17	ACM-0244	Cala-225			633[1n]	2			Yes			Yes	03-Jul-2017	Leptodiaptomus siciloides	Adult			El Colegio de la Frontera Sur, Unidad Chetumal	Entire Body
MCM	MCM816-17	ACM-0246	Cala-227			645[1n]	2		1	Yes			Yes	03-Jul-2017	Leptodiaptomus siciloides	Adult			El Colegio de la Frontera Sur, Unidad Chetumal	Entire Body
MCM	MCM817-17	ACM-0247	Cala-228			631[0n]	2		1	Yes			Yes	03-Jul-2017	Leptodiaptomus siciloides	Adult			El Colegio de la Frontera Sur, Unidad Chetumal	Entire Body
MCM	MCM818-17	ACM-0248	Cala-229			631[1n]	2			Yes			Yes	03-Jul-2017	Leptodiaptomus siciloides	Adult			El Colegio de la Frontera Sur, Unidad Chetumal	Entire Body
MCM	MCM819-17	ACM-0249	Cala-230			645[2n]	2		2	No			Yes	03-Jul-2017	Leptodiaptomus siciloides	Adult			El Colegio de la Frontera Sur, Unidad Chetumal	Entire Body
ZPLV	ZPLV099-17	CH710-A04	ARAR080817		ECO-CH-Z	600[0n]	2			Yes			Yes	08-Aug-2017	Leptodiaptomus siciloides		C5		El Colegio de la Frontera Sur, Unidad Chetumal
FWC	ZPC1332-20	CCDB-31779 H11	24			556[0n]	2		1	Yes			Yes	12-May-2018	Leptodiaptomus siciloides		Freshwater		Centre for Biodiversity Genomics
SACOP	DSMAX392-06	CHU-CRU-0849	CHU-CRU-0849	BOLD:AAA4355		586[0n]	2		1	Yes				23-Aug-2006	Leptodiaptomus tyrrelli			DNA/Tissue Vouchered Only	Centre for Biodiversity Genomics	<VERBATIM LOCALITY>||58.772|-93.844|</VERBATIM LOCALITY>
SACOP	DSMAX380-06	CHU-CRU-0837	CHU-CRU-0837	BOLD:AAA4354		572[0n]	2		1	Yes				23-Aug-2006	Leptodiaptomus tyrrelli			DNA/Tissue Vouchered Only	Centre for Biodiversity Genomics	<VERBATIM LOCALITY>||58.772|-93.844|</VERBATIM LOCALITY>
SACOP	DSMAX311-06	CHU-CRU-0768	CHU-CRU-0768	BOLD:AAA4353		634[1n]	2		1	Yes				23-Aug-2006	Leptodiaptomus tyrrelli			DNA/Tissue Vouchered Only	Centre for Biodiversity Genomics	<VERBATIM LOCALITY>||58.771|-93.845|</VERBATIM LOCALITY>
SACOP	DSMAX313-06	CHU-CRU-0770	CHU-CRU-0770	BOLD:AAA4353		651[0n]	2		1	Yes				23-Aug-2006	Leptodiaptomus tyrrelli			DNA/Tissue Vouchered Only	Centre for Biodiversity Genomics	<VERBATIM LOCALITY>||58.771|-93.844|</VERBATIM LOCALITY>
SACOP	DSMAX314-06	CHU-CRU-0771	CHU-CRU-0771	BOLD:AAA4353		648[0n]	2		1	Yes				23-Aug-2006	Leptodiaptomus tyrrelli			DNA/Tissue Vouchered Only	Centre for Biodiversity Genomics	<VERBATIM LOCALITY>||58.771|-93.844|</VERBATIM LOCALITY>
SACOP	DSMAX321-06	CHU-CRU-0778	CHU-CRU-0778	BOLD:AAA4353		648[0n]	2		1	Yes				23-Aug-2006	Leptodiaptomus tyrrelli			DNA/Tissue Vouchered Only	Centre for Biodiversity Genomics	<VERBATIM LOCALITY>||58.772|-93.844|</VERBATIM LOCALITY>
SACOP	DSMAX322-06	CHU-CRU-0779	CHU-CRU-0779	BOLD:AAA4353		634[0n]	2		1	Yes				23-Aug-2006	Leptodiaptomus tyrrelli			DNA/Tissue Vouchered Only	Centre for Biodiversity Genomics	<VERBATIM LOCALITY>||58.772|-93.844|</VERBATIM LOCALITY>
SACOP	DSMAX323-06	CHU-CRU-0780	CHU-CRU-0780	BOLD:AAA4353		648[0n]	2		1	Yes				23-Aug-2006	Leptodiaptomus tyrrelli			DNA/Tissue Vouchered Only	Centre for Biodiversity Genomics	<VERBATIM LOCALITY>||58.771|-93.845|</VERBATIM LOCALITY>
SACOP	DSMAX326-06	CHU-CRU-0783	CHU-CRU-0783	BOLD:AAA4353		648[1n]	2		1	Yes				23-Aug-2006	Leptodiaptomus tyrrelli			DNA/Tissue Vouchered Only	Centre for Biodiversity Genomics	<VERBATIM LOCALITY>||58.771|-93.844|</VERBATIM LOCALITY>
SACOP	DSMAX327-06	CHU-CRU-0784	CHU-CRU-0784	BOLD:AAA4353		648[0n]	2		1	Yes				23-Aug-2006	Leptodiaptomus tyrrelli			DNA/Tissue Vouchered Only	Centre for Biodiversity Genomics	<VERBATIM LOCALITY>||58.771|-93.845|</VERBATIM LOCALITY>
SACOP	DSMAX333-06	CHU-CRU-0790	CHU-CRU-0790	BOLD:AAA4353		646[1n]	2		1	No				23-Aug-2006	Leptodiaptomus tyrrelli			DNA/Tissue Vouchered Only	Centre for Biodiversity Genomics	<VERBATIM LOCALITY>||58.772|-93.844|</VERBATIM LOCALITY>
SACOP	DSMAX338-06	CHU-CRU-0795	CHU-CRU-0795	BOLD:AAA4353		648[0n]	2		1	Yes				23-Aug-2006	Leptodiaptomus tyrrelli			DNA/Tissue Vouchered Only	Centre for Biodiversity Genomics	<VERBATIM LOCALITY>||58.771|-93.844|</VERBATIM LOCALITY>
SACOP	DSMAX345-06	CHU-CRU-0802	CHU-CRU-0802	BOLD:AAA4353		642[1n]	2		1	Yes				23-Aug-2006	Leptodiaptomus tyrrelli			DNA/Tissue Vouchered Only	Centre for Biodiversity Genomics	<VERBATIM LOCALITY>||58.772|-93.844|</VERBATIM LOCALITY>
SACOP	DSMAX348-06	CHU-CRU-0805	CHU-CRU-0805	BOLD:AAA4353		648[0n]	2		1	Yes				23-Aug-2006	Leptodiaptomus tyrrelli			DNA/Tissue Vouchered Only	Centre for Biodiversity Genomics	<VERBATIM LOCALITY>||58.771|-93.844|</VERBATIM LOCALITY>
SACOP	DSMAX349-06	CHU-CRU-0806	CHU-CRU-0806	BOLD:AAA4353		648[0n]	2		1	Yes				23-Aug-2006	Leptodiaptomus tyrrelli			DNA/Tissue Vouchered Only	Centre for Biodiversity Genomics	<VERBATIM LOCALITY>||58.771|-93.844|</VERBATIM LOCALITY>
SACOP	DSMAX350-06	CHU-CRU-0807	CHU-CRU-0807	BOLD:AAA4353		648[0n]	2		1	Yes				23-Aug-2006	Leptodiaptomus tyrrelli			DNA/Tissue Vouchered Only	Centre for Biodiversity Genomics	<VERBATIM LOCALITY>||58.771|-93.844|</VERBATIM LOCALITY>
SACOP	DSMAX351-06	CHU-CRU-0808	CHU-CRU-0808	BOLD:AAA4353		648[0n]	2		1	Yes				23-Aug-2006	Leptodiaptomus tyrrelli			DNA/Tissue Vouchered Only	Centre for Biodiversity Genomics	<VERBATIM LOCALITY>||58.771|-93.845|</VERBATIM LOCALITY>
SACOP	DSMAX357-06	CHU-CRU-0814	CHU-CRU-0814	BOLD:AAA4353		633[0n]	2		1	No				23-Aug-2006	Leptodiaptomus tyrrelli			DNA/Tissue Vouchered Only	Centre for Biodiversity Genomics	<VERBATIM LOCALITY>||58.772|-93.844|</VERBATIM LOCALITY>
SACOP	DSMAX359-06	CHU-CRU-0816	CHU-CRU-0816	BOLD:AAA4353		647[0n]	2		1	Yes				23-Aug-2006	Leptodiaptomus tyrrelli			DNA/Tissue Vouchered Only	Centre for Biodiversity Genomics	<VERBATIM LOCALITY>||58.771|-93.845|</VERBATIM LOCALITY>
SACOP	DSMAX360-06	CHU-CRU-0817	CHU-CRU-0817	BOLD:AAA4353		648[0n]	2		1	No				23-Aug-2006	Leptodiaptomus tyrrelli			DNA/Tissue Vouchered Only	Centre for Biodiversity Genomics	<VERBATIM LOCALITY>||58.771|-93.844|</VERBATIM LOCALITY>
SACOP	DSMAX361-06	CHU-CRU-0818	CHU-CRU-0818	BOLD:AAA4353		648[0n]	2		1	Yes				23-Aug-2006	Leptodiaptomus tyrrelli			DNA/Tissue Vouchered Only	Centre for Biodiversity Genomics	<VERBATIM LOCALITY>||58.771|-93.844|</VERBATIM LOCALITY>
SACOP	DSMAX362-06	CHU-CRU-0819	CHU-CRU-0819	BOLD:AAA4353		648[0n]	2		1	Yes				23-Aug-2006	Leptodiaptomus tyrrelli			DNA/Tissue Vouchered Only	Centre for Biodiversity Genomics	<VERBATIM LOCALITY>||58.771|-93.844|</VERBATIM LOCALITY>
SACOP	DSMAX367-06	CHU-CRU-0824	CHU-CRU-0824	BOLD:AAA4353		647[0n]	2		1	Yes				23-Aug-2006	Leptodiaptomus tyrrelli			DNA/Tissue Vouchered Only	Centre for Biodiversity Genomics	<VERBATIM LOCALITY>||58.772|-93.844|</VERBATIM LOCALITY>
SACOP	DSMAX368-06	CHU-CRU-0825	CHU-CRU-0825	BOLD:AAA4353		633[1n]	2		1	Yes				23-Aug-2006	Leptodiaptomus tyrrelli			DNA/Tissue Vouchered Only	Centre for Biodiversity Genomics	<VERBATIM LOCALITY>||58.772|-93.844|</VERBATIM LOCALITY>
SACOP	DSMAX369-06	CHU-CRU-0826	CHU-CRU-0826	BOLD:AAA4353		648[0n]	2		1	Yes				23-Aug-2006	Leptodiaptomus tyrrelli			DNA/Tissue Vouchered Only	Centre for Biodiversity Genomics	<VERBATIM LOCALITY>||58.772|-93.844|</VERBATIM LOCALITY>
SACOP	DSMAX373-06	CHU-CRU-0830	CHU-CRU-0830	BOLD:AAA4353		648[0n]	2		1	Yes				23-Aug-2006	Leptodiaptomus tyrrelli			DNA/Tissue Vouchered Only	Centre for Biodiversity Genomics	<VERBATIM LOCALITY>||58.771|-93.844|</VERBATIM LOCALITY>
SACOP	DSMAX374-06	CHU-CRU-0831	CHU-CRU-0831	BOLD:AAA4353		648[0n]	2		1	Yes				23-Aug-2006	Leptodiaptomus tyrrelli			DNA/Tissue Vouchered Only	Centre for Biodiversity Genomics	<VERBATIM LOCALITY>||58.771|-93.844|</VERBATIM LOCALITY>
SACOP	DSMAX375-06	CHU-CRU-0832	CHU-CRU-0832	BOLD:AAA4353		626[0n]	2		1	Yes				23-Aug-2006	Leptodiaptomus tyrrelli			DNA/Tissue Vouchered Only	Centre for Biodiversity Genomics	<VERBATIM LOCALITY>||58.771|-93.845|</VERBATIM LOCALITY>
SACOP	DSMAX381-06	CHU-CRU-0838	CHU-CRU-0838	BOLD:AAA4353		633[0n]	2		1	Yes				23-Aug-2006	Leptodiaptomus tyrrelli			DNA/Tissue Vouchered Only	Centre for Biodiversity Genomics	<VERBATIM LOCALITY>||58.772|-93.844|</VERBATIM LOCALITY>
SACOP	DSMAX383-06	CHU-CRU-0840	CHU-CRU-0840	BOLD:AAA4353		648[0n]	2		1	Yes				23-Aug-2006	Leptodiaptomus tyrrelli			DNA/Tissue Vouchered Only	Centre for Biodiversity Genomics	<VERBATIM LOCALITY>||58.771|-93.845|</VERBATIM LOCALITY>
SACOP	DSMAX384-06	CHU-CRU-0841	CHU-CRU-0841	BOLD:AAA4353		648[0n]	2		1	Yes				23-Aug-2006	Leptodiaptomus tyrrelli			DNA/Tissue Vouchered Only	Centre for Biodiversity Genomics	<VERBATIM LOCALITY>||58.771|-93.844|</VERBATIM LOCALITY>
SACOP	DSMAX385-06	CHU-CRU-0842	CHU-CRU-0842	BOLD:AAA4353		648[0n]	2		1	Yes				23-Aug-2006	Leptodiaptomus tyrrelli			DNA/Tissue Vouchered Only	Centre for Biodiversity Genomics	<VERBATIM LOCALITY>||58.771|-93.844|</VERBATIM LOCALITY>
SACOP	DSMAX386-06	CHU-CRU-0843	CHU-CRU-0843	BOLD:AAA4353		648[0n]	2		1	Yes				23-Aug-2006	Leptodiaptomus tyrrelli			DNA/Tissue Vouchered Only	Centre for Biodiversity Genomics	<VERBATIM LOCALITY>||58.771|-93.844|</VERBATIM LOCALITY>
SACOP	DSMAX396-06	CHU-CRU-0853	CHU-CRU-0853	BOLD:AAA4353		648[0n]	2		1	Yes				23-Aug-2006	Leptodiaptomus tyrrelli			DNA/Tissue Vouchered Only	Centre for Biodiversity Genomics	<VERBATIM LOCALITY>||58.771|-93.844|</VERBATIM LOCALITY>
SACOP	DSMAX397-06	CHU-CRU-0854	CHU-CRU-0854	BOLD:AAA4353		648[0n]	2		1	Yes				23-Aug-2006	Leptodiaptomus tyrrelli			DNA/Tissue Vouchered Only	Centre for Biodiversity Genomics	<VERBATIM LOCALITY>||58.771|-93.844|</VERBATIM LOCALITY>
SACOP	DSMAX398-06	CHU-CRU-0855	CHU-CRU-0855	BOLD:AAA4353		648[0n]	2		1	No				23-Aug-2006	Leptodiaptomus tyrrelli			DNA/Tissue Vouchered Only	Centre for Biodiversity Genomics	<VERBATIM LOCALITY>||58.771|-93.844|</VERBATIM LOCALITY>
SACOP	DSMAX405-06	CHU-CRU-0862	CHU-CRU-0862	BOLD:AAA4353		581[0n]	2		1	No				23-Aug-2006	Leptodiaptomus tyrrelli			DNA/Tissue Vouchered Only	Centre for Biodiversity Genomics	<VERBATIM LOCALITY>||58.766|-93.869|</VERBATIM LOCALITY>
SACOP	DSMAX407-06	CHU-CRU-0864	CHU-CRU-0864	BOLD:AAA4353		648[0n]	2		1	Yes				23-Aug-2006	Leptodiaptomus tyrrelli			DNA/Tissue Vouchered Only	Centre for Biodiversity Genomics	<VERBATIM LOCALITY>||58.766|-93.869|</VERBATIM LOCALITY>
SACOP	DSMAX412-06	CHU-CRU-0869	CHU-CRU-0869	BOLD:AAA4353		634[0n]	2		1	Yes				23-Aug-2006	Leptodiaptomus tyrrelli			DNA/Tissue Vouchered Only	Centre for Biodiversity Genomics	<VERBATIM LOCALITY>||58.771|-93.845|</VERBATIM LOCALITY>
SACOP	DSMAX416-06	CHU-CRU-0873	CHU-CRU-0873	BOLD:AAA4353		646[0n]	2		1	Yes				23-Aug-2006	Leptodiaptomus tyrrelli			DNA/Tissue Vouchered Only	Centre for Biodiversity Genomics	<VERBATIM LOCALITY>||58.766|-93.869|</VERBATIM LOCALITY>
SACOP	DSMAX420-06	CHU-CRU-0877	CHU-CRU-0877	BOLD:AAA4353		648[0n]	2		1	Yes				23-Aug-2006	Leptodiaptomus tyrrelli			DNA/Tissue Vouchered Only	Centre for Biodiversity Genomics	<VERBATIM LOCALITY>||58.767|-93.521|</VERBATIM LOCALITY>
SACOP	DSMAX428-06	CHU-CRU-0885	CHU-CRU-0885	BOLD:AAA4353		633[1n]	2		1	Yes				23-Aug-2006	Leptodiaptomus tyrrelli			DNA/Tissue Vouchered Only	Centre for Biodiversity Genomics	<VERBATIM LOCALITY>||58.766|-93.869|</VERBATIM LOCALITY>
SACOP	DSMAX434-06	CHU-CRU-0891	CHU-CRU-0891	BOLD:AAA4353		648[0n]	2		1	Yes				23-Aug-2006	Leptodiaptomus tyrrelli			DNA/Tissue Vouchered Only	Centre for Biodiversity Genomics	<VERBATIM LOCALITY>||58.767|-93.521|</VERBATIM LOCALITY>
SACOP	DSMAX441-06	CHU-CRU-0898	CHU-CRU-0898	BOLD:AAA4353		642[1n]	2		1	Yes				23-Aug-2006	Leptodiaptomus tyrrelli			DNA/Tissue Vouchered Only	Centre for Biodiversity Genomics	<VERBATIM LOCALITY>||58.766|-93.869|</VERBATIM LOCALITY>
SACOP	DSMAX442-06	CHU-CRU-0899	CHU-CRU-0899	BOLD:AAA4353		648[1n]	2		1	Yes				23-Aug-2006	Leptodiaptomus tyrrelli			DNA/Tissue Vouchered Only	Centre for Biodiversity Genomics	<VERBATIM LOCALITY>||58.766|-93.869|</VERBATIM LOCALITY>
SACOP	DSMAX446-06	CHU-CRU-0903	CHU-CRU-0903	BOLD:AAA4353		648[0n]	2		1	Yes				23-Aug-2006	Leptodiaptomus tyrrelli			DNA/Tissue Vouchered Only	Centre for Biodiversity Genomics	<VERBATIM LOCALITY>||58.767|-93.521|</VERBATIM LOCALITY>
SACOP	DSMAX453-06	CHU-CRU-0910	CHU-CRU-0910	BOLD:AAA4353		602[2n]	2		1	No				23-Aug-2006	Leptodiaptomus tyrrelli			DNA/Tissue Vouchered Only	Centre for Biodiversity Genomics	<VERBATIM LOCALITY>||58.766|-93.869|</VERBATIM LOCALITY>
SACOP	DSMAX477-06	CHU-CRU-0934	CHU-CRU-0934	BOLD:AAA4353		648[0n]	2		1	Yes				23-Aug-2006	Leptodiaptomus tyrrelli			DNA/Tissue Vouchered Only	Centre for Biodiversity Genomics	<VERBATIM LOCALITY>||58.766|-93.869|</VERBATIM LOCALITY>
SACOP	DSMAX481-06	CHU-CRU-0938	CHU-CRU-0938	BOLD:AAA4353		648[0n]	2		1	Yes				23-Aug-2006	Leptodiaptomus tyrrelli			DNA/Tissue Vouchered Only	Centre for Biodiversity Genomics	<VERBATIM LOCALITY>||58.767|-93.521|</VERBATIM LOCALITY>
SACOP	DSMAX489-06	CHU-CRU-0946	CHU-CRU-0946	BOLD:AAA4353		647[0n]	2		1	Yes				23-Aug-2006	Leptodiaptomus tyrrelli			DNA/Tissue Vouchered Only	Centre for Biodiversity Genomics	<VERBATIM LOCALITY>||58.766|-93.869|</VERBATIM LOCALITY>
SACOP	DSMAX491-06	CHU-CRU-0948	CHU-CRU-0948	BOLD:AAA4353		648[0n]	2		1	Yes				23-Aug-2006	Leptodiaptomus tyrrelli			DNA/Tissue Vouchered Only	Centre for Biodiversity Genomics	<VERBATIM LOCALITY>||58.767|-93.521|</VERBATIM LOCALITY>
SACOP	DSMAX497-06	CHU-CRU-0954	CHU-CRU-0954	BOLD:AAA4353		658[0n]			1	No				23-Aug-2006	Leptodiaptomus tyrrelli			DNA/Tissue Vouchered Only	Centre for Biodiversity Genomics	<VERBATIM LOCALITY>||58.765|-93.521|</VERBATIM LOCALITY>
SACOP	DSMAX500-06	CHU-CRU-0957	CHU-CRU-0957	BOLD:AAA4353		658[3n]			1	No				23-Aug-2006	Leptodiaptomus tyrrelli			DNA/Tissue Vouchered Only	Centre for Biodiversity Genomics	<VERBATIM LOCALITY>||58.764|-93.866|</VERBATIM LOCALITY>
SACOP	DSMAX501-06	CHU-CRU-0958	CHU-CRU-0958	BOLD:AAA4353		658[0n]			1	No				23-Aug-2006	Leptodiaptomus tyrrelli			DNA/Tissue Vouchered Only	Centre for Biodiversity Genomics	<VERBATIM LOCALITY>||58.458|-93.52|</VERBATIM LOCALITY>
SACOP	DSMAX507-06	CHU-CRU-0964	CHU-CRU-0964	BOLD:AAA4353		658[0n]			1	No				23-Aug-2006	Leptodiaptomus tyrrelli			DNA/Tissue Vouchered Only	Centre for Biodiversity Genomics	<VERBATIM LOCALITY>||58.458|-93.52|</VERBATIM LOCALITY>
SACOP	DSMAX512-06	CHU-CRU-0969	CHU-CRU-0969	BOLD:AAA4353		655[1n]			1	No				23-Aug-2006	Leptodiaptomus tyrrelli			DNA/Tissue Vouchered Only	Centre for Biodiversity Genomics	<VERBATIM LOCALITY>||58.764|-93.866|</VERBATIM LOCALITY>
SACOP	DSMAX513-06	CHU-CRU-0970	CHU-CRU-0970	BOLD:AAA4353		658[0n]			1	No				23-Aug-2006	Leptodiaptomus tyrrelli			DNA/Tissue Vouchered Only	Centre for Biodiversity Genomics	<VERBATIM LOCALITY>||58.458|-93.52|</VERBATIM LOCALITY>
SACOP	DSMAX523-06	CHU-CRU-0980	CHU-CRU-0980	BOLD:AAA4353		658[0n]			1	No				23-Aug-2006	Leptodiaptomus tyrrelli			DNA/Tissue Vouchered Only	Centre for Biodiversity Genomics	<VERBATIM LOCALITY>||58.764|-93.866|</VERBATIM LOCALITY>
SACOP	DSMAX529-06	CHU-CRU-0986	CHU-CRU-0986	BOLD:AAA4353		658[1n]			1	No				23-Aug-2006	Leptodiaptomus tyrrelli			DNA/Tissue Vouchered Only	Centre for Biodiversity Genomics	<VERBATIM LOCALITY>||58.764|-93.866|</VERBATIM LOCALITY>
SACOP	DSMAX535-06	CHU-CRU-0992	CHU-CRU-0992	BOLD:AAA4353		658[0n]			1	No				23-Aug-2006	Leptodiaptomus tyrrelli			DNA/Tissue Vouchered Only	Centre for Biodiversity Genomics	<VERBATIM LOCALITY>||58.764|-93.866|</VERBATIM LOCALITY>
SACOP	DSMAX543-06	CHU-CRU-1000	CHU-CRU-1000	BOLD:AAA4353		555[1n]			1	No				23-Aug-2006	Leptodiaptomus tyrrelli			DNA/Tissue Vouchered Only	Centre for Biodiversity Genomics	<VERBATIM LOCALITY>||58.458|-93.52|</VERBATIM LOCALITY>
ZPLCA	ZPII374-07	ZMXII-352	1448	BOLD:AAA4353	ECO-CH-Z	524[1n]	2		1	No				17-Aug-2006	Leptodiaptomus tyrrelli	A			El Colegio de la Frontera Sur	<VERBATIM LOCALITY>Rock Bluff C|Pond C2|58.764|-93.868|13</VERBATIM LOCALITY>
SACOP	SACOP016-08	08PROBE-0646	L#08PROBE-076	BOLD:AAA4353		618[1n]	2	MG315994	1	No				09-Jul-2008	Leptodiaptomus tyrrelli		small. Red.	E-Vouchered:DNA/Tissue+Photo	Centre for Biodiversity Genomics	<VERBATIM LOCALITY>Buggy Pond, near CNSC||58.7412|-93.823|</VERBATIM LOCALITY>
SACOP	SACOP017-08	08PROBE-0647	L#08PROBE-076	BOLD:AAA4353		658[0n]	2	MG315462	1	Yes				09-Jul-2008	Leptodiaptomus tyrrelli		small. Red.	E-Vouchered:DNA/Tissue+Photo	Centre for Biodiversity Genomics	<VERBATIM LOCALITY>Buggy Pond, near CNSC||58.7412|-93.823|</VERBATIM LOCALITY>
SACOP	SACOP018-08	08PROBE-0648	L#08PROBE-076	BOLD:AAA4353		601[0n]	2	MG317257	1	Yes				09-Jul-2008	Leptodiaptomus tyrrelli		small. Red.	E-Vouchered:DNA/Tissue+Photo	Centre for Biodiversity Genomics	<VERBATIM LOCALITY>Buggy Pond, near CNSC||58.7412|-93.823|</VERBATIM LOCALITY>
SACOP	SACOP019-08	08PROBE-0649	L#08PROBE-076	BOLD:AAA4353		633[0n]	2	MG320404	1	Yes				09-Jul-2008	Leptodiaptomus tyrrelli		small. Red.	E-Vouchered:DNA/Tissue+Photo	Centre for Biodiversity Genomics	<VERBATIM LOCALITY>Buggy Pond, near CNSC||58.7412|-93.823|</VERBATIM LOCALITY>
SACOP	SACOP020-08	08PROBE-0650	L#08PROBE-076	BOLD:AAA4353		658[0n]	2		1	No				09-Jul-2008	Leptodiaptomus tyrrelli		small. Red.	E-Vouchered:DNA/Tissue+Photo	Centre for Biodiversity Genomics	<VERBATIM LOCALITY>Buggy Pond, near CNSC||58.7412|-93.823|</VERBATIM LOCALITY>
SACOP	SACOP041-08	08PROBE-0671	L#08PROBE-116	BOLD:AAA4353		658[0n]	2	MG314476	1	No				09-Jul-2008	Leptodiaptomus tyrrelli		small. Pale	E-Vouchered:DNA/Tissue+Photo	Centre for Biodiversity Genomics	small dip net<VERBATIM LOCALITY>Rock Bluff A||58.7703|-93.8472|</VERBATIM LOCALITY>
SACOP	SACOP042-08	08PROBE-0672	L#08PROBE-116	BOLD:AAA4353		581[0n]	2	MG317238	1	Yes				09-Jul-2008	Leptodiaptomus tyrrelli		small. Pale	E-Vouchered:DNA/Tissue+Photo	Centre for Biodiversity Genomics	small dip net<VERBATIM LOCALITY>Rock Bluff A||58.7703|-93.8472|</VERBATIM LOCALITY>
SACOP	SACOP057-08	08PROBE-0687	L#08PROBE-132	BOLD:AAA4353		530[0n]	2	MG311249	1	Yes				09-Jul-2008	Leptodiaptomus tyrrelli		small. Pale.	E-Vouchered:DNA/Tissue+Photo	Centre for Biodiversity Genomics	small dip net<VERBATIM LOCALITY>Rock Bluff A||58.7703|-93.8472|</VERBATIM LOCALITY>
SACOP	SACOP059-08	08PROBE-0689	L#08PROBE-132	BOLD:AAA4353		593[0n]	2	MG313488	1	Yes				09-Jul-2008	Leptodiaptomus tyrrelli		medium. Pinkish	E-Vouchered:DNA/Tissue+Photo	Centre for Biodiversity Genomics	small dip net<VERBATIM LOCALITY>Rock Bluff A||58.7703|-93.8472|</VERBATIM LOCALITY>
SACOP	CRCH028-09	CRU-MIX-002	L#07WNP-533	BOLD:AAA4353		658[0n]	4	GU679660-SUPPRESSED	1	Yes				23-Jul-2007	Leptodiaptomus tyrrelli			E-Vouchered:DNA/Tissue+Photo	Centre for Biodiversity Genomics	<VERBATIM LOCALITY>||58.7769|-93.736|</VERBATIM LOCALITY>
SACOP	CRCH030-09	CRU-MIX-004	L#07WNP-533	BOLD:AAA4353		658[0n]	6	GU679659-SUPPRESSED	1	Yes				23-Jul-2007	Leptodiaptomus tyrrelli			E-Vouchered:DNA/Tissue+Photo	Centre for Biodiversity Genomics	<VERBATIM LOCALITY>||58.7769|-93.736|</VERBATIM LOCALITY>
SACOP	CRCH031-09	CRU-MIX-005	L#07WNP-533	BOLD:AAA4353		658[0n]	4	GU679658-SUPPRESSED	1	Yes				23-Jul-2007	Leptodiaptomus tyrrelli			E-Vouchered:DNA/Tissue+Photo	Centre for Biodiversity Genomics	<VERBATIM LOCALITY>||58.7769|-93.736|</VERBATIM LOCALITY>
CRCN	CRCN046-09	08BBCRU-046	L#08BANFF-068	BOLD:AAA4353	08BBCRU-046	658[0n]	2	KM611746	1	Yes				02-Aug-2008	Leptodiaptomus tyrrelli		Banff NP	E-Vouchered:DNA/Tissue+Photo	Centre for Biodiversity Genomics
CRCN	CRCN047-09	08BBCRU-047	L#08BANFF-068	BOLD:AAA4353	08BBCRU-047	658[0n]	2	KM611667	1	Yes				02-Aug-2008	Leptodiaptomus tyrrelli		Banff NP	E-Vouchered:DNA/Tissue+Photo	Centre for Biodiversity Genomics
SACOP	KLMPC003-09	09PROBE-08003	L#09PROBE-0058	BOLD:AAA4353		658[0n]	4	HQ962764	1	Yes				27-Jul-2009	Leptodiaptomus tyrrelli				Centre for Biodiversity Genomics	Crustacea<VERBATIM LOCALITY>Hudson Bay|Plankton Tow|58.8556|-94.23|</VERBATIM LOCALITY>
SACOP	ELPPC035-09	09PROBE-02900	L#09PROBE-0921	BOLD:AAA4353		540[2n]	6	HM900561-SUPPRESSED	1	Yes				24-Jul-2009	Leptodiaptomus tyrrelli		Tundra Pond 1		Centre for Biodiversity Genomics	<VERBATIM LOCALITY>Tundra Pond||58.7548|-93.9141|</VERBATIM LOCALITY>
SACOP	SGRZC012-09	09PROBE-01012	L#09PROBE-0284	BOLD:AAA4353		610[0n]	4	GU680911-SUPPRESSED	1	Yes				24-Jul-2009	Leptodiaptomus tyrrelli		Small Copepods		Centre for Biodiversity Genomics	<VERBATIM LOCALITY>Bluff C|Pond 13|58.7638|-93.8671|</VERBATIM LOCALITY>
SACOP	SGRZC021-09	09PROBE-01021	L#09PROBE-0530	BOLD:AAA4353		587[0n]	4	GU680924-SUPPRESSED	1	Yes				26-Jul-2009	Leptodiaptomus tyrrelli		Small Copepods		Centre for Biodiversity Genomics	<VERBATIM LOCALITY>Bluff C|Pond 73|58.7657|-93.869|</VERBATIM LOCALITY>
SACOP	SGRZC022-09	09PROBE-01022	L#09PROBE-0532	BOLD:AAA4353		582[0n]	4	GU680932-SUPPRESSED	1	Yes				26-Jul-2009	Leptodiaptomus tyrrelli		Small Copepods		Centre for Biodiversity Genomics	<VERBATIM LOCALITY>Bluff C|Pond 76|58.7658|-93.869|</VERBATIM LOCALITY>
SACOP	SGRZC023-09	09PROBE-01023	L#09PROBE-0534	BOLD:AAA4353		622[0n]	4	GU680928-SUPPRESSED	1	Yes				26-Jul-2009	Leptodiaptomus tyrrelli		Small Copepods		Centre for Biodiversity Genomics	<VERBATIM LOCALITY>Bluff C|Pond 82|58.7659|-93.869|</VERBATIM LOCALITY>
SACOP	SGRZC032-09	09PROBE-01032	L#09PROBE-0557	BOLD:AAA4353		658[0n]	4	GU680931-SUPPRESSED	1	Yes				27-Jul-2009	Leptodiaptomus tyrrelli		Small Copepods		Centre for Biodiversity Genomics	<VERBATIM LOCALITY>Bluff C|Pond 115|58.7669|-93.869|</VERBATIM LOCALITY>
SACOP	SGRZC033-09	09PROBE-01033	L#09PROBE-0557	BOLD:AAA4353		658[0n]	4	GU680929-SUPPRESSED	1	Yes				27-Jul-2009	Leptodiaptomus tyrrelli		Small Copepods		Centre for Biodiversity Genomics	<VERBATIM LOCALITY>Bluff C|Pond 115|58.7669|-93.869|</VERBATIM LOCALITY>
SACOP	SGRZC034-09	09PROBE-01034	L#09PROBE-0559	BOLD:AAA4353		521[0n]	4	GU680910-SUPPRESSED	1	Yes				27-Jul-2009	Leptodiaptomus tyrrelli		Small Copepods		Centre for Biodiversity Genomics	<VERBATIM LOCALITY>Bluff C|Pond 119|58.7669|-93.87|</VERBATIM LOCALITY>
SACOP	SGRZC042-09	09PROBE-01042	L#09PROBE-0571	BOLD:AAA4353		658[0n]	4	GU680926-SUPPRESSED	1	Yes				27-Jul-2009	Leptodiaptomus tyrrelli		Small Copepods		Centre for Biodiversity Genomics	<VERBATIM LOCALITY>Bluff C|Pond 151|58.768|-93.868|</VERBATIM LOCALITY>
SACOP	SGRZC043-09	09PROBE-01043	L#09PROBE-0574	BOLD:AAA4353		658[0n]	4	GU680927-SUPPRESSED	1	Yes				27-Jul-2009	Leptodiaptomus tyrrelli		Small Copepods		Centre for Biodiversity Genomics	<VERBATIM LOCALITY>Bluff C|Pond 152|58.7673|-93.868|</VERBATIM LOCALITY>
NJCGS	NJCGS080-09	09PROBE-008775	NJ-6	BOLD:AAA4353		573[0n]	2	GU689255	1	Yes				16-Jul-2009	Leptodiaptomus tyrrelli			E-Vouchered:DNA/Tissue+Photo	University of Guelph	<VERBATIM LOCALITY>Rock pool 52|FW bluff pool|58.77|-94.11|</VERBATIM LOCALITY>
NJCGS	NJCGS081-09	09PROBE-008776	NJ-6	BOLD:AAA4353		562[0n]	2	GU689258	1	Yes				16-Jul-2009	Leptodiaptomus tyrrelli			E-Vouchered:DNA/Tissue+Photo	University of Guelph	<VERBATIM LOCALITY>Rock pool 52|FW bluff pool|58.77|-94.11|</VERBATIM LOCALITY>
NJCGS	NJCGS084-09	09PROBE-008779	NJ-6	BOLD:AAA4353		532[0n]	2	GU689257	1	Yes				16-Jul-2009	Leptodiaptomus tyrrelli			E-Vouchered:DNA/Tissue+Photo	University of Guelph	<VERBATIM LOCALITY>Rock pool 52|FW bluff pool|58.77|-94.11|</VERBATIM LOCALITY>
AEDNA	AEDNA660-12	CCDB-08111-A03	L#12PROBE-1315	BOLD:AAA4353	CCDB-08111-A03	649[1n]	2	KC502585	1	No				14-Jul-2012	Leptodiaptomus tyrrelli		bluff ponds		Centre for Biodiversity Genomics	Dip net|Copepoda
AEDNA	AEDNA690-12	CCDB-08111-C09	L#12PROBE-1352	BOLD:AAA4353	CCDB-08111-C09	658[0n]	2	KC502590	1	Yes				17-Jul-2012	Leptodiaptomus tyrrelli		Launch Rd bluff ponds		Centre for Biodiversity Genomics	Dip net|Copepoda
AEDNA	AEDNA698-12	CCDB-08111-D05	L#12PROBE-1582	BOLD:AAA4353	CCDB-08111-D05	643[0n]	2	KC502584	1	Yes				16-Jul-2012	Leptodiaptomus tyrrelli		bluff ponds		Centre for Biodiversity Genomics	dip net|Copepoda morphospecies 2
OZFWZ	OZFWZ363-11	BIOUG00922-G06	L#10PROBE-8989	BOLD:AAY9555	BIOUG00922-G06	655[0n]	2		1	Yes				16-Aug-2010	Leptodiaptomus tyrrelli sp. 2 CHU	A	BLFB-#302-2-3|tundra pond	E-Vouchered:DNA/Tissue+Photo	Centre for Biodiversity Genomics	Substrate: Rock with some sand. Vegetation: n/a. Depth: 101cm. Kick net/plankton tow.
OZFWZ	OZFWZ182-11	BIOUG00924-H03	L#10PROBE-9620	BOLD:AAA4353	BIOUG00924-H03	658[0n]	2		1	No				13-Jun-2010	Leptodiaptomus tyrrelli sp. 3 CHU	A	RAMT-SGVL-1|tundra pond	E-Vouchered:DNA/Tissue+Photo	Centre for Biodiversity Genomics	Substrate: Rock and mud. Vegetation: n/a. Depth: 32cm. Kick net/plankton tow.
OZFWZ	OZFWZ288-11	BIOUG00922-A03	L#10PROBE-1136	BOLD:AAA4353	BIOUG00922-A03	604[2n]	2		1	No				13-Jun-2010	Leptodiaptomus tyrrelli sp. 3 CHU	A	ECRK-WPDE-1|tundra pond	E-Vouchered:DNA/Tissue+Photo	Centre for Biodiversity Genomics	Substrate: Rock with decaying organic material overlay. Vegetation: Reed and willow. Depth: 18cm. Tadpoles present. Kick net/plankton tow.
OZFWZ	OZFWZ329-11	BIOUG00922-D08	L#10PROBE-9605	BOLD:AAA4353	BIOUG00922-D08	655[0n]	2		1	Yes				25-Aug-2010	Leptodiaptomus tyrrelli sp. 3 CHU	A	WEIR-TPND-1|tundra pond	E-Vouchered:DNA/Tissue+Photo	Centre for Biodiversity Genomics	Substrate: Rock and mud. Vegetation: n/a. Depth: 48cm. Kick net/plankton tow.
OZFWZ	OZFWZ330-11	BIOUG00922-D09	L#10PROBE-9609	BOLD:AAA4353	BIOUG00922-D09	658[0n]	2		2	No				25-Aug-2010	Leptodiaptomus tyrrelli sp. 3 CHU	A	SCRT-TPSR-1|stream	E-Vouchered:DNA/Tissue+Photo	Centre for Biodiversity Genomics	Substrate: Sand. Vegetation: Reed and willow. Depth: 24cm. Kick net/plankton tow.
OZFWZ	OZFWZ335-11	BIOUG00922-E02	L#10PROBE-1250	BOLD:AAA4353	BIOUG00922-E02	624[0n]	2		1	Yes				02-Jul-2010	Leptodiaptomus tyrrelli sp. 3 CHU	A	BLFD-PWNR-1|bluff pond	E-Vouchered:DNA/Tissue+Photo	Centre for Biodiversity Genomics	Substrate: Rock and sand. Vegetation: Reed. Depth: 21cm. Kick net/plankton tow.
OZFWZ	OZFWZ336-11	BIOUG00922-E03	L#10PROBE-1255	BOLD:AAA4353	BIOUG00922-E03	655[0n]	2		1	Yes				02-Jul-2010	Leptodiaptomus tyrrelli sp. 3 CHU	A	DENE-TPND-1|bluff pond	E-Vouchered:DNA/Tissue+Photo	Centre for Biodiversity Genomics	Substrate: Rock and decaying organic material. Vegetation: n/a. Depth: 10cm. Kick net/plankton tow.
OZFWZ	OZFWZ337-11	BIOUG00922-E04	L#10PROBE-8039	BOLD:AAA4353	BIOUG00922-E04	658[0n]	2		2	Yes				13-Jul-2010	Leptodiaptomus tyrrelli sp. 3 CHU	A	BLFB-#124-1|bluff pond	E-Vouchered:DNA/Tissue+Photo	Centre for Biodiversity Genomics	Substrate: Shale rock with sand. Vegetation: n/a. Depth: 30cm. Kick net/plankton tow.
OZFWZ	OZFWZ338-11	BIOUG00922-E05	L#10PROBE-8043	BOLD:AAA4353	BIOUG00922-E05	658[0n]	2		1	No				13-Jul-2010	Leptodiaptomus tyrrelli sp. 3 CHU	A	BLFB-#124-1|bluff pond	E-Vouchered:DNA/Tissue+Photo	Centre for Biodiversity Genomics	Substrate: Rock and some decaying organic material. Vegetation: n/a. Depth: 44cm. Kick net/plankton tow.
OZFWZ	OZFWZ339-11	BIOUG00922-E06	L#10PROBE-8056	BOLD:AAA4353	BIOUG00922-E06	576[0n]	2		1	No				15-Jul-2010	Leptodiaptomus tyrrelli sp. 3 CHU	A	BLFB-#411-1|tundra pond	E-Vouchered:DNA/Tissue+Photo	Centre for Biodiversity Genomics	Substrate: Rock. Vegetation: n/a. Depth: 43cm. Kick net/plankton tow.
OZFWZ	OZFWZ340-11	BIOUG00922-E07	L#10PROBE-8061	BOLD:AAA4353	BIOUG00922-E07	655[0n]	2		1	Yes				16-Jul-2010	Leptodiaptomus tyrrelli sp. 3 CHU	A	ECRK-WPDE-1|tundra pond	E-Vouchered:DNA/Tissue+Photo	Centre for Biodiversity Genomics	Substrate: Rock with decaying organic material overlay. Vegetation: Reed and willow. Depth: 18cm. Tadpoles present. Kick net/plankton tow.
OZFWZ	OZFWZ341-11	BIOUG00922-E08	L#10PROBE-8068	BOLD:AAA4353	BIOUG00922-E08	658[1n]	2		1	Yes				19-Jul-2010	Leptodiaptomus tyrrelli sp. 3 CHU	A	AFRM-EDOM-1|tundra pond	E-Vouchered:DNA/Tissue+Photo	Centre for Biodiversity Genomics	Substrate: Rock and decaying organic material. Vegetation: Reed. Depth: 29cm. Kick net/plankton tow.
OZFWZ	OZFWZ342-11	BIOUG00922-E09	L#10PROBE-8092	BOLD:AAA4353	BIOUG00922-E09	655[0n]	2		2	Yes				20-Jul-2010	Leptodiaptomus tyrrelli sp. 3 CHU	A	BLFC-P#52-1|bluff pond	E-Vouchered:DNA/Tissue+Photo	Centre for Biodiversity Genomics	Substrate: Decaying organic material. Vegetation: Reed, willow & aquatic plants. Depth: 32cm. Kick net/plankton tow.
OZFWZ	OZFWZ343-11	BIOUG00922-E10	L#10PROBE-8093	BOLD:AAA4353	BIOUG00922-E10	648[0n]	2		1	No				20-Jul-2010	Leptodiaptomus tyrrelli sp. 3 CHU	A	BLFA-P#52-1|bluff pond	E-Vouchered:DNA/Tissue+Photo	Centre for Biodiversity Genomics	Substate: Decaying organic material (not thermalkarst). Vegetation: Reed. Depth: 28cm. Kick net/plankton tow.
OZFWZ	OZFWZ344-11	BIOUG00922-E11	L#10PROBE-8096	BOLD:AAA4353	BIOUG00922-E11	655[0n]	2		2	Yes				20-Jul-2010	Leptodiaptomus tyrrelli sp. 3 CHU	A	TPND-WTP2-1|bluff pond	E-Vouchered:DNA/Tissue+Photo	Centre for Biodiversity Genomics	Substrate: Rock and decaying organic material. Vegetation: Reed. Depth: 28cm. Kick net/plankton tow.
OZFWZ	OZFWZ345-11	BIOUG00922-E12	L#10PROBE-8304	BOLD:AAA4353	BIOUG00922-E12	631[0n]	2		1	Yes				21-Jul-2010	Leptodiaptomus tyrrelli sp. 3 CHU	A	BLFB-#302-1|bluff pond	E-Vouchered:DNA/Tissue+Photo	Centre for Biodiversity Genomics	Substrate: Rock with decaying organic material overlay. Vegetation: Reed. Depth: 37cm. Kick net/plankton tow.
OZFWZ	OZFWZ346-11	BIOUG00922-F01	L#10PROBE-8310	BOLD:AAA4353	BIOUG00922-F01	655[0n]	2		2	Yes				21-Jul-2010	Leptodiaptomus tyrrelli sp. 3 CHU	A	BLFB-#302-1|bluff pond	E-Vouchered:DNA/Tissue+Photo	Centre for Biodiversity Genomics	Substrate: Rock with decaying organic material overlay. Vegetation: Reed. Depth: 37cm. Kick net/plankton tow.
OZFWZ	OZFWZ348-11	BIOUG00922-F03	L#10PROBE-8336	BOLD:AAA4353	BIOUG00922-F03	658[0n]	2		1	No				25-Jul-2010	Leptodiaptomus tyrrelli sp. 3 CHU	A	BLFB-#302-1|tundra pond	E-Vouchered:DNA/Tissue+Photo	Centre for Biodiversity Genomics	Substrate: Rock and sand. Vegetation: Reed. Depth: 34cm. Kick net/plankton tow.
OZFWZ	OZFWZ349-11	BIOUG00922-F04	L#10PROBE-8318	BOLD:AAA4353	BIOUG00922-F04	621[0n]	2		2	Yes				22-Jul-2010	Leptodiaptomus tyrrelli sp. 3 CHU	A	BLFB-P#04-1|tundra pond	E-Vouchered:DNA/Tissue+Photo	Centre for Biodiversity Genomics	Substrate: Rock and mud. Veg: n/a. Depth: 39cm. Kick net/plankton tow.
OZFWZ	OZFWZ353-11	BIOUG00922-F08	L#10PROBE-8354	BOLD:AAA4353	BIOUG00922-F08	655[0n]	2		2	Yes				27-Jul-2010	Leptodiaptomus tyrrelli sp. 3 CHU	A	AIRP-PNDE-1|tundra pond	E-Vouchered:DNA/Tissue+Photo	Centre for Biodiversity Genomics	Substrate: Decaying organic material. Vegetation: Reed. Depth: 12cm. Kick net/plankton tow.
OZFWZ	OZFWZ354-11	BIOUG00922-F09	L#10PROBE-8358	BOLD:AAA4353	BIOUG00922-F09	631[0n]	2		1	Yes				27-Jul-2010	Leptodiaptomus tyrrelli sp. 3 CHU	A	SCRT-TPSR-1|tundra pond	E-Vouchered:DNA/Tissue+Photo	Centre for Biodiversity Genomics	Substrate: Sand. Vegetation: Reed and willow. Depth: 24cm. Kick net/plankton tow.
OZFWZ	OZFWZ355-11	BIOUG00922-F10	L#10PROBE-8372	BOLD:AAA4353	BIOUG00922-F10	655[0n]	2		1	Yes				29-Jul-2010	Leptodiaptomus tyrrelli sp. 3 CHU	A	BLFD-PWNR-1|bluff pond	E-Vouchered:DNA/Tissue+Photo	Centre for Biodiversity Genomics	Substrate: Rock and decaying organic material. Vegetation: Reed, willow and aquatic plants. Depth: 16cm. Kick net/plankton tow.
OZFWZ	OZFWZ356-11	BIOUG00922-F11	L#10PROBE-8386	BOLD:AAA4353	BIOUG00922-F11	655[0n]	2		1	Yes				29-Jul-2010	Leptodiaptomus tyrrelli sp. 3 CHU	A	DENE-TPND-1|tundra pond	E-Vouchered:DNA/Tissue+Photo	Centre for Biodiversity Genomics	Substrate: Rock and decaying organic material. Vegetation: n/a. Depth: 10cm. Kick net/plankton tow.
OZFWZ	OZFWZ357-11	BIOUG00922-F12	L#10PROBE-8902	BOLD:AAA4353	BIOUG00922-F12	624[0n]	2		1	Yes				01-Aug-2010	Leptodiaptomus tyrrelli sp. 3 CHU	A	ECRK-EPDE-1|bluff pond	E-Vouchered:DNA/Tissue+Photo	Centre for Biodiversity Genomics	Substrate: Rock with decaying organic material overlay. Vegetation: Reed. Depth: 47cm. Connected to West pond by ~2m wide channel. Tadpoles present. Kick net/plankton tow.
OZFWZ	OZFWZ358-11	BIOUG00922-G01	L#10PROBE-8920	BOLD:AAA4353	BIOUG00922-G01	655[0n]	2		1	Yes				02-Aug-2010	Leptodiaptomus tyrrelli sp. 3 CHU	A	BLFA-P#34-1|tundra pond	E-Vouchered:DNA/Tissue+Photo	Centre for Biodiversity Genomics	Substrate: Large rocks and sand. Vegetation: Willow. Depth: 76cm. Tannin stained water. Kick net/plankton tow.
OZFWZ	OZFWZ360-11	BIOUG00922-G03	L#10PROBE-8973	BOLD:AAA4353	BIOUG00922-G03	655[0n]	2		1	Yes				14-Aug-2010	Leptodiaptomus tyrrelli sp. 3 CHU	A	BLFB-P#05-2|bluff pond	E-Vouchered:DNA/Tissue+Photo	Centre for Biodiversity Genomics	Substrate: Rock and decaying organic material. Vegetation: n/a. Depth: 12cm. Kick net/plankton tow.
OZFWZ	OZFWZ361-11	BIOUG00922-G04	L#10PROBE-8978	BOLD:AAA4353	BIOUG00922-G04	655[0n]	2		1	Yes				14-Aug-2010	Leptodiaptomus tyrrelli sp. 3 CHU	A	BLFB-P#05-2|bluff pond	E-Vouchered:DNA/Tissue+Photo	Centre for Biodiversity Genomics	Substrate: Rock. Vegetation: Reed. Depth: 45cm. Tannin stained water. Kick net/plankton tow.
OZFWZ	OZFWZ362-11	BIOUG00922-G05	L#10PROBE-8985	BOLD:AAA4353	BIOUG00922-G05	655[0n]	2		1	Yes				14-Aug-2010	Leptodiaptomus tyrrelli sp. 3 CHU	A	BLFB-P#05-2|bluff pond	E-Vouchered:DNA/Tissue+Photo	Centre for Biodiversity Genomics	Substrate: Decaying organic material. Vegetation: Reed, willow and aquatic plants. Depth: 20cm. Fish present. Kick net/plankton tow.
OZFWZ	OZFWZ364-11	BIOUG00922-G07	L#10PROBE-9415	BOLD:AAA4353	BIOUG00922-G07	655[0n]	2		1	Yes				19-Aug-2010	Leptodiaptomus tyrrelli sp. 3 CHU	A	BLFB-#302-2-3|tundra pond	E-Vouchered:DNA/Tissue+Photo	Centre for Biodiversity Genomics	Substrate: Rock with decaying organic material overlay. Vegetation: Reeds. Depth: 6cm. Kick net/plankton tow.
OZFWZ	OZFWZ365-11	BIOUG00922-G08	L#10PROBE-9424	BOLD:AAA4353	BIOUG00922-G08	655[0n]	2		1	Yes				19-Aug-2010	Leptodiaptomus tyrrelli sp. 3 CHU	A	AIRP-PNDE-1|tundra pond	E-Vouchered:DNA/Tissue+Photo	Centre for Biodiversity Genomics	Substrate: Rock with decaying organic material overlay. Vegetation: Reed. Depth: 25cm. Kick net/plankton tow.
OZFWZ	OZFWZ367-11	BIOUG00922-G10	L#10PROBE-9437	BOLD:AAA4353	BIOUG00922-G10	655[0n]	2		1	Yes				20-Aug-2010	Leptodiaptomus tyrrelli sp. 3 CHU	A	SCRT-TPSR-1|tundra pond	E-Vouchered:DNA/Tissue+Photo	Centre for Biodiversity Genomics	Substrate: Sand. Vegetation: Reed and willow. Depth: 24cm. Kick net/plankton tow.
OZFWZ	OZFWZ368-11	BIOUG00922-G11	L#10PROBE-9442	BOLD:AAA4353	BIOUG00922-G11	623[0n]	2		1	Yes				21-Aug-2010	Leptodiaptomus tyrrelli sp. 3 CHU	A	DENE-TPND-1|tundra pond	E-Vouchered:DNA/Tissue+Photo	Centre for Biodiversity Genomics	Substrate: Rock. Vegetation: Reed. Depth: 65cm. Tannin stained water. Kick net/plankton tow.
OZFWZ	OZFWZ451-11	BIOUG00921-F11	L#10PROBE-1158	BOLD:AAA4353	BIOUG00921-F11	627[0n]	2		1	Yes				16-Jun-2010	Leptodiaptomus tyrrelli sp. 3 CHU	A	BLFB-#302-2-3|bluff pond		Centre for Biodiversity Genomics	Substrate: Rock with decaying organic material overlay. Vegetation: Reeds. Depth: 6cm. Kick net/plankton tow.
OZFWZ	OZFWZ463-11	BIOUG00921-G11	L#10PROBE-1284	BOLD:AAA4353	BIOUG00921-G11	658[0n]	2		1	Yes				06-Jul-2010	Leptodiaptomus tyrrelli sp. 3 CHU	A	BCOV-EP#2-1|tundra pond		Centre for Biodiversity Genomics	Substrate: Rock and mud. Vegetation: Lots of algae. Depth: 14cm. Kick net/plankton tow.
OZFWZ	OZFWZ464-11	BIOUG00921-G12	L#10PROBE-1291	BOLD:AAA4353	BIOUG00921-G12	658[0n]	2		1	Yes				06-Jul-2010	Leptodiaptomus tyrrelli sp. 3 CHU	A	BCOV-EP#2-1|tundra pond		Centre for Biodiversity Genomics	Substrate: Rock and mud. Vegetation: Lots of algae. Depth: 14cm. Kick net/plankton tow.
OZFWZ	OZFWZ471-11	BIOUG00921-H07	L#10PROBE-8065	BOLD:AAA4353	BIOUG00921-H07	573[3n]	2		2	No				19-Jul-2010	Leptodiaptomus tyrrelli sp. 3 CHU	A	PBAL-TPSR-1|tundra pond		Centre for Biodiversity Genomics	Substrate: Gravel with sand along shore. Vegetation: Reed. Depth: 39cm. Fish present. Creek not entirely connected. Kick net/plankton tow.
OZFWZ	OZFWZ474-11	BIOUG00921-H10	L#10PROBE-8086	BOLD:AAA4353	BIOUG00921-H10	658[0n]	2		2	No				20-Jul-2010	Leptodiaptomus tyrrelli sp. 3 CHU	A	PBAL-TPSR-1|bluff pond		Centre for Biodiversity Genomics	Substrate: Decaying organic material. Vegetation: Aquatic plants and a lot of algae. Depth: 5cm. Fish present. Kick net/plankton tow.
OZFWZ	OZFWZ475-11	BIOUG00921-H11	L#10PROBE-8100	BOLD:AAA4353	BIOUG00921-H11	658[0n]	2		2	No				21-Jul-2010	Leptodiaptomus tyrrelli sp. 3 CHU	A	DENE-TPND-1|bluff pond	E-Vouchered:DNA/Tissue+Photo	Centre for Biodiversity Genomics	Substrate: Rock with decaying organic material overlay. Vegetation: n/a. Depth: 0cm (17cm - new). Kick net/plankton tow.
OZFWC	OZFWC140-11	BIOUG01320-C03	110723-CHUFW05-SH1	BOLD:AAA4353		625[0n]	2		1	Yes				23-Jul-2011	Leptodiaptomus tyrrelli sp. 3 CHU		FW05P|bluff pond		Centre for Biodiversity Genomics	Planktonic and benthic zones present, but quite small and lots of algae 100um hand net 1 person x 5 minutes x 8m with hand net
OZFWC	OZFWC191-11	BIOUG01320-G06	110723-CHUFW08-SP1	BOLD:AAA4353		658[0n]	2		1	Yes				23-Jul-2011	Leptodiaptomus tyrrelli sp. 3 CHU		FW08P|tundra pond		Centre for Biodiversity Genomics	soft organic sediment everywhere 250um plankton tow 1 transect x 3 plankton tows
OZFWC	OZFWC206-11	BIOUG01320-H09	110723-CHUFW08-SB1	BOLD:AAA4353		658[0n]	2		1	Yes				23-Jul-2011	Leptodiaptomus tyrrelli sp. 3 CHU		FW08B|tundra pond		Centre for Biodiversity Genomics	soft organic sediment everywhere plankton tow 1 benthic tow
OZFWC	OZFWC212-11	BIOUG01321-A04	110724-CHUFW09-SP1	BOLD:AAA4353		658[0n]	2		1	No				24-Jul-2011	Leptodiaptomus tyrrelli sp. 3 CHU		FW09P|tundra pond		Centre for Biodiversity Genomics	2 sides have slightly different substrate... the first part was soft organic sediment/cobble, the second had less cobble 250um plankton tow 3 transects x 1 plankton tow
OZFWC	OZFWC220-11	BIOUG01321-A12	110724-CHUFW10-SP1	BOLD:AAA4353		633[1n]	2		1	Yes				24-Jul-2011	Leptodiaptomus tyrrelli sp. 3 CHU		FW10P|tundra pond		Centre for Biodiversity Genomics	Large pond separated partially by rocky island. Second side more shallow and more rocky 250um plankton tow 3 transects x 1 plankton tow
OZFWC	OZFWC221-11	BIOUG01321-B01	110724-CHUFW10-SP1	BOLD:AAA4353		658[0n]	2		1	Yes				24-Jul-2011	Leptodiaptomus tyrrelli sp. 3 CHU		FW10P|tundra pond		Centre for Biodiversity Genomics	Large pond separated partially by rocky island. Second side more shallow and more rocky 250um plankton tow 3 transects x 1 plankton tow
OZFWC	OZFWC222-11	BIOUG01321-B02	110724-CHUFW10-SP1	BOLD:AAA4353		658[0n]	2		1	Yes				24-Jul-2011	Leptodiaptomus tyrrelli sp. 3 CHU		FW10P|tundra pond		Centre for Biodiversity Genomics	Large pond separated partially by rocky island. Second side more shallow and more rocky 250um plankton tow 3 transects x 1 plankton tow
OZFWC	OZFWC230-11	BIOUG01321-B10	110724-CHUFW10-SB1	BOLD:AAA4353		658[0n]	2		1	Yes				24-Jul-2011	Leptodiaptomus tyrrelli sp. 3 CHU		FW10B|tundra pond		Centre for Biodiversity Genomics	Large pond separated partially by rocky island. Second side more shallow and more rocky plankton tow 2 benthic tows
OZFWC	OZFWC231-11	BIOUG01321-B11	110724-CHUFW10-SB1	BOLD:AAA4353		658[0n]	2		1	Yes				24-Jul-2011	Leptodiaptomus tyrrelli sp. 3 CHU		FW10B|tundra pond		Centre for Biodiversity Genomics	Large pond separated partially by rocky island. Second side more shallow and more rocky plankton tow 2 benthic tows
OZFWC	OZFWC260-11	BIOUG01321-E04	110725-CHUFW13-SP1	BOLD:AAA4353		655[0n]	2		1	No				25-Jul-2011	Leptodiaptomus tyrrelli sp. 3 CHU		FW13P|tundra pond		Centre for Biodiversity Genomics	Quite shallow, limited locations for plankton tows plankton tow 1 transect x 3 plankton tows (in varying directions)
OZFWC	OZFWC261-11	BIOUG01321-E05	110725-CHUFW13-SP1	BOLD:AAA4353		624[2n]	2		1	Yes				25-Jul-2011	Leptodiaptomus tyrrelli sp. 3 CHU		FW13P|tundra pond		Centre for Biodiversity Genomics	Quite shallow, limited locations for plankton tows plankton tow 1 transect x 3 plankton tows (in varying directions)
OZFWC	OZFWC275-11	BIOUG01321-F07	110725-CHUFW13-SB1	BOLD:AAA4353		655[0n]	2		1	No				25-Jul-2011	Leptodiaptomus tyrrelli sp. 3 CHU		FW13B|tundra pond		Centre for Biodiversity Genomics	Quite shallow, limited locations for plankton tows plankton tow 1 benthic tow
OZFWC	OZFWC276-11	BIOUG01321-F08	110725-CHUFW13-SB1	BOLD:AAA4353		574[3n]	2		1	Yes				25-Jul-2011	Leptodiaptomus tyrrelli sp. 3 CHU		FW13B|tundra pond		Centre for Biodiversity Genomics	Quite shallow, limited locations for plankton tows plankton tow 1 benthic tow
OZFWC	OZFWC289-11	BIOUG01321-G09	110725-CHUFW14-SP1	BOLD:AAA4353		579[0n]	2		1	Yes				25-Jul-2011	Leptodiaptomus tyrrelli sp. 3 CHU		FW14P|tundra pond		Centre for Biodiversity Genomics	Small, drying up, surrounded by vegetation/willows plankton tow 1 transect x 3 plankton tows
OZFWC	OZFWC290-11	BIOUG01321-G10	110725-CHUFW14-SP1	BOLD:AAA4353		655[0n]	2		1	No				25-Jul-2011	Leptodiaptomus tyrrelli sp. 3 CHU		FW14P|tundra pond		Centre for Biodiversity Genomics	Small, drying up, surrounded by vegetation/willows plankton tow 1 transect x 3 plankton tows
OZFWC	OZFWC296-11	BIOUG01321-H04	110725-CHUFW14-SB1	BOLD:AAA4353		619[0n]	2		1	Yes				25-Jul-2011	Leptodiaptomus tyrrelli sp. 3 CHU		FW14B|tundra pond		Centre for Biodiversity Genomics	Small, drying up, surrounded by vegetation/willows plankton tow 1 benthic tow
OZFWC	OZFWC297-11	BIOUG01321-H05	110725-CHUFW14-SB1	BOLD:AAA4353		655[0n]	2		1	No				25-Jul-2011	Leptodiaptomus tyrrelli sp. 3 CHU		FW14B|tundra pond		Centre for Biodiversity Genomics	Small, drying up, surrounded by vegetation/willows plankton tow 1 benthic tow
OZFWC	OZFWC299-11	BIOUG01321-H07	110725-CHUFW14-SB1	BOLD:AAA4353		655[0n]	2		1	No				25-Jul-2011	Leptodiaptomus tyrrelli sp. 3 CHU		FW14B|tundra pond		Centre for Biodiversity Genomics	Small, drying up, surrounded by vegetation/willows plankton tow 1 benthic tow
OZFWC	OZFWC300-11	BIOUG01321-H08	110725-CHUFW14-SB1	BOLD:AAA4353		577[0n]	2		1	No				25-Jul-2011	Leptodiaptomus tyrrelli sp. 3 CHU		FW14B|tundra pond		Centre for Biodiversity Genomics	Small, drying up, surrounded by vegetation/willows plankton tow 1 benthic tow
OZFWC	OZFWC301-11	BIOUG01321-H09	110725-CHUFW14-SB1	BOLD:AAA4353		655[0n]	2		1	No				25-Jul-2011	Leptodiaptomus tyrrelli sp. 3 CHU		FW14B|tundra pond		Centre for Biodiversity Genomics	Small, drying up, surrounded by vegetation/willows plankton tow 1 benthic tow
OZFWC	OZFWC302-11	BIOUG01321-H10	110725-CHUFW14-SB1	BOLD:AAA4353		655[0n]	2		1	No				25-Jul-2011	Leptodiaptomus tyrrelli sp. 3 CHU		FW14B|tundra pond		Centre for Biodiversity Genomics	Small, drying up, surrounded by vegetation/willows plankton tow 1 benthic tow
OZFWC	OZFWC303-11	BIOUG01321-H11	110725-CHUFW14-SB1	BOLD:AAA4353		655[0n]	2		1	No				25-Jul-2011	Leptodiaptomus tyrrelli sp. 3 CHU		FW14B|tundra pond		Centre for Biodiversity Genomics	Small, drying up, surrounded by vegetation/willows plankton tow 1 benthic tow
OZFWC	OZFWC310-11	BIOUG00334-A07	110725-CHUFW15-SP1	BOLD:AAA4353		650[0n]	2		1	No				25-Jul-2011	Leptodiaptomus tyrrelli sp. 3 CHU		FW15P|tundra pond		Centre for Biodiversity Genomics	Flooded plain, pond starts quite a ways in plankton tow 1 transect x 3 plankton tows
OZFWC	OZFWC311-11	BIOUG00334-A08	110725-CHUFW15-SP1	BOLD:AAA4353		658[0n]	2		1	Yes				25-Jul-2011	Leptodiaptomus tyrrelli sp. 3 CHU		FW15P|tundra pond		Centre for Biodiversity Genomics	Flooded plain, pond starts quite a ways in plankton tow 1 transect x 3 plankton tows
OZFWC	OZFWC312-11	BIOUG00334-A09	110725-CHUFW15-SP1	BOLD:AAA4353		641[2n]	1		1	No				25-Jul-2011	Leptodiaptomus tyrrelli sp. 3 CHU		FW15P|tundra pond		Centre for Biodiversity Genomics	Flooded plain, pond starts quite a ways in plankton tow 1 transect x 3 plankton tows
OZFWC	OZFWC325-11	BIOUG00334-B10	110725-CHUFW15-SB1	BOLD:AAA4353		658[0n]	2		1	Yes				25-Jul-2011	Leptodiaptomus tyrrelli sp. 3 CHU		FW15B|tundra pond		Centre for Biodiversity Genomics	Flooded plain, pond starts quite a ways in plankton tow 1 benthic tow
OZFWC	OZFWC352-11	BIOUG00334-E01	110726-CHUFW16-SP1	BOLD:AAA4353		644[0n]	1		1	No				26-Jul-2011	Leptodiaptomus tyrrelli sp. 3 CHU		FW16P|tundra pond		Centre for Biodiversity Genomics	Lots of grass floating on top plankton tow 1 transect x 3 plankton tows
OZFWC	OZFWC355-11	BIOUG00334-E04	110726-CHUFW16-SP1	BOLD:AAA4353		658[0n]			1	No				26-Jul-2011	Leptodiaptomus tyrrelli sp. 3 CHU		FW16P|tundra pond		Centre for Biodiversity Genomics	Lots of grass floating on top plankton tow 1 transect x 3 plankton tows
OZFWC	OZFWC356-11	BIOUG00334-E05	110726-CHUFW16-SP1	BOLD:AAA4353		642[0n]	1		1	No				26-Jul-2011	Leptodiaptomus tyrrelli sp. 3 CHU		FW16P|tundra pond		Centre for Biodiversity Genomics	Lots of grass floating on top plankton tow 1 transect x 3 plankton tows
OZFWC	OZFWC361-11	BIOUG00334-E10	110726-CHUFW17-SP1	BOLD:AAA4353		658[0n]	2		1	Yes				26-Jul-2011	Leptodiaptomus tyrrelli sp. 3 CHU		FW17P|tundra pond		Centre for Biodiversity Genomics	Slightly flowing, large pond plankton tow 3 transects x 1 plankton tow
OZFWC	OZFWC362-11	BIOUG00334-E11	110726-CHUFW17-SP1	BOLD:AAA4353		658[0n]	2		1	Yes				26-Jul-2011	Leptodiaptomus tyrrelli sp. 3 CHU		FW17P|tundra pond		Centre for Biodiversity Genomics	Slightly flowing, large pond plankton tow 3 transects x 1 plankton tow
OZFWC	OZFWC363-11	BIOUG00334-E12	110726-CHUFW17-SP1	BOLD:AAA4353		658[0n]	2		1	Yes				26-Jul-2011	Leptodiaptomus tyrrelli sp. 3 CHU		FW17P|tundra pond		Centre for Biodiversity Genomics	Slightly flowing, large pond plankton tow 3 transects x 1 plankton tow
OZFWC	OZFWC370-11	BIOUG00334-F07	110726-CHUFW16-SB1	BOLD:AAA4353		658[0n]	2		1	Yes				26-Jul-2011	Leptodiaptomus tyrrelli sp. 3 CHU		FW16B|tundra pond		Centre for Biodiversity Genomics	Lots of grass floating on top plankton tow 1 benthic tow
OZFWC	OZFWC374-11	BIOUG00334-F11	110726-CHUFW16-SB1	BOLD:AAA4353		658[0n]	2		1	Yes				26-Jul-2011	Leptodiaptomus tyrrelli sp. 3 CHU		FW16B|tundra pond		Centre for Biodiversity Genomics	Lots of grass floating on top plankton tow 1 benthic tow
OZFWC	OZFWC383-11	BIOUG00334-G08	110726-CHUFW17-SB1	BOLD:AAA4353		658[0n]	2		1	Yes				26-Jul-2011	Leptodiaptomus tyrrelli sp. 3 CHU		FW17B|tundra pond		Centre for Biodiversity Genomics	Slightly flowing, large pond plankton tow 1 benthic tow
OZFWC	OZFWC388-11	BIOUG00334-H01	110726-CHUFW18-SP1	BOLD:AAA4353		624[0n]	2		1	No				26-Jul-2011	Leptodiaptomus tyrrelli sp. 3 CHU		FW18P|tundra pond		Centre for Biodiversity Genomics	Location actually at bird cove? plankton tow 3 transects x 1 plankton tow
OZFWC	OZFWC394-11	BIOUG00334-H07	110726-CHUFW18-SP1	BOLD:AAA4353		658[0n]	2		1	Yes				26-Jul-2011	Leptodiaptomus tyrrelli sp. 3 CHU		FW18P|tundra pond		Centre for Biodiversity Genomics	Location actually at bird cove? plankton tow 3 transects x 1 plankton tow
OZFWC	OZFWC396-11	BIOUG00334-H09	110726-CHUFW18-SD1	BOLD:AAA4353		658[0n]	2		1	Yes				26-Jul-2011	Leptodiaptomus tyrrelli sp. 3 CHU		FW18B|tundra pond		Centre for Biodiversity Genomics	Location actually at bird cove? 250um dip net 1 person x 1 min x 5m with dip net
OZFWC	OZFWC411-11	BIOUG00335-B01	110727-CHUFW19-SP1	BOLD:AAA4353		657[0n]			1	No				27-Jul-2011	Leptodiaptomus tyrrelli sp. 3 CHU		FW19P|tundra pond		Centre for Biodiversity Genomics	Lots of vegetation in pond along shore plankton tow 3 transects x 1 plankton tow
OZFWC	OZFWC433-11	BIOUG00335-C11	110727-CHUFW20-SP1	BOLD:AAA4353		633[0n]	2		1	Yes				27-Jul-2011	Leptodiaptomus tyrrelli sp. 3 CHU		FW20P|tundra pond		Centre for Biodiversity Genomics	Two large interconnected parts of pond, flooded plain plankton tow 3 transects x 1 plankton tow
OZFWC	OZFWC473-11	BIOUG00335-G03	110727-CHUFW21-SD1	BOLD:AAA4353		650[1n]	1		1	No				27-Jul-2011	Leptodiaptomus tyrrelli sp. 3 CHU		FW21B|tundra pond		Centre for Biodiversity Genomics	Pool beside bluffs, some properties of a rock pool (boulder substrate) 250um dip net 1 person x 2 min x 5m with dip net
OZFWC	OZFWC493-11	BIOUG00335-H11	110728-CHUFW23-SP1	BOLD:AAA4353		642[0n]	2		1	No				28-Jul-2011	Leptodiaptomus tyrrelli sp. 3 CHU		FW23P|tundra pond		Centre for Biodiversity Genomics	Flooded plain along shore plankton tow 3 transects x 1 plankton tow
OZFWC	OZFWC502-12	BIOUG01701-A09	110728-CHUFW23-SB1	BOLD:AAA4353		641[0n]	2		1	Yes				28-Jul-2011	Leptodiaptomus tyrrelli sp. 3 CHU		FW23B	E-Vouchered:DNA/Tissue+Photo	Centre for Biodiversity Genomics	Flooded plain along shore plankton tow 1 benthic tow
OZFWC	OZFWC530-12	BIOUG01701-D01	110728-CHUFW24-SP1	BOLD:AAA4353		658[0n]	2		1	Yes				28-Jul-2011	Leptodiaptomus tyrrelli sp. 3 CHU		FW24P	E-Vouchered:DNA/Tissue+Photo	Centre for Biodiversity Genomics	Windy, frogs/tadpoles present plankton tow 3 transects x 1 plankton tow
OZFWC	OZFWC565-12	BIOUG01701-F12	110729-CHUFW25-SB1	BOLD:AAA4353		658[0n]	2		1	Yes				29-Jul-2011	Leptodiaptomus tyrrelli sp. 3 CHU		FW25B	E-Vouchered:DNA/Tissue+Photo	Centre for Biodiversity Genomics	Small, fairly shallow 100um hand net 1 person x 1 min x 3m with hand net
OZFWC	OZFWC575-12	BIOUG01701-G10	110729-CHUFW26-SP1	BOLD:AAA4353		658[0n]	2		1	Yes				29-Jul-2011	Leptodiaptomus tyrrelli sp. 3 CHU		FW26P	E-Vouchered:DNA/Tissue+Photo	Centre for Biodiversity Genomics	Rocky pool plankton tow 1 transect x 1 plankton tow
OZFWC	OZFWC578-12	BIOUG01701-H01	110729-CHUFW26-SB1	BOLD:AAA4353		619[0n]	2		1	Yes				29-Jul-2011	Leptodiaptomus tyrrelli sp. 3 CHU		FW26B	E-Vouchered:DNA/Tissue+Photo	Centre for Biodiversity Genomics	Rocky pool 250um plankton tow 1 benthic tow
OZFWC	OZFWC634-12	BIOUG01702-D10	110729-CHUFW29-SP1	BOLD:AAA4353		658[0n]	2		1	Yes				29-Jul-2011	Leptodiaptomus tyrrelli sp. 3 CHU		FW29PB	E-Vouchered:DNA/Tissue+Photo	Centre for Biodiversity Genomics	Large, soft organic sediment pond 250um plankton tow 2 transects, 3 plankton tows
OZFWC	OZFWC649-12	BIOUG01702-F01	110729-CHUFW30-SP1	BOLD:AAA4353		658[0n]	2		1	Yes				29-Jul-2011	Leptodiaptomus tyrrelli sp. 3 CHU		FW30P	E-Vouchered:DNA/Tissue+Photo	Centre for Biodiversity Genomics	Deeper pond 250um plankton tow 2 transects, 3 plankton tows
OZFWC	OZFWC650-12	BIOUG01702-F02	110729-CHUFW30-SP1	BOLD:AAA4353		658[0n]	2		1	Yes				29-Jul-2011	Leptodiaptomus tyrrelli sp. 3 CHU		FW30P	E-Vouchered:DNA/Tissue+Photo	Centre for Biodiversity Genomics	Deeper pond 250um plankton tow 2 transects, 3 plankton tows
OZFWC	OZFWC660-12	BIOUG01702-F12	110729-CHUFW30-SB1	BOLD:AAA4353		658[0n]	2		1	Yes				29-Jul-2011	Leptodiaptomus tyrrelli sp. 3 CHU		FW30B	E-Vouchered:DNA/Tissue+Photo	Centre for Biodiversity Genomics	Deeper pond 250um plankton tow 1 benthic tow
OZFWC	OZFWC661-12	BIOUG01702-G01	110729-CHUFW30-SB1	BOLD:AAA4353		655[0n]	2		1	No				29-Jul-2011	Leptodiaptomus tyrrelli sp. 3 CHU		FW30B	E-Vouchered:DNA/Tissue+Photo	Centre for Biodiversity Genomics	Deeper pond 250um plankton tow 1 benthic tow
OZFWC	OZFWC680-12	BIOUG01702-H08	110731-CHUFW32-SP1	BOLD:AAA4353		658[0n]	2		1	Yes				31-Jul-2011	Leptodiaptomus tyrrelli sp. 3 CHU		FW32P	E-Vouchered:DNA/Tissue+Photo	Centre for Biodiversity Genomics	Very windy, was rainy in the morning 250um plankton tow 3 transects x 1 plankton tow
OZFWC	OZFWC689-12	BIOUG01703-A06	110731-CHUFW32-SP1	BOLD:AAA4353		625[0n]	2		1	No				31-Jul-2011	Leptodiaptomus tyrrelli sp. 3 CHU		FW32P	E-Vouchered:DNA/Tissue+Photo	Centre for Biodiversity Genomics	Very windy, was rainy in the morning 250um plankton tow 3 transects x 1 plankton tow
OZFWC	OZFWC704-12	BIOUG01703-B09	110731-CHUFW33-SP1	BOLD:AAA4353		658[0n]	2		1	Yes				31-Jul-2011	Leptodiaptomus tyrrelli sp. 3 CHU		FW33P	E-Vouchered:DNA/Tissue+Photo	Centre for Biodiversity Genomics	Large Pond, outcrop on either side 250um plankton tow 3 transects x 1 plankton tow
OZFWC	OZFWC706-12	BIOUG01703-B11	110731-CHUFW33-SB1	BOLD:AAA4353		658[0n]	2		1	Yes				31-Jul-2011	Leptodiaptomus tyrrelli sp. 3 CHU		FW33B	E-Vouchered:DNA/Tissue+Photo	Centre for Biodiversity Genomics	Large Pond, outcrop on either side 100um hand net 1 person x 2 min x 5m with hand net x 2 transects on opposite sides
OZFWC	OZFWC715-12	BIOUG01703-C08	110731-CHUFW34-SP1	BOLD:AAA4353		655[0n]	2		1	No				31-Jul-2011	Leptodiaptomus tyrrelli sp. 3 CHU		FW34P	E-Vouchered:DNA/Tissue+Photo	Centre for Biodiversity Genomics	250um plankton tow 3 transects x 1 plankton tow
OZFWC	OZFWC718-12	BIOUG01703-C11	110731-CHUFW34-SB1	BOLD:AAA4353		655[0n]	2		1	Yes				31-Jul-2011	Leptodiaptomus tyrrelli sp. 3 CHU		FW34B	E-Vouchered:DNA/Tissue+Photo	Centre for Biodiversity Genomics	100um hand net 1 person x 2 min x 5m with hand net
OZFWC	OZFWC748-12	BIOUG01703-F05	110731-CHUFW37-SP1	BOLD:AAA4353		655[0n]	2		1	Yes				31-Jul-2011	Leptodiaptomus tyrrelli sp. 3 CHU		FW37P	E-Vouchered:DNA/Tissue+Photo	Centre for Biodiversity Genomics	Very deep bluff pond 250um plankton tow 3 transects x 1 plankton tow
OZFWC	OZFWC749-12	BIOUG01703-F06	110731-CHUFW37-SP1	BOLD:AAA4353		658[0n]	2		1	Yes				31-Jul-2011	Leptodiaptomus tyrrelli sp. 3 CHU		FW37P	E-Vouchered:DNA/Tissue+Photo	Centre for Biodiversity Genomics	Very deep bluff pond 250um plankton tow 3 transects x 1 plankton tow
OZFWC	OZFWC752-12	BIOUG01703-F09	110731-CHUFW37-SB1	BOLD:AAA4353		655[0n]	2		1	Yes				31-Jul-2011	Leptodiaptomus tyrrelli sp. 3 CHU		FW37B	E-Vouchered:DNA/Tissue+Photo	Centre for Biodiversity Genomics	Very deep bluff pond 100um hand net 1 person x 2 min x 7m with hand net
OZFWC	OZFWC754-12	BIOUG01703-F11	110731-CHUFW37-SB1	BOLD:AAA4353		655[0n]	2		1	Yes				31-Jul-2011	Leptodiaptomus tyrrelli sp. 3 CHU		FW37B	E-Vouchered:DNA/Tissue+Photo	Centre for Biodiversity Genomics	Very deep bluff pond 100um hand net 1 person x 2 min x 7m with hand net
OZFWC	OZFWC765-12	BIOUG01703-G10	110731-CHUFW38-SP1	BOLD:AAA4353		658[0n]	2		1	Yes				31-Jul-2011	Leptodiaptomus tyrrelli sp. 3 CHU		FW38P	E-Vouchered:DNA/Tissue+Photo	Centre for Biodiversity Genomics	Very silty plankton tow 250um plankton tow 3 transects x 1 plankton tow
OZFWC	OZFWC776-12	BIOUG01703-H09	110731-CHUFW38-SB1	BOLD:AAA4353		658[0n]	2		1	Yes				31-Jul-2011	Leptodiaptomus tyrrelli sp. 3 CHU		FW38B	E-Vouchered:DNA/Tissue+Photo	Centre for Biodiversity Genomics	100um hand net, 250um plankton tow 1 person x 1 min x 1m x 2 transects with hand net plus 1 benthic tow
OZFWC	OZFWC782-12	BIOUG01704-A04	110801-CHUFW39-SH1	BOLD:AAA4353		657[0n]	2		1	Yes				01-Aug-2011	Leptodiaptomus tyrrelli sp. 3 CHU		FW39P	E-Vouchered:DNA/Tissue+Photo	Centre for Biodiversity Genomics	Shallow, quite long, appears to be drying up 100um hand net 1 person x 2 min x 15m with hand net
OZFWC	OZFWC784-12	BIOUG01704-A06	110801-CHUFW39-SH1	BOLD:AAA4353		657[0n]	2		1	Yes				01-Aug-2011	Leptodiaptomus tyrrelli sp. 3 CHU		FW39P	E-Vouchered:DNA/Tissue+Photo	Centre for Biodiversity Genomics	Shallow, quite long, appears to be drying up 100um hand net 1 person x 2 min x 15m with hand net
OZFWC	OZFWC787-12	BIOUG01704-A09	110801-CHUFW39-SH1	BOLD:AAA4353		657[0n]	2		1	Yes				01-Aug-2011	Leptodiaptomus tyrrelli sp. 3 CHU		FW39P	E-Vouchered:DNA/Tissue+Photo	Centre for Biodiversity Genomics	Shallow, quite long, appears to be drying up 100um hand net 1 person x 2 min x 15m with hand net
OZFWC	OZFWC789-12	BIOUG01704-A11	110801-CHUFW39-SB1	BOLD:AAA4353		657[0n]	2		1	Yes				01-Aug-2011	Leptodiaptomus tyrrelli sp. 3 CHU		FW39B	E-Vouchered:DNA/Tissue+Photo	Centre for Biodiversity Genomics	Shallow, quite long, appears to be drying up 100um hand net Benthic scrape with hand net (1m)
OZFWC	OZFWC793-12	BIOUG01704-B03	110801-CHUFW39-SB1	BOLD:AAA4353		623[0n]	2		1	No				01-Aug-2011	Leptodiaptomus tyrrelli sp. 3 CHU		FW39B	E-Vouchered:DNA/Tissue+Photo	Centre for Biodiversity Genomics	Shallow, quite long, appears to be drying up 100um hand net Benthic scrape with hand net (1m)
OZFWC	OZFWC796-12	BIOUG01704-B06	110801-CHUFW39-SB1	BOLD:AAA4353		657[0n]	2		1	Yes				01-Aug-2011	Leptodiaptomus tyrrelli sp. 3 CHU		FW39B	E-Vouchered:DNA/Tissue+Photo	Centre for Biodiversity Genomics	Shallow, quite long, appears to be drying up 100um hand net Benthic scrape with hand net (1m)
OZFWC	OZFWC797-12	BIOUG01704-B07	110801-CHUFW39-SB1	BOLD:AAA4353		657[0n]	2		1	Yes				01-Aug-2011	Leptodiaptomus tyrrelli sp. 3 CHU		FW39B	E-Vouchered:DNA/Tissue+Photo	Centre for Biodiversity Genomics	Shallow, quite long, appears to be drying up 100um hand net Benthic scrape with hand net (1m)
OZFWC	OZFWC804-12	BIOUG01704-C02	110801-CHUFW40-SP1	BOLD:AAA4353		657[0n]	2		1	Yes				01-Aug-2011	Leptodiaptomus tyrrelli sp. 3 CHU		FW40P	E-Vouchered:DNA/Tissue+Photo	Centre for Biodiversity Genomics	250um plankton tow 3 plankton tows x 1 transect
OZFWC	OZFWC809-12	BIOUG01704-C07	110801-CHUFW40-SP1	BOLD:AAA4353		621[0n]	2		1	No				01-Aug-2011	Leptodiaptomus tyrrelli sp. 3 CHU		FW40P	E-Vouchered:DNA/Tissue+Photo	Centre for Biodiversity Genomics	250um plankton tow 3 plankton tows x 1 transect
OZFWC	OZFWC810-12	BIOUG01704-C08	110801-CHUFW40-SP1	BOLD:AAA4353		657[0n]	2		1	Yes				01-Aug-2011	Leptodiaptomus tyrrelli sp. 3 CHU		FW40P	E-Vouchered:DNA/Tissue+Photo	Centre for Biodiversity Genomics	250um plankton tow 3 plankton tows x 1 transect
OZFWC	OZFWC811-12	BIOUG01704-C09	110801-CHUFW40-SB1	BOLD:AAA4353		657[0n]	2		1	Yes				01-Aug-2011	Leptodiaptomus tyrrelli sp. 3 CHU		FW40B	E-Vouchered:DNA/Tissue+Photo	Centre for Biodiversity Genomics	Very few places where benthic scrape was possible (at periphery) 100um hand net Benthic scrape with hand net (1m)
OZFWC	OZFWC816-12	BIOUG01704-D02	110801-CHUFW40-SB1	BOLD:AAA4353		657[0n]	2		1	Yes				01-Aug-2011	Leptodiaptomus tyrrelli sp. 3 CHU		FW40B	E-Vouchered:DNA/Tissue+Photo	Centre for Biodiversity Genomics	Very few places where benthic scrape was possible (at periphery) 100um hand net Benthic scrape with hand net (1m)
OZFWC	OZFWC821-12	BIOUG01704-D07	110801-CHUFW41-SP1	BOLD:AAA4353		657[0n]	2		1	Yes				01-Aug-2011	Leptodiaptomus tyrrelli sp. 3 CHU		FW41P	E-Vouchered:DNA/Tissue+Photo	Centre for Biodiversity Genomics	250um plankton tow 3 plankton tows x 1 transect
OZFWC	OZFWC824-12	BIOUG01704-D10	110801-CHUFW41-SB1	BOLD:AAA4353		657[0n]	2		1	Yes				01-Aug-2011	Leptodiaptomus tyrrelli sp. 3 CHU		FW41B	E-Vouchered:DNA/Tissue+Photo	Centre for Biodiversity Genomics	Very few places where benthic scrape was possible (at periphery) 100um hand net Benthic scrape with hand net (1m)
OZFWC	OZFWC840-12	BIOUG01704-F02	110801-CHUFW42-SP1	BOLD:AAA4353		655[0n]	2		1	No				01-Aug-2011	Leptodiaptomus tyrrelli sp. 3 CHU		FW42P	E-Vouchered:DNA/Tissue+Photo	Centre for Biodiversity Genomics	3rd, 4th substrates including gravel and boulder. Large, unnamed pond, clear plankton zone. Close to mud flats. 250um plankton tow 3 transects x 1 plankton tow
OZFWC	OZFWC854-12	BIOUG01704-G04	110801-CHUFW42-SB1	BOLD:AAA4353		655[0n]	2		1	No				01-Aug-2011	Leptodiaptomus tyrrelli sp. 3 CHU		FW42B	E-Vouchered:DNA/Tissue+Photo	Centre for Biodiversity Genomics	3rd, 4th substrates including gravel and boulder. Large, unnamed pond, clear plankton zone. Close to mud flats. 100um hand net 1 person x 2min x 7m with hand net
OZFWC	OZFWC961-12	BIOUG01705-H04	L#10PROBE-8908	BOLD:AAA4353		658[0n]	2		1	Yes				02-Aug-2010	Leptodiaptomus tyrrelli sp. 3 CHU				Centre for Biodiversity Genomics	Sub: Decaying organic material (soil) and rock ~2m out: Veg: Willow: Depth: 20cm: Soil overhang on shore Kick net/plankton tow
OZFWC	OZFWC962-12	BIOUG01705-H05	L#10PROBE-8912	BOLD:AAA4353		655[0n]	2		1	Yes				02-Aug-2010	Leptodiaptomus tyrrelli sp. 3 CHU				Centre for Biodiversity Genomics	Sub: Decaying organic material (soil) and rock ~2m out: Veg: Willow: Depth: 20cm: Soil overhang on shore Kick net/plankton tow
OZFWC	OZFWC964-12	BIOUG01705-H07	L#10PROBE-8059	BOLD:AAA4353		655[0n]	2		1	No				16-Jul-2010	Leptodiaptomus tyrrelli sp. 3 CHU				Centre for Biodiversity Genomics	Sub: Large rocks and sand: Veg: Aquatic plants: Depth: 39cm: Tadpoles Kick net/plankton tow
BROW	BROW279-24	CH832-G02	COCALIM201220	BOLD:AGC2224	ECO-CH-Z	629[0n]	2		1	Yes				20-Dec-2020	Mastigodiaptomus	Adult			El Colegio de la Frontera Sur, Unidad Chetumal
FWC	ZPC481-18	CCDB 24625 A04	71 30	BOLD:ADM8153		658[0n]	2		1	Yes				26-Apr-2017	Mastigodiaptomus albuquerquensis				Centre for Biodiversity Genomics	Blue
FWC	ZPC483-18	CCDB 24625 A06	32	BOLD:ADM8153		658[0n]	2		1	Yes				26-Apr-2017	Mastigodiaptomus albuquerquensis				Centre for Biodiversity Genomics	Blue
FWC	ZPC492-18	CCDB 24625 B03	4	BOLD:ADM8153		641[0n]	2		1	Yes				28-Apr-2017	Mastigodiaptomus albuquerquensis	Adult	With eggs		Centre for Biodiversity Genomics	Blue. Face-on
COPMG	ZPLMX248-06	ZPLMX279	Sample 1174	BOLD:AAC4390	ECO-CH-Z-03328	560[1n]	2	EU770486	2	Yes				03-Oct-2004	Mastigodiaptomus albuquerquensis				El Colegio de la Frontera Sur	GPS WGS84
COPMG	ZPLMX525-06	ZPLMX556	Sample 1174	BOLD:AAC4390		623[0n]	2	EU770477		No				03-Oct-2004	Mastigodiaptomus albuquerquensis	A			El Colegio de la Frontera Sur
COPMG	ZPLMX526-06	ZPLMX557	Sample 1174	BOLD:AAC4390	ECO-CH-Z-03178	657[2n]	2	EU770481	1	Yes				03-Oct-2004	Mastigodiaptomus albuquerquensis				El Colegio de la Frontera Sur	GPS WGS84
COPMG	ZPLMX528-06	ZPLMX559	Sample 1174	BOLD:AAC4390		607[0n]	2	EU770478		Yes				03-Oct-2004	Mastigodiaptomus albuquerquensis	A			El Colegio de la Frontera Sur
MMAST	MMAST001-12	MALB-001	K55JU091012	BOLD:AAC4390		559[1n]	2	KC860774		Yes				09-Oct-2012	Mastigodiaptomus albuquerquensis	A			El Colegio de la Frontera Sur, Unidad Chetumal	Eggs sequenced
MMAST	MMAST002-12	MALB-002	K55JU091012	BOLD:AAC4390		616[1n]	2	KC860773		Yes				09-Oct-2012	Mastigodiaptomus albuquerquensis	A			El Colegio de la Frontera Sur, Unidad Chetumal	Eggs sequenced
MMAST	MMAST005-12	MALB-005	K55JU091012	BOLD:AAC4390		512[2n]	2	KC860772		Yes				09-Oct-2012	Mastigodiaptomus albuquerquensis	A			El Colegio de la Frontera Sur, Unidad Chetumal	Eggs sequenced
MMAST	MMAST006-12	MALB-006	K55JU091012	BOLD:AAC4390		593[0n]	2	KC860771		Yes				09-Oct-2012	Mastigodiaptomus albuquerquensis	A			El Colegio de la Frontera Sur, Unidad Chetumal
MMAST	MMAST007-12	MALB-007	K55JU091012	BOLD:AAC4390		593[0n]	2	KC860770		Yes				09-Oct-2012	Mastigodiaptomus albuquerquensis	A			El Colegio de la Frontera Sur, Unidad Chetumal
MMAST	MMAST008-12	MALB-008	K55JU091012	BOLD:AAC4390		657[0n]	2	KC860769		Yes				09-Oct-2012	Mastigodiaptomus albuquerquensis	A			El Colegio de la Frontera Sur, Unidad Chetumal
MMAST	MMAST009-12	MALB-009	K55JU091012	BOLD:AAC4390		528[1n]	2	KC860768		Yes				09-Oct-2012	Mastigodiaptomus albuquerquensis	A			El Colegio de la Frontera Sur, Unidad Chetumal
MMAST	MMAST010-12	MALB-010	K55JU091012	BOLD:AAC4390		501[0n]	2	KC860767		Yes				09-Oct-2012	Mastigodiaptomus albuquerquensis	A			El Colegio de la Frontera Sur, Unidad Chetumal
MMAST	MMAST011-12	MALB-011	LBUSTIL111012	BOLD:AAC4390		570[0n]	2	KC860766		Yes				11-Oct-2012	Mastigodiaptomus albuquerquensis	A			El Colegio de la Frontera Sur, Unidad Chetumal	Eggs sequenced
MMAST	MMAST012-12	MALB-012	LBUSTIL111012	BOLD:AAC4390		516[0n]	2	KC860765	3	Yes				11-Oct-2012	Mastigodiaptomus albuquerquensis	A			El Colegio de la Frontera Sur, Unidad Chetumal	Eggs sequenced
MMAST	MMAST013-12	MALB-013	LBUSTIL111012	BOLD:AAC4390		535[0n]	2	KC860764		Yes				11-Oct-2012	Mastigodiaptomus albuquerquensis	A			El Colegio de la Frontera Sur, Unidad Chetumal	Eggs sequenced
MMAST	MMAST019-12	MALB-019	LBUSTIL111012	BOLD:AAC4390		528[0n]	2	KC860762		Yes				11-Oct-2012	Mastigodiaptomus albuquerquensis	A			El Colegio de la Frontera Sur, Unidad Chetumal	Eggs sequenced
COPMG	ZPLMX161-06	ZPLMX192	Sample 1220	BOLD:AAC4388	ECO-CH-Z-03445	590[4n]	2	EU770480		Yes				05-Oct-2004	Mastigodiaptomus albuquerquensis				El Colegio de la Frontera Sur	GPS WGS84
COPMG	ZPLMX538-06	ZPLMX569	Sample 1220	BOLD:AAC4388	ECO-CH-Z-03445	578[0n]	2	EU770482		Yes				05-Oct-2004	Mastigodiaptomus albuquerquensis				El Colegio de la Frontera Sur	GPS WGS84
COPMG	ZPLMX540-06	ZPLMX571	Sample 1220	BOLD:AAC4388	ECO-CH-Z-03445	657[0n]	2	EU770483		Yes				05-Oct-2004	Mastigodiaptomus albuquerquensis				El Colegio de la Frontera Sur	GPS WGS84
ZPLMC	ZPLMX524-06	ZPLMX555	Sample 1174			544[0n]	2			Yes				03-Oct-2004	Mastigodiaptomus albuquerquensis	A			El Colegio de la Frontera Sur
ZPLMC	ZPLMX527-06	ZPLMX558	Sample 1174			576[0n]	2			No				03-Oct-2004	Mastigodiaptomus albuquerquensis	A			El Colegio de la Frontera Sur
MMAST	MMAST014-12	MALB-014	LBUSTIL111012			641[1n]	2	KC860763	3	Yes				11-Oct-2012	Mastigodiaptomus albuquerquensis	A			El Colegio de la Frontera Sur, Unidad Chetumal
FAMX	MMAST015-12	MALB-015	LBUSTIL111012			569[2n]	2			No				11-Oct-2012	Mastigodiaptomus albuquerquensis	A			El Colegio de la Frontera Sur, Unidad Chetumal
GBAAS	GBA14277-13	KC617100			CTM0093	581[6n]		KC617100		No				31-Dec-2008	Mastigodiaptomus albuquerquensis				Mined from GenBank, NCBI
COPMG	ZPLMX212-06	ZPLMX243	CA100905	BOLD:AAF1220	ECO-CH-Z-03320	657[0n]	2	EU770527	5	Yes				10-Sep-2005	Mastigodiaptomus alexei				El Colegio de la Frontera Sur	GPS WGS84
COPMG	ZPLMX558-06	ZPLMX589	CA100905	BOLD:AAF1220	ECO-CH-Z-03320	657[0n]	2	EU770528		Yes				10-Sep-2005	Mastigodiaptomus alexei				El Colegio de la Frontera Sur	GPS WGS84
COPMG	ZPLMX561-06	ZPLMX592	CA100905	BOLD:AAF1220	ECO-CH-Z-03179	657[0n]	2	EU770530	1	Yes				10-Sep-2005	Mastigodiaptomus alexei				El Colegio de la Frontera Sur	GPS WGS84
GBAAS	GBA14284-13	KC617081		BOLD:ABZ7048	ZMXII-616	656[0n]		KC617081		No				24-May-2007	Mastigodiaptomus cf. albuquerquensis				Mined from GenBank, NCBI
GBAAS	GBA14285-13	KC617080		BOLD:ABZ7048	ZMXII-570	657[3n]		KC617080		No				24-May-2007	Mastigodiaptomus cf. albuquerquensis				Mined from GenBank, NCBI
GBAAS	GBA14286-13	KC617079		BOLD:ABZ7048	ZMXII-604	656[4n]		KC617079		No				24-May-2007	Mastigodiaptomus cf. albuquerquensis				Mined from GenBank, NCBI
GBAAS	GBA14287-13	KC617078		BOLD:ABZ7048	ZMXII-592	656[2n]		KC617078		No				24-May-2007	Mastigodiaptomus cf. albuquerquensis				Mined from GenBank, NCBI
GBAAS	GBA14347-13	KC617385		BOLD:ABZ7048	HE-611	658[0n]		KC617385		No				23-Jun-2011	Mastigodiaptomus cf. albuquerquensis				Mined from GenBank, NCBI
GBAAS	GBA14348-13	KC617384		BOLD:ABZ7048	HE-611.1	658[0n]		KC617384		No				23-Jun-2011	Mastigodiaptomus cf. albuquerquensis				Mined from GenBank, NCBI
GBAAS	GBA14280-13	KC617085		BOLD:AAG9522	ZMXII-092	620[0n]		KC617085		No				15-Jun-2007	Mastigodiaptomus cf. nesus				Mined from GenBank, NCBI
GBAAS	GBA14281-13	KC617084		BOLD:AAG9522	ZMXII-080	605[0n]		KC617084		No				15-Jun-2007	Mastigodiaptomus cf. nesus				Mined from GenBank, NCBI
GBAAS	GBA14282-13	KC617083		BOLD:AAG9522	ZMXII-508	657[0n]		KC617083		No				15-Jun-2007	Mastigodiaptomus cf. nesus				Mined from GenBank, NCBI
GBAAS	GBA14283-13	KC617082		BOLD:AAG9522	ZMXII-068	617[0n]		KC617082		No				15-Jun-2007	Mastigodiaptomus cf. nesus				Mined from GenBank, NCBI
SKAAN	SKAAN308-19	CH758-B11	MINIC240819	BOLD:AAG9522	ECO-CH-Z	620[0n]	2	MZ518043	2	Yes				24-Aug-2019	Mastigodiaptomus cf. nesus				El Colegio de la Frontera Sur, Unidad Chetumal
COPMG	ZPLMX234-06	ZPLMX265	Sample 1321	BOLD:AAC8649	ECO-CH-Z-03313	606[0n]	2	EU770505	2	Yes				31-Jul-2005	Mastigodiaptomus cf. reidae				El Colegio de la Frontera Sur	GPS WGS84
COPMG	ZPLMX247-06	ZPLMX278	Sample 1321	BOLD:AAC8649	ECO-CH-Z-03313	593[4n]	2	EU770506	2	Yes				31-Jul-2005	Mastigodiaptomus cf. reidae				El Colegio de la Frontera Sur	GPS WGS84
COPMG	ZPLMX545-06	ZPLMX576	Sample 1321	BOLD:AAC8649	ECO-CH-Z-03313	580[0n]	2	EU770502	2	Yes				31-Jul-2005	Mastigodiaptomus cf. reidae				El Colegio de la Frontera Sur	GPS WGS84
COPMG	ZPLMX546-06	ZPLMX577	Sample 1321	BOLD:AAC8649		657[0n]	2	EU770503		Yes				31-Jul-2005	Mastigodiaptomus cf. reidae				El Colegio de la Frontera Sur	GPS WGS84
COPMG	ZPLMX550-06	ZPLMX581	Sample 1321	BOLD:AAC8649		570[0n]	2	EU770501		Yes				31-Jul-2005	Mastigodiaptomus cf. reidae				El Colegio de la Frontera Sur	GPS WGS84
COPMG	ZPLMX551-06	ZPLMX582	Sample 1321	BOLD:AAC8649		657[0n]	2	EU770504		Yes				31-Jul-2005	Mastigodiaptomus cf. reidae				El Colegio de la Frontera Sur	GPS WGS84
COPMG	ZPLMX556-06	ZPLMX587	Sample 1321	BOLD:AAC8649	ECO-CH-Z-03313	657[0n]	2	EU770507	2	Yes				31-Jul-2005	Mastigodiaptomus cf. reidae				El Colegio de la Frontera Sur	GPS WGS84
COPMG	ZPLMX162-06	ZPLMX193	Sample 1126	BOLD:AAJ1590	ECO-CH-Z-03330	618[0n]	2	EU770499	3	Yes				29-Sep-2004	Mastigodiaptomus cihuatlan				El Colegio de la Frontera Sur	GPS WGS84
MCM	MCM346-15	MAGA-0156	Cala125_Cam01	BOLD:ACX8828		607[0n]	2			Yes				28-Aug-2014	Mastigodiaptomus cuneatus	Adult			El Colegio de la Frontera Sur, Unidad Chetumal	Entire body
MCM	MCM065-11	Cala065	vlu01	BOLD:AAU1038	ECOCH-Z-10327	590[4n]	2			No				30-Jul-2010	Mastigodiaptomus ha	A			El Colegio de la Frontera Sur, Unidad Chetumal
MCM	MCM066-11	Cala066	vlu02	BOLD:AAU1038	ECOCH-Z-10327	591[1n]	2			No				30-Jul-2010	Mastigodiaptomus ha	A			El Colegio de la Frontera Sur, Unidad Chetumal
MCM	MCM069-11	Cala069	vlu05	BOLD:AAU1038	ECOCH-Z-10327	573[3n]	2			No				30-Jul-2010	Mastigodiaptomus ha	A			El Colegio de la Frontera Sur, Unidad Chetumal
MCM	MCM951-20	CH791-A01	Cala-243	BOLD:AAU1038		650[0n]	2			Yes				11-Oct-2020	Mastigodiaptomus ha	Adult			El Colegio de la Frontera Sur, Unidad Chetumal
MCM	MCM953-20	CH791-A03	Cala-245	BOLD:AAU1038		650[0n]	2			No				11-Oct-2020	Mastigodiaptomus ha	Adult			El Colegio de la Frontera Sur, Unidad Chetumal
MCM	MCM954-20	CH791-A04	Cala-246	BOLD:AAU1038		650[0n]	2			Yes				11-Oct-2020	Mastigodiaptomus ha	Adult			El Colegio de la Frontera Sur, Unidad Chetumal
MCM	MCM955-20	CH791-A05	Cala-247	BOLD:AAU1038		650[0n]	2			Yes				11-Oct-2020	Mastigodiaptomus ha				El Colegio de la Frontera Sur, Unidad Chetumal	Eggs
MCM	MCM957-20	CH791-A07	Cala-249	BOLD:AAU1038		650[0n]	2			Yes				11-Oct-2020	Mastigodiaptomus ha	Adult			El Colegio de la Frontera Sur, Unidad Chetumal	Furca
MCM	MCM958-20	CH791-A08	Cala-250	BOLD:AAU1038		650[0n]	2			Yes				11-Oct-2020	Mastigodiaptomus ha	Adult			El Colegio de la Frontera Sur, Unidad Chetumal	Abdomen
MCM	MCM959-20	CH791-A09	Cala-251	BOLD:AAU1038		650[0n]	2			Yes				11-Oct-2020	Mastigodiaptomus ha	Adult			El Colegio de la Frontera Sur, Unidad Chetumal	Furca
MCM	MCM961-20	CH791-A11	Cala-253	BOLD:AAU1038		650[0n]	2			No				11-Oct-2020	Mastigodiaptomus ha	Adult			El Colegio de la Frontera Sur, Unidad Chetumal
MCM	MCM1011-20	CH791-F01	Cala-255	BOLD:AAU1038		656[0n]	2			Yes				11-Oct-2020	Mastigodiaptomus ha				El Colegio de la Frontera Sur, Unidad Chetumal	Ovisac
MCM	MCM1012-20	CH791-F02	Cala-256	BOLD:AAU1038		650[0n]	2			Yes				11-Oct-2020	Mastigodiaptomus ha	Adult	with pointed proyection in 5ft pediger		El Colegio de la Frontera Sur, Unidad Chetumal	Entire Body
MCM	MCM1013-20	CH791-F03	Cala-257	BOLD:AAU1038		650[0n]	2			Yes				11-Oct-2020	Mastigodiaptomus ha	Adult	with pointed proyection in 5ft pediger		El Colegio de la Frontera Sur, Unidad Chetumal	Entire Body
MCM	MCM1014-20	CH791-F04	Cala-258	BOLD:AAU1038		650[0n]	2			No				11-Oct-2020	Mastigodiaptomus ha	Adult	with pointed proyection in 5ft pediger		El Colegio de la Frontera Sur, Unidad Chetumal	Entire Body
MCM	MCM1015-20	CH791-F05	Cala-259	BOLD:AAU1038		650[0n]	2			Yes				11-Oct-2020	Mastigodiaptomus ha	Adult	with pointed proyection in 5ft pediger		El Colegio de la Frontera Sur, Unidad Chetumal	Entire Body
MCM	MCM1016-20	CH791-F06	Cala-260	BOLD:AAU1038		650[0n]	2			Yes				11-Oct-2020	Mastigodiaptomus ha	Adult	with pointed proyection in 5ft pediger		El Colegio de la Frontera Sur, Unidad Chetumal	Entire Body
MCM	MCM1017-20	CH791-F07	Cala-261	BOLD:AAU1038		650[0n]	2			No				11-Oct-2020	Mastigodiaptomus ha	Adult	with pointed proyection in 5ft pediger		El Colegio de la Frontera Sur, Unidad Chetumal	Entire Body
MCM	MCM1018-20	CH791-F08	Cala-262	BOLD:AAU1038		650[0n]	2			Yes				11-Oct-2020	Mastigodiaptomus ha	Adult	with pointed proyection in 5ft pediger		El Colegio de la Frontera Sur, Unidad Chetumal	Entire Body
MCM	MCM1019-20	CH791-F09	Cala-263	BOLD:AAU1038		650[0n]	2			Yes				11-Oct-2020	Mastigodiaptomus ha	Adult	with pointed proyection in 5ft pediger		El Colegio de la Frontera Sur, Unidad Chetumal	Entire Body
MCM	MCM1020-20	CH791-F10	Cala-264	BOLD:AAU1038		650[0n]	2			Yes				11-Oct-2020	Mastigodiaptomus ha	Adult	with pointed proyection in 5ft pediger		El Colegio de la Frontera Sur, Unidad Chetumal	Entire Body
MCM	MCM1021-20	CH791-F11	Cala-265	BOLD:AAU1038		650[0n]	2			Yes				11-Oct-2020	Mastigodiaptomus ha	Adult			El Colegio de la Frontera Sur, Unidad Chetumal
MCM	MCM1024-20	CH791-G02	Cala-268	BOLD:AAU1038		650[0n]	2			Yes				11-Oct-2020	Mastigodiaptomus ha	Adult			El Colegio de la Frontera Sur, Unidad Chetumal	Entire Body
MCM	MCM1025-20	CH791-G03	Cala-269	BOLD:AAU1038		650[0n]	2			Yes				11-Oct-2020	Mastigodiaptomus ha	Adult			El Colegio de la Frontera Sur, Unidad Chetumal	Entire Body
MCM	MCM1026-20	CH791-G04	Cala-270	BOLD:AAU1038		650[0n]	2			Yes				11-Oct-2020	Mastigodiaptomus ha	Adult			El Colegio de la Frontera Sur, Unidad Chetumal	Entire Body
MCM	MCM1027-20	CH791-G05	Cala-271	BOLD:AAU1038		615[0n]	2			Yes				11-Oct-2020	Mastigodiaptomus ha	Adult			El Colegio de la Frontera Sur, Unidad Chetumal	Entire Body
MCM	MCM1028-20	CH791-G06	Cala-272	BOLD:AAU1038		650[0n]	2			Yes				11-Oct-2020	Mastigodiaptomus ha	Adult			El Colegio de la Frontera Sur, Unidad Chetumal	Entire Body
MCM	MCM1029-20	CH791-G07	Cala-273	BOLD:AAU1038		650[0n]	2			Yes				11-Oct-2020	Mastigodiaptomus ha	Adult			El Colegio de la Frontera Sur, Unidad Chetumal	Entire Body
MCM	MCM1030-20	CH791-G08	Cala-274	BOLD:AAU1038		615[0n]	2			Yes				11-Oct-2020	Mastigodiaptomus ha	Adult			El Colegio de la Frontera Sur, Unidad Chetumal	Entire Body
MCM	MCM1031-20	CH791-G09	Cala-275	BOLD:AAU1038		615[0n]	2			No				11-Oct-2020	Mastigodiaptomus ha	Adult			El Colegio de la Frontera Sur, Unidad Chetumal	Entire Body
MCM	MCM1032-20	CH791-G10	Cala-276	BOLD:AAU1038		615[0n]	2			No				11-Oct-2020	Mastigodiaptomus ha	Adult			El Colegio de la Frontera Sur, Unidad Chetumal	Entire Body
MCM	MCM1033-20	CH791-G11	Cala-277	BOLD:AAU1038		615[0n]	2			No				11-Oct-2020	Mastigodiaptomus ha	Adult			El Colegio de la Frontera Sur, Unidad Chetumal	Entire Body
MCM	MCM012-11	Cala012	bopua01		ECOCH-Z-10326	513[2n]	2			Yes				31-Jul-2010	Mastigodiaptomus ha	A			El Colegio de la Frontera Sur, Unidad Chetumal
MCM	MCM016-11	Cala016	bopua05		ECOCH-Z-10326	507[0n]	2			No				31-Jul-2010	Mastigodiaptomus ha	A			El Colegio de la Frontera Sur, Unidad Chetumal
MCM	MCM825-17	ACM-0255	Cala-236	BOLD:AEE8353		650[0n]	2		2	Yes				05-Jul-2017	Mastigodiaptomus montezumae	Adult			El Colegio de la Frontera Sur, Unidad Chetumal	Entire Body
MCM	MCM829-17	ACM-0259	Cala-240	BOLD:AEE6706		650[0n]	2			No				05-Jul-2017	Mastigodiaptomus montezumae	Adult			El Colegio de la Frontera Sur, Unidad Chetumal	Entire Body
MCM	MCM831-17	ACM-0261	Cala-242	BOLD:AEE3563		650[0n]	2			No				05-Jul-2017	Mastigodiaptomus montezumae	Adult			El Colegio de la Frontera Sur, Unidad Chetumal	Entire Body
MCM	MCM823-17	ACM-0253	Cala-234	BOLD:ADM1320		650[0n]	2			No				05-Jul-2017	Mastigodiaptomus montezumae	Adult			El Colegio de la Frontera Sur, Unidad Chetumal	Entire Body
MCM	MCM824-17	ACM-0254	Cala-235	BOLD:ADM1317		650[0n]	2		2	No				05-Jul-2017	Mastigodiaptomus montezumae	Adult			El Colegio de la Frontera Sur, Unidad Chetumal	Entire Body
COPMG	ZPLMX179-06	ZPLMX210	Sample 1317	BOLD:AAD9211		602[0n]	2	EU770511		Yes				20-Jul-2005	Mastigodiaptomus montezumae				El Colegio de la Frontera Sur	GPS WGS84
COPMG	ZPLMX563-06	ZPLMX594	Sample 1295	BOLD:AAD9211	ECO-CH-Z-03437	657[0n]	2	EU770512	1	Yes				15-Jul-2005	Mastigodiaptomus montezumae				El Colegio de la Frontera Sur	GPS WGS84
COPMG	ZPLMX564-06	ZPLMX595	Sample 1295	BOLD:AAD9211	ECO-CH-Z-03438	657[0n]	2	EU770513	1	Yes				15-Jul-2005	Mastigodiaptomus montezumae				El Colegio de la Frontera Sur	GPS WGS84
COPMG	ZPLMX565-06	ZPLMX596	Sample 1295	BOLD:AAD9211	ECO-CH-Z-03438	656[0n]	2	EU770514		Yes				15-Jul-2005	Mastigodiaptomus montezumae				El Colegio de la Frontera Sur	GPS WGS84
ZPII	ZPII1180-11	HE-162	EZAP220611	BOLD:AAD9211	ECO-CH-Z-08162	516[0n]	2	KC617091		No				22-Jun-2011	Mastigodiaptomus montezumae	A			El Colegio de la Frontera Sur, Unidad Chetumal	WGS84, Eggs sequenced
ZPII	ZPII1322-11	HE-150A	PTIM220611	BOLD:AAD9211	ECO-CH-Z-08169	664[0n]	4	KC617092		Yes				22-Jun-2011	Mastigodiaptomus montezumae	A			El Colegio de la Frontera Sur, Unidad Chetumal	WGS84, Eggs sequenced
ZPII	ZPII1323-11	HE-151A	PTIM220611	BOLD:AAD9211	ECO-CH-Z-08167	664[0n]	4	KC617093		Yes				22-Jun-2011	Mastigodiaptomus montezumae	A			El Colegio de la Frontera Sur, Unidad Chetumal	WGS84
ZPII	ZPII1326-11	HE-154A	PTIM220611	BOLD:AAD9211	ECO-CH-Z-08168	664[0n]	4	KC617094		Yes				22-Jun-2011	Mastigodiaptomus montezumae	A			El Colegio de la Frontera Sur, Unidad Chetumal	WGS84
ZPII	ZPII1335-11	HE-162A	EZAP220611	BOLD:AAD9211	ECO-CH-Z-08161	664[0n]	4	KC617095		Yes				22-Jun-2011	Mastigodiaptomus montezumae	A			El Colegio de la Frontera Sur, Unidad Chetumal	WGS84, Eggs sequenced
ZPII	ZPII1385-11	HE-212	K25ATOL220611	BOLD:AAD9211	ECO-CH-Z-08179	597[0n]	2	KC617088		No				22-Jun-2011	Mastigodiaptomus montezumae	A			El Colegio de la Frontera Sur, Unidad Chetumal	WGS84, Eggs sequenced
ZPII	ZPII1448-11	HE-274	SNICO220611	BOLD:AAD9211	ECO-CH-Z-08165	573[1n]	2	KC617086		No				22-Jun-2011	Mastigodiaptomus montezumae	A			El Colegio de la Frontera Sur, Unidad Chetumal	WGS84, Eggs sequenced
ZPII	ZPII1449-11	HE-275	SNICO220611	BOLD:AAD9211	ECO-CH-Z-08178	598[0n]	2	KC617097		Yes				22-Jun-2011	Mastigodiaptomus montezumae	A			El Colegio de la Frontera Sur, Unidad Chetumal	WGS84, Eggs sequenced
ZPII	ZPII1450-11	HE-276	SNICO220611	BOLD:AAD9211	ECO-CH-Z-08170	586[0n]	2	KC617096		Yes				22-Jun-2011	Mastigodiaptomus montezumae	A			El Colegio de la Frontera Sur, Unidad Chetumal	WGS84, Part sequenced
ZPLIV	ZPLIV479-11	HE-387	IRAMV220611	BOLD:AAD9211	ECO-CH-Z-08172	658[0n]	2	KC617685		Yes				22-Jun-2011	Mastigodiaptomus montezumae	A			El Colegio de la Frontera Sur, Unidad Chetumal	WGS84, Eggs sequenced
ZPLIV	ZPLIV481-11	HE-389	IRAMV220611	BOLD:AAD9211	ECO-CH-Z-08181	658[0n]	2	KC617690		Yes				22-Jun-2011	Mastigodiaptomus montezumae	A			El Colegio de la Frontera Sur, Unidad Chetumal	WGS84, Eggs sequenced
ZPLIV	ZPLIV487-11	HE-395	IRAMV220611	BOLD:AAD9211	ECO-CH-Z-08177	658[0n]	2	KC617691		Yes				22-Jun-2011	Mastigodiaptomus montezumae	A			El Colegio de la Frontera Sur, Unidad Chetumal	WGS84
ZPLIV	ZPLIV574-11	HE-387.1	IRAMV220611	BOLD:AAD9211	ECO-CH-Z-08173	658[0n]	4	KC617681		Yes				22-Jun-2011	Mastigodiaptomus montezumae	A			El Colegio de la Frontera Sur, Unidad Chetumal	WGS84, Eggs sequenced
ZPLIV	ZPLIV576-11	HE-389.1	IRAMV220611	BOLD:AAD9211	ECO-CH-Z-08180	658[0n]	4	KC617689		Yes				22-Jun-2011	Mastigodiaptomus montezumae	A			El Colegio de la Frontera Sur, Unidad Chetumal	WGS84, Eggs sequenced
ZPLIV	ZPLIV582-11	HE-395.1	IRAMV220611	BOLD:AAD9211	ECO-CH-Z-08176	658[0n]	4	KC617688		Yes				22-Jun-2011	Mastigodiaptomus montezumae	A			El Colegio de la Frontera Sur, Unidad Chetumal	WGS84
ZPLIV	ZPLIV681-11	HE-212.1	K25ATOL220611	BOLD:AAD9211	ECO-CH-Z-08182	658[0n]	4	KC617683		Yes				22-Jun-2011	Mastigodiaptomus montezumae	A			El Colegio de la Frontera Sur, Unidad Chetumal	WGS84, Eggs sequenced
ZPLIV	ZPLIV744-11	HE-274.1	SNICO220611	BOLD:AAD9211	ECO-CH-Z-08166	658[0n]	4	KC617694		Yes				22-Jun-2011	Mastigodiaptomus montezumae	A			El Colegio de la Frontera Sur, Unidad Chetumal	WGS84, Eggs sequenced
ZPLIV	ZPLIV745-11	HE-275.1	SNICO220611	BOLD:AAD9211	ECO-CH-Z-08164	658[0n]	4	KC617693		Yes				22-Jun-2011	Mastigodiaptomus montezumae	A			El Colegio de la Frontera Sur, Unidad Chetumal	WGS84, Eggs sequenced
ZPLIV	ZPLIV746-11	HE-276.1	SNICO220611	BOLD:AAD9211	ECO-CH-Z-08171	658[0n]	4	KC617692		Yes				22-Jun-2011	Mastigodiaptomus montezumae	A			El Colegio de la Frontera Sur, Unidad Chetumal	WGS84, Part sequenced
ZMIII	ZMIII899-12	HE-621	IRAMLIT2220611	BOLD:AAD9211	ECO-CH-Z-08174	658[0n]	2			Yes				22-Jun-2011	Mastigodiaptomus montezumae	A			El Colegio de la Frontera Sur, Unidad Chetumal	WGS84
ZMIII	ZMIII994-12	HE-621.1	IRAMLIT2220611	BOLD:AAD9211	ECO-CH-Z-08175	658[0n]	4			Yes				22-Jun-2011	Mastigodiaptomus montezumae	A			El Colegio de la Frontera Sur, Unidad Chetumal	WGS84
GBAAS	GBA14343-13	KC617389		BOLD:AAD9211	HE-621.1	658[0n]		KC617389		No				23-Jun-2011	Mastigodiaptomus montezumae				Mined from GenBank, NCBI
GBAAS	GBA14344-13	KC617388		BOLD:AAD9211	HE-621	658[0n]		KC617388		No				23-Jun-2011	Mastigodiaptomus montezumae				Mined from GenBank, NCBI
COPMG	ZPLMX175-06	ZPLMX206	Sample 1317	BOLD:AAD9210	ECO-CH-Z-03329	654[3n]	2	EU770508	1	Yes				20-Jul-2005	Mastigodiaptomus montezumae				El Colegio de la Frontera Sur	GPS WGS84
COPMG	ZPLMX177-06	ZPLMX208	Sample 1317	BOLD:AAD9210		657[2n]	2	EU770509	2	Yes				20-Jul-2005	Mastigodiaptomus montezumae				El Colegio de la Frontera Sur	GPS WGS84
ZPII	ZPII829-11	AS75	LCA150310	BOLD:AAD9210	ECO-CH-Z-08152	508[0n]	2			Yes				15-Mar-2010	Mastigodiaptomus montezumae	A			El Colegio de la Frontera Sur, Unidad Chetumal	WGS84
ZPII	ZPII1388-11	HE-215	K25ATOL220611	BOLD:AAD9210	ECO-CH-Z-08158	658[0n]	2	KC617089		Yes				22-Jun-2011	Mastigodiaptomus montezumae	A			El Colegio de la Frontera Sur, Unidad Chetumal	WGS84, Eggs sequenced
ZPLIV	ZPLIV480-11	HE-388	IRAMV220611	BOLD:AAD9210	ECO-CH-Z-08156	658[0n]	2	KC617686		Yes				22-Jun-2011	Mastigodiaptomus montezumae	A			El Colegio de la Frontera Sur, Unidad Chetumal	WGS84, Eggs sequenced
ZPLIV	ZPLIV575-11	HE-388.1	IRAMV220611	BOLD:AAD9210	ECO-CH-Z-08155	658[0n]	4	KC617695		Yes				22-Jun-2011	Mastigodiaptomus montezumae	A			El Colegio de la Frontera Sur, Unidad Chetumal	WGS84, Eggs sequenced
ZPLIV	ZPLIV682-11	HE-213.1	K25ATOL220611	BOLD:AAD9210	ECO-CH-Z-08160	658[0n]	4	KC617684		Yes				22-Jun-2011	Mastigodiaptomus montezumae	A			El Colegio de la Frontera Sur, Unidad Chetumal	WGS84, Eggs sequenced
ZPLIV	ZPLIV683-11	HE-214.1	K25ATOL220611	BOLD:AAD9210	ECO-CH-Z-08159	658[0n]	4	KC617687		Yes				22-Jun-2011	Mastigodiaptomus montezumae	A			El Colegio de la Frontera Sur, Unidad Chetumal	WGS84, Eggs sequenced
ZPLIV	ZPLIV684-11	HE-215.1	K25ATOL220611	BOLD:AAD9210	ECO-CH-Z-08157	658[0n]	4	KC617682		Yes				22-Jun-2011	Mastigodiaptomus montezumae	A			El Colegio de la Frontera Sur, Unidad Chetumal	WGS84, Eggs sequenced
ZMIII	ZMIII890-12	HE-612	IRAMLIT2220611	BOLD:AAD9210	ECO-CH-Z-08154	658[0n]	2			Yes				22-Jun-2011	Mastigodiaptomus montezumae	A			El Colegio de la Frontera Sur, Unidad Chetumal	WGS84, Eggs sequenced
ZMIII	ZMIII985-12	HE-612.1	IRAMLIT2220611	BOLD:AAD9210	ECO-CH-Z-08153	658[0n]	4			Yes				22-Jun-2011	Mastigodiaptomus montezumae	A			El Colegio de la Frontera Sur, Unidad Chetumal	WGS84, Eggs sequenced
GBAAS	GBA14279-13	KC617087		BOLD:AAD9210	AS75	508[0n]		KC617087		No				16-Mar-2010	Mastigodiaptomus montezumae				Mined from GenBank, NCBI
GBAAS	GBA14345-13	KC617387		BOLD:AAD9210	HE-612.1	658[0n]		KC617387		No				23-Jun-2011	Mastigodiaptomus montezumae				Mined from GenBank, NCBI
GBAAS	GBA14346-13	KC617386		BOLD:AAD9210	HE-612	658[0n]		KC617386		No				23-Jun-2011	Mastigodiaptomus montezumae				Mined from GenBank, NCBI
BACZP	BACZP443-16	BIOUG27652-F03	CACAX181114L	BOLD:AAD9210	ECOSUR-CH-Z	658[0n]	2	MG449275	1	Yes				18-Nov-2014	Mastigodiaptomus montezumae	Adult			El Colegio de la Frontera Sur, Unidad Chetumal
MCM	MCM822-17	ACM-0252	Cala-233	BOLD:AAD9210		650[0n]	2			No				05-Jul-2017	Mastigodiaptomus montezumae	Adult			El Colegio de la Frontera Sur, Unidad Chetumal	Entire Body
MCM	MCM826-17	ACM-0256	Cala-237	BOLD:AAD9210		650[0n]	2		1	Yes				05-Jul-2017	Mastigodiaptomus montezumae	Adult			El Colegio de la Frontera Sur, Unidad Chetumal	Entire Body
MCM	MCM827-17	ACM-0257	Cala-238	BOLD:AAD9210		650[0n]	2		1	Yes				05-Jul-2017	Mastigodiaptomus montezumae	Adult			El Colegio de la Frontera Sur, Unidad Chetumal	Entire Body
ZPII	ZPII078-07	ZMXII-068	1457	BOLD:AAG9522	ECO-CH-Z-08829	623[0n]	2			Yes				14-Jun-2007	Mastigodiaptomus nesus	A			El Colegio de la Frontera Sur, Unidad Chetumal	WGS84
ZPII	ZPII079-07	ZMXII-080	1457	BOLD:AAG9522	ECO-CH-Z-08812	611[0n]	2			Yes				14-Jun-2007	Mastigodiaptomus nesus	A			El Colegio de la Frontera Sur, Unidad Chetumal	WGS84
ZPII	ZPII080-07	ZMXII-092	1457	BOLD:AAG9522	ECO-CH-Z-08830	626[0n]	2			Yes				14-Jun-2007	Mastigodiaptomus nesus	A			El Colegio de la Frontera Sur, Unidad Chetumal	WGS84
ZPII	ZPII498-07	ZMXII-508	1456	BOLD:AAG9522	ECO-CH-Z-05963	663[0n]	2		1	Yes				14-Jun-2007	Mastigodiaptomus nesus	A			El Colegio de la Frontera Sur, Unidad Chetumal	WGS84, Eggs sequenced
CTM	CTM089-10	CTM0089	89	BOLD:AAG9522	ECO-CH-Z	661[1n]	2	HQ944362		Yes				01-Aug-2010	Mastigodiaptomus nesus	A			El Colegio de la Frontera Sur, Unidad Chetumal
MCM	MCM039-11	Cala039	min07	BOLD:AAG9522		582[0n]	2			No				01-Aug-2010	Mastigodiaptomus nesus	A			El Colegio de la Frontera Sur, Unidad Chetumal
MCM	MCM041-11	Cala041	min09	BOLD:AAG9522		595[0n]	2			No				01-Aug-2010	Mastigodiaptomus nesus	A			El Colegio de la Frontera Sur, Unidad Chetumal
SKAAN	SKAAN026-19	CH755-C02	DPADLM220819	BOLD:AAG9522	ECO-CH-Z	650[0n]	2	MZ517358	1	No				22-Aug-2019	Mastigodiaptomus nesus				El Colegio de la Frontera Sur, Unidad Chetumal
SKAAN	SKAAN027-19	CH755-C03	DPADLM220819	BOLD:AAG9522	ECO-CH-Z	650[0n]	2	MZ517810	2	Yes				22-Aug-2019	Mastigodiaptomus nesus				El Colegio de la Frontera Sur, Unidad Chetumal
SKAAN	SKAAN028-19	CH755-C04	DPADLM220819	BOLD:AAG9522	ECO-CH-Z	650[0n]	2	MZ517480	1	Yes				22-Aug-2019	Mastigodiaptomus nesus				El Colegio de la Frontera Sur, Unidad Chetumal
SKAAN	SKAAN036-19	CH755-C12	DPADLM220819	BOLD:AAG9522	ECO-CH-Z	650[0n]	2	MZ517965	1	Yes				22-Aug-2019	Mastigodiaptomus nesus				El Colegio de la Frontera Sur, Unidad Chetumal
SKAAN	SKAAN065-19	CH755-F05	DPADLI220819	BOLD:AAG9522	ECO-CH-Z	650[0n]	2	MZ517846	2	No				22-Aug-2019	Mastigodiaptomus nesus				El Colegio de la Frontera Sur, Unidad Chetumal
SKAAN	SKAAN066-19	CH755-F06	DPADLI220819	BOLD:AAG9522	ECO-CH-Z	650[0n]	2	MZ517589	3	Yes				22-Aug-2019	Mastigodiaptomus nesus				El Colegio de la Frontera Sur, Unidad Chetumal
SKAAN	SKAAN071-19	CH755-F11	CHAVELM220819	BOLD:AAG9522	ECO-CH-Z	650[0n]	2	MZ517464	3	Yes				22-Aug-2019	Mastigodiaptomus nesus				El Colegio de la Frontera Sur, Unidad Chetumal
SKAAN	SKAAN090-19	CH755-H06	CHAVELM220819	BOLD:AAG9522	ECO-CH-Z	650[0n]	2	MZ517675	2	Yes				22-Aug-2019	Mastigodiaptomus nesus				El Colegio de la Frontera Sur, Unidad Chetumal
SKAAN	SKAAN092-19	CH755-H08	CHAVELM220819	BOLD:AAG9522	ECO-CH-Z	650[0n]	2	MZ517853	2	No				22-Aug-2019	Mastigodiaptomus nesus				El Colegio de la Frontera Sur, Unidad Chetumal
SKAAN	SKAAN108-19	CH756-B01	CHAVELM220819	BOLD:AAG9522	ECO-CH-Z	620[1n]	2	MZ517470	3	Yes				22-Aug-2019	Mastigodiaptomus nesus				El Colegio de la Frontera Sur, Unidad Chetumal
SKAAN	SKAAN295-19	CH758-A10	MINIC240819	BOLD:AAG9522	ECO-CH-Z	620[0n]	2	MZ517268	2	Yes				24-Aug-2019	Mastigodiaptomus nesus				El Colegio de la Frontera Sur, Unidad Chetumal
SKAAN	SKAAN299-19	CH758-B02	MINIC240819	BOLD:AAG9522	ECO-CH-Z	620[0n]	2	MZ517839	2	Yes				24-Aug-2019	Mastigodiaptomus nesus				El Colegio de la Frontera Sur, Unidad Chetumal
SKAAN	SKAAN314-19	CH758-C05	MINIC240819	BOLD:AAG9522	ECO-CH-Z	620[1n]	2	MZ518069	2	No				24-Aug-2019	Mastigodiaptomus nesus				El Colegio de la Frontera Sur, Unidad Chetumal
SKAAN	SKAAN315-19	CH758-C06	MINIC240819	BOLD:AAG9522	ECO-CH-Z	620[0n]	2	MZ517729	2	No				24-Aug-2019	Mastigodiaptomus nesus				El Colegio de la Frontera Sur, Unidad Chetumal
SKAAN	SKAAN334-19	CH758-E01	MINIC240819	BOLD:AAG9522	ECO-CH-Z	620[0n]	2	MZ517454	2	No				24-Aug-2019	Mastigodiaptomus nesus				El Colegio de la Frontera Sur, Unidad Chetumal
SKAAN	SKAAN340-19	CH758-E07	MUYI230819	BOLD:AAG9522	ECO-CH-Z	620[0n]	2	MZ517429	2	No				23-Aug-2019	Mastigodiaptomus nesus				El Colegio de la Frontera Sur, Unidad Chetumal
SKAAN	SKAAN346-19	CH758-F01	MUYI230819	BOLD:AAG9522	ECO-CH-Z	620[0n]	2	MZ517704	2	Yes				23-Aug-2019	Mastigodiaptomus nesus				El Colegio de la Frontera Sur, Unidad Chetumal
SKAAN	SKAAN355-19	CH758-F10	MUYI230819	BOLD:AAG9522	ECO-CH-Z	620[0n]	2	MZ517261	2	Yes				23-Aug-2019	Mastigodiaptomus nesus				El Colegio de la Frontera Sur, Unidad Chetumal
SKAAN	SKAAN364-19	CH758-G07	MUYI230819	BOLD:AAG9522	ECO-CH-Z	620[0n]	2	MZ517519	2	Yes				23-Aug-2019	Mastigodiaptomus nesus				El Colegio de la Frontera Sur, Unidad Chetumal
SKAAN	SKAAN367-19	CH758-G10	MUYI230819	BOLD:AAG9522	ECO-CH-Z	620[0n]	2	MZ517560	2	Yes				23-Aug-2019	Mastigodiaptomus nesus				El Colegio de la Frontera Sur, Unidad Chetumal
SKAAN	SKAAN389-19	CH759-A09	CHUNPI240819	BOLD:AAG9522	ECO-CH-Z	620[0n]	2	MZ517724	2	No				24-Aug-2019	Mastigodiaptomus nesus				El Colegio de la Frontera Sur, Unidad Chetumal
SKAAN	SKAAN413-19	CH759-C09	CHUNM240819	BOLD:AAG9522	ECO-CH-Z	620[0n]	2	MZ517756	2	Yes				24-Aug-2019	Mastigodiaptomus nesus				El Colegio de la Frontera Sur, Unidad Chetumal
SKAAN	SKAAN418-19	CH759-D02	CHUNM240819	BOLD:AAG9522	ECO-CH-Z	620[0n]	2	MZ517615	2	Yes				24-Aug-2019	Mastigodiaptomus nesus				El Colegio de la Frontera Sur, Unidad Chetumal
SKAAN	SKAAN510-19	CH760-C11	MUYII240819	BOLD:AAG9522	ECO-CH-Z	518[0n]	2	MZ518088		No				24-Aug-2019	Mastigodiaptomus nesus				El Colegio de la Frontera Sur, Unidad Chetumal
SKAAN	SKAAN513-19	CH760-D02	MUYII240819	BOLD:AAG9522	ECO-CH-Z	620[0n]	2	MZ517786		Yes				24-Aug-2019	Mastigodiaptomus nesus				El Colegio de la Frontera Sur, Unidad Chetumal
SKAAN	SKAAN549-19	CH760-G02	MUYII240819	BOLD:AAG9522	ECO-CH-Z	620[0n]	2	MZ517840	2	Yes				24-Aug-2019	Mastigodiaptomus nesus				El Colegio de la Frontera Sur, Unidad Chetumal
SKAAN	SKAAN561-19	CH760-H02	MUYII240819	BOLD:AAG9522	ECO-CH-Z	620[0n]	2	MZ517648		Yes				24-Aug-2019	Mastigodiaptomus nesus				El Colegio de la Frontera Sur, Unidad Chetumal
SKAAN	SKAAN565-19	CH760-H06	MUYII240819	BOLD:AAG9522	ECO-CH-Z	600[0n]	2	MZ517489		No				24-Aug-2019	Mastigodiaptomus nesus				El Colegio de la Frontera Sur, Unidad Chetumal
SKAAN	SKAAN573-19	CH761-A03	MUYI240819	BOLD:AAG9522	ECO-CH-Z	620[0n]	2	MZ517690	2	Yes				24-Aug-2019	Mastigodiaptomus nesus				El Colegio de la Frontera Sur, Unidad Chetumal
SKAAN	SKAAN577-19	CH761-A07	MUYI240819	BOLD:AAG9522	ECO-CH-Z	620[0n]	2	MZ517263	2	Yes				24-Aug-2019	Mastigodiaptomus nesus				El Colegio de la Frontera Sur, Unidad Chetumal
SKAAN	SKAAN586-19	CH761-B04	MUYI240819	BOLD:AAG9522	ECO-CH-Z	657[0n]	2	MZ517512	2	Yes				24-Aug-2019	Mastigodiaptomus nesus				El Colegio de la Frontera Sur, Unidad Chetumal	With eggs
SKAAN	SKAAN598-19	CH761-C04	MUYI240819	BOLD:AAG9522	ECO-CH-Z	657[0n]	2	MZ517513	2	Yes				24-Aug-2019	Mastigodiaptomus nesus				El Colegio de la Frontera Sur, Unidad Chetumal
SKAAN	SKAAN603-19	CH761-C09	MUYI240819	BOLD:AAG9522	ECO-CH-Z	588[0n]	2	MZ517373	2	No				24-Aug-2019	Mastigodiaptomus nesus				El Colegio de la Frontera Sur, Unidad Chetumal	With eggs
SKAAN	SKAAN608-19	CH761-D02	MUYI240819	BOLD:AAG9522	ECO-CH-Z	657[0n]	2	MZ517941	2	Yes				24-Aug-2019	Mastigodiaptomus nesus				El Colegio de la Frontera Sur, Unidad Chetumal
SKAAN	SKAAN609-19	CH761-D03	MUYI240819	BOLD:AAG9522	ECO-CH-Z	657[0n]	2	MZ517852	2	Yes				24-Aug-2019	Mastigodiaptomus nesus				El Colegio de la Frontera Sur, Unidad Chetumal
SKAAN	SKAAN611-19	CH761-D05	MUYI240819	BOLD:AAG9522	ECO-CH-Z	657[0n]	2	MZ517736	2	Yes				24-Aug-2019	Mastigodiaptomus nesus				El Colegio de la Frontera Sur, Unidad Chetumal
SKAAN	SKAAN612-19	CH761-D06	MUYI240819	BOLD:AAG9522	ECO-CH-Z	657[0n]	2	MZ517898	2	Yes				24-Aug-2019	Mastigodiaptomus nesus				El Colegio de la Frontera Sur, Unidad Chetumal
SKAAN	SKAAN619-19	CH761-E01	MUYI240819	BOLD:AAG9522	ECO-CH-Z	562[0n]	2	MZ517889	2	No				24-Aug-2019	Mastigodiaptomus nesus				El Colegio de la Frontera Sur, Unidad Chetumal
SKAAN	SKAAN625-19	CH761-E07	MUYI240819	BOLD:AAG9522	ECO-CH-Z	600[0n]	2	MZ517971	2	Yes				24-Aug-2019	Mastigodiaptomus nesus				El Colegio de la Frontera Sur, Unidad Chetumal
EXDB	EXDB026-20	CH769-C02	CHICTL3060320	BOLD:AAG9522	ECO-CH-Z	624[1n]			1	No				06-Mar-2020	Mastigodiaptomus nesus				El Colegio de la Frontera Sur, Unidad Chetumal
EXDB	EXDB028-20	CH769-C04	CHICTL3060320	BOLD:AAG9522	ECO-CH-Z	597[0n]	2		1	No				06-Mar-2020	Mastigodiaptomus nesus				El Colegio de la Frontera Sur, Unidad Chetumal
EXDB	EXDB049-20	CH769-E02	CHICTL3060320	BOLD:AAG9522	ECO-CH-Z	627[0n]	2		2	No				06-Mar-2020	Mastigodiaptomus nesus				El Colegio de la Frontera Sur, Unidad Chetumal	Egg
EXDB	EXDB063-20	CH769-F04	CHICTL2060320	BOLD:AAG9522	ECO-CH-Z	650[2n]	2		1	Yes				06-Mar-2020	Mastigodiaptomus nesus				El Colegio de la Frontera Sur, Unidad Chetumal	With eggs
EXDB	EXDB105-20	CH770-A12	SUYTL070320	BOLD:AAG9522	ECO-CH-Z	553[0n]	2			No				07-Mar-2020	Mastigodiaptomus nesus	Adult			El Colegio de la Frontera Sur, Unidad Chetumal	With 2 eggs
EXDB	EXDB191-20	CH771-A04	CHICTL1060320	BOLD:AAG9522	ECO-CH-Z	650[0n]	2		1	Yes				06-Mar-2020	Mastigodiaptomus nesus	Adult			El Colegio de la Frontera Sur, Unidad Chetumal
EXDB	EXDB194-20	CH771-A07	CHICTL1060320	BOLD:AAG9522	ECO-CH-Z	612[0n]	2			No				06-Mar-2020	Mastigodiaptomus nesus	Adult			El Colegio de la Frontera Sur, Unidad Chetumal
EXDB	EXDB196-20	CH771-A09	CHICTL1060320	BOLD:AAG9522	ECO-CH-Z	630[0n]	2		1	No				06-Mar-2020	Mastigodiaptomus nesus	Adult			El Colegio de la Frontera Sur, Unidad Chetumal
EXDB	EXDB197-20	CH771-A10	CHICTL1060320	BOLD:AAG9522	ECO-CH-Z	650[0n]	2		1	Yes				06-Mar-2020	Mastigodiaptomus nesus	Adult			El Colegio de la Frontera Sur, Unidad Chetumal
EXDB	EXDB198-20	CH771-A11	CHICTL1060320	BOLD:AAG9522	ECO-CH-Z	630[0n]	2		1	No				06-Mar-2020	Mastigodiaptomus nesus	Adult			El Colegio de la Frontera Sur, Unidad Chetumal
EXDB	EXDB199-20	CH771-A12	CHICTL1060320	BOLD:AAG9522	ECO-CH-Z	573[0n]	2		1	No				06-Mar-2020	Mastigodiaptomus nesus	Adult			El Colegio de la Frontera Sur, Unidad Chetumal
EXDB	EXDB1081-21	CH780-E02	SELAZLIM260321	BOLD:AAG9522	ECO-CH-Z	657[0n]	2		1	No				26-Mar-2021	Mastigodiaptomus nesus				El Colegio de la Frontera Sur, Unidad Chetumal
EXDB	EXDB1201-21	CH781-G04	SELAZLIT260321	BOLD:AAG9522	ECO-CH-Z	657[0n]	2		1	No				26-Mar-2021	Mastigodiaptomus nesus				El Colegio de la Frontera Sur, Unidad Chetumal
SKAAN	SKAAN107-19	CH756-A12	CHAVELM220819		ECO-CH-Z	520[0n]	2	MZ517474	2	No				22-Aug-2019	Mastigodiaptomus nesus				El Colegio de la Frontera Sur, Unidad Chetumal
EXDB	EXDB037-20	CH769-D01	CHICTL3060320		ECO-CH-Z	549[0n]	2		1	No			Yes	06-Mar-2020	Mastigodiaptomus nesus				El Colegio de la Frontera Sur, Unidad Chetumal
SMONY	SMONY006-25	CH879-A06	STAMAORO161023TL	BOLD:AHA6449	ECO-CH-Z	650[0n]	2			Yes					Mastigodiaptomus patzcuarensis	Juvenil			El Colegio de la Frontera Sur, Unidad Chetumal
SMONY	SMONY009-25	CH879-A09	STAMAORO161023TL	BOLD:AHA6449	ECO-CH-Z	650[0n]	2			Yes					Mastigodiaptomus patzcuarensis	Adult			El Colegio de la Frontera Sur, Unidad Chetumal
SMONY	SMONY010-25	CH879-A10	STAMAORO161023TL	BOLD:AHA6449	ECO-CH-Z	650[0n]	2			No					Mastigodiaptomus patzcuarensis	Adult	Eggs sequenced		El Colegio de la Frontera Sur, Unidad Chetumal
SMONY	SMONY011-25	CH879-A11	STAMAORO161023TL	BOLD:AHA6449	ECO-CH-Z	650[0n]	2			Yes					Mastigodiaptomus patzcuarensis	Juvenil			El Colegio de la Frontera Sur, Unidad Chetumal
SMONY	SMONY012-25	CH879-A12	STAMAORO161023TL	BOLD:AHA6449	ECO-CH-Z	650[0n]	2			No					Mastigodiaptomus patzcuarensis	Adult	Eggs sequenced		El Colegio de la Frontera Sur, Unidad Chetumal
SMONY	SMONY018-25	CH879-B06	STAMAORO161023TL	BOLD:AHA6449	ECO-CH-Z	650[0n]	2			Yes					Mastigodiaptomus patzcuarensis	Juvenil			El Colegio de la Frontera Sur, Unidad Chetumal
SMONY	SMONY038-25	CH879-D02	STAMAORO161023TL	BOLD:AHA6449	ECO-CH-Z	650[0n]	2			Yes					Mastigodiaptomus patzcuarensis	Adult			El Colegio de la Frontera Sur, Unidad Chetumal
SMONY	SMONY039-25	CH879-D03	STAMAORO161023TL	BOLD:AHA6449	ECO-CH-Z	650[0n]	2			Yes					Mastigodiaptomus patzcuarensis	Juvenil			El Colegio de la Frontera Sur, Unidad Chetumal
SMONY	SMONY042-25	CH879-D06	STAMAORO161023TL	BOLD:AHA6449	ECO-CH-Z	650[0n]	2			Yes					Mastigodiaptomus patzcuarensis	Juvenil			El Colegio de la Frontera Sur, Unidad Chetumal
SMONY	SMONY043-25	CH879-D07	STAMAORO161023TL	BOLD:AHA6449	ECO-CH-Z	650[0n]	2			Yes					Mastigodiaptomus patzcuarensis	Juvenil			El Colegio de la Frontera Sur, Unidad Chetumal
SMONY	SMONY045-25	CH879-D09	STAMAORO080224TL	BOLD:AHA6449	ECO-CH-Z	650[0n]	2			Yes					Mastigodiaptomus patzcuarensis	Juvenil			El Colegio de la Frontera Sur, Unidad Chetumal
SMONY	SMONY046-25	CH879-D10	STAMAORO080224TL	BOLD:AHA6449	ECO-CH-Z	650[0n]	2			Yes					Mastigodiaptomus patzcuarensis	Juvenil			El Colegio de la Frontera Sur, Unidad Chetumal
SMONY	SMONY048-25	CH879-D12	STAMAORO080224TL	BOLD:AHA6449	ECO-CH-Z	650[0n]	2			Yes					Mastigodiaptomus patzcuarensis	Juvenil			El Colegio de la Frontera Sur, Unidad Chetumal
SMONY	SMONY049-25	CH879-E01	STAMAORO080224TL	BOLD:AHA6449	ECO-CH-Z	650[0n]	2			Yes					Mastigodiaptomus patzcuarensis	Juvenil			El Colegio de la Frontera Sur, Unidad Chetumal
SMONY	SMONY051-25	CH879-E03	STAMAORO080224TL	BOLD:AHA6449	ECO-CH-Z	650[0n]	2			Yes					Mastigodiaptomus patzcuarensis	Juvenil			El Colegio de la Frontera Sur, Unidad Chetumal
SMONY	SMONY052-25	CH879-E04	STAMAORO080224TL	BOLD:AHA6449	ECO-CH-Z	650[0n]	2			Yes					Mastigodiaptomus patzcuarensis	Juvenil			El Colegio de la Frontera Sur, Unidad Chetumal
COPMG	ZPLMX172-06	ZPLMX203	Sample 1305	BOLD:ABZ7048	ECO-CH-Z-03321	613[1n]	2	EU770493	1	Yes				16-Jul-2005	Mastigodiaptomus patzcuarensis				El Colegio de la Frontera Sur	GPS WGS84
COPMG	ZPLMX233-06	ZPLMX264	Sample 1309	BOLD:ABZ7048	ECO-CH-Z-03325	632[0n]	2	EU770497	7	Yes				18-Jul-2005	Mastigodiaptomus patzcuarensis				El Colegio de la Frontera Sur	GPS WGS84
ZPII	ZPII605-07	ZMXII-570	1460	BOLD:ABZ7048	ECO-CH-Z-08832	663[3n]	2		1	No				23-May-2007	Mastigodiaptomus patzcuarensis	A			El Colegio de la Frontera Sur, Unidad Chetumal	WGS84
ZPII	ZPII607-07	ZMXII-592	1460	BOLD:ABZ7048	ECO-CH-Z-08831	662[2n]	2		2	No				23-May-2007	Mastigodiaptomus patzcuarensis	A			El Colegio de la Frontera Sur, Unidad Chetumal	WGS84
ZPII	ZPII608-07	ZMXII-604	1460	BOLD:ABZ7048	ECO-CH-Z-06585	662[4n]	2			No				23-May-2007	Mastigodiaptomus patzcuarensis	A			El Colegio de la Frontera Sur, Unidad Chetumal	WGS84
ZPII	ZPII609-07	ZMXII-616	1460	BOLD:ABZ7048	ECO-CH-Z-06586	662[0n]	2			Yes				23-May-2007	Mastigodiaptomus patzcuarensis	A			El Colegio de la Frontera Sur, Unidad Chetumal	WGS84
ZPLIV	ZPLIV486-11	HE-394	IRAMV220611	BOLD:ABZ7048	ECO-CH-Z-08148	632[0n]	2	KC617679		No				22-Jun-2011	Mastigodiaptomus patzcuarensis	A			El Colegio de la Frontera Sur, Unidad Chetumal	WGS84
ZPLIV	ZPLIV581-11	HE-394.1	IRAMV220611	BOLD:ABZ7048	ECO-CH-Z-08147	658[0n]	4	KC617680		Yes				22-Jun-2011	Mastigodiaptomus patzcuarensis	A			El Colegio de la Frontera Sur, Unidad Chetumal	WGS84
ZMIII	ZMIII889-12	HE-611	IRAMLIT2220611	BOLD:ABZ7048	ECO-CH-Z-08146	658[0n]	2			Yes				22-Jun-2011	Mastigodiaptomus patzcuarensis	A			El Colegio de la Frontera Sur, Unidad Chetumal	WGS84, Eggs sequenced
ZMIII	ZMIII984-12	HE-611.1	IRAMLIT2220611	BOLD:ABZ7048	ECO-CH-Z-08145	658[0n]	4			Yes				22-Jun-2011	Mastigodiaptomus patzcuarensis	A			El Colegio de la Frontera Sur, Unidad Chetumal	WGS84, Eggs sequenced
BACZP	BACZP392-16	BIOUG27652-A12	ATL181114L	BOLD:ABZ7048	ECOSUR-CH-Z	645[1n]	2	MG448953	1	Yes				18-Nov-2014	Mastigodiaptomus patzcuarensis	Adult			El Colegio de la Frontera Sur, Unidad Chetumal
MCM	MCM726-17	MAGA-0346	Cala166_CdMx1	BOLD:ABZ7048	ECO-CH-Z	650[0n]	2			Yes				08-Mar-2017	Mastigodiaptomus patzcuarensis	Adult			El Colegio de la Frontera Sur, Unidad Chetumal	Entire body
MCM	MCM727-17	MAGA-0347	Cala167_CdMx1	BOLD:ABZ7048	ECO-CH-Z	650[0n]	2			Yes				08-Mar-2017	Mastigodiaptomus patzcuarensis	Adult			El Colegio de la Frontera Sur, Unidad Chetumal	Entire body
MCM	MCM728-17	MAGA-0348	Cala168_CdMx1	BOLD:ABZ7048	ECO-CH-Z	650[0n]	2			Yes				08-Mar-2017	Mastigodiaptomus patzcuarensis	Adult			El Colegio de la Frontera Sur, Unidad Chetumal	Entire body
MCM	MCM729-17	MAGA-0349	Cala169_CdMx1	BOLD:ABZ7048	ECO-CH-Z	650[0n]	2			Yes				08-Mar-2017	Mastigodiaptomus patzcuarensis	Adult			El Colegio de la Frontera Sur, Unidad Chetumal	Entire body
MCM	MCM730-17	MAGA-0350	Cala170_CdMx1	BOLD:ABZ7048	ECO-CH-Z	650[0n]	2			Yes				08-Mar-2017	Mastigodiaptomus patzcuarensis	Adult			El Colegio de la Frontera Sur, Unidad Chetumal	Entire body
MCM	MCM731-17	MAGA-0351	Cala171_CdMx1	BOLD:ABZ7048	ECO-CH-Z	650[0n]	2			Yes				08-Mar-2017	Mastigodiaptomus patzcuarensis	Adult			El Colegio de la Frontera Sur, Unidad Chetumal	Entire body
MCM	MCM732-17	MAGA-0352	Cala172_CdMx1	BOLD:ABZ7048	ECO-CH-Z	650[0n]	2			Yes				08-Mar-2017	Mastigodiaptomus patzcuarensis	Adult			El Colegio de la Frontera Sur, Unidad Chetumal	Entire body
MCM	MCM733-17	MAGA-0353	Cala173_CdMx1	BOLD:ABZ7048	ECO-CH-Z	650[0n]	2			Yes				08-Mar-2017	Mastigodiaptomus patzcuarensis	Adult			El Colegio de la Frontera Sur, Unidad Chetumal	Entire body
MCM	MCM734-17	MAGA-0354	Cala174_CdMx1	BOLD:ABZ7048	ECO-CH-Z	650[0n]	2			Yes				08-Mar-2017	Mastigodiaptomus patzcuarensis	Adult			El Colegio de la Frontera Sur, Unidad Chetumal	Entire body
MCM	MCM735-17	MAGA-0355	Cala175_CdMx1	BOLD:ABZ7048	ECO-CH-Z	650[0n]	2			Yes				08-Mar-2017	Mastigodiaptomus patzcuarensis	Adult			El Colegio de la Frontera Sur, Unidad Chetumal	Entire body
MCM	MCM736-17	MAGA-0356	Cala176_CdMx1	BOLD:ABZ7048	ECO-CH-Z	650[0n]	2			Yes				08-Mar-2017	Mastigodiaptomus patzcuarensis	Adult			El Colegio de la Frontera Sur, Unidad Chetumal	Entire body
MCM	MCM737-17	MAGA-0357	Cala177_CdMx1	BOLD:ABZ7048	ECO-CH-Z	650[0n]	2			Yes				08-Mar-2017	Mastigodiaptomus patzcuarensis	Adult			El Colegio de la Frontera Sur, Unidad Chetumal	Entire body
MCM	MCM738-17	MAGA-0358	Cala178_CdMx1	BOLD:ABZ7048	ECO-CH-Z	650[0n]	2			Yes				08-Mar-2017	Mastigodiaptomus patzcuarensis	Adult			El Colegio de la Frontera Sur, Unidad Chetumal	Entire body
MCM	MCM739-17	MAGA-0359	Cala179_CdMx1	BOLD:ABZ7048	ECO-CH-Z	650[1n]	2			Yes				08-Mar-2017	Mastigodiaptomus patzcuarensis	Adult			El Colegio de la Frontera Sur, Unidad Chetumal	Entire body
MCM	MCM740-17	MAGA-0360	Cala180_CdMx1	BOLD:ABZ7048	ECO-CH-Z	650[0n]	2			Yes				08-Mar-2017	Mastigodiaptomus patzcuarensis	Adult			El Colegio de la Frontera Sur, Unidad Chetumal	Entire body
MCM	MCM741-17	MAGA-0361	Cala181_CdMx1	BOLD:ABZ7048	ECO-CH-Z	650[0n]	2			Yes				08-Mar-2017	Mastigodiaptomus patzcuarensis	Adult			El Colegio de la Frontera Sur, Unidad Chetumal	Entire body
MCM	MCM742-17	MAGA-0362	Cala182_CdMx1	BOLD:ABZ7048	ECO-CH-Z	650[0n]	2			Yes				08-Mar-2017	Mastigodiaptomus patzcuarensis		Copepodite		El Colegio de la Frontera Sur, Unidad Chetumal	Entire body
MCM	MCM743-17	MAGA-0363	Cala183_CdMx1	BOLD:ABZ7048	ECO-CH-Z	650[0n]	2			Yes				08-Mar-2017	Mastigodiaptomus patzcuarensis	Adult			El Colegio de la Frontera Sur, Unidad Chetumal	Entire body
MXPLA	MXPLA001-22	CH826-H01	SPBAN3_11092021	BOLD:ABZ7048	ECO-CH-Z	657[0n]	2		1	No				11-Sep-2021	Mastigodiaptomus patzcuarensis	Adult			El Colegio de la Frontera Sur, Unidad Chetumal
MXPLA	MXPLA006-22	CH826-H06	SPBAN_11092021	BOLD:ABZ7048	ECO-CH-Z	657[0n]	2		1	Yes				11-Sep-2021	Mastigodiaptomus patzcuarensis				El Colegio de la Frontera Sur, Unidad Chetumal
MXPLA	MXPLA009-22	CH826-H09	SPBAN_11092021	BOLD:ABZ7048	ECO-CH-Z-011530	657[0n]	2		1	Yes				11-Sep-2021	Mastigodiaptomus patzcuarensis				El Colegio de la Frontera Sur, Unidad Chetumal
COPMG	ZPLMX170-06	ZPLMX201	Sample 1305	BOLD:AAC4008	ECO-CH-Z-03321	623[0n]	2	EU770491	2	Yes				16-Jul-2005	Mastigodiaptomus patzcuarensis				El Colegio de la Frontera Sur	GPS WGS84
COPMG	ZPLMX171-06	ZPLMX202	Sample 1305	BOLD:AAC4008	ECO-CH-Z-03321	610[1n]	2	EU770492	1	Yes				16-Jul-2005	Mastigodiaptomus patzcuarensis				El Colegio de la Frontera Sur	GPS WGS84
COPMG	ZPLMX173-06	ZPLMX204	Sample 1305	BOLD:AAC4008	ECO-CH-Z-03321	606[0n]	2	EU770494	1	Yes				16-Jul-2005	Mastigodiaptomus patzcuarensis				El Colegio de la Frontera Sur	GPS WGS84
COPMG	ZPLMX184-06	ZPLMX215	Sample 1295	BOLD:AAC4008	ECO-CH-Z	606[0n]	2	EU770495		Yes				15-Jul-2005	Mastigodiaptomus patzcuarensis				El Colegio de la Frontera Sur	GPS WGS84
COPMG	ZPLMX185-06	ZPLMX216	Sample 1295	BOLD:AAC4008	ECO-CH-Z-03162	577[1n]	2	EU770496	6	Yes				15-Jul-2005	Mastigodiaptomus patzcuarensis				El Colegio de la Frontera Sur	GPS WGS84
COPMG	ZPLMX529-06	ZPLMX560	Sample 1224	BOLD:AAC4008	ECO-CH-Z-03176	654[4n]	2	EU770488	1	Yes				06-Oct-2004	Mastigodiaptomus patzcuarensis				El Colegio de la Frontera Sur	GPS WGS84
COPMG	ZPLMX530-06	ZPLMX561	Sample 1224	BOLD:AAC4008	ECO-CH-Z-03176	657[1n]	2	EU770489	1	Yes				06-Oct-2004	Mastigodiaptomus patzcuarensis				El Colegio de la Frontera Sur	GPS WGS84
COPMG	ZPLMX532-06	ZPLMX563	Sample 1224	BOLD:AAC4008		611[0n]	2	EU770487		Yes				06-Oct-2004	Mastigodiaptomus patzcuarensis	A			El Colegio de la Frontera Sur
COPMG	ZPLMX533-06	ZPLMX564	Sample 1224	BOLD:AAC4008	ECO-CH-Z-03177	657[1n]	2	EU770490	1	Yes				06-Oct-2004	Mastigodiaptomus patzcuarensis				El Colegio de la Frontera Sur	GPS WGS84
COPMG	ZPLMX562-06	ZPLMX593	Sample 1295	BOLD:AAC4008	ECO-CH-Z	657[0n]	2	EU770498		Yes				15-Jul-2005	Mastigodiaptomus patzcuarensis				El Colegio de la Frontera Sur	GPS WGS84
ZPII	ZPII606-07	ZMXII-581	1460	BOLD:AAC4008	ECO-CH-Z-06584	623[4n]	2			No				23-May-2007	Mastigodiaptomus patzcuarensis	A			El Colegio de la Frontera Sur, Unidad Chetumal	WGS84
ZPII	CTM094-10	CTM0094	94	BOLD:AAC4008	ECO-CH-Z-08793	664[0n]	2	HQ944364		Yes				30-Dec-2008	Mastigodiaptomus patzcuarensis	A			El Colegio de la Frontera Sur, Unidad Chetumal	WGS84
GBAAS	GBA14278-13	KC617098		BOLD:AAC4008	ZMXII-581	617[4n]		KC617098		No				24-May-2007	Mastigodiaptomus patzcuarensis				Mined from GenBank, NCBI
MXPLA	MXPLA163-24	CH859-E09	VBRAVOLIMN17072021	BOLD:AAC4008	ECO-CH-Z	650[0n]	2		1	Yes				20-Jul-2021	Mastigodiaptomus patzcuarensis	Adult			El Colegio de la Frontera Sur, Unidad Chetumal
ZPII	CTM093-10	CTM0093	93		ECO-CH-Z-08792	587[6n]	2			No				30-Dec-2008	Mastigodiaptomus patzcuarensis	A			El Colegio de la Frontera Sur, Unidad Chetumal	WGS84
COPMG	ZPLMX193-06	ZPLMX224	Sample 1321	BOLD:AAC8649	ECO-CH-Z-03311	582[1n]	2	EU770520	1	Yes				31-Jul-2005	Mastigodiaptomus reidae				El Colegio de la Frontera Sur	GPS WGS84
COPMG	ZPLMX194-06	ZPLMX225	Sample 1321	BOLD:AAC8649	ECO-CH-Z-03311	629[0n]	2	EU770521	9	Yes				31-Jul-2005	Mastigodiaptomus reidae				El Colegio de la Frontera Sur	GPS WGS84
COPMG	ZPLMX196-06	ZPLMX227	Sample 1321	BOLD:AAC8649		583[0n]	2	EU770523		Yes				31-Jul-2005	Mastigodiaptomus reidae				El Colegio de la Frontera Sur	GPS WGS84
COPMG	ZPLMX243-06	ZPLMX274	Sample 1321	BOLD:AAC8649	ECO-CH-Z-03311	539[0n]	2	EU770524	1	Yes				31-Jul-2005	Mastigodiaptomus reidae				El Colegio de la Frontera Sur	GPS WGS84
COPMG	ZPLMX547-06	ZPLMX578	Sample 1321	BOLD:AAC8649		657[0n]	2	EU770515		Yes				31-Jul-2005	Mastigodiaptomus reidae				El Colegio de la Frontera Sur	GPS WGS84
COPMG	ZPLMX548-06	ZPLMX579	Sample 1321	BOLD:AAC8649		657[0n]	2	EU770516		Yes				31-Jul-2005	Mastigodiaptomus reidae				El Colegio de la Frontera Sur	GPS WGS84
COPMG	ZPLMX549-06	ZPLMX580	Sample 1321	BOLD:AAC8649		631[0n]	2	EU770517		Yes				31-Jul-2005	Mastigodiaptomus reidae				El Colegio de la Frontera Sur	GPS WGS84
COPMG	ZPLMX552-06	ZPLMX583	Sample 1321	BOLD:AAC8649		657[0n]	2	EU770518		Yes				31-Jul-2005	Mastigodiaptomus reidae				El Colegio de la Frontera Sur	GPS WGS84
COPMG	ZPLMX553-06	ZPLMX584	Sample 1321	BOLD:AAC8649		657[0n]	2	EU770519		Yes				31-Jul-2005	Mastigodiaptomus reidae				El Colegio de la Frontera Sur	GPS WGS84
MASKM	MASKM028-19	MK080140	CALAK140928	BOLD:AAC8649	ECO-CH-Z	593[0n]				No				28-Sep-2014	Mastigodiaptomus reidae	Adult			El Colegio de la Frontera Sur, Unidad Chetumal
MASKM	MASKM029-19	MK080141	CALAK140928	BOLD:AAC8649	ECO-CH-Z	584[0n]				No				28-Sep-2014	Mastigodiaptomus reidae	Adult			El Colegio de la Frontera Sur, Unidad Chetumal
MASKM	MASKM030-19	MK080142	CALAK140928	BOLD:AAC8649	ECO-CH-Z	589[0n]				No				28-Sep-2014	Mastigodiaptomus reidae	Adult			El Colegio de la Frontera Sur, Unidad Chetumal
MASKM	MASKM031-19	MK080143	CALAK140928	BOLD:AAC8649	ECO-CH-Z	620[0n]				No				28-Sep-2014	Mastigodiaptomus reidae	Adult			El Colegio de la Frontera Sur, Unidad Chetumal
MASKM	MASKM032-19	MK080144	CALAK140928	BOLD:AAC8649	ECO-CH-Z	561[0n]				No				28-Sep-2014	Mastigodiaptomus reidae	Adult			El Colegio de la Frontera Sur, Unidad Chetumal
MASKM	MASKM033-19	MK080145	CALAK140928	BOLD:AAC8649	ECO-CH-Z	561[1n]				No				28-Sep-2014	Mastigodiaptomus reidae	Adult			El Colegio de la Frontera Sur, Unidad Chetumal
ZPLVI	ZPLVI082-25	CH878-G10	CHIC180724	BOLD:AAC8649	ECO-CH-Z	657[0n]	2			Yes					Mastigodiaptomus reidae				El Colegio de la Frontera Sur, Unidad Chetumal
ZPLVI	ZPLVI083-25	CH878-G11	CHIC180724	BOLD:AAC8649	ECO-CH-Z	657[0n]	2			Yes					Mastigodiaptomus reidae				El Colegio de la Frontera Sur, Unidad Chetumal
ZPLVI	ZPLVI084-25	CH878-G12	CHIC180724	BOLD:AAC8649	ECO-CH-Z	657[0n]	2			Yes					Mastigodiaptomus reidae				El Colegio de la Frontera Sur, Unidad Chetumal
MASKM	ZPLMX554-06	ZPLMX585	Sample 1321	BOLD:AAF1222	ECO-CH-Z-03184	650[0n]	2	EU770525	1	Yes				31-Jul-2005	Mastigodiaptomus siankaanensis				El Colegio de la Frontera Sur	GPS WGS84
MASKM	ZPLMX555-06	ZPLMX586	Sample 1321	BOLD:AAF1222	ECO-CH-Z-03184	607[0n]	2	EU770526		No				31-Jul-2005	Mastigodiaptomus siankaanensis				El Colegio de la Frontera Sur	GPS WGS84
MASKM	ZPII1219-11	HE-097	TRGA220511	BOLD:AAF1222	ECO-CH-Z-08151	664[0n]	2	KC617102		Yes				22-May-2011	Mastigodiaptomus siankaanensis	A			El Colegio de la Frontera Sur, Unidad Chetumal	WGS84
MASKM	ZPII1220-11	HE-098	TRGA220511	BOLD:AAF1222	ECO-CH-Z-08150	601[0n]	2	KC617103		No				22-May-2011	Mastigodiaptomus siankaanensis	A			El Colegio de la Frontera Sur, Unidad Chetumal	WGS84
MASKM	MASKM001-19	MK080113	SKALR140923	BOLD:AAF1222	ECO-CH-Z-10103	552[0n]				No				23-Sep-2014	Mastigodiaptomus siankaanensis	Adult			El Colegio de la Frontera Sur, Unidad Chetumal
MASKM	MASKM002-19	MK080114	SKALR140923	BOLD:AAF1222	ECO-CH-Z-10103	552[0n]				No				23-Sep-2014	Mastigodiaptomus siankaanensis	Adult			El Colegio de la Frontera Sur, Unidad Chetumal
MASKM	MASKM003-19	MK080115	SKALR140923	BOLD:AAF1222	ECO-CH-Z-10103	614[0n]				No				23-Sep-2014	Mastigodiaptomus siankaanensis	Adult			El Colegio de la Frontera Sur, Unidad Chetumal
MASKM	MASKM004-19	MK080116	SKALR140923	BOLD:AAF1222	ECO-CH-Z-10103	657[0n]				No				23-Sep-2014	Mastigodiaptomus siankaanensis	Adult			El Colegio de la Frontera Sur, Unidad Chetumal
MASKM	MASKM005-19	MK080117	SKALR140923	BOLD:AAF1222	ECO-CH-Z-10103	584[0n]				No				23-Sep-2014	Mastigodiaptomus siankaanensis	Adult			El Colegio de la Frontera Sur, Unidad Chetumal
MASKM	MASKM006-19	MK080118	SKALR140923	BOLD:AAF1222	ECO-CH-Z-10103	577[0n]				No				23-Sep-2014	Mastigodiaptomus siankaanensis	Adult			El Colegio de la Frontera Sur, Unidad Chetumal
MASKM	MASKM007-19	MK080119	SKALR140923	BOLD:AAF1222	ECO-CH-Z-10103	577[0n]				No				23-Sep-2014	Mastigodiaptomus siankaanensis	Adult			El Colegio de la Frontera Sur, Unidad Chetumal
MASKM	MASKM008-19	MK080120	SKALR140923	BOLD:AAF1222	ECO-CH-Z-10103	578[1n]				No				23-Sep-2014	Mastigodiaptomus siankaanensis	Adult			El Colegio de la Frontera Sur, Unidad Chetumal
MASKM	MASKM009-19	MK080121	SKALR140923	BOLD:AAF1222	ECO-CH-Z-10103	582[0n]				No				23-Sep-2014	Mastigodiaptomus siankaanensis	Adult			El Colegio de la Frontera Sur, Unidad Chetumal
MASKM	MASKM010-19	MK080122	SKALR140923	BOLD:AAF1222	ECO-CH-Z-10103	657[0n]				No				23-Sep-2014	Mastigodiaptomus siankaanensis	Adult			El Colegio de la Frontera Sur, Unidad Chetumal
MASKM	MASKM011-19	MK080123	SKALR140923	BOLD:AAF1222	ECO-CH-Z-10103	606[0n]				No				23-Sep-2014	Mastigodiaptomus siankaanensis	Adult			El Colegio de la Frontera Sur, Unidad Chetumal
MASKM	MASKM012-19	MK080124	SKALR140923	BOLD:AAF1222	ECO-CH-Z-10103	606[0n]				No				23-Sep-2014	Mastigodiaptomus siankaanensis	Adult			El Colegio de la Frontera Sur, Unidad Chetumal
MASKM	MASKM013-19	MK080125	SKALR140923	BOLD:AAF1222	ECO-CH-Z-10103	657[0n]				No				23-Sep-2014	Mastigodiaptomus siankaanensis	Adult			El Colegio de la Frontera Sur, Unidad Chetumal
MASKM	MASKM014-19	MK080126	SKALR140923	BOLD:AAF1222	ECO-CH-Z-10103	657[0n]				No				23-Sep-2014	Mastigodiaptomus siankaanensis	Adult			El Colegio de la Frontera Sur, Unidad Chetumal
MASKM	MASKM015-19	MK080127	SKALR140923	BOLD:AAF1222	ECO-CH-Z-10103	620[0n]				No				23-Sep-2014	Mastigodiaptomus siankaanensis	Adult			El Colegio de la Frontera Sur, Unidad Chetumal
MASKM	MASKM016-19	MK080128	SKALR140923	BOLD:AAF1222	ECO-CH-Z-10103	594[0n]				No				23-Sep-2014	Mastigodiaptomus siankaanensis	Adult			El Colegio de la Frontera Sur, Unidad Chetumal
MASKM	MASKM017-19	MK080129	SKALR140923	BOLD:AAF1222	ECO-CH-Z-10103	657[0n]				No				23-Sep-2014	Mastigodiaptomus siankaanensis	Adult			El Colegio de la Frontera Sur, Unidad Chetumal
MASKM	MASKM018-19	MK080130	SKALR140923	BOLD:AAF1222	ECO-CH-Z-10103	584[0n]				No				23-Sep-2014	Mastigodiaptomus siankaanensis	Adult			El Colegio de la Frontera Sur, Unidad Chetumal
MASKM	MASKM019-19	MK080131	SKALR140923	BOLD:AAF1222	ECO-CH-Z-10103	584[0n]				No				23-Sep-2014	Mastigodiaptomus siankaanensis	Adult			El Colegio de la Frontera Sur, Unidad Chetumal
MASKM	MASKM020-19	MK080132	SKALR140923	BOLD:AAF1222	ECO-CH-Z-10103	588[0n]				No				23-Sep-2014	Mastigodiaptomus siankaanensis	Adult			El Colegio de la Frontera Sur, Unidad Chetumal
MASKM	MASKM021-19	MK080133	SKALR140923	BOLD:AAF1222	ECO-CH-Z-10103	606[0n]				No				23-Sep-2014	Mastigodiaptomus siankaanensis	Adult			El Colegio de la Frontera Sur, Unidad Chetumal
MASKM	MASKM022-19	MK080134	SKALR140923	BOLD:AAF1222	ECO-CH-Z-10103	657[0n]				No				23-Sep-2014	Mastigodiaptomus siankaanensis	Adult			El Colegio de la Frontera Sur, Unidad Chetumal
MASKM	MASKM023-19	MK080135	SKALR140923	BOLD:AAF1222	ECO-CH-Z-10103	582[0n]				No				23-Sep-2014	Mastigodiaptomus siankaanensis	Adult			El Colegio de la Frontera Sur, Unidad Chetumal
MASKM	MASKM024-19	MK080136	SKALR140923	BOLD:AAF1222	ECO-CH-Z-10103	583[0n]				No				23-Sep-2014	Mastigodiaptomus siankaanensis	Adult			El Colegio de la Frontera Sur, Unidad Chetumal
MASKM	MASKM025-19	MK080137	SKALR140923	BOLD:AAF1222	ECO-CH-Z-10103	576[2n]				No				23-Sep-2014	Mastigodiaptomus siankaanensis	Adult			El Colegio de la Frontera Sur, Unidad Chetumal
MASKM	MASKM026-19	MK080138	SKALR140923	BOLD:AAF1222	ECO-CH-Z-10103	657[0n]				No				23-Sep-2014	Mastigodiaptomus siankaanensis	Adult			El Colegio de la Frontera Sur, Unidad Chetumal
MASKM	MASKM027-19	MK080139	SKALR140923	BOLD:AAF1222	ECO-CH-Z-10103	657[0n]				No				23-Sep-2014	Mastigodiaptomus siankaanensis	Adult			El Colegio de la Frontera Sur, Unidad Chetumal
SKAAN	SKAAN201-19	CH757-A11	TRREII230819	BOLD:AAF1222	ECO-CH-Z	650[0n]	2	MZ517272	2	Yes				23-Aug-2019	Mastigodiaptomus siankaanensis				El Colegio de la Frontera Sur, Unidad Chetumal
SKAAN	SKAAN207-19	CH757-B05	TRREII230819	BOLD:AAF1222	ECO-CH-Z	650[0n]	2	MZ517691	2	Yes				23-Aug-2019	Mastigodiaptomus siankaanensis				El Colegio de la Frontera Sur, Unidad Chetumal
SKAAN	SKAAN209-19	CH757-B07	TRREII230819	BOLD:AAF1222	ECO-CH-Z-010752	650[0n]	2	MZ517265	2	Yes				23-Aug-2019	Mastigodiaptomus siankaanensis				El Colegio de la Frontera Sur, Unidad Chetumal
SKAAN	SKAAN212-19	CH757-B10	TRREII230819	BOLD:AAF1222	ECO-CH-Z	650[0n]	2	MZ517728	2	Yes				23-Aug-2019	Mastigodiaptomus siankaanensis				El Colegio de la Frontera Sur, Unidad Chetumal
SKAAN	SKAAN218-19	CH757-C04	TRREII230819	BOLD:AAF1222	ECO-CH-Z	650[0n]	2	MZ517339	2	Yes				23-Aug-2019	Mastigodiaptomus siankaanensis				El Colegio de la Frontera Sur, Unidad Chetumal
SKAAN	SKAAN233-19	CH757-D07	TRREII230819	BOLD:AAF1222	ECO-CH-Z	650[0n]	2	MZ517395	2	Yes				23-Aug-2019	Mastigodiaptomus siankaanensis				El Colegio de la Frontera Sur, Unidad Chetumal
SKAAN	SKAAN234-19	CH757-D08	TRREII230819	BOLD:AAF1222	ECO-CH-Z	650[0n]	2	MZ517784	2	Yes				23-Aug-2019	Mastigodiaptomus siankaanensis				El Colegio de la Frontera Sur, Unidad Chetumal
SKAAN	SKAAN843-19	CH763-G11	PUCTI250819	BOLD:AAF1222	ECO-CH-Z	650[0n]	2	MZ517546	2	Yes				25-Aug-2019	Mastigodiaptomus siankaanensis				El Colegio de la Frontera Sur, Unidad Chetumal
SKAAN	SKAAN850-19	CH763-H06	PUCTI250819	BOLD:AAF1222	ECO-CH-Z	650[0n]	2	MZ517938	2	No				25-Aug-2019	Mastigodiaptomus siankaanensis				El Colegio de la Frontera Sur, Unidad Chetumal
SKAAN	SKAAN852-19	CH763-H08	PUCTI250819	BOLD:AAF1222	ECO-CH-Z	650[0n]	2	MZ517657	2	Yes				25-Aug-2019	Mastigodiaptomus siankaanensis				El Colegio de la Frontera Sur, Unidad Chetumal
SKAAN	SKAAN857-19	CH764-A02	PUCTI250819	BOLD:AAF1222	ECO-CH-Z	650[0n]	2	MZ517259	2	Yes				25-Aug-2019	Mastigodiaptomus siankaanensis				El Colegio de la Frontera Sur, Unidad Chetumal
SKAAN	SKAAN899-19	CH764-D08	PUCTI250819	BOLD:AAF1222	ECO-CH-Z	650[0n]	2	MZ517351	2	Yes				25-Aug-2019	Mastigodiaptomus siankaanensis				El Colegio de la Frontera Sur, Unidad Chetumal
EXDB	EXDB474-20	CH774-A06	SILVITTL1180320	BOLD:AAF1222	ECO-CH-Z	650[0n]	2		1	Yes				18-Mar-2020	Mastigodiaptomus siankaanensis	Adult			El Colegio de la Frontera Sur, Unidad Chetumal
EXDB	EXDB478-20	CH774-A10	SILVITTL1180320	BOLD:AAF1222	ECO-CH-Z	650[0n]	2		1	Yes				18-Mar-2020	Mastigodiaptomus siankaanensis	Adult			El Colegio de la Frontera Sur, Unidad Chetumal
EXDB	EXDB507-20	CH774-D03	SILVITTL1180320	BOLD:AAF1222	ECO-CH-Z	650[0n]	2		1	Yes				18-Mar-2020	Mastigodiaptomus siankaanensis	Adult			El Colegio de la Frontera Sur, Unidad Chetumal
EXDB	EXDB539-20	CH774-G01	SILVITTL1180320	BOLD:AAF1222	ECO-CH-Z-011160	500[0n]	2		1	No				18-Mar-2020	Mastigodiaptomus siankaanensis	Adult			El Colegio de la Frontera Sur, Unidad Chetumal	Eggs sequenced
EXDB	EXDB543-20	CH774-G05	SILVITTL1180320	BOLD:AAF1222	ECO-CH-Z	650[0n]	2		1	Yes				18-Mar-2020	Mastigodiaptomus siankaanensis	Adult			El Colegio de la Frontera Sur, Unidad Chetumal
EXDB	EXDB570-21	CH775-A10	SILVITTL1180320	BOLD:AAF1222	ECO-CH-Z-011170	650[0n]	2		1	Yes				18-Mar-2020	Mastigodiaptomus siankaanensis	Adult			El Colegio de la Frontera Sur, Unidad Chetumal	Eggs sequenced
EXDB	EXDB719-21	CH776-F05	SILVITTL3180320	BOLD:AAF1222	ECO-CH-Z	650[0n]	2		1	Yes				18-Mar-2020	Mastigodiaptomus siankaanensis	Adult			El Colegio de la Frontera Sur, Unidad Chetumal
EXDB	EXDB800-21	CH777-E04	NOHBECTL1080320	BOLD:AAF1222	ECO-CH-Z	650[0n]	2		1	Yes				17-Mar-2020	Mastigodiaptomus siankaanensis	Adult			El Colegio de la Frontera Sur, Unidad Chetumal
EXDB	EXDB801-21	CH777-E05	NOHBECTL1080320	BOLD:AAF1222	ECO-CH-Z	650[0n]	2		2	Yes				08-Mar-2020	Mastigodiaptomus siankaanensis	Adult			El Colegio de la Frontera Sur, Unidad Chetumal
EXDB	EXDB804-21	CH777-E08	NOHBECTL1080320	BOLD:AAF1222	ECO-CH-Z	650[0n]	2		1	Yes				08-Mar-2020	Mastigodiaptomus siankaanensis	Adult			El Colegio de la Frontera Sur, Unidad Chetumal
EXDB	EXDB814-21	CH777-F06	NOHBECTL1080320	BOLD:AAF1222	ECO-CH-Z	650[0n]	2		1	No				08-Mar-2020	Mastigodiaptomus siankaanensis	Adult			El Colegio de la Frontera Sur, Unidad Chetumal
EXDB	EXDB829-21	CH777-G09	NOHBECTL1080320	BOLD:AAF1222	ECO-CH-Z	650[0n]	2		2	Yes				08-Mar-2020	Mastigodiaptomus siankaanensis	Adult			El Colegio de la Frontera Sur, Unidad Chetumal
EXDB	EXDB830-21	CH777-G10	NOHBECTL1080320	BOLD:AAF1222	ECO-CH-Z	650[0n]	2		1	No				08-Mar-2020	Mastigodiaptomus siankaanensis	Adult			El Colegio de la Frontera Sur, Unidad Chetumal
MASKM	ZPLMX197-06	ZPLMX228	Sample 1321		ECO-CH-Z-03184	595[6n]	2		8	No				31-Jul-2005	Mastigodiaptomus siankaanensis				El Colegio de la Frontera Sur	GPS WGS84
EXDB	EXDB461-20	CH773-H03	SILVITTL1180320		ECO-CH-Z	650[1n]	2		1	Yes			Yes	18-Mar-2020	Mastigodiaptomus siankaanensis	Adult			El Colegio de la Frontera Sur, Unidad Chetumal
COPMG	ZPLMX165-06	ZPLMX196	Sample 1182	BOLD:AAC4389	ECO-CH-Z-03326	657[2n]	2	EU770484	2	Yes				03-Oct-2004	Mastigodiaptomus sp.				El Colegio de la Frontera Sur	GPS WGS84
COPMG	ZPLMX166-06	ZPLMX197	Sample 1182	BOLD:AAC4389	ECO-CH-Z-03326	657[2n]	2	EU770485	1	Yes				03-Oct-2004	Mastigodiaptomus sp.				El Colegio de la Frontera Sur	GPS WGS84
GCHAR	GCHAR587-19	CHARS00481-F02	L#19KUGK-0285	BOLD:ADK1628	CHARS00481-F02	658[0n]	2		1	Yes				31-Jul-2019	Nordodiaptomus alaskaensis			Vouchered:Registered Collection	Centre for Biodiversity Genomics
COPMG	ZPLMX536-06	ZPLMX567	Sample 1258	BOLD:AAX7991	ECO-CH-Z-03454	657[0n]	2	EU770534		Yes				08-Oct-2004	Prionodiaptomus cf. colombiensis				El Colegio de la Frontera Sur	GPS WGS84
COPMG	ZPLMX566-06	ZPLMX597	Sample 1082	BOLD:AAD0295	ECO-CH-Z-03170	655[2n]	2	EU770540	1	Yes				26-Sep-2004	Prionodiaptomus colombiensis				El Colegio de la Frontera Sur	GPS WGS84
COPMG	ZPLMX567-06	ZPLMX598	Sample 1082	BOLD:AAD0295	ECO-CH-Z-03170	651[0n]	2	EU770541	1	No				26-Sep-2004	Prionodiaptomus colombiensis				El Colegio de la Frontera Sur	GPS WGS84
COPMG	ZPLMX568-06	ZPLMX599	Sample 1082	BOLD:AAD0295	ECO-CH-Z-03170	656[0n]	2	EU770542	1	Yes				26-Sep-2004	Prionodiaptomus colombiensis				El Colegio de la Frontera Sur	GPS WGS84
BCRUA	BCRUA218-10	10BBPLANK-0194	L#2010AZ-191	BOLD:ACG1323	10BBPLANK-0194	658[0n]	2		1	Yes				26-Apr-2010	Skistodiaptomus		Deadhorse Ranch SP	E-Vouchered:DNA/Tissue+Photo	Centre for Biodiversity Genomics	Bottle trap|Bottle trap overnight|Small fish-stocked
BBCRT	BBCRT010-12	CCDB-08227-F10	L#11BIOBUS-2245	BOLD:ACG1323	CCDB-08227-F10	658[0n]	2		1	Yes				14-Jul-2011	Skistodiaptomus	A	Dead Horse Ranch State Park		Centre for Biodiversity Genomics	bottle trap|sunny and hot
BBCRT	BBCRT026-12	CCDB-08227-H02	L#11BIOBUS-2245	BOLD:ACG1323	CCDB-08227-H02	658[0n]	2		1	Yes				14-Jul-2011	Skistodiaptomus	A	Dead Horse Ranch State Park	E-Vouchered:DNA/Tissue+Photo	Centre for Biodiversity Genomics	bottle trap|sunny and hot
BCRUA	BCRUA220-10	10BBPLANK-0196	L#2010AZ-191	BOLD:ABX5000	10BBPLANK-0196	616[0n]	2		1	Yes				26-Apr-2010	Skistodiaptomus		Deadhorse Ranch SP		Centre for Biodiversity Genomics	Bottle trap|Bottle trap overnight|Small fish-stocked
BBCRT	BBCRT011-12	CCDB-08227-F11	L#11BIOBUS-2245	BOLD:ABX5000	CCDB-08227-F11	658[0n]	2		1	Yes				14-Jul-2011	Skistodiaptomus	A	Dead Horse Ranch State Park		Centre for Biodiversity Genomics	bottle trap|sunny and hot
BBCRT	BBCRT025-12	CCDB-08227-H01	L#11BIOBUS-2245	BOLD:ABX5000	CCDB-08227-H01	658[0n]	2		1	Yes				14-Jul-2011	Skistodiaptomus	A	Dead Horse Ranch State Park	E-Vouchered:DNA/Tissue+Photo	Centre for Biodiversity Genomics	bottle trap|sunny and hot
BBCRT	BBCRT035-12	CCDB-08227-H11	L#11BIOBUS-2245	BOLD:ABX5000	CCDB-08227-H11	658[0n]	2		1	Yes				14-Jul-2011	Skistodiaptomus	A	Dead Horse Ranch State Park	E-Vouchered:DNA/Tissue+Photo	Centre for Biodiversity Genomics	bottle trap|sunny and hot
BCRUA	BCRUA040-10	10BBPLANK-016	L#2010AZ-219	BOLD:AAV0654	10BBPLANK-016	658[0n]	2		1	Yes				27-Apr-2010	Skistodiaptomus		Deadhorse Ranch SP	E-Vouchered:DNA/Tissue+Photo	Centre for Biodiversity Genomics	Freehand Sampling|Aquatic sampling: dipnets, plankton drag|nearby fish stocked lagoons plankton net sample verde river
BCRUA	BCRUA041-10	10BBPLANK-017	L#2010AZ-219	BOLD:AAV0654	10BBPLANK-017	658[1n]	2		1	Yes				27-Apr-2010	Skistodiaptomus		Deadhorse Ranch SP	E-Vouchered:DNA/Tissue+Photo	Centre for Biodiversity Genomics	Freehand Sampling|Aquatic sampling: dipnets, plankton drag|nearby fish stocked lagoons plankton net sample verde river
BCRUA	BCRUA044-10	10BBPLANK-020	L#2010AZ-219	BOLD:AAV0654	10BBPLANK-020	658[0n]	2		1	Yes				27-Apr-2010	Skistodiaptomus		Deadhorse Ranch SP	E-Vouchered:DNA/Tissue+Photo	Centre for Biodiversity Genomics	Freehand Sampling|Aquatic sampling: dipnets, plankton drag|nearby fish stocked lagoons plankton net sample verde river
ZPLCA	ZPLMX908-06	ZPLCA021	PIH200806	BOLD:AAF4664		657[0n]	2			Yes				20-Aug-2006	Skistodiaptomus oregonensis	A			El Colegio de la Frontera Sur
ZPLCA	ZPLMX909-06	ZPLCA022	PIH200806	BOLD:AAF4664		657[0n]	2			Yes				20-Aug-2006	Skistodiaptomus oregonensis	A			El Colegio de la Frontera Sur
ZPLCA	ZPLMX911-06	ZPLCA024	PIH200806	BOLD:AAF4664		657[0n]	2			Yes				20-Aug-2006	Skistodiaptomus oregonensis	A			El Colegio de la Frontera Sur
ZPLCA	ZPLMX912-06	ZPLCA025	PIH200806	BOLD:AAF4664		657[0n]	2			Yes				20-Aug-2006	Skistodiaptomus oregonensis	A			El Colegio de la Frontera Sur
ZPLCA	ZPLMX994-06	ZPLCA046	LAKP230706	BOLD:AAF4664		637[0n]	2			Yes				23-Jul-2006	Skistodiaptomus oregonensis	A			El Colegio de la Frontera Sur
SACOP	SACOP044-08	08PROBE-0674	L#08PROBE-126	BOLD:AAF4664		658[0n]	2	MG313159	1	Yes				10-Jul-2008	Skistodiaptomus oregonensis		medium. Pale.	E-Vouchered:DNA/Tissue+Photo	Centre for Biodiversity Genomics	small dip net<VERBATIM LOCALITY>Reservoir||58.7447|-94.1082|</VERBATIM LOCALITY>
SACOP	SACOP047-08	08PROBE-0677	L#08PROBE-126	BOLD:AAF4664		658[0n]	2	MG315696	1	Yes				10-Jul-2008	Skistodiaptomus oregonensis		medium. Pale.	E-Vouchered:DNA/Tissue+Photo	Centre for Biodiversity Genomics	small dip net<VERBATIM LOCALITY>Reservoir||58.7447|-94.1082|</VERBATIM LOCALITY>
ZPLCA	CTM057-10	CTM0057	89	BOLD:AAF4664		661[0n]	2	HQ944346-SUPPRESSED		Yes				02-Jul-2010	Skistodiaptomus oregonensis	A			El Colegio de la Frontera Sur, Unidad Chetumal
BBCRU	BBCRU019-10	10BBCRU-0075	L#PC2010PA-124	BOLD:AAF4664	10BBCRU-0075	658[0n]	2	KM611778	1	Yes				20-Jun-2010	Skistodiaptomus oregonensis		Prince Albert NP	Vouchered:Registered Collection	Centre for Biodiversity Genomics
BBCRU	BBCRU020-10	10BBCRU-0076	L#PC2010PA-124	BOLD:AAF4664	10BBCRU-0076	658[0n]	2	KM611585	1	Yes				20-Jun-2010	Skistodiaptomus oregonensis		Prince Albert NP	Vouchered:Registered Collection	Centre for Biodiversity Genomics
BBCRU	BBCRU022-10	10BBCRU-0078	L#PC2010PA-124	BOLD:AAF4664	10BBCRU-0078	658[0n]	2	KM611575	1	Yes				20-Jun-2010	Skistodiaptomus oregonensis		Prince Albert NP	Vouchered:Registered Collection	Centre for Biodiversity Genomics
BBCRU	BBCRU024-10	10BBCRU-0080	L#PC2010PA-124	BOLD:AAF4664	10BBCRU-0080	658[0n]	2	KM611481	1	Yes				20-Jun-2010	Skistodiaptomus oregonensis		Prince Albert NP	Vouchered:Registered Collection	Centre for Biodiversity Genomics
CAISN	CAISN033-12	BIOUG01746-C09	L#11CAISN-112	BOLD:AAF4664		632[0n]			1	No				09-Jul-2011	Skistodiaptomus oregonensis	A		E-Vouchered:DNA/Tissue+Photo	Centre for Biodiversity Genomics	from plankton sample
COAPP	COAPP314-13	BIOUG01718-C05	L#11APP-0138	BOLD:AAF4664	BIOUG01718-C05	658[0n]	2		1	Yes				23-Jun-2011	Skistodiaptomus oregonensis			E-Vouchered:DNA/Tissue+Photo	Centre for Biodiversity Genomics	High water exchange at this site, overcast 6 tows
COAPP	COAPP337-13	BIOUG01718-E04	L#11APP-0148	BOLD:AAF4664	BIOUG01718-E04	658[0n]	2		1	Yes				23-Jun-2011	Skistodiaptomus oregonensis			E-Vouchered:DNA/Tissue+Photo	Centre for Biodiversity Genomics	Small beach, fish were present 4 tows
COAPP	COAPP430-13	BIOUG03326-E02	L#11APP-0267	BOLD:AAF4664	BIOUG03326-E02	658[0n]	2		1	Yes				26-Jun-2011	Skistodiaptomus oregonensis			E-Vouchered:DNA/Tissue+Photo	Centre for Biodiversity Genomics	Separate spots on shore for two events, sunny/partly cloudy, tons of fish 3 tows from same grassy floodplain outcrop
COAPP	COAPP431-13	BIOUG03326-E03	L#11APP-0267	BOLD:AAF4664	BIOUG03326-E03	572[2n]	2		1	No				26-Jun-2011	Skistodiaptomus oregonensis			E-Vouchered:DNA/Tissue+Photo	Centre for Biodiversity Genomics	Separate spots on shore for two events, sunny/partly cloudy, tons of fish 3 tows from same grassy floodplain outcrop
COAPP	COAPP435-13	BIOUG03326-E07	L#11APP-0267	BOLD:AAF4664	BIOUG03326-E07	658[0n]	2		1	Yes				26-Jun-2011	Skistodiaptomus oregonensis			E-Vouchered:DNA/Tissue+Photo	Centre for Biodiversity Genomics	Separate spots on shore for two events, sunny/partly cloudy, tons of fish 3 tows from same grassy floodplain outcrop
COAPP	COAPP484-13	BIOUG03325-A09	L#11APP-0041	BOLD:AAF4664	BIOUG03325-A09	544[1n]	2		1	No				22-Jun-2001	Skistodiaptomus oregonensis			E-Vouchered:DNA/Tissue+Photo	Centre for Biodiversity Genomics	Pollen covered lake shore, rocky/boulder substrate with woody debris along shore. Emergent and floating plants present. 2 people x 15 minutes collecting along shore
COAPP	COAPP498-13	BIOUG03325-B11	L#11APP-0322	BOLD:AAF4664	BIOUG03325-B11	658[0n]	2		1	Yes				28-Jun-2011	Skistodiaptomus oregonensis			E-Vouchered:DNA/Tissue+Photo	Centre for Biodiversity Genomics	At a hotel, overcast, raining early morning, fish plus 5 tows in various directions off dock
COAPP	COAPP514-13	BIOUG03325-D03	L#11APP-0392	BOLD:AAF4664	BIOUG03325-D03	643[1n]	2		1	No				27-Jun-2011	Skistodiaptomus oregonensis			E-Vouchered:DNA/Tissue+Photo	Centre for Biodiversity Genomics	Clear, hot, lilly pads/grasses in water, fish plus 3 tows from same spot
CAISN	CAISN849-13	BIOUG03178-H05	L#11CAISN-411-A01	BOLD:AAF4664		636[0n]	2		2	No				02-Jul-2011	Skistodiaptomus oregonensis				Centre for Biodiversity Genomics	bulk zooplankton
CAISN	CAISN922-13	BIOUG03179-F07	L#11CAISN-412-G02	BOLD:AAF4664		669[0n]	4		5	No				09-Jul-2011	Skistodiaptomus oregonensis			Museum voucher, E-vouchered with additional representatives stored in ethanol	Centre for Biodiversity Genomics	bulk zooplankton
CAISN	CAISN923-13	BIOUG03179-F08	L#11CAISN-412-G02	BOLD:AAF4664		625[0n]	4		4	Yes				09-Jul-2011	Skistodiaptomus oregonensis			Museum voucher, E-vouchered with additional representatives stored in ethanol	Centre for Biodiversity Genomics	bulk zooplankton
SWCHL	SWCHL2098-16	BIOUG27735-F09	L#15BIOBUS-0199	BOLD:AAF4664	BIOUG27735-F09	522[1n]	2			No				25-Jun-2015	Skistodiaptomus oregonensis		Charleston Lake PP	DNA/Tissue Vouchered Only	Centre for Biodiversity Genomics
SWCHL	SWCHL2101-16	BIOUG27735-F12	L#15BIOBUS-0199	BOLD:AAF4664	BIOUG27735-F12	575[1n]	2			No				25-Jun-2015	Skistodiaptomus oregonensis		Charleston Lake PP	DNA/Tissue Vouchered Only	Centre for Biodiversity Genomics
SWCHL	SWCHL2110-16	BIOUG27735-G09	L#15BIOBUS-0199	BOLD:AAF4664	BIOUG27735-G09	658[0n]	2			Yes				25-Jun-2015	Skistodiaptomus oregonensis		Charleston Lake PP	DNA/Tissue Vouchered Only	Centre for Biodiversity Genomics
SWCHL	SWCHL2231-16	BIOUG27738-H04	L#15BIOBUS-0200	BOLD:AAF4664	BIOUG27738-H04	658[1n]	2			Yes				25-Jun-2015	Skistodiaptomus oregonensis		Charleston Lake PP	DNA/Tissue Vouchered Only	Centre for Biodiversity Genomics
SWCHL	SWCHL2237-16	BIOUG27738-H10	L#15BIOBUS-0200	BOLD:AAF4664	BIOUG27738-H10	658[0n]	2			Yes				25-Jun-2015	Skistodiaptomus oregonensis		Charleston Lake PP	DNA/Tissue Vouchered Only	Centre for Biodiversity Genomics
BACZP	BACZP1066-16	BIOUG30347-B09	EELTL290516DER	BOLD:AAF4664	ECO-CH-Z	642[0n]	2	MG448854	1	Yes				29-May-2016	Skistodiaptomus oregonensis	Adult			El Colegio de la Frontera Sur, Unidad Chetumal
BACZP	BACZP1558-16	BIOUG30453-D02	EEL290516CPE	BOLD:AAF4664	ECO-CH-Z	645[0n]	2	MG450128	1	Yes				29-May-2016	Skistodiaptomus oregonensis		C5		El Colegio de la Frontera Sur, Unidad Chetumal
BACZP	BACZP1562-16	BIOUG30453-D06	EEL290516CPE	BOLD:AAF4664	ECO-CH-Z	501[3n]	2		1	No				29-May-2016	Skistodiaptomus oregonensis	Adult			El Colegio de la Frontera Sur, Unidad Chetumal
BACZP	BACZP1643-16	BIOUG30454-C04	FORKBP110616CDE	BOLD:AAF4664	ECO-CH-Z	643[0n]	2	MG448921	1	Yes				11-Jun-2016	Skistodiaptomus oregonensis	Adult			El Colegio de la Frontera Sur, Unidad Chetumal
BACZP	BACZP1646-16	BIOUG30454-C07	FORKBP110616CDE	BOLD:AAF4664	ECO-CH-Z	564[0n]	2	MG450042	1	Yes				11-Jun-2016	Skistodiaptomus oregonensis	Adult			El Colegio de la Frontera Sur, Unidad Chetumal
BACZP	BACZP1647-16	BIOUG30454-C08	FORKBP110616CDE	BOLD:AAF4664	ECO-CH-Z	656[0n]	2	MG448767	1	Yes				11-Jun-2016	Skistodiaptomus oregonensis	Adult			El Colegio de la Frontera Sur, Unidad Chetumal
BACZP	BACZP1723-16	BIOUG30475-B01	FORKBP110616CPE	BOLD:AAF4664	ECO-CH-Z	654[0n]	2	MG449292	1	Yes				11-Jun-2016	Skistodiaptomus oregonensis	Adult			El Colegio de la Frontera Sur, Unidad Chetumal
BACZP	BACZP1727-16	BIOUG30475-B05	FORKBP110616CPE	BOLD:AAF4664	ECO-CH-Z	652[1n]	2	MG450049	1	Yes				11-Jun-2016	Skistodiaptomus oregonensis	Adult			El Colegio de la Frontera Sur, Unidad Chetumal
ZOOPS	ZOOPS681-20	ZOOPS_0681	CBFS-Specimen-681	BOLD:AAF4664		658[0n]	2	OP830045	10	Yes				22-Apr-2019	Skistodiaptomus oregonensis	Adult	GLNPO	E-Vouchered:DNA/Tissue+Photo	University of Guelph	Planktonic, Additional specimens vouchered at Cornell Biological Field Station
ZOOPS	ZOOPS682-20	ZOOPS_0682	CBFS-Specimen-682	BOLD:AAF4664		658[0n]	2	OP830126	8	Yes				22-Apr-2019	Skistodiaptomus oregonensis	Adult	GLNPO	E-Vouchered:DNA/Tissue+Photo	University of Guelph	Planktonic, Additional specimens vouchered at Cornell Biological Field Station
ZOOPS	ZOOPS683-20	ZOOPS_0683	CBFS-Specimen-683	BOLD:AAF4664		658[0n]	2	OP830239	8	Yes				22-Apr-2019	Skistodiaptomus oregonensis	Adult	GLNPO	E-Vouchered:DNA/Tissue+Photo	University of Guelph	Planktonic, Additional specimens vouchered at Cornell Biological Field Station
ZOOPS	ZOOPS684-20	ZOOPS_0684	CBFS-Specimen-684	BOLD:AAF4664		658[0n]	2	OP830150	10	Yes				22-Apr-2019	Skistodiaptomus oregonensis	Adult	GLNPO	E-Vouchered:DNA/Tissue+Photo	University of Guelph	Planktonic, Additional specimens vouchered at Cornell Biological Field Station
ZOOPS	ZOOPS685-20	ZOOPS_0685	CBFS-Specimen-685	BOLD:AAF4664		658[0n]	2	OP830169	10	Yes				22-Apr-2019	Skistodiaptomus oregonensis	Adult	GLNPO	E-Vouchered:DNA/Tissue+Photo	University of Guelph	Planktonic, Additional specimens vouchered at Cornell Biological Field Station
GLC	GLC015-06	05-95-08-01A	05-95-08-01A			600[1n]	4			Yes				27-Sep-2005	Skistodiaptomus oregonensis
ZPLCA	ZPLCA005-06	PIHLIV005	PIH70506			609[8n]	2			No				07-May-2006	Skistodiaptomus oregonensis
GLC	GLC219-06	05-95-06-01D	05-95-06-01D			581[0n]				No				02-Oct-2005	Skistodiaptomus oregonensis				Great Lakes Institute for Environmental Research
GLC	GLC223-06	05-95-21A	05-95-21A			605[0n]				No					Skistodiaptomus oregonensis				Great Lakes Institute for Environmental Research
ZPLCA	ZPLMX910-06	ZPLCA023	PIH200806			570[12n]	2			No				20-Aug-2006	Skistodiaptomus oregonensis	A			El Colegio de la Frontera Sur
CAISN	CAISN040-12	BIOUG01746-D04	L#11CAISN-111	BOLD:AAB0741		669[0n]	2		1	No				09-Jul-2011	Skistodiaptomus pallidus	A		E-Vouchered:DNA/Tissue+Photo	Centre for Biodiversity Genomics	from plankton sample
CAISN	CAISN094-12	BIOUG01746-H10	L#11CAISN-107	BOLD:AAB0741		669[0n]	2		1	No				09-Jul-2011	Skistodiaptomus pallidus	A		E-Vouchered:DNA/Tissue+Photo	Centre for Biodiversity Genomics	from plankton sample
CAISN	CAISN309-12	BIOUG01750-B12	L#11CAISN-249	BOLD:AAB0741		657[0n]	4		2	Yes				20-Aug-2011	Skistodiaptomus pallidus	A		E-Vouchered:DNA/Tissue+Photo	Centre for Biodiversity Genomics	from plankton sample
CAISN	CAISN310-12	BIOUG01750-C01	L#11CAISN-249	BOLD:AAB0741		657[0n]	4		3	No				20-Aug-2011	Skistodiaptomus pallidus	A		E-Vouchered:DNA/Tissue+Photo	Centre for Biodiversity Genomics	from plankton sample
BACZP	BACZP690-16	BIOUG30062-C01	GLTL120516PER	BOLD:AAB0741	ECO-CH-Z	658[0n]	2	MG450131		Yes				11-May-2016	Skistodiaptomus pallidus		C5		El Colegio de la Frontera Sur, Unidad Chetumal
BACZP	BACZP713-16	BIOUG30062-D12	GLTL120516PER	BOLD:AAB0741	ECO-CH-Z	658[0n]	2	MG449059		Yes				11-May-2016	Skistodiaptomus pallidus	Adult			El Colegio de la Frontera Sur, Unidad Chetumal
BACZP	BACZP751-16	BIOUG30062-H02	GLTL120516PEC	BOLD:AAB0741	ECO-CH-Z	658[0n]	2	MG450145	1	Yes				11-May-2016	Skistodiaptomus pallidus	Adult			El Colegio de la Frontera Sur, Unidad Chetumal
BACZP	BACZP822-16	BIOUG30063-F02	GLTL120516DEC	BOLD:AAB0741	ECO-CH-Z	658[0n]	2	MG449506	1	Yes				11-May-2016	Skistodiaptomus pallidus	Adult			El Colegio de la Frontera Sur, Unidad Chetumal
GBAAS	GBMNE18505-21	MZ964931		BOLD:AAB0741	MZ964931	635[1n]		MZ964931		No				06-Jun-2014	Skistodiaptomus pallidus				Mined from GenBank, NCBI
GBAAS	GBMNE18506-21	MZ964918		BOLD:AAB0741	MZ964918	631[0n]		MZ964918		No				19-Jun-2014	Skistodiaptomus pallidus				Mined from GenBank, NCBI
GBAAS	GBMNE18507-21	MZ964917		BOLD:AAB0741	MZ964917	626[0n]		MZ964917		No				19-Jun-2014	Skistodiaptomus pallidus				Mined from GenBank, NCBI
GBAAS	GBMNE18508-21	MZ964920		BOLD:AEM5029	MZ964920	633[0n]		MZ964920		No				13-Aug-2013	Skistodiaptomus reighardi				Mined from GenBank, NCBI
GBAAS	GBMNE18509-21	MZ964919		BOLD:AEM5029	MZ964919	636[0n]		MZ964919		No				21-May-2013	Skistodiaptomus reighardi				Mined from GenBank, NCBI
ZOOPS	ZOOPS018-18	ZOOPS_0018	CBFS-Specimen-18	BOLD:AAG3741		658[0n]	4	OP830261	10	Yes				04-Nov-2017	Skistodiaptomus reighardi	Adult	Barcoding	E-Vouchered:DNA/Tissue+Photo	University of Guelph	Plankton
ZOOPS	ZOOPS019-18	ZOOPS_0019	CBFS-Specimen-19	BOLD:AAG3741		658[0n]	4	OP829913	7	Yes				04-Nov-2017	Skistodiaptomus reighardi	Adult	Barcoding	E-Vouchered:DNA/Tissue+Photo	University of Guelph	Plankton
ZOOPS	ZOOPS020-18	ZOOPS_0020	CBFS-Specimen-20	BOLD:AAG3741		658[0n]	4	OP829965	9	Yes				04-Nov-2017	Skistodiaptomus reighardi	Adult	Barcoding	E-Vouchered:DNA/Tissue+Photo	University of Guelph	Plankton
ZOOPS	ZOOPS686-20	ZOOPS_0686	CBFS-Specimen-686	BOLD:AAG3741		658[0n]	2	OP830080	8	Yes				08-Aug-2019	Skistodiaptomus reighardi	Adult	GLNPO	E-Vouchered:DNA/Tissue+Photo	University of Guelph	Planktonic, Additional specimens vouchered at Cornell Biological Field Station
ZOOPS	ZOOPS687-20	ZOOPS_0687	CBFS-Specimen-687	BOLD:AAG3741		658[0n]	2	OP830112	9	Yes				08-Aug-2019	Skistodiaptomus reighardi	Adult	GLNPO	E-Vouchered:DNA/Tissue+Photo	University of Guelph	Planktonic, Additional specimens vouchered at Cornell Biological Field Station
ZOOPS	ZOOPS688-20	ZOOPS_0688	CBFS-Specimen-688	BOLD:AAG3741		658[0n]	2	OP830237	8	Yes				08-Aug-2019	Skistodiaptomus reighardi	Adult	GLNPO	E-Vouchered:DNA/Tissue+Photo	University of Guelph	Planktonic, Additional specimens vouchered at Cornell Biological Field Station
ZOOPS	ZOOPS689-20	ZOOPS_0689	CBFS-Specimen-689	BOLD:AAG3741		658[0n]	2	OP830085	10	Yes				08-Aug-2019	Skistodiaptomus reighardi	Adult	GLNPO	E-Vouchered:DNA/Tissue+Photo	University of Guelph	Planktonic, Additional specimens vouchered at Cornell Biological Field Station
ZOOPS	ZOOPS690-20	ZOOPS_0690	CBFS-Specimen-690	BOLD:AAG3741		658[0n]	2	OP830290	10	Yes				08-Aug-2019	Skistodiaptomus reighardi	Adult	GLNPO	E-Vouchered:DNA/Tissue+Photo	University of Guelph	Planktonic, Additional specimens vouchered at Cornell Biological Field Station
GBAAS	GBMNE18511-21	MZ964925		BOLD:AEM5029	MZ964925	616[0n]		MZ964925		No				19-Jun-2014	Skistodiaptomus sp. 2LMUSK061914				Mined from GenBank, NCBI

## Sheet: Voucher Info
Project:	Search: Seq Length(500 bp); Tax(Diaptomidae); Geo(Mexico; Canada; United States); Include public records (1741 records returned) (1741 records selected)			User:	Manuel Elias-Gutierrez
Created:	2025-11-28
Sample ID	Field ID	Museum ID	Collection Code	Institution Storing
MAGA-0189	Cala147_Ferr01			El Colegio de la Frontera Sur, Unidad Chetumal
ZPLMX842	ANGOG0606	ECO-CH-Z-03209	ECO-CH-Z	El Colegio de la Frontera Sur
ZPLMX870	ANGO0606	ECO-CH-Z-03209	ECO-CH-Z	El Colegio de la Frontera Sur
10BBPLANK-0182	L#2010FL-599	10BBPLANK-0182	BIOUG	Centre for Biodiversity Genomics
10BBPLANK-0183	L#2010FL-599	10BBPLANK-0183	BIOUG	Centre for Biodiversity Genomics
CH816-F11	JSARTL1111250	ECO-CH-Z	ECO-CH-Z	El Colegio de la Frontera Sur, Unidad Chetumal
Cala027	ceaz04			El Colegio de la Frontera Sur, Unidad Chetumal
Cala029	ceaz06			El Colegio de la Frontera Sur, Unidad Chetumal
CH681-H06	CA160930RPLV50TL1	ECO-CH-Z	ECO-CH-Z	El Colegio de la Frontera Sur, Unidad Chetumal
CH681-H07	CA160930RPLV50TL1	ECO-CH-Z	ECO-CH-Z	El Colegio de la Frontera Sur, Unidad Chetumal
CH680-C02	CA170128TL1	ECO-CH-Z	ECO-CH-Z	El Colegio de la Frontera Sur, Unidad Chetumal
CH680-C06	CA170128TL2	ECO-CH-Z	ECO-CH-Z	El Colegio de la Frontera Sur, Unidad Chetumal
CH680-D08	CA170128TL3	ECO-CH-Z	ECO-CH-Z	El Colegio de la Frontera Sur, Unidad Chetumal
CH680-D09	CA160930TL3	ECO-CH-Z	ECO-CH-Z	El Colegio de la Frontera Sur, Unidad Chetumal
CH680-D10	CA170128TL1	ECO-CH-Z	ECO-CH-Z	El Colegio de la Frontera Sur, Unidad Chetumal
CH680-D11	CA170127RPLV300TL2	ECO-CH-Z	ECO-CH-Z	El Colegio de la Frontera Sur, Unidad Chetumal
CH680-D12	CA170127RPLV300TL2	ECO-CH-Z	ECO-CH-Z	El Colegio de la Frontera Sur, Unidad Chetumal
CH680-F12	CA170128TL2	ECO-CH-Z	ECO-CH-Z	El Colegio de la Frontera Sur, Unidad Chetumal
CH680-G01	CA170128TL2	ECO-CH-Z	ECO-CH-Z	El Colegio de la Frontera Sur, Unidad Chetumal
CH680-G02	CA160930RPLH300	ECO-CH-Z	ECO-CH-Z	El Colegio de la Frontera Sur, Unidad Chetumal
CH680-G03	CA160930RPLH300	ECO-CH-Z	ECO-CH-Z	El Colegio de la Frontera Sur, Unidad Chetumal
CH680-G05	CA161001TL3	ECO-CH-Z	ECO-CH-Z	El Colegio de la Frontera Sur, Unidad Chetumal
CH680-G06	CA160930RPLV50TL1	ECO-CH-Z	ECO-CH-Z	El Colegio de la Frontera Sur, Unidad Chetumal
CH680-G07	CA160930RPLV50TL1	ECO-CH-Z	ECO-CH-Z	El Colegio de la Frontera Sur, Unidad Chetumal
CH818-F05	ARHON290321TL2	ECO-CH-Z	ECO-CH-Z	El Colegio de la Frontera Sur, Unidad Chetumal
CH818-F06	ARHON290321TL2	ECO-CH-Z	ECO-CH-Z	El Colegio de la Frontera Sur, Unidad Chetumal
CH818-G09	ARHON290321TL2	ECO-CH-Z	ECO-CH-Z	El Colegio de la Frontera Sur, Unidad Chetumal
CH819-G07	ARHON290321TL2	ECO-CH-Z	ECO-CH-Z	El Colegio de la Frontera Sur, Unidad Chetumal
CH819-H08	ARHON290321TL2	ECO-CH-Z	ECO-CH-Z	El Colegio de la Frontera Sur, Unidad Chetumal
CH763-A12	KM48240819	ECO-CH-Z	ECOCH-Z	El Colegio de la Frontera Sur, Unidad Chetumal
CH763-B08	KM48240819	ECO-CH-Z	ECOCH-Z	El Colegio de la Frontera Sur, Unidad Chetumal
CH763-C07	KM48240819	ECO-CH-Z	ECOCH-Z	El Colegio de la Frontera Sur, Unidad Chetumal
CH763-D09	KM48240819	ECO-CH-Z	ECOCH-Z	El Colegio de la Frontera Sur, Unidad Chetumal
CH763-E08	KM48240819	ECO-CH-Z	ECOCH-Z	El Colegio de la Frontera Sur, Unidad Chetumal
CH731-G01	BACANTE110418T3	ECO-CH-Z	ECO-CH-Z	El Colegio de la Frontera Sur, Unidad Chetumal
CH-659-E07	COCA170816TL2	ECO-CH-Z	ECO-CH-Z	El Colegio de la Frontera Sur, Unidad Chetumal
CH-659-F08	COCA170816TL2	ECO-CH-Z	ECO-CH-Z	El Colegio de la Frontera Sur, Unidad Chetumal
CH-659-E03	COCA170816TL2	ECO-CH-Z	ECO-CH-Z	El Colegio de la Frontera Sur, Unidad Chetumal
HE-523	HPIX070911	ECO-CH-Z-08681	ECO-CH-Z	El Colegio de la Frontera Sur, Unidad Chetumal
HE-524	HPIX070911	ECO-CH-Z-08682	ECO-CH-Z	El Colegio de la Frontera Sur, Unidad Chetumal
HE-525	HPIX070911	ECO-CH-Z-08683	ECO-CH-Z	El Colegio de la Frontera Sur, Unidad Chetumal
HE-523.1	HPIX070911	ECO-CH-Z	ECO-CH-Z	El Colegio de la Frontera Sur, Unidad Chetumal
HE-524.1	HPIX070911	ECO-CH-Z	ECO-CH-Z	El Colegio de la Frontera Sur, Unidad Chetumal
HE-525.1	HPIX070911	ECO-CH-Z	ECO-CH-Z	El Colegio de la Frontera Sur, Unidad Chetumal
HE-586	WPTEMILA140911	ECO-CH-Z-08685	ECO-CH-Z	El Colegio de la Frontera Sur, Unidad Chetumal
HE-583.1	HPIXH070911	ECO-CH-Z-08684	ECO-CH-Z	El Colegio de la Frontera Sur, Unidad Chetumal
HE-586.1	WPTEMILA140911	ECO-CH-Z	ECO-CH-Z	El Colegio de la Frontera Sur, Unidad Chetumal
KC617215		HE-525		Mined from GenBank, NCBI
KC617214		HE-524		Mined from GenBank, NCBI
KC617213		HE-524.1		Mined from GenBank, NCBI
KC617212		HE-525.1		Mined from GenBank, NCBI
KC617211		HE-523		Mined from GenBank, NCBI
KC617210		HE-586.1		Mined from GenBank, NCBI
KC617209		HE-583.1		Mined from GenBank, NCBI
KC617208		HE-586		Mined from GenBank, NCBI
KC617207		HE-523.1		Mined from GenBank, NCBI
BACAZ-005	COCA190615LP	ECO-CH-Z	ECO-CH-Z	El Colegio de la Frontera Sur, Unidad Chetumal
BACAZ-006	COCA190615LP	ECO-CH-Z	ECO-CH-Z	El Colegio de la Frontera Sur, Unidad Chetumal
BACAZ-007	COCA190615LP	ECO-CH-Z	ECO-CH-Z	El Colegio de la Frontera Sur, Unidad Chetumal
BACAZ-056	COCA310715T	ECO-CH-Z	ECO-CH-Z	El Colegio de la Frontera Sur, Unidad Chetumal
BACAZ-058	COCA310715T	ECO-CH-Z	ECO-CH-Z	El Colegio de la Frontera Sur, Unidad Chetumal
BACAZ-061	COCA310715T	ECO-CH-Z	ECO-CH-Z	El Colegio de la Frontera Sur, Unidad Chetumal
BACAZ-063	COCA310715T	ECO-CH-Z	ECO-CH-Z	El Colegio de la Frontera Sur, Unidad Chetumal
BACAZ-064	COCA310715T	ECO-CH-Z	ECO-CH-Z	El Colegio de la Frontera Sur, Unidad Chetumal
BACAZ-065	COCA310715T	ECO-CH-Z	ECO-CH-Z	El Colegio de la Frontera Sur, Unidad Chetumal
BACAZ-066	COCA310715T	ECO-CH-Z	ECO-CH-Z	El Colegio de la Frontera Sur, Unidad Chetumal
BACAZ-067	COCA310715T	ECO-CH-Z	ECO-CH-Z	El Colegio de la Frontera Sur, Unidad Chetumal
BACAZ-069	COCA310715T	ECO-CH-Z	ECO-CH-Z	El Colegio de la Frontera Sur, Unidad Chetumal
BACAZ-074	COCA310715T	ECO-CH-Z	ECO-CH-Z	El Colegio de la Frontera Sur, Unidad Chetumal
BACAZ-093	XUL310715T	ECO-CH-Z	ECO-CH-Z	El Colegio de la Frontera Sur, Unidad Chetumal
BACAZ-094	COCA180415	ECO-CH-Z	ECO-CH-Z	El Colegio de la Frontera Sur, Unidad Chetumal
BACAZ-105	COCA190715L5	ECO-CH-Z	ECO-CH-Z	El Colegio de la Frontera Sur, Unidad Chetumal
BACAZ-106	COCA190715L5	ECO-CH-Z	ECO-CH-Z	El Colegio de la Frontera Sur, Unidad Chetumal
BACAZ-159	COCAPAS180415	ECO-CH-Z	ECO-CH-Z	El Colegio de la Frontera Sur, Unidad Chetumal
BACAZ-181	NORM280615	ECO-CH-Z	ECO-CH-Z	El Colegio de la Frontera Sur, Unidad Chetumal
BIOUG27652-G05	COCA021215TL	ECOSUR-CH-Z	ECOSUR-CH-Z	El Colegio de la Frontera Sur, Unidad Chetumal
BIOUG30062-C06	COCA240416TL1	ECO-CH-Z	ECO-CH-Z	El Colegio de la Frontera Sur, Unidad Chetumal
BIOUG30215-A01	COCA010516TLAMB	ECO-CH-Z	ECO-CH-Z	El Colegio de la Frontera Sur, Unidad Chetumal
BIOUG30215-A02	COCA010516TLAMB	ECO-CH-Z	ECO-CH-Z	El Colegio de la Frontera Sur, Unidad Chetumal
BIOUG30215-A03	COCA010516TLAMB	ECO-CH-Z	ECO-CH-Z	El Colegio de la Frontera Sur, Unidad Chetumal
BIOUG30215-D03	COCA010516TLFRIO	ECO-CH-Z	ECO-CH-Z	El Colegio de la Frontera Sur, Unidad Chetumal
BIOUG30215-D04	COCA010516TLFRIO	ECO-CH-Z	ECO-CH-Z	El Colegio de la Frontera Sur, Unidad Chetumal
CH-659-A01	COCA170816TL1	ECO-CH-Z	ECO-CH-Z	El Colegio de la Frontera Sur, Unidad Chetumal
CH-659-A02	COCA170816TL1	ECO-CH-Z	ECO-CH-Z	El Colegio de la Frontera Sur, Unidad Chetumal
CH-659-A03	COCA170816TL1	ECO-CH-Z	ECO-CH-Z	El Colegio de la Frontera Sur, Unidad Chetumal
CH-659-A04	COCA170816TL1	ECO-CH-Z	ECO-CH-Z	El Colegio de la Frontera Sur, Unidad Chetumal
CH-659-A05	COCA170816TL1	ECO-CH-Z	ECO-CH-Z	El Colegio de la Frontera Sur, Unidad Chetumal
CH-659-F01	COCA170816TL2	ECO-CH-Z	ECO-CH-Z	El Colegio de la Frontera Sur, Unidad Chetumal
CH-659-F03	COCA170816TL2	ECO-CH-Z	ECO-CH-Z	El Colegio de la Frontera Sur, Unidad Chetumal
CH-659-F05	COCA170816TL2	ECO-CH-Z	ECO-CH-Z	El Colegio de la Frontera Sur, Unidad Chetumal
CCDB29626-A02	COCA170816TL2COLD	ECO-CH-Z	ECO-CH-Z	El Colegio de la Frontera Sur, Unidad Chetumal
CCDB29626-A03	COCA170816TL2COLD	ECO-CH-Z	ECO-CH-Z	El Colegio de la Frontera Sur, Unidad Chetumal
CCDB29626-A04	COCA170816TL2COLD	ECO-CH-Z	ECO-CH-Z	El Colegio de la Frontera Sur, Unidad Chetumal
CCDB29626-A05	COCA170816TL2COLD	ECO-CH-Z	ECO-CH-Z	El Colegio de la Frontera Sur, Unidad Chetumal
CCDB29626-D01	COCA170816TL2ROOM	ECO-CH-Z	ECO-CH-Z	El Colegio de la Frontera Sur, Unidad Chetumal
CCDB29626-D02	COCA170816TL2ROOM	ECO-CH-Z	ECO-CH-Z	El Colegio de la Frontera Sur, Unidad Chetumal
CCDB29626-D03	COCA170816TL2ROOM	ECO-CH-Z	ECO-CH-Z	El Colegio de la Frontera Sur, Unidad Chetumal
CCDB29626-D07	COCA170816TL2ROOM	ECO-CH-Z	ECO-CH-Z	El Colegio de la Frontera Sur, Unidad Chetumal
CCDB29626-F07	COCA170816TL1ROOM	ECO-CH-Z	ECO-CH-Z	El Colegio de la Frontera Sur, Unidad Chetumal
CCDB29626-F08	COCA170816TL1ROOM	ECO-CH-Z	ECO-CH-Z	El Colegio de la Frontera Sur, Unidad Chetumal
CH782-E08	HUAYLIT111220	ECO-CH-Z	ECO-CH-Z	El Colegio de la Frontera Sur, Unidad Chetumal
CH783-B03	HUAYLIT111220	ECO-CH-Z	ECO-CH-Z	El Colegio de la Frontera Sur, Unidad Chetumal
CH783-E06	HUAYLIT111220	ECO-CH-Z	ECO-CH-Z	El Colegio de la Frontera Sur, Unidad Chetumal
CH818-A05	XULHA111220TL2	ECO-CH-Z	ECO-CH-Z	El Colegio de la Frontera Sur, Unidad Chetumal
CH818-A07	XULHA111220TL2	ECO-CH-Z	ECO-CH-Z	El Colegio de la Frontera Sur, Unidad Chetumal
CH818-A09	XULHA111220TL2	ECO-CH-Z	ECO-CH-Z	El Colegio de la Frontera Sur, Unidad Chetumal
CH818-C01	XULHA111220TL2	ECO-CH-Z	ECO-CH-Z	El Colegio de la Frontera Sur, Unidad Chetumal
CH818-E03	XULHA111220TL2	ECO-CH-Z	ECO-CH-Z	El Colegio de la Frontera Sur, Unidad Chetumal
CH818-E10	XULHA111220TL2	ECO-CH-Z	ECO-CH-Z	El Colegio de la Frontera Sur, Unidad Chetumal
CH819-B04	HUAYLIMN111220	ECO-CH-Z	ECO-CH-Z	El Colegio de la Frontera Sur, Unidad Chetumal
CH819-C03	HUAYLIMN111220	ECO-CH-Z	ECO-CH-Z	El Colegio de la Frontera Sur, Unidad Chetumal
CH819-E04	HUAYLIMN111220	ECO-CH-Z-12136	ECO-CH-Z	El Colegio de la Frontera Sur, Unidad Chetumal
CH784M-A02	COCALIM190720	ECO-CH-Z	ECO-CH-Z	El Colegio de la Frontera Sur, Unidad Chetumal
CH784M-B05	COCALIM190720	ECO-CH-Z	ECO-CH-Z	El Colegio de la Frontera Sur, Unidad Chetumal
CH784M-D06	COCALIM190720	ECO-CH-Z	ECO-CH-Z	El Colegio de la Frontera Sur, Unidad Chetumal
CH784M-F07	COCALIM210820	ECO-CH-Z	ECO-CH-Z	El Colegio de la Frontera Sur, Unidad Chetumal
CH784M-F08	COCALIM210820	ECO-CH-Z	ECO-CH-Z	El Colegio de la Frontera Sur, Unidad Chetumal
CH785M-A07	COCALIM201020	ECO-CH-Z	ECO-CH-Z	El Colegio de la Frontera Sur, Unidad Chetumal
CH785M-C11	COCALIM211120	ECO-CH-Z	ECO-CH-Z	El Colegio de la Frontera Sur, Unidad Chetumal
CH785M-E12	BUENAVLIM201120	ECO-CH-Z	ECO-CH-Z	El Colegio de la Frontera Sur, Unidad Chetumal
CH785M-G07	BUENAVLIM201220	ECO-CH-Z	ECO-CH-Z	El Colegio de la Frontera Sur, Unidad Chetumal
CH830-D12	COCATL210920	ECO-CH-Z	ECO-CH-Z	El Colegio de la Frontera Sur, Unidad Chetumal
CH830-H10	BUENAVTLIMN210920	ECO-CH-Z	ECO-CH-Z	El Colegio de la Frontera Sur, Unidad Chetumal
CH831-A09	BUENAVTLIMN210920	ECO-CH-Z	ECO-CH-Z	El Colegio de la Frontera Sur, Unidad Chetumal
CH831-G02	COCALIM201020	ECO-CH-Z	ECO-CH-Z	El Colegio de la Frontera Sur, Unidad Chetumal
CH831-G09	COCALIM201020	ECO-CH-Z	ECO-CH-Z	El Colegio de la Frontera Sur, Unidad Chetumal
CH831-H08	COCALIM201020	ECO-CH-Z	ECO-CH-Z	El Colegio de la Frontera Sur, Unidad Chetumal
CH832-A05	BUELIMN201020	ECO-CH-Z	ECO-CH-Z	El Colegio de la Frontera Sur, Unidad Chetumal
CH832-B04	BUELIMN201020	ECO-CH-Z	ECO-CH-Z	El Colegio de la Frontera Sur, Unidad Chetumal
CH832-C09	COCALIM211120	ECO-CH-Z	ECO-CH-Z	El Colegio de la Frontera Sur, Unidad Chetumal
CH832-C11	COCALIM211120	ECO-CH-Z	ECO-CH-Z	El Colegio de la Frontera Sur, Unidad Chetumal
CH832-E04	COCALIM211120	ECO-CH-Z	ECO-CH-Z	El Colegio de la Frontera Sur, Unidad Chetumal
CH832-H08	COCALIM210121	ECO-CH-Z	ECO-CH-Z	El Colegio de la Frontera Sur, Unidad Chetumal
CH832-H09	COCALIM210121	ECO-CH-Z	ECO-CH-Z	El Colegio de la Frontera Sur, Unidad Chetumal
ZMXII-639	1462	ECO-CH-Z-08814	ECO-CH-Z	El Colegio de la Frontera Sur, Unidad Chetumal
BACAZ-062	COCA310715T	ECO-CH-Z	ECO-CH-Z	El Colegio de la Frontera Sur, Unidad Chetumal
BIOUG27652-G06	COCA021215TL	ECOSUR-CH-Z	ECOSUR-CH-Z	El Colegio de la Frontera Sur, Unidad Chetumal
BIOUG27652-H07	COCA021215TL	ECOSUR-CH-Z	ECOSUR-CH-Z	El Colegio de la Frontera Sur, Unidad Chetumal
BIOUG27652-H11	COCA021215TL	ECOSUR-CH-Z	ECOSUR-CH-Z	El Colegio de la Frontera Sur, Unidad Chetumal
BIOUG30215-A04	COCA010516TLAMB	ECO-CH-Z	ECO-CH-Z	El Colegio de la Frontera Sur, Unidad Chetumal
CCDB29626-A01	COCA170816TL2COLD	ECO-CH-Z	ECO-CH-Z	El Colegio de la Frontera Sur, Unidad Chetumal
CH755-G05	CHAVELM220819	ECO-CH-Z	ECOCH-Z	El Colegio de la Frontera Sur, Unidad Chetumal
CH756-B08	SIJNOHLM220819	ECO-CH-Z	ECOCH-Z	El Colegio de la Frontera Sur, Unidad Chetumal
CH756-B09	SIJNOHLM220819	ECO-CH-Z	ECOCH-Z	El Colegio de la Frontera Sur, Unidad Chetumal
CH756-B10	SIJNOHLM220819	ECO-CH-Z	ECOCH-Z	El Colegio de la Frontera Sur, Unidad Chetumal
CH756-B11	SIJNOHLM220819	ECO-CH-Z	ECOCH-Z	El Colegio de la Frontera Sur, Unidad Chetumal
CH756-H05	SIJNOHLI220819	ECO-CH-Z	ECOCH-Z	El Colegio de la Frontera Sur, Unidad Chetumal
CH756-H07	SIJNOHLI220819	ECO-CH-Z	ECOCH-Z	El Colegio de la Frontera Sur, Unidad Chetumal
CH785M-B02	BUENAVLIM201020	ECO-CH-Z	ECO-CH-Z	El Colegio de la Frontera Sur, Unidad Chetumal
CH785M-D04	COCALIM211120	ECO-CH-Z	ECO-CH-Z	El Colegio de la Frontera Sur, Unidad Chetumal
CH785M-E11	BUENAVLIM201120	ECO-CH-Z	ECO-CH-Z	El Colegio de la Frontera Sur, Unidad Chetumal
CH832-F06	COCALIM211120	ECO-CH-Z	ECO-CH-Z	El Colegio de la Frontera Sur, Unidad Chetumal
HE-324	LEN070911	ECO-CH-Z	ECO-CH-Z	El Colegio de la Frontera Sur, Unidad Chetumal
HE-326	LEN070911	ECO-CH-Z-08815	ECO-CH-Z	El Colegio de la Frontera Sur, Unidad Chetumal
HE-324.1	LEN070911	ECO-CH-Z-08916	ECO-CH-Z	El Colegio de la Frontera Sur, Unidad Chetumal
HE-325.1	LEN070911	ECO-CH-Z-08941	ECO-CH-Z	El Colegio de la Frontera Sur, Unidad Chetumal
HE-326.1	LEN070911	ECO-CH-Z-08939	ECO-CH-Z	El Colegio de la Frontera Sur, Unidad Chetumal
HE-327.1	LEN070911	ECO-CH-Z-08940	ECO-CH-Z	El Colegio de la Frontera Sur, Unidad Chetumal
HE-562	RPTEMIL140911	ECO-CH-Z-08438	ECO-CH-Z	El Colegio de la Frontera Sur, Unidad Chetumal
HE-562.1	RPTEMIL140911	ECO-CH-Z-08439	ECO-CH-Z	El Colegio de la Frontera Sur, Unidad Chetumal
HE-585	WPTEMILA140911	ECO-CH-Z-08437	ECO-CH-Z	El Colegio de la Frontera Sur, Unidad Chetumal
HE-587	LNEGV070911	ECO-CH-Z-08445	ECO-CH-Z	El Colegio de la Frontera Sur, Unidad Chetumal
HE-588	LNEGV070911	ECO-CH-Z-08686	ECO-CH-Z	El Colegio de la Frontera Sur, Unidad Chetumal
HE-590	LNEGV070911	ECO-CH-Z-08440	ECO-CH-Z	El Colegio de la Frontera Sur, Unidad Chetumal
HE-592	LNEGV070911	ECO-CH-Z-08451	ECO-CH-Z	El Colegio de la Frontera Sur, Unidad Chetumal
HE-585.1	WPTEMILA140911	ECO-CH-Z-08436	ECO-CH-Z	El Colegio de la Frontera Sur, Unidad Chetumal
HE-587.1	LNEGV070911	ECO-CH-Z-08444	ECO-CH-Z	El Colegio de la Frontera Sur, Unidad Chetumal
HE-588.1	LNEGV070911	ECO-CH-Z	ECO-CH-Z	El Colegio de la Frontera Sur, Unidad Chetumal
HE-589.1	LNEGV070911	ECO-CH-Z-08448	ECO-CH-Z	El Colegio de la Frontera Sur, Unidad Chetumal
HE-590.1	LNEGV070911	ECO-CH-Z-08441	ECO-CH-Z	El Colegio de la Frontera Sur, Unidad Chetumal
HE-592.1	LNEGV070911	ECO-CH-Z-08687	ECO-CH-Z	El Colegio de la Frontera Sur, Unidad Chetumal
KC617236		HE-588		Mined from GenBank, NCBI
KC617235		HE-562		Mined from GenBank, NCBI
KC617234		HE-587.1		Mined from GenBank, NCBI
KC617233		HE-585.1		Mined from GenBank, NCBI
KC617232		HE-585		Mined from GenBank, NCBI
KC617231		HE-587		Mined from GenBank, NCBI
KC617230		HE-562.1		Mined from GenBank, NCBI
KC617229		HE-592.1		Mined from GenBank, NCBI
KC617228		HE-590.1		Mined from GenBank, NCBI
KC617227		HE-589.1		Mined from GenBank, NCBI
KC617226		HE-592		Mined from GenBank, NCBI
KC617225		HE-588.1		Mined from GenBank, NCBI
KC617224		HE-590		Mined from GenBank, NCBI
CH777-E06	NOHBECTL1080320	ECO-CH-Z	ECO-CH-Z	El Colegio de la Frontera Sur, Unidad Chetumal
CH819-A09	HUAYLIMN111220	ECO-CH-Z	ECO-CH-Z	El Colegio de la Frontera Sur, Unidad Chetumal
CH819-C09	HUAYLIMN111220	ECO-CH-Z	ECO-CH-Z	El Colegio de la Frontera Sur, Unidad Chetumal
ZPLMX241	K50Tam100905	ECO-CH-Z-03171	ECO-CH-Z	El Colegio de la Frontera Sur
ZPLMX551	K50Tam100905	ECO-CH-Z-03171	ECO-CH-Z	El Colegio de la Frontera Sur
HE-202	SIL260611	ECO-CH-Z-08190	ECO-CH-Z	El Colegio de la Frontera Sur, Unidad Chetumal
HE-257	CH1JOES260611	ECO-CH-Z-08191	ECO-CH-Z	El Colegio de la Frontera Sur, Unidad Chetumal
HE-202.1	SIL260611	ECO-CH-Z-08189	ECO-CH-Z	El Colegio de la Frontera Sur, Unidad Chetumal
HE-244.1	VER2AS250611	ECO-CH-Z-08199	ECO-CH-Z	El Colegio de la Frontera Sur, Unidad Chetumal
HE-256.1	CH1JOES260611	ECO-CH-Z-08196	ECO-CH-Z	El Colegio de la Frontera Sur, Unidad Chetumal
HE-257.1	CH1JOES260611	ECO-CH-Z-08192	ECO-CH-Z	El Colegio de la Frontera Sur, Unidad Chetumal
HE-263.1	CH1JOES260611	ECO-CH-Z-08193	ECO-CH-Z	El Colegio de la Frontera Sur, Unidad Chetumal
HE-271.1	USUJONLI250611	ECO-CH-Z-08198	ECO-CH-Z	El Colegio de la Frontera Sur, Unidad Chetumal
HE-568	STALUC2260611	ECO-CH-Z-08183	ECO-CH-Z	El Colegio de la Frontera Sur, Unidad Chetumal
HE-569	STALUC2260611	ECO-CH-Z-08195	ECO-CH-Z	El Colegio de la Frontera Sur, Unidad Chetumal
HE-570	STALUC2260611	ECO-CH-Z-08187	ECO-CH-Z	El Colegio de la Frontera Sur, Unidad Chetumal
HE-568.1	STALUC2260611	ECO-CH-Z-08184	ECO-CH-Z	El Colegio de la Frontera Sur, Unidad Chetumal
HE-569.1	STALUC2260611	ECO-CH-Z-08194	ECO-CH-Z	El Colegio de la Frontera Sur, Unidad Chetumal
HE-570.1	STALUC2260611	ECO-CH-Z-08188	ECO-CH-Z	El Colegio de la Frontera Sur, Unidad Chetumal
HE-576.1	STALUC2260611	ECO-CH-Z-08185	ECO-CH-Z	El Colegio de la Frontera Sur, Unidad Chetumal
KC617223		HE-570.1		Mined from GenBank, NCBI
KC617222		HE-568.1		Mined from GenBank, NCBI
KC617221		HE-576.1		Mined from GenBank, NCBI
KC617220		HE-569.1		Mined from GenBank, NCBI
KC617219		HE-576		Mined from GenBank, NCBI
KC617218		HE-570		Mined from GenBank, NCBI
KC617217		HE-569		Mined from GenBank, NCBI
KC617216		HE-568		Mined from GenBank, NCBI
CH772-H10	PCETL5150320	ECO-CH-Z	ECO-CH-Z	El Colegio de la Frontera Sur, Unidad Chetumal
CH774-B06	SILVITTL1180320	ECO-CH-Z	ECO-CH-Z	El Colegio de la Frontera Sur, Unidad Chetumal
CH774-G03	SILVITTL1180320	ECO-CH-Z	ECO-CH-Z	El Colegio de la Frontera Sur, Unidad Chetumal
CH774-G06	SILVITTL1180320	ECO-CH-Z	ECO-CH-Z	El Colegio de la Frontera Sur, Unidad Chetumal
CH775-A11	SILVITTL1180320	ECO-CH-Z-011171	ECO-CH-Z	El Colegio de la Frontera Sur, Unidad Chetumal
CH775-D04	SILVITTL4180320	ECO-CH-Z	ECO-CH-Z	El Colegio de la Frontera Sur, Unidad Chetumal
CH775-D06	SILVITTL4180320	ECO-CH-Z	ECO-CH-Z	El Colegio de la Frontera Sur, Unidad Chetumal
CH775-D08	SILVITTL4180320	ECO-CH-Z	ECO-CH-Z	El Colegio de la Frontera Sur, Unidad Chetumal
CH775-E11	SILVITTL4180320	ECO-CH-Z	ECO-CH-Z	El Colegio de la Frontera Sur, Unidad Chetumal
CH776-A12	SILVITTL5180320	ECO-CH-Z	ECO-CH-Z	El Colegio de la Frontera Sur, Unidad Chetumal
CH776-F06	SILVITTL3180320	ECO-CH-Z	ECO-CH-Z	El Colegio de la Frontera Sur, Unidad Chetumal
CH776-H05	ILUSLIT2140320	ECO-CH-Z	ECO-CH-Z	El Colegio de la Frontera Sur, Unidad Chetumal
CH773-G04	SILVITTL1180320	ECO-CH-Z	ECO-CH-Z	El Colegio de la Frontera Sur, Unidad Chetumal
CH773-G05	SILVITTL1180320	ECO-CH-Z	ECO-CH-Z	El Colegio de la Frontera Sur, Unidad Chetumal
ZPLMX548	Sample 1124	ECO-CH-Z-03317	ECO-CH-Z	El Colegio de la Frontera Sur
MAGA-0322	Cala154_SLP7	---	ECO-CH-Z	El Colegio de la Frontera Sur, Unidad Chetumal
MAGA-0323	Cala155_SLP7	---	ECO-CH-Z	El Colegio de la Frontera Sur, Unidad Chetumal
MAGA-0324	Cala156_SLP7	---	ECO-CH-Z	El Colegio de la Frontera Sur, Unidad Chetumal
MAGA-0325	Cala157_SLP7	---	ECO-CH-Z	El Colegio de la Frontera Sur, Unidad Chetumal
MAGA-0326	Cala158_SLP7	---	ECO-CH-Z	El Colegio de la Frontera Sur, Unidad Chetumal
MAGA-0327	Cala159_SLP7	---	ECO-CH-Z	El Colegio de la Frontera Sur, Unidad Chetumal
MAGA-0328	Cala160_SLP7	---	ECO-CH-Z	El Colegio de la Frontera Sur, Unidad Chetumal
MAGA-0330	Cala162_SLP7	ECO-CH-Z	ECO-CH-Z	El Colegio de la Frontera Sur, Unidad Chetumal
MAGA-0331	Cala163_SLP7	---	ECO-CH-Z	El Colegio de la Frontera Sur, Unidad Chetumal
MAGA-0332	Cala164_SLP7	---	ECO-CH-Z	El Colegio de la Frontera Sur, Unidad Chetumal
HE-242.1	VER2AS250611	ECO-CH-Z-08201	ECO-CH-Z	El Colegio de la Frontera Sur, Unidad Chetumal
HE-243.1	VER2AS250611	ECO-CH-Z-08200	ECO-CH-Z	El Colegio de la Frontera Sur, Unidad Chetumal
HE-245.1	VER2AS250611	ECO-CH-Z-08197	ECO-CH-Z	El Colegio de la Frontera Sur, Unidad Chetumal
HE-576	STALUC2260611	ECO-CH-Z-08186	ECO-CH-Z	El Colegio de la Frontera Sur, Unidad Chetumal
HE-579	STALUC2260611	ECO-CH-Z	ECO-CH-Z	El Colegio de la Frontera Sur, Unidad Chetumal
ZPLMX890	MAC0606	ECO-CH-Z-03217	ECO-CH-Z	El Colegio de la Frontera Sur
ZPLMX892	MAC0606	ECO-CH-Z-03218	ECO-CH-Z	El Colegio de la Frontera Sur
ZPLMX549	Sample 1124	ECO-CH-Z-03317	ECO-CH-Z	El Colegio de la Frontera Sur
ZPLMX893	MAC0606	ECO-CH-Z-03219	ECO-CH-Z	El Colegio de la Frontera Sur
CCDB 24622 E11	84			Centre for Biodiversity Genomics
CCDB 24622 E12	87-88			Centre for Biodiversity Genomics
CCDB 24622 F02	92			Centre for Biodiversity Genomics
CCDB 24622 F04	94-95			Centre for Biodiversity Genomics
CCDB 24622 F05	4			Centre for Biodiversity Genomics
ZPLMX543	Sample 1323	ECO-CH-Z-03165	ECO-CH-Z	El Colegio de la Frontera Sur
ZPLMX544	Sample 1323	ECO-CH-Z-03165	ECO-CH-Z	El Colegio de la Frontera Sur
CH680-G04	CA161001TL3	ECO-CH-Z	ECO-CH-Z	El Colegio de la Frontera Sur, Unidad Chetumal
ZOOPS_0427	CBFS-Specimen-426			University of Guelph
ZOOPS_0428	CBFS-Specimen-427			University of Guelph
ZOOPS_0429	CBFS-Specimen-428			University of Guelph
MAGA-0333	Cala165_SLP7		ECO-CH-Z	El Colegio de la Frontera Sur, Unidad Chetumal
ZPLMX545	Sample 1323	ECO-CH-Z-03165	ECO-CH-Z	El Colegio de la Frontera Sur
KC616777		ZMXII-639		Mined from GenBank, NCBI
ZOOPS_0426	CBFS-Specimen-425			University of Guelph
ZOOPS_0431	CBFS-Specimen-430			University of Guelph
CCDB-24003 A01	CCDB-24003 A01			Centre for Biodiversity Genomics
CCDB-24003 E04	CCDB-24003 E04			Centre for Biodiversity Genomics
CCDB-24003 E07	CCDB-24003 E07			Centre for Biodiversity Genomics
ZPLMX219	Sample 1124	ECO-CH-Z-03317	ECO-CH-Z	El Colegio de la Frontera Sur
ZPLMX220	Sample 1124	ECO-CH-Z-03317	ECO-CH-Z	El Colegio de la Frontera Sur
HE-325	LEN070911	ECO-CH-Z-08816	ECO-CH-Z	El Colegio de la Frontera Sur, Unidad Chetumal
HE-327	LEN070911	ECO-CH-Z-08817	ECO-CH-Z	El Colegio de la Frontera Sur, Unidad Chetumal
BIOUG98437-H01	L#22GJOA-0055	BIOUG98437-H01	BIOUG	Centre for Biodiversity Genomics
BIOUG75622-A02	L#21GJOA-0014	BIOUG75622-A02	BIOUG	Centre for Biodiversity Genomics
CH878-C02	COCA130122	ECO-CH-Z	ECO-CH-Z	El Colegio de la Frontera Sur, Unidad Chetumal
CH878-C09	COCA130122	ECO-CH-Z	ECO-CH-Z	El Colegio de la Frontera Sur, Unidad Chetumal
HE-049	DJT 20090	ECO-CH-Z-08726	ECO-CH-Z	El Colegio de la Frontera Sur, Unidad Chetumal
HE-052	DJT 20090	ECO-CH-Z-08701	ECO-CH-Z	El Colegio de la Frontera Sur, Unidad Chetumal
HE-062	DJT 20096	ECO-CH-Z-08718	ECO-CH-Z	El Colegio de la Frontera Sur, Unidad Chetumal
KC616817		HE-052		Mined from GenBank, NCBI
KC616810		HE-062		Mined from GenBank, NCBI
KC616794		HE-049		Mined from GenBank, NCBI
KC617342		HE-591		Mined from GenBank, NCBI
HE-055	DJT 20093	ECO-CH-Z-08725	ECO-CH-Z	El Colegio de la Frontera Sur, Unidad Chetumal
KC616815		HE-055		Mined from GenBank, NCBI
HE-065	DJT 20085	ECO-CH-Z-08716	ECO-CH-Z	El Colegio de la Frontera Sur, Unidad Chetumal
KC616808		HE-065		Mined from GenBank, NCBI
HE-064	DJT 20085	ECO-CH-Z-08717	ECO-CH-Z	El Colegio de la Frontera Sur, Unidad Chetumal
KC616809		HE-064		Mined from GenBank, NCBI
10BBPLANK-007	L#2010FL-469	10BBPLANK-007	BIOUG	Centre for Biodiversity Genomics
10BBPLANK-008	L#2010FL-469	10BBPLANK-008	BIOUG	Centre for Biodiversity Genomics
10BBPLANK-014	L#2010FL-469	10BBPLANK-014	BIOUG	Centre for Biodiversity Genomics
10BBPLANK-089	L#2010FL-370	10BBPLANK-089	BIOUG	Centre for Biodiversity Genomics
CH670-F06	BOBP170716	ECO-CH-Z	ECO-CH-Z	El Colegio de la Frontera Sur, Unidad Chetumal
CH670-F07	BOBP170716	ECO-CH-Z	ECO-CH-Z	El Colegio de la Frontera Sur, Unidad Chetumal
HE012		ECO-CH-Z	ECO-CH-Z	El Colegio de la Frontera Sur, Unidad Chetumal
HE-591	LNEGV070911	ECO-CH-Z-08616	ECO-CH-Z	El Colegio de la Frontera Sur, Unidad Chetumal
HE-391	IRAMV220611	ECO-CH-Z-08921	ECO-CH-Z	El Colegio de la Frontera Sur, Unidad Chetumal
HE-391.1	IRAMV220611	ECO-CH-Z-08919	ECO-CH-Z	El Colegio de la Frontera Sur, Unidad Chetumal
HE-392.1	IRAMV220611	ECO-CH-Z-08920	ECO-CH-Z	El Colegio de la Frontera Sur, Unidad Chetumal
ZPLCA034	LAC030806			El Colegio de la Frontera Sur
CTM0083	83		ECO-CH-Z	El Colegio de la Frontera Sur, Unidad Chetumal
AS26a6	LOV210410	ECO-CH-Z-08776	ECO-CH-Z	El Colegio de la Frontera Sur, Unidad Chetumal
10BBCRU-0077	L#PC2010PA-124	10BBCRU-0077	BIOUG	Centre for Biodiversity Genomics
10BBCRU-0171	L#PC2010PA-118	10BBCRU-0171	BIOUG	Centre for Biodiversity Genomics
CHARS00293-D11	DN_19_BE_08a		BIOUG	Centre for Biodiversity Genomics
CHARS00337-E06	L#19CHARS-0275		BIOUG	Centre for Biodiversity Genomics
CHARS00339-E08	L#19CHARS-0315		BIOUG	Centre for Biodiversity Genomics
BIOUG74688-F12	DN_21_BE_24a	BIOUG74688-F12	BIOUG	Centre for Biodiversity Genomics
BIOUG74690-E07	DN_21_PL_24a	BIOUG74690-E07	BIOUG	Centre for Biodiversity Genomics
BIOUG74696-F12	DN_21_BE_35a	BIOUG74696-F12	BIOUG	Centre for Biodiversity Genomics
BIOUG75622-A01	L#21GJOA-0014	BIOUG75622-A01	BIOUG	Centre for Biodiversity Genomics
BIOUG74681-B04	DN_21_PL_26a	BIOUG74681-B04	BIOUG	Centre for Biodiversity Genomics
BIOUG74681-B05	DN_21_PL_26a	BIOUG74681-B05	BIOUG	Centre for Biodiversity Genomics
BIOUG74681-B06	DN_21_PL_26a	BIOUG74681-B06	BIOUG	Centre for Biodiversity Genomics
BIOUG74681-B07	DN_21_PL_26a	BIOUG74681-B07	BIOUG	Centre for Biodiversity Genomics
BIOUG74681-B09	DN_21_PL_26a	BIOUG74681-B09	BIOUG	Centre for Biodiversity Genomics
BIOUG74681-B10	DN_21_PL_26a	BIOUG74681-B10	BIOUG	Centre for Biodiversity Genomics
BIOUG74681-D03	DN_21_PL_27a	BIOUG74681-D03	BIOUG	Centre for Biodiversity Genomics
BIOUG74682-E05	DN_21_PL_24a	BIOUG74682-E05	BIOUG	Centre for Biodiversity Genomics
BIOUG74682-G10	DN_21_PL_23a	BIOUG74682-G10	BIOUG	Centre for Biodiversity Genomics
BIOUG74685-G10	DN_21_BE_24a	BIOUG74685-G10	BIOUG	Centre for Biodiversity Genomics
BIOUG98438-C08	L#22TALO-0019	BIOUG98438-C08	BIOUG	Centre for Biodiversity Genomics
BIOUG98438-C09	L#22TALO-0019	BIOUG98438-C09	BIOUG	Centre for Biodiversity Genomics
BIOUG98438-D02	L#22TALO-0019	BIOUG98438-D02	BIOUG	Centre for Biodiversity Genomics
BIOUG98438-D04	L#22TALO-0019	BIOUG98438-D04	BIOUG	Centre for Biodiversity Genomics
BIOUG98438-H06	L#22TALO-0046	BIOUG98438-H06	BIOUG	Centre for Biodiversity Genomics
BIOUG98438-H07	L#22TALO-0046	BIOUG98438-H07	BIOUG	Centre for Biodiversity Genomics
BIOUG98438-H08	L#22TALO-0046	BIOUG98438-H08	BIOUG	Centre for Biodiversity Genomics
BIOUG98438-H09	L#22TALO-0046	BIOUG98438-H09	BIOUG	Centre for Biodiversity Genomics
BIOUG98440-B08	L#22TALO-0084	BIOUG98440-B08	BIOUG	Centre for Biodiversity Genomics
BIOUG98440-B09	L#22TALO-0084	BIOUG98440-B09	BIOUG	Centre for Biodiversity Genomics
BIOUG98440-B10	L#22TALO-0084	BIOUG98440-B10	BIOUG	Centre for Biodiversity Genomics
BIOUG98440-B11	L#22TALO-0084	BIOUG98440-B11	BIOUG	Centre for Biodiversity Genomics
BIOUG98437-D04	L#22GJOA-0052	BIOUG98437-D04	BIOUG	Centre for Biodiversity Genomics
BIOUG98437-D05	L#22GJOA-0052	BIOUG98437-D05	BIOUG	Centre for Biodiversity Genomics
BIOUG98437-D06	L#22GJOA-0052	BIOUG98437-D06	BIOUG	Centre for Biodiversity Genomics
BIOUG98437-D07	L#22GJOA-0052	BIOUG98437-D07	BIOUG	Centre for Biodiversity Genomics
BIOUG98437-D08	L#22GJOA-0052	BIOUG98437-D08	BIOUG	Centre for Biodiversity Genomics
BIOUG98437-F06	L#22GJOA-0053	BIOUG98437-F06	BIOUG	Centre for Biodiversity Genomics
BIOUG98437-F07	L#22GJOA-0053	BIOUG98437-F07	BIOUG	Centre for Biodiversity Genomics
BIOUG98437-F09	L#22GJOA-0053	BIOUG98437-F09	BIOUG	Centre for Biodiversity Genomics
BIOUG98437-F10	L#22GJOA-0053	BIOUG98437-F10	BIOUG	Centre for Biodiversity Genomics
BIOUG98437-F11	L#22GJOA-0053	BIOUG98437-F11	BIOUG	Centre for Biodiversity Genomics
BIOUG98437-F12	L#22GJOA-0053	BIOUG98437-F12	BIOUG	Centre for Biodiversity Genomics
BIOUG98437-H02	L#22GJOA-0055	BIOUG98437-H02	BIOUG	Centre for Biodiversity Genomics
BIOUG98437-H04	L#22GJOA-0055	BIOUG98437-H04	BIOUG	Centre for Biodiversity Genomics
BIOUG98437-H05	L#22GJOA-0055	BIOUG98437-H05	BIOUG	Centre for Biodiversity Genomics
BIOUG98437-H07	L#22GJOA-0055	BIOUG98437-H07	BIOUG	Centre for Biodiversity Genomics
CHU-CRU-0773	CHU-CRU-0773			Centre for Biodiversity Genomics
CHU-CRU-0785	CHU-CRU-0785			Centre for Biodiversity Genomics
CHU-CRU-0797	CHU-CRU-0797			Centre for Biodiversity Genomics
CHU-CRU-0809	CHU-CRU-0809			Centre for Biodiversity Genomics
CHU-CRU-0821	CHU-CRU-0821			Centre for Biodiversity Genomics
08PROBE-0667	L#08PROBE-108			Centre for Biodiversity Genomics
09PROBE-01037	L#09PROBE-0565			Centre for Biodiversity Genomics
09PROBE-01038	L#09PROBE-0565			Centre for Biodiversity Genomics
CHARS00299-E01	L#19CHARS-0060	CHARS00299-E01	BIOUG	Centre for Biodiversity Genomics
CHARS00299-E03	L#19CHARS-0060	CHARS00299-E03	BIOUG	Centre for Biodiversity Genomics
CHARS00299-H04	L#19CHARS-0342	CHARS00299-H04	BIOUG	Centre for Biodiversity Genomics
CHARS00337-D05	L#19CHARS-0279		BIOUG	Centre for Biodiversity Genomics
BIOUG74688-F05	DN_21_BE_24a	BIOUG74688-F05	BIOUG	Centre for Biodiversity Genomics
BIOUG74688-F06	DN_21_BE_24a	BIOUG74688-F06	BIOUG	Centre for Biodiversity Genomics
BIOUG74688-H08	DN_21_BE_23a	BIOUG74688-H08	BIOUG	Centre for Biodiversity Genomics
BIOUG74688-H10	DN_21_BE_23a	BIOUG74688-H10	BIOUG	Centre for Biodiversity Genomics
BIOUG74688-H11	DN_21_BE_23a	BIOUG74688-H11	BIOUG	Centre for Biodiversity Genomics
BIOUG74672-B11	DN_21_BE_33a	BIOUG74672-B11	BIOUG	Centre for Biodiversity Genomics
BIOUG74672-B12	DN_21_BE_33a	BIOUG74672-B12	BIOUG	Centre for Biodiversity Genomics
BIOUG74672-C01	DN_21_BE_33a	BIOUG74672-C01	BIOUG	Centre for Biodiversity Genomics
BIOUG74672-C05	DN_21_BE_33a	BIOUG74672-C05	BIOUG	Centre for Biodiversity Genomics
BIOUG74672-C06	DN_21_BE_33a	BIOUG74672-C06	BIOUG	Centre for Biodiversity Genomics
BIOUG74672-E05	DN_21_PL_28a	BIOUG74672-E05	BIOUG	Centre for Biodiversity Genomics
BIOUG74672-E06	DN_21_PL_28a	BIOUG74672-E06	BIOUG	Centre for Biodiversity Genomics
BIOUG74672-E07	DN_21_PL_28a	BIOUG74672-E07	BIOUG	Centre for Biodiversity Genomics
BIOUG74672-E08	DN_21_PL_28a	BIOUG74672-E08	BIOUG	Centre for Biodiversity Genomics
BIOUG74672-G10	DN_21_BE_28a	BIOUG74672-G10	BIOUG	Centre for Biodiversity Genomics
BIOUG74672-G11	DN_21_BE_28a	BIOUG74672-G11	BIOUG	Centre for Biodiversity Genomics
BIOUG74672-G12	DN_21_BE_28a	BIOUG74672-G12	BIOUG	Centre for Biodiversity Genomics
BIOUG74672-H01	DN_21_BE_28a	BIOUG74672-H01	BIOUG	Centre for Biodiversity Genomics
BIOUG74672-H02	DN_21_BE_28a	BIOUG74672-H02	BIOUG	Centre for Biodiversity Genomics
BIOUG74676-G07	DN_21_PL_33a	BIOUG74676-G07	BIOUG	Centre for Biodiversity Genomics
BIOUG74676-G08	DN_21_PL_33a	BIOUG74676-G08	BIOUG	Centre for Biodiversity Genomics
BIOUG74676-G09	DN_21_PL_33a	BIOUG74676-G09	BIOUG	Centre for Biodiversity Genomics
BIOUG74681-D04	DN_21_PL_27a	BIOUG74681-D04	BIOUG	Centre for Biodiversity Genomics
BIOUG74682-E10	DN_21_PL_24a	BIOUG74682-E10	BIOUG	Centre for Biodiversity Genomics
BIOUG74682-G09	DN_21_PL_23a	BIOUG74682-G09	BIOUG	Centre for Biodiversity Genomics
BIOUG74685-G08	DN_21_BE_24a	BIOUG74685-G08	BIOUG	Centre for Biodiversity Genomics
BIOUG76578-C04	L#21GJOA-0011	BIOUG76578-C04	BIOUG	Centre for Biodiversity Genomics
BIOUG76578-C07	L#21GJOA-0011	BIOUG76578-C07	BIOUG	Centre for Biodiversity Genomics
BIOUG76578-E08	L#21GJOA-0012	BIOUG76578-E08	BIOUG	Centre for Biodiversity Genomics
ZMXIII-452	ZMXIII-452	ECO-CH-Z-08679	ECO-CH-Z	El Colegio de la Frontera Sur, Unidad Chetumal
ZMXIII-463	ZMXIII-463	ECO-CH-Z-08680	ECO-CH-Z	El Colegio de la Frontera Sur, Unidad Chetumal
KC617239		ZMXIII-452		Mined from GenBank, NCBI
KC617238		ZMXIII-463		Mined from GenBank, NCBI
HLC-26249	HLC-26249			Centre for Biodiversity Genomics
HLC-26280	HLC-26280			Centre for Biodiversity Genomics
HLC-26281	HLC-26281			Centre for Biodiversity Genomics
HLC-26283	HLC-26283			Centre for Biodiversity Genomics
HLC-26284	HLC-26284			Centre for Biodiversity Genomics
CHU-CRU-0924	CHU-CRU-0924			Centre for Biodiversity Genomics
08PROBE-0668	L#08PROBE-116			Centre for Biodiversity Genomics
08PROBE-0695	L#08PROBE-139			Centre for Biodiversity Genomics
08PROBE-0696	L#08PROBE-139			Centre for Biodiversity Genomics
09PROBE-02910	L#09PROBE-3048			Centre for Biodiversity Genomics
09PROBE-02911	L#09PROBE-3048			Centre for Biodiversity Genomics
09PROBE-01011	L#09PROBE-0259			Centre for Biodiversity Genomics
09PROBE-01018	L#09PROBE-0523			Centre for Biodiversity Genomics
09PROBE-01019	L#09PROBE-0525			Centre for Biodiversity Genomics
09PROBE-01025	L#09PROBE-0538			Centre for Biodiversity Genomics
09PROBE-01026	L#09PROBE-0543			Centre for Biodiversity Genomics
09PROBE-01027	L#09PROBE-0543			Centre for Biodiversity Genomics
09PROBE-01030	L#09PROBE-0551			Centre for Biodiversity Genomics
09PROBE-01045	L#09PROBE-0573			Centre for Biodiversity Genomics
09PROBE-01048	L#09PROBE-0287			Centre for Biodiversity Genomics
CHARS00027-A10	L#18CHARS-0186	CHARS00027-A10	BIOUG	Centre for Biodiversity Genomics
CHARS00027-B06	L#18CHARS-0150	CHARS00027-B06	BIOUG	Centre for Biodiversity Genomics
CHARS00027-B07	L#18CHARS-0150	CHARS00027-B07	BIOUG	Centre for Biodiversity Genomics
CHARS00027-B08	L#18CHARS-0150	CHARS00027-B08	BIOUG	Centre for Biodiversity Genomics
CHARS00027-C03	L#18CHARS-0150	CHARS00027-C03	BIOUG	Centre for Biodiversity Genomics
CHARS00027-D04	L#18CHARS-0150	CHARS00027-D04	BIOUG	Centre for Biodiversity Genomics
CHARS00027-D05	L#18CHARS-0150	CHARS00027-D05	BIOUG	Centre for Biodiversity Genomics
CHARS00027-D06	L#18CHARS-0150	CHARS00027-D06	BIOUG	Centre for Biodiversity Genomics
CHARS00027-D08	L#18CHARS-0150	CHARS00027-D08	BIOUG	Centre for Biodiversity Genomics
CHARS00027-D09	L#18CHARS-0150	CHARS00027-D09	BIOUG	Centre for Biodiversity Genomics
CHARS00027-D10	L#18CHARS-0150	CHARS00027-D10	BIOUG	Centre for Biodiversity Genomics
CHARS00027-D11	L#18CHARS-0150	CHARS00027-D11	BIOUG	Centre for Biodiversity Genomics
CHARS00027-D12	L#18CHARS-0150	CHARS00027-D12	BIOUG	Centre for Biodiversity Genomics
CHARS00027-E04	L#18CHARS-0416	CHARS00027-E04	BIOUG	Centre for Biodiversity Genomics
CHARS00027-H04	L#18CHARS-0450	CHARS00027-H04	BIOUG	Centre for Biodiversity Genomics
CHARS00042-D01	L#18CHARS-0006	CHARS00042-D01	BIOUG	Centre for Biodiversity Genomics
CHARS00042-D05	L#18CHARS-0006	CHARS00042-D05	BIOUG	Centre for Biodiversity Genomics
CHARS00042-D10	L#18CHARS-0006	CHARS00042-D10	BIOUG	Centre for Biodiversity Genomics
CHARS00042-E05	L#18CHARS-0083	CHARS00042-E05	BIOUG	Centre for Biodiversity Genomics
CHARS00042-G04	L#18CHARS-0026	CHARS00042-G04	BIOUG	Centre for Biodiversity Genomics
CHARS00042-G05	L#18CHARS-0026	CHARS00042-G05	BIOUG	Centre for Biodiversity Genomics
CHARS00042-H01	L#18CHARS-0026	CHARS00042-H01	BIOUG	Centre for Biodiversity Genomics
CHARS00042-H02	L#18CHARS-0026	CHARS00042-H02	BIOUG	Centre for Biodiversity Genomics
CHARS00042-H04	L#18CHARS-0026	CHARS00042-H04	BIOUG	Centre for Biodiversity Genomics
CHARS00042-H08	L#18CHARS-0006	CHARS00042-H08	BIOUG	Centre for Biodiversity Genomics
CHARS00044-F11	L#18CHARS-0030	CHARS00044-F11	BIOUG	Centre for Biodiversity Genomics
CHARS00044-F12	L#18CHARS-0030	CHARS00044-F12	BIOUG	Centre for Biodiversity Genomics
CHARS00044-G02	L#18CHARS-0030	CHARS00044-G02	BIOUG	Centre for Biodiversity Genomics
CHARS00044-G03	L#18CHARS-0030	CHARS00044-G03	BIOUG	Centre for Biodiversity Genomics
CHARS00044-G04	L#18CHARS-0030	CHARS00044-G04	BIOUG	Centre for Biodiversity Genomics
CHARS00044-G07	L#18CHARS-0030	CHARS00044-G07	BIOUG	Centre for Biodiversity Genomics
CHARS00044-G08	L#18CHARS-0030	CHARS00044-G08	BIOUG	Centre for Biodiversity Genomics
CHARS00044-G09	L#18CHARS-0030	CHARS00044-G09	BIOUG	Centre for Biodiversity Genomics
CHARS00044-H09	L#18CHARS-0030	CHARS00044-H09	BIOUG	Centre for Biodiversity Genomics
CHARS00044-H10	L#18CHARS-0030	CHARS00044-H10	BIOUG	Centre for Biodiversity Genomics
CHARS00292-C02	DN_19_BE_15a	CHARS00292-C02	BIOUG	Centre for Biodiversity Genomics
CHARS00292-H04	DN_19_BE_08a	CHARS00292-H04	BIOUG	Centre for Biodiversity Genomics
CHARS00293-B11	DN_19_PL_8b		BIOUG	Centre for Biodiversity Genomics
CHARS00293-D10	DN_19_BE_08a		BIOUG	Centre for Biodiversity Genomics
CHARS00296-C12	DN_19_BE_09a		BIOUG	Centre for Biodiversity Genomics
CHARS00296-D01	DN_19_BE_09a		BIOUG	Centre for Biodiversity Genomics
CHARS00296-D02	DN_19_BE_09a		BIOUG	Centre for Biodiversity Genomics
CHARS00296-D03	DN_19_BE_09a		BIOUG	Centre for Biodiversity Genomics
CHARS00296-E07	DN_19_PL_09a		BIOUG	Centre for Biodiversity Genomics
CHU-CRU-0765	CHU-CRU-0765			Centre for Biodiversity Genomics
CHU-CRU-0777	CHU-CRU-0777			Centre for Biodiversity Genomics
CHU-CRU-0789	CHU-CRU-0789			Centre for Biodiversity Genomics
CHU-CRU-0801	CHU-CRU-0801			Centre for Biodiversity Genomics
CHU-CRU-0803	CHU-CRU-0803			Centre for Biodiversity Genomics
CHU-CRU-0812	CHU-CRU-0812			Centre for Biodiversity Genomics
CHU-CRU-0813	CHU-CRU-0813			Centre for Biodiversity Genomics
CHU-CRU-0836	CHU-CRU-0836			Centre for Biodiversity Genomics
CHU-CRU-0848	CHU-CRU-0848			Centre for Biodiversity Genomics
CHU-CRU-0860	CHU-CRU-0860			Centre for Biodiversity Genomics
CHU-CRU-0880	CHU-CRU-0880			Centre for Biodiversity Genomics
CHU-CRU-0884	CHU-CRU-0884			Centre for Biodiversity Genomics
CHU-CRU-0892	CHU-CRU-0892			Centre for Biodiversity Genomics
CHU-CRU-0896	CHU-CRU-0896			Centre for Biodiversity Genomics
CHU-CRU-0908	CHU-CRU-0908			Centre for Biodiversity Genomics
CHU-CRU-0916	CHU-CRU-0916			Centre for Biodiversity Genomics
CHU-CRU-0920	CHU-CRU-0920			Centre for Biodiversity Genomics
CHU-CRU-0928	CHU-CRU-0928			Centre for Biodiversity Genomics
CHU-CRU-0940	CHU-CRU-0940			Centre for Biodiversity Genomics
CHU-CRU-0951	CHU-CRU-0951			Centre for Biodiversity Genomics
CHU-CRU-0952	CHU-CRU-0952			Centre for Biodiversity Genomics
CHU-CRU-0956	CHU-CRU-0956			Centre for Biodiversity Genomics
CHU-CRU-0961	CHU-CRU-0961			Centre for Biodiversity Genomics
CHU-CRU-0967	CHU-CRU-0967			Centre for Biodiversity Genomics
CHU-CRU-0968	CHU-CRU-0968			Centre for Biodiversity Genomics
CHU-CRU-0973	CHU-CRU-0973			Centre for Biodiversity Genomics
CHU-CRU-0979	CHU-CRU-0979			Centre for Biodiversity Genomics
CHU-CRU-0985	CHU-CRU-0985			Centre for Biodiversity Genomics
CHU-CRU-0991	CHU-CRU-0991			Centre for Biodiversity Genomics
CHU-CRU-0998	CHU-CRU-0998			Centre for Biodiversity Genomics
ZMXII-321	1444	ECO-CH-Z-06028	ECO-CH-Z	El Colegio de la Frontera Sur
ZMXII-333	1444	ECO-CH-Z-06534	ECO-CH-Z	El Colegio de la Frontera Sur
ZMXII-345	1444	ECO-CH-Z-06534	ECO-CH-Z	El Colegio de la Frontera Sur
ZMXII-357	1444	ECO-CH-Z-06031	ECO-CH-Z	El Colegio de la Frontera Sur
ZMXII-369	1444	ECO-CH-Z-06534	ECO-CH-Z	El Colegio de la Frontera Sur
ZMXII-474	1443	ECO-CH-Z-06025	ECO-CH-Z	El Colegio de la Frontera Sur
ZMXII-485	1443	ECO-CH-Z-06024	ECO-CH-Z	El Colegio de la Frontera Sur
[truncated: 1,249 more rows]

## Sheet: Taxonomy
Project:	Search: Seq Length(500 bp); Tax(Diaptomidae); Geo(Mexico; Canada; United States); Include public records (1741 records returned) (1741 records selected)			User:	Manuel Elias-Gutierrez
[truncated: 1,743 more rows]

[truncated: 2 more sheets: Specimen Details, Collection Data]
