# Supplementary material for: DNA barcoding of North American freshwater copepods (Diaptomidae and Cyclopoida): an overview after 20 years with emphasis in the Mexican fauna, the transition between the Nearctic and Neotropics
Source: PeerJ. 2026 Apr 9;14:e20989. doi: 10.7717/peerj.20989 (PMC13070316; doi:10.7717/peerj.20989)
Supplement: Supplemental Information 6 — The search used was: Tax: Cyclopoida Ergasilidae Cyclopoida-family_incertae_sedis; Geo: Mexico Canada “United States”; Length > 500 bp. Public Records. Identifiers for each specimen are the same as all supplementary figures: Process Id. [file peerj-14-20989-s006.xlsx]

## Sheet: Lab Sheet
Project:	3000 bp); Tax(Cyclopoida; Ergasilidae; Cyclopoida_family_incertae_sedis); Geo(Mexico; Canada; United States); Include public records (2353 records returned) (2303 records selected)			User:	Manuel Elias-Gutierrez
Created:	2025-11-28
Project Code	Process ID	Sample ID	Field ID	BIN	Catalog Num	12S Seq. Length	12S Trace Count	12S Accession	COI-5P Seq. Length	COI-5P Trace Count	COI-5P Accession	18S-3P Seq. Length	18S-3P Trace Count	18S-3P Accession	18S Seq. Length	18S Trace Count	18S Accession	Image Count	Barcode Compliant	Contamination	Stop Codon	Flagged Record	Collection Date	Identification	Life Stage	Extra Info	Voucher Type	Institution	Notes
GBAAS	GBMNE18526-21	MZ964939		BOLD:AEM9167	MZ964939	0[n]			642[4n]		MZ964939	0[n]			0[n]				No				16-Apr-2015	Acanthocyclops				Mined from GenBank, NCBI
BACZP	BACZP303-15	GZPL-113	PGUELP291015	BOLD:ACY4027		0[n]			658[0n]	2	MG448760	0[n]			0[n]			1	Yes				29-Oct-2015	Acanthocyclops	Adult			El Colegio de la Frontera Sur, Unidad Chetumal
BACZP	BACZP367-15	GZPL-177	GUELPH291015	BOLD:ACY4027		0[n]			658[0n]	2	MG449165	0[n]			0[n]			1	Yes				29-Oct-2015	Acanthocyclops	Adult			El Colegio de la Frontera Sur, Unidad Chetumal	Eggs sequenced
SACOP	DSMAX482-06	CHU-CRU-0939	CHU-CRU-0939	BOLD:AAG9772		0[n]			605[0n]	2		0[n]			0[n]			1	Yes				23-Aug-2006	Acanthocyclops			DNA/Tissue Vouchered Only	Centre for Biodiversity Genomics	<VERBATIM LOCALITY>||58.767|-93.521|</VERBATIM LOCALITY>
ZPLCA	ZPII746-07	ZMXII-751	1477	BOLD:AAG9772	ECO-CH-Z-06075	0[n]			604[0n]			0[n]			0[n]			5	No				17-Aug-2006	Acanthocyclops	A			El Colegio de la Frontera Sur	Female vouchered, Eggs<VERBATIM LOCALITY>|Tundra Puddle 2|58.618|-93.832|16</VERBATIM LOCALITY>
SACOP	SACOP025-08	08PROBE-0655	L#08PROBE-088	BOLD:AAG9772		0[n]			658[0n]	2	MG319262	0[n]			0[n]			1	Yes				09-Jul-2008	Acanthocyclops		slightly greenish.	E-Vouchered:DNA/Tissue+Photo	Centre for Biodiversity Genomics	small dip net<VERBATIM LOCALITY>Buggy Pond B, near CNSC|tundra pond with lots of vegetation|58.7412|-93.823|</VERBATIM LOCALITY>
SACOP	SACOP026-08	08PROBE-0656	L#08PROBE-088	BOLD:AAG9772		0[n]			658[0n]	2	MG313391	0[n]			0[n]			1	Yes				09-Jul-2008	Acanthocyclops		slightly greenish.	E-Vouchered:DNA/Tissue+Photo	Centre for Biodiversity Genomics	small dip net<VERBATIM LOCALITY>Buggy Pond B, near CNSC|tundra pond with lots of vegetation|58.7412|-93.823|</VERBATIM LOCALITY>
SACOP	SACOP028-08	08PROBE-0658	L#08PROBE-088	BOLD:AAG9772		0[n]			658[0n]	2	MG320342	0[n]			0[n]			1	Yes				09-Jul-2008	Acanthocyclops		slightly greenish.	E-Vouchered:DNA/Tissue+Photo	Centre for Biodiversity Genomics	small dip net<VERBATIM LOCALITY>Buggy Pond B, near CNSC|tundra pond with lots of vegetation|58.7412|-93.823|</VERBATIM LOCALITY>
SACOP	SACOP035-08	08PROBE-0665	L#08PROBE-090	BOLD:AAG9772		0[n]			651[0n]	2	MG311871	0[n]			0[n]			1	Yes				09-Jul-2008	Acanthocyclops		slightly greenish. Small	E-Vouchered:DNA/Tissue+Photo	Centre for Biodiversity Genomics	small dip net<VERBATIM LOCALITY>Buggy Pond B, near CNSC||58.7412|-93.823|</VERBATIM LOCALITY>
SACOP	SACOP036-08	08PROBE-0666	L#08PROBE-090	BOLD:AAG9772		0[n]			550[0n]	2	MG321040	0[n]			0[n]			1	Yes				09-Jul-2008	Acanthocyclops		slightly greenish. Small		Centre for Biodiversity Genomics	small dip net<VERBATIM LOCALITY>Buggy Pond B, near CNSC||58.7412|-93.823|</VERBATIM LOCALITY>
JMCRU	JMCRU211-09	SJA-0211	CA-MB-07	BOLD:AAG9772		0[n]			658[0n]	2	HM377196-SUPPRESSED	0[n]			0[n]			1	Yes					Acanthocyclops				Centre for Biodiversity Genomics	mixed cladocera
JMCRU	JMCRU224-09	SJA-0224	CA-MB-09	BOLD:AAG9772		0[n]			658[0n]	2	HM377197-SUPPRESSED	0[n]			0[n]			1	Yes					Acanthocyclops				Centre for Biodiversity Genomics	Daphnia, July2007
SACOP	ELPPC010-09	09PROBE-00420	L#09PROBE-3045	BOLD:AAG9772		0[n]			639[0n]	2	GU679684-SUPPRESSED	0[n]			0[n]			1	Yes				28-Jul-2009	Acanthocyclops		West Twin Lake		Centre for Biodiversity Genomics	<VERBATIM LOCALITY>West Twin Lake||59.625|-93.8187|</VERBATIM LOCALITY>
SACOP	ELPPC092-09	09PROBE-02957	L#09PROBE-0926	BOLD:AAG9772		0[n]			658[0n]	4	GU679675-SUPPRESSED	0[n]			0[n]			1	Yes				24-Jul-2009	Acanthocyclops		Goose Creek Marina (Vegetation Side)		Centre for Biodiversity Genomics	<VERBATIM LOCALITY>Goose Creek Marina|Vegetation Side|58.6627|-94.1677|</VERBATIM LOCALITY>
SACOP	ELPPC093-09	09PROBE-02958	L#09PROBE-0926	BOLD:AAG9772		0[n]			658[0n]	4	GU679673-SUPPRESSED	0[n]			0[n]			1	Yes				24-Jul-2009	Acanthocyclops		Goose Creek Marina (Vegetation Side)		Centre for Biodiversity Genomics	<VERBATIM LOCALITY>Goose Creek Marina|Vegetation Side|58.6627|-94.1677|</VERBATIM LOCALITY>
SACOP	ELPPC105-09	09PROBE-02970	L#09PROBE-3042	BOLD:AAG9772		0[n]			658[0n]	4	GU679672-SUPPRESSED	0[n]			0[n]			1	Yes				28-Jul-2009	Acanthocyclops		CNSC Pond 1		Centre for Biodiversity Genomics	<VERBATIM LOCALITY>CNSC Pond 1||58.7412|-93.8232|</VERBATIM LOCALITY>
OZFWZ	OZFWZ294-11	BIOUG00922-A09	L#10PROBE-1180	BOLD:AAG9772	BIOUG00922-A09	0[n]			626[0n]	2		0[n]			0[n]			1	Yes				16-Jun-2010	Acanthocyclops	A	GOLF-TPND-1|bluff pond	E-Vouchered:DNA/Tissue+Photo	Centre for Biodiversity Genomics	Substrate: Decaying organic material. Vegetation: n/a. Depth: 13cm. Kick net/plankton tow.
OZFWZ	OZFWZ309-11	BIOUG00922-B12	L#10PROBE-1272	BOLD:AAG9772	BIOUG00922-B12	0[n]			655[0n]	2		0[n]			0[n]			2	Yes				04-Jul-2010	Acanthocyclops	A	BLFA-P#28-1|stream	E-Vouchered:DNA/Tissue+Photo	Centre for Biodiversity Genomics	Substrate: Rock and decaying organic material. Veg: n/a. Depth: 8cm. Kick net/plankton tow.
OZFWC	OZFWC847-12	BIOUG01704-F09	110801-CHUFW42-SP1	BOLD:AAG9772		0[n]			619[0n]	2		0[n]			0[n]			1	Yes				01-Aug-2011	Acanthocyclops		FW42P	E-Vouchered:DNA/Tissue+Photo	Centre for Biodiversity Genomics	3rd, 4th substrates including gravel and boulder. Large, unnamed pond, clear plankton zone. Close to mud flats. 250um plankton tow 3 transects x 1 plankton tow
SWCHL	SWCHL1901-16	BIOUG27733-B06	L#15BIOBUS-0121	BOLD:AAG9772	BIOUG27733-B06	0[n]			658[0n]	2		0[n]			0[n]				Yes				22-Jun-2015	Acanthocyclops		Charleston Lake PP	DNA/Tissue Vouchered Only	Centre for Biodiversity Genomics	Microinvertebrates, sample 2
SWCHL	SWCHL2050-16	BIOUG27735-C03	L#15BIOBUS-0123	BOLD:AAG9772	BIOUG27735-C03	0[n]			658[0n]	2		0[n]			0[n]				Yes				22-Jun-2015	Acanthocyclops		Charleston Lake PP	DNA/Tissue Vouchered Only	Centre for Biodiversity Genomics	Microinvertebrates A, sample 3
CRCN	CRCN010-09	08BBCRU-010	L#08GRAS-061			0[n]			667[0n]	2		0[n]			0[n]			1	Yes		COI-5P		19-Jul-2008	Acanthocyclops		Grasslands NP	E-Vouchered:DNA/Tissue+Photo	Centre for Biodiversity Genomics
BCRUS	BCRUS025-10	09BBCRU-0058	L#09OKL-110	BOLD:AAG9784		0[n]			658[0n]	2	HM883949	0[n]			0[n]			1	Yes				17-Apr-2009	Acanthocyclops americanus				Centre for Biodiversity Genomics	Aquatic trap
BCRUS	BCRUS031-10	09BBCRU-0064	L#09OKL-110	BOLD:AAG9784		0[n]			658[0n]	2	HM883954	0[n]			0[n]			1	Yes				17-Apr-2009	Acanthocyclops americanus				Centre for Biodiversity Genomics	Aquatic trap
BCRUS	BCRUS032-10	09BBCRU-0065	L#09OKL-110	BOLD:AAG9784		0[n]			642[0n]	2	HM883955	0[n]			0[n]			1	Yes				17-Apr-2009	Acanthocyclops americanus				Centre for Biodiversity Genomics	Aquatic trap
BCRUS	BCRUS069-10	09BBCRU-0102	OK090517-01	BOLD:AAG9784		0[n]			658[0n]	2	HM883987	0[n]			0[n]			1	Yes				17-May-2009	Acanthocyclops americanus				Centre for Biodiversity Genomics	aquatic light trap
BCRUS	BCRUS098-10	09BBCRU-0131	AZ090530-01	BOLD:AAG9784		0[n]			658[0n]	2	HM884008	0[n]			0[n]			1	Yes				30-May-2009	Acanthocyclops americanus				Centre for Biodiversity Genomics	aquatic trap
BCRUS	BCRUS099-10	09BBCRU-0132	AZ090530-01	BOLD:AAG9784		0[n]			658[0n]	2	HM884009	0[n]			0[n]			1	Yes				30-May-2009	Acanthocyclops americanus				Centre for Biodiversity Genomics	aquatic trap
ZPII	ZPII1339-11	HE-167A	EZAP220611	BOLD:AAG9784	ECO-CH-Z-08813	0[n]			664[0n]	4	KC616763	0[n]			0[n]				Yes				22-Jun-2011	Acanthocyclops americanus	A			El Colegio de la Frontera Sur, Unidad Chetumal	WGS84, Eggs sequenced
ZPLIV	ZPLIV510-11	HE-418	IRAMV220611	BOLD:AAG9784	ECO-CH-Z-08937	0[n]			554[0n]	2	KC617427	0[n]			0[n]				Yes				22-Jun-2011	Acanthocyclops americanus	A			El Colegio de la Frontera Sur, Unidad Chetumal	WGS84, Eggs sequenced
ZPLIV	ZPLIV511-11	HE-419	IRAMV220611	BOLD:AAG9784	ECO-CH-Z-08938	0[n]			573[0n]	2	KC617428	0[n]			0[n]				Yes				22-Jun-2011	Acanthocyclops americanus	A			El Colegio de la Frontera Sur, Unidad Chetumal	WGS84, Eggs sequenced
ZPLIV	ZPLIV514-11	HE-422	IRAMV220611	BOLD:AAG9784	ECO-CH-Z-08932	0[n]			521[0n]	2	KC617429	0[n]			0[n]				Yes				22-Jun-2011	Acanthocyclops americanus	A			El Colegio de la Frontera Sur, Unidad Chetumal	WGS84, Eggs sequenced
ZPLIV	ZPLIV605-11	HE-418.1	IRAMV220611	BOLD:AAG9784	ECO-CH-Z-08934	0[n]			658[0n]	4	KC617431	0[n]			0[n]				Yes				22-Jun-2011	Acanthocyclops americanus	A			El Colegio de la Frontera Sur, Unidad Chetumal	WGS84, Eggs sequenced
ZPLIV	ZPLIV606-11	HE-419.1	IRAMV220611	BOLD:AAG9784	ECO-CH-Z-08936	0[n]			658[0n]	4	KC617432	0[n]			0[n]				Yes				22-Jun-2011	Acanthocyclops americanus	A			El Colegio de la Frontera Sur, Unidad Chetumal	WGS84, Eggs sequenced
ZPLIV	ZPLIV609-11	HE-422.1	IRAMV220611	BOLD:AAG9784	ECO-CH-Z-08935	0[n]			658[0n]	4	KC617426	0[n]			0[n]				Yes				22-Jun-2011	Acanthocyclops americanus	A			El Colegio de la Frontera Sur, Unidad Chetumal	WGS84, Eggs sequenced
ZPLIV	ZPLIV695-11	HE-227.1	TRIFA220611	BOLD:AAG9784	ECO-CH-Z-08944	0[n]			658[2n]	4	KC617579	0[n]			0[n]				No				22-Jun-2011	Acanthocyclops americanus	A			El Colegio de la Frontera Sur, Unidad Chetumal	WGS84, Eggs sequenced
ZPLIV	ZPLIV708-11	HE-240.1	TRIFA220611	BOLD:AAG9784	ECO-CH-Z-08883	0[n]			658[0n]	4	KC617570	0[n]			0[n]				Yes				22-Jun-2011	Acanthocyclops americanus	A			El Colegio de la Frontera Sur, Unidad Chetumal	WGS84, Eggs sequenced
ZPLIV	ZPLIV709-11	HE-240A.1	TRIFA220611	BOLD:AAG9784	ECO-CH-Z-08933	0[n]			658[0n]	4	KC617430	0[n]			0[n]				Yes				22-Jun-2011	Acanthocyclops americanus	A			El Colegio de la Frontera Sur, Unidad Chetumal	WGS84, Eggs sequenced
ZMIII	ZMIII886-12	HE-608	IRAMLIT2220611	BOLD:AAG9784	ECO-CH-Z-08213	0[n]			615[0n]	2		0[n]			0[n]				Yes				22-Jun-2011	Acanthocyclops americanus	A			El Colegio de la Frontera Sur, Unidad Chetumal	WGS84, Eggs sequenced
ZMIII	ZMIII983-12	HE-610.1	IRAMLIT2220611	BOLD:AAG9784	ECO-CH-Z-08214	0[n]			658[0n]	4		0[n]			0[n]				Yes				22-Jun-2011	Acanthocyclops americanus	A			El Colegio de la Frontera Sur, Unidad Chetumal	WGS84, Eggs sequenced
EES	EES036-12	EES036	COIAJ3 4	BOLD:AAG9784		0[n]			658[0n]		KC016158	0[n]			0[n]			4	No				05-Jul-2005	Acanthocyclops americanus	A			Institut Cavanilles de Biodiversitat i Biologia Evolutiva
EES	EES037-12	EES037	COIAJ11	BOLD:AAG9784		0[n]			658[0n]		KC016157	0[n]			0[n]				No				13-Jul-2005	Acanthocyclops americanus	A			Institut Cavanilles de Biodiversitat i Biologia Evolutiva
EES	EES038-12	EES038	COIRS1	BOLD:AAG9784		423[2n]		KC130340	658[0n]		KC016156	0[n]			0[n]				No				26-Mar-2009	Acanthocyclops americanus	A			Institut Cavanilles de Biodiversitat i Biologia Evolutiva
EES	EES039-12	EES039	COIRS2	BOLD:AAG9784		423[3n]		KC130339	658[0n]		KC016155	0[n]			0[n]				No				26-Mar-2009	Acanthocyclops americanus	A			Institut Cavanilles de Biodiversitat i Biologia Evolutiva
EES	EES040-12	EES040	COIAK6	BOLD:AAG9784					658[0n]		KC016154	0[n]			0[n]				No				26-Mar-2009	Acanthocyclops americanus	A			Institut Cavanilles de Biodiversitat i Biologia Evolutiva
EES	EES041-12	EES041	COIAZ1	BOLD:AAG9784					658[0n]		KC016153	0[n]			0[n]				No				26-Mar-2009	Acanthocyclops americanus	A			Institut Cavanilles de Biodiversitat i Biologia Evolutiva
EES	EES042-12	EES042	COIAU4	BOLD:AAG9784		0[n]			658[0n]		KC016152	0[n]			0[n]				No				17-May-2009	Acanthocyclops americanus	A			Institut Cavanilles de Biodiversitat i Biologia Evolutiva
CAISN	CAISN019-12	BIOUG01746-B07	L#11CAISN-097	BOLD:AAG9784		0[n]			669[0n]	2		0[n]			0[n]			1	No				09-Jul-2011	Acanthocyclops americanus	A		E-Vouchered:DNA/Tissue+Photo	Centre for Biodiversity Genomics	from plankton sample
CAISN	CAISN045-12	BIOUG01746-D09	L#11CAISN-100	BOLD:AAG9784		0[n]			669[0n]	2		0[n]			0[n]			1	No				09-Jul-2011	Acanthocyclops americanus	A		E-Vouchered:DNA/Tissue+Photo	Centre for Biodiversity Genomics	from plankton sample
CAISN	CAISN058-12	BIOUG01746-E10	L#11CAISN-102	BOLD:AAG9784		0[n]			669[0n]	2		0[n]			0[n]			2	No				09-Jul-2011	Acanthocyclops americanus	A		E-Vouchered:DNA/Tissue+Photo	Centre for Biodiversity Genomics	from plankton sample
CAISN	CAISN064-12	BIOUG01746-F04	L#11CAISN-101	BOLD:AAG9784		0[n]			669[0n]	2		0[n]			0[n]			2	No				09-Jul-2011	Acanthocyclops americanus	A		E-Vouchered:DNA/Tissue+Photo	Centre for Biodiversity Genomics	from plankton sample
CAISN	CAISN090-12	BIOUG01746-H06	L#11CAISN-108	BOLD:AAG9784		0[n]			692[0n]			0[n]			0[n]			2	No				09-Jul-2011	Acanthocyclops americanus	A		E-Vouchered:DNA/Tissue+Photo	Centre for Biodiversity Genomics	from plankton sample
CAISN	CAISN930-13	BIOUG03179-G03	L#11CAISN-412-G06	BOLD:AAG9784		0[n]			657[0n]	4		0[n]			0[n]			3	Yes				09-Jul-2011	Acanthocyclops americanus			Museum voucher, E-vouchered with additional representatives stored in ethanol	Centre for Biodiversity Genomics	bulk zooplankton
GBAAS	GBA14421-13	KC617189		BOLD:AAG9784	HE-610.1	0[n]			658[0n]		KC617189	0[n]			0[n]				No				23-Jun-2011	Acanthocyclops americanus				Mined from GenBank, NCBI
GBAAS	GBA14422-13	KC617188		BOLD:AAG9784	HE-608	0[n]			615[0n]		KC617188	0[n]			0[n]				No				23-Jun-2011	Acanthocyclops americanus				Mined from GenBank, NCBI
BACZP	BACZP395-16	BIOUG27652-B03	ATL181114L	BOLD:AAG9784	ECOSUR-CH-Z	0[n]			658[0n]	2	MG448835	0[n]			0[n]			1	Yes				18-Nov-2014	Acanthocyclops americanus	Adult			El Colegio de la Frontera Sur, Unidad Chetumal
BACZP	BACZP440-16	BIOUG27652-E12	CHIP181114L3	BOLD:AAG9784	ECOSUR-CH-Z	0[n]			658[1n]	2	MG449986	0[n]			0[n]			1	Yes				18-Nov-2014	Acanthocyclops americanus				El Colegio de la Frontera Sur, Unidad Chetumal
BBLZA	BBLZA228-16	BIOUG26357-F11	BIOUG26357-F11	BOLD:AAG9784		0[n]			541[1n]	2		0[n]			0[n]				No				14-Jun-2015	Acanthocyclops americanus			Vouchered:Registered Collection	Royal Ontario Museum
MGOCF	MGOCF004-16	SZOO_0082	SZOO_0082	BOLD:AAG9784		0[n]			650[0n]	2		0[n]			0[n]			1	No				20-Aug-2015	Acanthocyclops americanus				No Voucher Tissue
FWC	ZPC635-18	CCDB 24622 F03	93	BOLD:AAG9784		0[n]			661[0n]	2		0[n]			0[n]			1	Yes				22-Nov-2017	Acanthocyclops americanus				Centre for Biodiversity Genomics
FWC	ZPC661-18	CCDB 24622 H05	57	BOLD:AAG9784		0[n]			661[0n]	2		0[n]			0[n]			1	Yes				25-Jan-2018	Acanthocyclops americanus				Centre for Biodiversity Genomics
FWC	ZPC1101-20	CCDB-24003 E06	67	BOLD:AAG9784		0[n]			628[0n]	2		0[n]			0[n]			1	Yes				15-Feb-2018	Acanthocyclops americanus		Freshwater		Centre for Biodiversity Genomics
FWC	ZPC1103-20	CCDB-24003 E08	69	BOLD:AAG9784		0[n]			625[0n]	2		0[n]			0[n]			1	Yes				15-Feb-2018	Acanthocyclops americanus		Freshwater		Centre for Biodiversity Genomics
FWC	ZPC1124-20	CCDB-24003 G05	22	BOLD:AAG9784		0[n]			647[0n]	2		0[n]			0[n]			1	Yes				27-Feb-2018	Acanthocyclops americanus		Freshwater		Centre for Biodiversity Genomics
FWC	ZPC1125-20	CCDB-24003 G06	23	BOLD:AAG9784		0[n]			628[0n]	2		0[n]			0[n]			1	Yes				27-Feb-2018	Acanthocyclops americanus		Freshwater		Centre for Biodiversity Genomics
FWC	ZPC1148-20	CCDB-32335 A06	23	BOLD:AAG9784		0[n]			658[0n]	2		0[n]			0[n]			1	Yes				10-Dec-2018	Acanthocyclops americanus	Adult	Freshwater		Centre for Biodiversity Genomics
FWC	ZPC1149-20	CCDB-32335 A07	24-32	BOLD:AAG9784		0[n]			658[0n]	2		0[n]			0[n]			1	Yes				10-Dec-2018	Acanthocyclops americanus	Adult	Freshwater		Centre for Biodiversity Genomics
FWC	ZPC1267-20	CCDB-31779 C06	11	BOLD:AAG9784		0[n]			658[0n]	2		0[n]			0[n]			1	Yes				17-Apr-2018	Acanthocyclops americanus	Adult	Freshwater		Centre for Biodiversity Genomics
FWC	ZPC1288-20	CCDB-31779 E03	19	BOLD:AAG9784		0[n]			658[0n]	2		0[n]			0[n]			1	Yes				23-Apr-2018	Acanthocyclops americanus	Adult	Freshwater		Centre for Biodiversity Genomics
ZOOPS	ZOOPS576-20	ZOOPS_0576	CBFS-Specimen-576	BOLD:AAG9784		0[n]			658[0n]	4	OP830013	0[n]			0[n]			9	Yes				16-Jul-2019	Acanthocyclops americanus	Adult	CSMI	E-Vouchered:DNA/Tissue+Photo	University of Guelph	Benthic
ZOOPS	ZOOPS577-20	ZOOPS_0577	CBFS-Specimen-577	BOLD:AAG9784		0[n]			658[0n]	4	OP830242	0[n]			0[n]			8	Yes				16-Jul-2019	Acanthocyclops americanus	Adult	CSMI	E-Vouchered:DNA/Tissue+Photo	University of Guelph	Benthic
ZOOPS	ZOOPS579-20	ZOOPS_0579	CBFS-Specimen-579	BOLD:AAG9784		0[n]			658[0n]	4	OP829923	0[n]			0[n]			6	Yes				16-Jul-2019	Acanthocyclops americanus	Adult	CSMI	E-Vouchered:DNA/Tissue+Photo	University of Guelph	Benthic
ZOOPS	ZOOPS580-20	ZOOPS_0580	CBFS-Specimen-580	BOLD:AAG9784		0[n]			520[0n]	4		0[n]			0[n]			10	Yes				16-Jul-2019	Acanthocyclops americanus	Adult	CSMI	E-Vouchered:DNA/Tissue+Photo	University of Guelph	Benthic
GBAAS	GBMNE18520-21	MZ964902		BOLD:AAG9784	MZ964902	0[n]			658[0n]		MZ964902	0[n]			0[n]				No				30-May-2017	Acanthocyclops americanus				Mined from GenBank, NCBI
GBAAS	GBMNE18521-21	MZ964901		BOLD:AAG9784	MZ964901	0[n]			658[0n]		MZ964901	0[n]			0[n]				No				30-May-2017	Acanthocyclops americanus				Mined from GenBank, NCBI
GBAAS	GBMNE18522-21	MZ964944		BOLD:AAG9784	MZ964944	0[n]			642[4n]		MZ964944	0[n]			0[n]				No				09-Sep-2014	Acanthocyclops americanus				Mined from GenBank, NCBI
GBAAS	GBMNE18523-21	MZ964903		BOLD:ACY4027	MZ964903	0[n]			658[0n]		MZ964903	0[n]			0[n]				No				14-Jul-2017	Acanthocyclops brevispinosus				Mined from GenBank, NCBI
NNMC	NNMC381-08	HLC-26251	HLC-26251	BOLD:AAG5168		0[n]			658[0n]	2		0[n]			0[n]			1	Yes				23-Jul-2001	Acanthocyclops capillatus			E-Vouchered:DNA/Tissue+Photo	Centre for Biodiversity Genomics
NNMC	NNMC382-08	HLC-26252	HLC-26252	BOLD:AAG5168		0[n]			658[0n]	2		0[n]			0[n]			1	Yes				23-Jul-2001	Acanthocyclops capillatus			E-Vouchered:DNA/Tissue+Photo	Centre for Biodiversity Genomics
NNMC	NNMC383-08	HLC-26253	HLC-26253	BOLD:AAG5168		0[n]			658[0n]	2		0[n]			0[n]			1	Yes				23-Jul-2001	Acanthocyclops capillatus			E-Vouchered:DNA/Tissue+Photo	Centre for Biodiversity Genomics
NNMC	NNMC384-08	HLC-26254	HLC-26254	BOLD:AAG5168		0[n]			658[0n]	2		0[n]			0[n]			1	Yes				23-Jul-2001	Acanthocyclops capillatus			E-Vouchered:DNA/Tissue+Photo	Centre for Biodiversity Genomics
NNMC	NNMC385-08	HLC-26255	HLC-26255	BOLD:AAG5168		0[n]			658[0n]	2		0[n]			0[n]			1	Yes				23-Jul-2001	Acanthocyclops capillatus			E-Vouchered:DNA/Tissue+Photo	Centre for Biodiversity Genomics
CRYAK	NJCGS1048-11	NJAK-0016	Schwatka	BOLD:AAG5168	BIO	0[n]			647[0n]	2	MG936483	0[n]			0[n]			1	Yes				22-Jul-2010	Acanthocyclops capillatus				University of Guelph
CRYAK	NJCGS1049-11	NJAK-0017	Schwatka	BOLD:AAG5168	BIO	0[n]			658[0n]	2	MG936098	0[n]			0[n]			1	Yes				22-Jul-2010	Acanthocyclops capillatus		C=1.35pg AVG		University of Guelph
CRYAK	NJCGS1050-11	NJAK-0018	Schwatka	BOLD:AAG5168	BIO	0[n]			658[0n]	2	MG936433	0[n]			0[n]			1	Yes				22-Jul-2010	Acanthocyclops capillatus				University of Guelph
CRYAK	NJCGS1051-11	NJAK-0019	Schwatka	BOLD:AAG5168	BIO	0[n]			658[0n]	2	MG936301	0[n]			0[n]			1	Yes				22-Jul-2010	Acanthocyclops capillatus				University of Guelph
CRYAK	NJCGS1052-11	NJAK-0020	Schwatka	BOLD:AAG5168	BIO	0[n]			658[0n]	2	MG936156	0[n]			0[n]			1	Yes				22-Jul-2010	Acanthocyclops capillatus				University of Guelph
CRYAK	NJCGS1145-11	NJAK-0109	Otto	BOLD:AAG5168	NJAK-0109	0[n]			638[0n]	2	MG936331	0[n]			0[n]			1	No				27-Jul-2010	Acanthocyclops capillatus		C=1.24pg		University of Guelph
CRYAK	NJCGS1146-11	NJAK-0110	Otto	BOLD:AAG5168	NJAK-0110	0[n]			658[0n]	2	MG936513	0[n]			0[n]			1	Yes				27-Jul-2010	Acanthocyclops capillatus		C=1.24pg		University of Guelph
OZFWZ	OZFWZ289-11	BIOUG00922-A04	L#10PROBE-1138	BOLD:AAG5168	BIOUG00922-A04	0[n]			655[0n]	2		0[n]			0[n]			1	Yes				13-Jun-2010	Acanthocyclops capillatus	A	ECRK-EPDE-1|standing riverine	E-Vouchered:DNA/Tissue+Photo	Centre for Biodiversity Genomics	Substrate: Large rocks and sand. Vegetation: Aquatic plants. Depth: 39cm. Tadpoles present. Kick net/plankton tow.
OZFWZ	OZFWZ313-11	BIOUG00922-C04	L#10PROBE-8948	BOLD:AAG5168	BIOUG00922-C04	0[n]			655[0n]	2		0[n]			0[n]			1	Yes				07-Aug-2010	Acanthocyclops capillatus	A	RIPB-CREK-1|tundra pond	E-Vouchered:DNA/Tissue+Photo	Centre for Biodiversity Genomics	Substrate: Decaying organic material. Vegetation: Reed and willow. Depth: 28cm. Kick net/plankton tow.
OZFWZ	OZFWZ316-11	BIOUG00922-C07	L#10PROBE-9462	BOLD:AAG5168	BIOUG00922-C07	0[n]			655[0n]	2		0[n]			0[n]			1	Yes				22-Aug-2010	Acanthocyclops capillatus	A	BLFB-P#03-2|tundra pond	E-Vouchered:DNA/Tissue+Photo	Centre for Biodiversity Genomics	Substrate: Rock and sand. Vegetation: Reed. Depth: 14cm. Kick net/plankton tow.
OZFWC	OZFWC199-11	BIOUG01320-H02	110723-CHUFW08-SB1	BOLD:AAG5168		0[n]			608[0n]	2		0[n]			0[n]			1	Yes				23-Jul-2011	Acanthocyclops capillatus		FW08B|tundra pond		Centre for Biodiversity Genomics	soft organic sediment everywhere plankton tow 1 benthic tow
OZFWC	OZFWC340-11	BIOUG00334-D01	110725-CHUFW15-SB1	BOLD:AAG5168		0[n]			644[0n]	1		0[n]			0[n]			1	No				25-Jul-2011	Acanthocyclops capillatus		FW15B|tundra pond		Centre for Biodiversity Genomics	Flooded plain, pond starts quite a ways in plankton tow 1 benthic tow
OZFWC	OZFWC387-11	BIOUG00334-G12	110726-CHUFW17-SB1	BOLD:AAG5168		0[n]			644[0n]	2		0[n]			0[n]			1	Yes				26-Jul-2011	Acanthocyclops capillatus		FW17B|tundra pond		Centre for Biodiversity Genomics	Slightly flowing, large pond plankton tow 1 benthic tow
BBGCO	BBGCO1024-15	BIOUG22704-E02	L#14BIOBUS-0399	BOLD:AAG5168	BIOUG22704-E02	0[n]			664[0n]	2	MF750976	0[n]			0[n]				Yes				18-Jul-2014	Acanthocyclops capillatus			Vouchered:Registered Collection	Centre for Biodiversity Genomics
BBGCO	BBGCO1027-15	BIOUG22704-E05	L#14BIOBUS-0399	BOLD:AAG5168	BIOUG22704-E05	0[n]			664[0n]	2	MF750980	0[n]			0[n]				Yes				18-Jul-2014	Acanthocyclops capillatus			Vouchered:Registered Collection	Centre for Biodiversity Genomics
MOBIN	MOBIL6486-17	BOLD-0DI2HBKC6		BOLD:AAG5168		0[n]			643[0n]	1		0[n]			0[n]			1	No				27-Dec-2017	Acanthocyclops capillatus		cc_sa,credit:1,MOBILE_55f75d249ab75		Centre for Biodiversity Genomics, Informatics Department	Animal: Copepoda
DNARC	DNARC007-19	CHARS00292-A07	DN_19_BE_05a	BOLD:AAG5168	CHARS00292-A07	0[n]			658[0n]	2		0[n]			0[n]			1	Yes				14-Jul-2019	Acanthocyclops capillatus			Vouchered:Registered Collection	Centre for Biodiversity Genomics
DNARC	DNARC008-19	CHARS00292-A08	DN_19_BE_05a	BOLD:AAG5168	CHARS00292-A08	0[n]			658[0n]	2		0[n]			0[n]			1	Yes				14-Jul-2019	Acanthocyclops capillatus			Vouchered:Registered Collection	Centre for Biodiversity Genomics
DNARC	DNARC277-19	CHARS00293-H03	DN_19_PL_12a	BOLD:AAG5168		0[n]			658[0n]	2		0[n]			0[n]			1	Yes				24-Jul-2019	Acanthocyclops capillatus			Vouchered:Registered Collection	Centre for Biodiversity Genomics
DNARC	DNARC278-19	CHARS00293-H04	DN_19_PL_12a	BOLD:AAG5168		0[n]			658[0n]	2		0[n]			0[n]			1	Yes				24-Jul-2019	Acanthocyclops capillatus			Vouchered:Registered Collection	Centre for Biodiversity Genomics
DNARC	DNARC279-19	CHARS00293-H05	DN_19_PL_12a	BOLD:AAG5168		0[n]			658[0n]	2		0[n]			0[n]			1	Yes				24-Jul-2019	Acanthocyclops capillatus			Vouchered:Registered Collection	Centre for Biodiversity Genomics
DNARC	DNARC574-19	CHARS00296-A04	DN_19_BE_12a	BOLD:AAG5168		0[n]			658[0n]	2		0[n]			0[n]			1	Yes				24-Jul-2019	Acanthocyclops capillatus			Vouchered:Registered Collection	Centre for Biodiversity Genomics
DNARC	DNARC575-19	CHARS00296-A05	DN_19_BE_12a	BOLD:AAG5168		0[n]			658[0n]	2		0[n]			0[n]			1	Yes				24-Jul-2019	Acanthocyclops capillatus			Vouchered:Registered Collection	Centre for Biodiversity Genomics
DNARC	DNARC576-19	CHARS00296-A06	DN_19_BE_12a	BOLD:AAG5168		0[n]			658[0n]	2		0[n]			0[n]			1	Yes				24-Jul-2019	Acanthocyclops capillatus			Vouchered:Registered Collection	Centre for Biodiversity Genomics
GCHAR	DNARC652-19	CHARS00296-G10	L#19CHARS-0055	BOLD:AAG5168		0[n]			658[0n]	2		0[n]			0[n]			1	Yes				14-Jul-2019	Acanthocyclops capillatus			Vouchered:Registered Collection	Centre for Biodiversity Genomics
GCHAR	DNARC654-19	CHARS00296-G12	L#19CHARS-0055	BOLD:AAG5168		0[n]			658[0n]	2		0[n]			0[n]			1	Yes				14-Jul-2019	Acanthocyclops capillatus			Vouchered:Registered Collection	Centre for Biodiversity Genomics
GCHAR	GCHAR556-19	CHARS00481-C07	L#19KUGK-0132	BOLD:AAG5168	CHARS00481-C07	0[n]			658[0n]	2		0[n]			0[n]			1	Yes				08-Aug-2019	Acanthocyclops capillatus			Vouchered:Registered Collection	Centre for Biodiversity Genomics
GCHAR	GCHAR560-19	CHARS00481-C11	L#19KUGK-0132	BOLD:AAG5168	CHARS00481-C11	0[n]			658[0n]	2		0[n]			0[n]			1	Yes				08-Aug-2019	Acanthocyclops capillatus			Vouchered:Registered Collection	Centre for Biodiversity Genomics
GCHAR	GCHAR1416-19	CHARS00339-F01	L#19CHARS-0211	BOLD:AAG5168		0[n]			657[1n]	2		0[n]			0[n]			1	Yes				29-Jul-2019	Acanthocyclops capillatus			Vouchered:Registered Collection	Centre for Biodiversity Genomics
GBIOC	GBIOC1668-21	BIOUG65132-A03	L#14BIOBUS-0399	BOLD:AAG5168	BIOUG65132-A03	0[n]			653[0n]			0[n]			0[n]			1	No				18-Jul-2014	Acanthocyclops capillatus			Vouchered:Registered Collection	Centre for Biodiversity Genomics
GBIOC	GBIOC1674-21	BIOUG65132-A09	L#14BIOBUS-0399	BOLD:AAG5168	BIOUG65132-A09	0[n]			652[0n]			0[n]			0[n]			1	No				18-Jul-2014	Acanthocyclops capillatus			Vouchered:Registered Collection	Centre for Biodiversity Genomics
DNARA	DNARA109-21	BIOUG72928-B02	River 4 BE 500 micron	BOLD:AAG5168	BIOUG72928-B02	0[n]			658[0n]	2		0[n]			0[n]			1	Yes				10-Aug-2021	Acanthocyclops capillatus			Vouchered:Registered Collection	Centre for Biodiversity Genomics
DNARA	DNARA325-21	BIOUG72930-D04	Greiner 9 Zoo	BOLD:AAG5168	BIOUG72930-D04	0[n]			658[0n]	2		0[n]			0[n]			1	Yes				05-Aug-2021	Acanthocyclops capillatus			Vouchered:Registered Collection	Centre for Biodiversity Genomics
DNARA	DNARA525-21	BIOUG72932-E02	Long Lake Zoo 3	BOLD:AAG5168	BIOUG72932-E02	0[n]			658[0n]	2		0[n]			0[n]			1	Yes				12-Aug-2021	Acanthocyclops capillatus			Vouchered:Registered Collection	Centre for Biodiversity Genomics
DNARA	DNARA1448-21	BIOUG74696-B11	River 4 Dipnet	BOLD:AAG5168	BIOUG74696-B11	0[n]			658[0n]	2		0[n]			0[n]			1	Yes				10-Aug-2021	Acanthocyclops capillatus			Vouchered:Registered Collection	Centre for Biodiversity Genomics
DNARA	DNARA1449-21	BIOUG74696-B12	River 4 Dipnet	BOLD:AAG5168	BIOUG74696-B12	0[n]			658[0n]	2		0[n]			0[n]			1	Yes				10-Aug-2021	Acanthocyclops capillatus			Vouchered:Registered Collection	Centre for Biodiversity Genomics
DNARA	DNARA1621-21	BIOUG74698-A06	Greiner Zoo 7	BOLD:AAG5168	BIOUG74698-A06	0[n]			658[0n]	2		0[n]			0[n]			1	Yes				05-Aug-2021	Acanthocyclops capillatus			Vouchered:Registered Collection	Centre for Biodiversity Genomics
DNARA	DNARA1622-21	BIOUG74698-A07	Greiner Zoo 7	BOLD:AAG5168	BIOUG74698-A07	0[n]			658[0n]	2		0[n]			0[n]			1	Yes				05-Aug-2021	Acanthocyclops capillatus			Vouchered:Registered Collection	Centre for Biodiversity Genomics
DNARA	DNARA1707-21	BIOUG74698-H08	Stream 3 dipnet	BOLD:AAG5168	BIOUG74698-H08	0[n]			658[0n]	2		0[n]			0[n]			1	Yes				11-Aug-2021	Acanthocyclops capillatus			Vouchered:Registered Collection	Centre for Biodiversity Genomics
DNARA	DNARA1709-21	BIOUG74698-H10	Stream 3 dipnet	BOLD:AAG5168	BIOUG74698-H10	0[n]			658[0n]	2		0[n]			0[n]			1	Yes				11-Aug-2021	Acanthocyclops capillatus			Vouchered:Registered Collection	Centre for Biodiversity Genomics
DNARA	DNARA1845-21	BIOUG74700-D04	BE River Zoo 2	BOLD:AAG5168	BIOUG74700-D04	0[n]			658[0n]	2		0[n]			0[n]			1	Yes				06-Aug-2021	Acanthocyclops capillatus			Vouchered:Registered Collection	Centre for Biodiversity Genomics
DNARA	DNARA1846-21	BIOUG74700-D05	BE River Zoo 2	BOLD:AAG5168	BIOUG74700-D05	0[n]			658[0n]	2		0[n]			0[n]			1	Yes				06-Aug-2021	Acanthocyclops capillatus			Vouchered:Registered Collection	Centre for Biodiversity Genomics
DNARA	DNARA1851-21	BIOUG74700-D10	PL River Zoo 2	BOLD:AAG5168	BIOUG74700-D10	0[n]			658[0n]	2		0[n]			0[n]			1	Yes				06-Aug-2021	Acanthocyclops capillatus			Vouchered:Registered Collection	Centre for Biodiversity Genomics
DNARA	DNARA2313-21	BIOUG74674-C09	DN_21_BE_42a	BOLD:AAG5168	BIOUG74674-C09	0[n]			619[0n]	2		0[n]			0[n]			1	Yes				11-Aug-2021	Acanthocyclops capillatus			Vouchered:Registered Collection	Centre for Biodiversity Genomics
DNARA	DNARA2314-21	BIOUG74674-C10	DN_21_BE_42a	BOLD:AAG5168	BIOUG74674-C10	0[n]			625[0n]	2		0[n]			0[n]			1	Yes				11-Aug-2021	Acanthocyclops capillatus			Vouchered:Registered Collection	Centre for Biodiversity Genomics
DNARA	DNARA3065-21	BIOUG74682-C01	DN_21_PL_22a	BOLD:AAG5168	BIOUG74682-C01	0[n]			658[0n]	2		0[n]			0[n]			1	Yes				20-Jul-2021	Acanthocyclops capillatus			Vouchered:Registered Collection	Centre for Biodiversity Genomics
DNARA	DNARA3070-21	BIOUG74682-C06	DN_21_PL_22a	BOLD:AAG5168	BIOUG74682-C06	0[n]			658[0n]	2		0[n]			0[n]			1	Yes				20-Jul-2021	Acanthocyclops capillatus			Vouchered:Registered Collection	Centre for Biodiversity Genomics
DNARA	DNARA3071-21	BIOUG74682-C07	DN_21_PL_22a	BOLD:AAG5168	BIOUG74682-C07	0[n]			628[0n]	2		0[n]			0[n]			1	Yes				20-Jul-2021	Acanthocyclops capillatus			Vouchered:Registered Collection	Centre for Biodiversity Genomics
DNARA	DNARA3072-21	BIOUG74682-C08	DN_21_PL_22a	BOLD:AAG5168	BIOUG74682-C08	0[n]			620[0n]	2		0[n]			0[n]			1	Yes				20-Jul-2021	Acanthocyclops capillatus			Vouchered:Registered Collection	Centre for Biodiversity Genomics
DNARA	DNARA3346-21	BIOUG74685-B09	DN_21_BE_22a	BOLD:AAG5168	BIOUG74685-B09	0[n]			658[0n]	2		0[n]			0[n]			1	Yes				20-Jul-2021	Acanthocyclops capillatus			Vouchered:Registered Collection	Centre for Biodiversity Genomics
DNARA	DNARA3362-21	BIOUG74685-D01	DN_21_BE_25a	BOLD:AAG5168	BIOUG74685-D01	0[n]			658[0n]	2		0[n]			0[n]			1	Yes				21-Jul-2021	Acanthocyclops capillatus			Vouchered:Registered Collection	Centre for Biodiversity Genomics
DNARA	DNARA3366-21	BIOUG74685-D05	DN_21_BE_25a	BOLD:AAG5168	BIOUG74685-D05	0[n]			658[0n]	2		0[n]			0[n]			1	Yes				21-Jul-2021	Acanthocyclops capillatus			Vouchered:Registered Collection	Centre for Biodiversity Genomics
DNARA	DNARA3367-21	BIOUG74685-D06	DN_21_BE_25a	BOLD:AAG5168	BIOUG74685-D06	0[n]			658[0n]	2		0[n]			0[n]			1	Yes				21-Jul-2021	Acanthocyclops capillatus			Vouchered:Registered Collection	Centre for Biodiversity Genomics
DNARA	DNARA3709-21	BIOUG76578-A02	DN_21_BE_38a	BOLD:AAG5168	BIOUG76578-A02	0[n]			658[5n]	2		0[n]			0[n]			1	Yes				04-Aug-2021	Acanthocyclops capillatus			Vouchered:Registered Collection	Centre for Biodiversity Genomics
DNARA	DNARA3711-21	BIOUG76578-A04	DN_21_BE_38a	BOLD:AAG5168	BIOUG76578-A04	0[n]			543[2n]	2		0[n]			0[n]			1	Yes				04-Aug-2021	Acanthocyclops capillatus			Vouchered:Registered Collection	Centre for Biodiversity Genomics
KUGAA	KUGAA7446-23	BIOUG98441-G06	L#22KUGA-0035	BOLD:AAG5168	BIOUG98441-G06	0[n]			658[0n]	2		0[n]			0[n]			1	Yes				22-Jul-2022	Acanthocyclops capillatus			Vouchered:Registered Collection	Centre for Biodiversity Genomics
MCM	MCM750-17	MAGA-0370	Cyclo195_CdMx1	BOLD:AEE4194		0[n]			610[0n]	2		0[n]			0[n]				Yes				08-Mar-2017	Acanthocyclops eduardoi	Adult			El Colegio de la Frontera Sur, Unidad Chetumal	Cephalic appendages
MCM	MCM754-17	MAGA-0374	Cyclo199_CdMx1	BOLD:AEE4194		0[n]			600[0n]	2		0[n]			0[n]				No				08-Mar-2017	Acanthocyclops eduardoi	Adult			El Colegio de la Frontera Sur, Unidad Chetumal	Appendages
MCM	MCM679-17	MAGA-0299	Cyclo172_CdMx1	BOLD:AAG9784		0[n]			649[0n]	2		0[n]			0[n]				Yes				12-Dec-2016	Acanthocyclops eduardoi	Adult			El Colegio de la Frontera Sur, Unidad Chetumal	Cephalic appendages
MCM	MCM680-17	MAGA-0300	Cyclo173_CdMx1	BOLD:AAG9784		0[n]			650[0n]	2		0[n]			0[n]				Yes				12-Dec-2016	Acanthocyclops eduardoi	Adult			El Colegio de la Frontera Sur, Unidad Chetumal	Cephalic appendages
MCM	MCM681-17	MAGA-0301	Cyclo174_CdMx1	BOLD:AAG9784		0[n]			650[0n]	2		0[n]			0[n]				Yes				12-Dec-2016	Acanthocyclops eduardoi	Adult			El Colegio de la Frontera Sur, Unidad Chetumal	Cephalic appendages
BACZP	BACZP312-15	GZPL-122	PGUELP291015	BOLD:ABY1566		0[n]			658[0n]	2	MG448637	0[n]			0[n]			1	Yes				29-Oct-2015	Acanthocyclops robustus	Adult			El Colegio de la Frontera Sur, Unidad Chetumal
BBLZI	BBLZI217-14	BIOUG16675-E05	BLITZ14-1551		BIOUG16675-E05	0[n]			504[0n]	1	MG313340	0[n]			0[n]				No				24-May-2014	Acanthocyclops robustus				Centre for Biodiversity Genomics
GBAAS	GBMNE18524-21	MZ964945			MZ964945	0[n]			565[30n]		MZ964945	0[n]			0[n]				No				06-Oct-2014	Acanthocyclops robustus				Mined from GenBank, NCBI
GBAAS	GBMNE18525-21	MZ964906			MZ964906	0[n]			628[28n]		MZ964906	0[n]			0[n]				No				16-Apr-2015	Acanthocyclops sp. LP041615SJ				Mined from GenBank, NCBI
GBAAI	GBCM19631-19	MK329337		BOLD:AEB1166	USNM:IZ:1071888	0[n]			613[0n]		MK329337	0[n]			0[n]				No				06-Jan-2001	Acanthocyclops vernalis				Mined from GenBank, NCBI
SWCHL	SWCHL1234-16	BIOUG27696-B05	L#15BIOBUS-0132	BOLD:ABY0179	BIOUG27696-B05	0[n]			658[1n]	2		0[n]			0[n]				Yes				22-Jun-2015	Acanthocyclops vernalis		Charleston Lake PP	DNA/Tissue Vouchered Only	Centre for Biodiversity Genomics	Microinvertebrates A, sample 3
SWCHL	SWCHL1237-16	BIOUG27696-B08	L#15BIOBUS-0132	BOLD:ABY0179	BIOUG27696-B08	0[n]			658[0n]	2		0[n]			0[n]				Yes				22-Jun-2015	Acanthocyclops vernalis		Charleston Lake PP	DNA/Tissue Vouchered Only	Centre for Biodiversity Genomics	Microinvertebrates A, sample 3
BACZP	BACZP330-15	GZPL-140	PGUELP291015	BOLD:ABY0178		0[n]			647[0n]	2	MG449045	0[n]			0[n]			1	Yes				29-Oct-2015	Acanthocyclops vernalis	Adult			El Colegio de la Frontera Sur, Unidad Chetumal
SWCHL	SWCHL1240-16	BIOUG27696-B11	L#15BIOBUS-0132	BOLD:ABY0178	BIOUG27696-B11	0[n]			639[0n]	2		0[n]			0[n]				No				22-Jun-2015	Acanthocyclops vernalis		Charleston Lake PP	DNA/Tissue Vouchered Only	Centre for Biodiversity Genomics	Microinvertebrates A, sample 3
GBAAS	GBMNE18528-21	MZ964940		BOLD:AAG9772	MZ964940	0[n]			640[0n]		MZ964940	0[n]			0[n]				No				09-Sep-2014	Acanthocyclops vernalis				Mined from GenBank, NCBI
GBAAS	GBMNE18527-21	MZ964928			MZ964928	0[n]			640[12n]		MZ964928	0[n]			0[n]				No				20-Mar-2015	Acanthocyclops vernalis				Mined from GenBank, NCBI
BACZP	ZPLV162-17	CH710-F07	SAL250917	BOLD:ADM7972	ECO-CH-Z	0[n]			624[0n]	2		0[n]			0[n]				Yes				25-Aug-2017	Apocyclops panamensis	Adult			El Colegio de la Frontera Sur, Unidad Chetumal
BACZP	ZPLV163-17	CH710-F08	SAL250917	BOLD:ADM7972	ECO-CH-Z	0[n]			650[0n]	2		0[n]			0[n]				Yes				25-Aug-2017	Apocyclops panamensis	Adult			El Colegio de la Frontera Sur, Unidad Chetumal
BACZP	ZPLV164-17	CH710-F09	SAL250917	BOLD:ADM7972	ECO-CH-Z	0[n]			650[0n]	2		0[n]			0[n]				Yes				25-Aug-2017	Apocyclops panamensis	Adult			El Colegio de la Frontera Sur, Unidad Chetumal
BACZP	ZPLV165-17	CH710-F10	SAL250917	BOLD:ADM7972	ECO-CH-Z	0[n]			620[0n]	2		0[n]			0[n]				Yes				25-Aug-2017	Apocyclops panamensis	Adult			El Colegio de la Frontera Sur, Unidad Chetumal
BACZP	ZPLV166-17	CH710-F11	SAL250917	BOLD:ADM7972	ECO-CH-Z-011596	0[n]			644[0n]	2		0[n]			0[n]				Yes				25-Aug-2017	Apocyclops panamensis	Adult			El Colegio de la Frontera Sur, Unidad Chetumal
BACZP	ZPLV167-17	CH710-F12	SAL250917	BOLD:ADM7972	ECO-CH-Z	0[n]			650[0n]	2		0[n]			0[n]				Yes				25-Aug-2017	Apocyclops panamensis	Adult			El Colegio de la Frontera Sur, Unidad Chetumal
BACZP	ZPLV182-17	CH710-H03	SAL250917	BOLD:ADM7972	ECO-CH-Z	0[n]			650[0n]	2		0[n]			0[n]				Yes				25-Aug-2017	Apocyclops panamensis	Adult			El Colegio de la Frontera Sur, Unidad Chetumal
CHETB	CHETB210-25	CH890-B6	BCHET280624VER	BOLD:ADM7972	ECO-CH-ZPL	0[n]			657[0n]	2		0[n]			0[n]			2	Yes				28-Jun-2024	Apocyclops panamensis				El Colegio de la Frontera Sur, Unidad Chetumal	Vauchered
CHETB	CHETB211-25	CH890-B7	BCHET280624VER	BOLD:ADM7972	ECO-CH-ZPL	0[n]			657[0n]	2		0[n]			0[n]			1	Yes				28-Jun-2024	Apocyclops panamensis				El Colegio de la Frontera Sur, Unidad Chetumal	Vauchered
CHETB	CHETB212-25	CH890-B8	BCHET280624VER	BOLD:ADM7972	ECO-CH-ZPL	0[n]			657[0n]	2		0[n]			0[n]			2	Yes				28-Jun-2024	Apocyclops panamensis				El Colegio de la Frontera Sur, Unidad Chetumal	Vauchered
CHETB	CHETB216-25	CH890-B12	BCHET280624VER	BOLD:ADM7972	ECO-CH-ZPL	0[n]			657[0n]	2		0[n]			0[n]			2	Yes				28-Jun-2024	Apocyclops panamensis	Adult			El Colegio de la Frontera Sur, Unidad Chetumal	Vauchered
CHETB	CHETB218-25	CH890-C2	BCHET280624VER	BOLD:ADM7972	ECO-CH-ZPL	0[n]			657[0n]	2		0[n]			0[n]			1	Yes				28-Jun-2024	Apocyclops panamensis	Adult			El Colegio de la Frontera Sur, Unidad Chetumal	Vauchered
MCM	MCM059-11	Cyclo059	che10			0[n]			531[3n]	2		0[n]			0[n]				No				31-Jul-2010	Apocyclops panamensis	A			El Colegio de la Frontera Sur, Unidad Chetumal
CAISN	CAISN339-12	BIOUG01750-E06	L#11CAISN-088	BOLD:ACM3619		0[n]			657[0n]	4		0[n]			0[n]			2	No				15-Jul-2011	Corycaeidae	A		E-Vouchered:DNA/Tissue+Photo	Centre for Biodiversity Genomics	from plankton sample
CAISN	CAISN357-12	BIOUG01750-F12	L#11CAISN-096	BOLD:ACM3619		0[n]			657[0n]			0[n]			0[n]			1	No				15-Jul-2011	Corycaeidae	A		E-Vouchered:DNA/Tissue+Photo	Centre for Biodiversity Genomics	from plankton sample
CAISN	CAISN363-12	BIOUG01750-G06	L#11CAISN-230	BOLD:ACM3619		0[n]			657[0n]	4		0[n]			0[n]			4	No				07-Dec-2011	Corycaeidae	A		E-Vouchered:DNA/Tissue+Photo	Centre for Biodiversity Genomics	from plankton sample
CAISN	CAISN370-12	BIOUG01750-H01	L#11CAISN-235	BOLD:ACM3619		0[n]			657[0n]	4		0[n]			0[n]			2	No				07-Dec-2011	Corycaeidae	A		E-Vouchered:DNA/Tissue+Photo	Centre for Biodiversity Genomics	from plankton sample
CAISN	CAISN378-12	BIOUG01750-H09	L#11CAISN-240	BOLD:ACM3619		0[n]			657[0n]			0[n]			0[n]			2	No				07-Dec-2011	Corycaeidae	A		E-Vouchered:DNA/Tissue+Photo	Centre for Biodiversity Genomics	from plankton sample
CAISN	CAISN1358-13	BIOUG01717-C04	L#11CAISN-072	BOLD:ACM3619		0[n]			657[0n]			0[n]			0[n]			1	No				13-Jul-2011	Corycaeidae	a		E-Vouchered:DNA/Tissue+Photo	Centre for Biodiversity Genomics	bulk zooplankton
CHETB	CHETB257-25	CH890-F5	BCHET170723VER	BOLD:AAO3789	ECO-CH-ZPL	0[n]			647[0n]	2		0[n]			0[n]			2	Yes				17-Jul-2023	Corycaeidae				El Colegio de la Frontera Sur, Unidad Chetumal	Vauchered
CHETB	CHETB258-25	CH890-F6	BCHET170723VER	BOLD:AAO3789	ECO-CH-ZPL	0[n]			647[0n]	2		0[n]			0[n]			2	Yes				17-Jul-2023	Corycaeidae				El Colegio de la Frontera Sur, Unidad Chetumal	Vauchered
CHETB	CHETB259-25	CH890-F7	BCHET170723VER	BOLD:AAO3789	ECO-CH-ZPL	0[n]			647[0n]	2		0[n]			0[n]			1	Yes				17-Jul-2023	Corycaeidae				El Colegio de la Frontera Sur, Unidad Chetumal	Vauchered
EXDB	EXDB1582-21	CH815-G09	PEDBTL1160320	BOLD:AEQ8640	ECO-CH-Z-12105	0[n]			656[0n]	2		0[n]			0[n]			1	No				16-Mar-2020	Cyclopidae				El Colegio de la Frontera Sur, Unidad Chetumal
RRINV	RRINV2537-15	BIOUG24026-F07	L#15RBB-006A	BOLD:AEM8879	BIOUG24026-F07	0[n]			658[0n]	2	KT708312	0[n]			0[n]				Yes				16-Aug-2015	Cyclopidae			DNA/Tissue Vouchered Only	Centre for Biodiversity Genomics
RRINV	RRINV2545-15	BIOUG24026-G03	L#15RBB-006A	BOLD:AEM8879	BIOUG24026-G03	0[n]			658[0n]	2	KT708701	0[n]			0[n]				Yes				16-Aug-2015	Cyclopidae			DNA/Tissue Vouchered Only	Centre for Biodiversity Genomics
BACZP	BACZP314-15	GZPL-124	PGUELP291015	BOLD:AEM8879		0[n]			658[0n]	2	MG450035	0[n]			0[n]			1	Yes				29-Oct-2015	Cyclopidae	Adult			El Colegio de la Frontera Sur, Unidad Chetumal
BACZP	BACZP1308-16	BIOUG30360-G01	GUELPHLS70616PCE	BOLD:AEM8879	ECO-CH-Z	0[n]			658[0n]	2	MG449260	0[n]			0[n]			1	Yes				07-Jun-2016	Cyclopidae	Adult			El Colegio de la Frontera Sur, Unidad Chetumal
DNARA	DNARA1450-21	BIOUG74696-C01	River 4 Dipnet	BOLD:AEM6849	BIOUG74696-C01	0[n]			658[0n]	2		0[n]			0[n]			1	Yes				10-Aug-2021	Cyclopidae			Vouchered:Registered Collection	Centre for Biodiversity Genomics
EXDB	EXDB440-20	CH773-F06	PEDBARTL2160320	BOLD:AEI6729	ECO-CH-Z	0[n]			650[1n]	2		0[n]			0[n]			1	Yes				16-Apr-2020	Cyclopidae	Adult			El Colegio de la Frontera Sur, Unidad Chetumal
GCHAR	GCHAR609-19	CHARS00481-G12	L#19KUGK-0333	BOLD:AEC1755	CHARS00481-G12	0[n]			658[0n]	2		0[n]			0[n]			1	Yes				06-Aug-2019	Cyclopidae			Vouchered:Registered Collection	Centre for Biodiversity Genomics
SKAAN	SKAAN173-19	CH756-G06	SIJNOHLI220819	BOLD:AEA6624	ECO-CH-Z	0[n]			627[0n]	2	MZ517460	0[n]			0[n]			2	Yes				22-Aug-2019	Cyclopidae				El Colegio de la Frontera Sur, Unidad Chetumal
DNARC	DNARC030-19	CHARS00292-C06	DN_19_BE_15a	BOLD:AEA4396	CHARS00292-C06	0[n]			657[0n]	2		0[n]			0[n]			1	Yes				31-Jul-2019	Cyclopidae			Vouchered:Registered Collection	Centre for Biodiversity Genomics
DNARC	DNARC031-19	CHARS00292-C07	DN_19_BE_15a	BOLD:AEA4396	CHARS00292-C07	0[n]			658[0n]	2		0[n]			0[n]			1	Yes				31-Jul-2019	Cyclopidae			Vouchered:Registered Collection	Centre for Biodiversity Genomics
DNARC	DNARC049-19	CHARS00292-E01	DN_19_BE_13a	BOLD:AEA4396	CHARS00292-E01	0[n]			658[0n]	2		0[n]			0[n]			1	Yes				26-Jul-2019	Cyclopidae			E-Vouchered:DNA/Tissue+Photo	Centre for Biodiversity Genomics
DNARC	DNARC050-19	CHARS00292-E02	DN_19_BE_13a	BOLD:AEA4396	CHARS00292-E02	0[n]			658[0n]	2		0[n]			0[n]			1	Yes				26-Jul-2019	Cyclopidae			E-Vouchered:DNA/Tissue+Photo	Centre for Biodiversity Genomics
DNARC	DNARC052-19	CHARS00292-E04	DN_19_BE_13a	BOLD:AEA4396	CHARS00292-E04	0[n]			658[0n]	2		0[n]			0[n]			1	Yes				26-Jul-2019	Cyclopidae			Vouchered:Registered Collection	Centre for Biodiversity Genomics
GCHAR	GCHAR237-19	CHARS00299-D11	L#19CHARS-0060	BOLD:AEA4396	CHARS00299-D11	0[n]			658[1n]	2		0[n]			0[n]			1	Yes				19-Jul-2019	Cyclopidae			Vouchered:Registered Collection	Centre for Biodiversity Genomics
GCHAR	GCHAR238-19	CHARS00299-D12	L#19CHARS-0060	BOLD:AEA4396	CHARS00299-D12	0[n]			658[0n]	2		0[n]			0[n]			1	Yes				19-Jul-2019	Cyclopidae			Vouchered:Registered Collection	Centre for Biodiversity Genomics
GCHAR	GCHAR242-19	CHARS00299-E04	L#19CHARS-0060	BOLD:AEA4396	CHARS00299-E04	0[n]			636[0n]	2		0[n]			0[n]			1	Yes				19-Jul-2019	Cyclopidae			Vouchered:Registered Collection	Centre for Biodiversity Genomics
FCHAR	FCHAR5846-19	CHARS00311-G09	L#19CHARS-0031	BOLD:AEA4396	CHARS00311-G09	0[n]			653[0n]			600[0n]			0[n]				No				09-Jul-2019	Cyclopidae	A		Vouchered:Registered Collection	Centre for Biodiversity Genomics
GCHAR	GCHAR1093-19	CHARS00336-B10	L#19CHARS-0018	BOLD:AEA4396		0[n]			658[0n]	2		0[n]			0[n]			1	Yes				07-Jul-2019	Cyclopidae			Vouchered:Registered Collection	Centre for Biodiversity Genomics
GCHAR	GCHAR1094-19	CHARS00336-B11	L#19CHARS-0018	BOLD:AEA4396		0[n]			658[0n]	2		0[n]			0[n]			1	Yes				07-Jul-2019	Cyclopidae			Vouchered:Registered Collection	Centre for Biodiversity Genomics
GCHAR	GCHAR1116-19	CHARS00337-B09	L#19CHARS-0316	BOLD:AEA4396		0[n]			627[0n]	2		0[n]			0[n]			1	Yes				13-Aug-2019	Cyclopidae			Vouchered:Registered Collection	Centre for Biodiversity Genomics
GCHAR	GCHAR1150-19	CHARS00337-E07	L#19CHARS-0275	BOLD:AEA4396		0[n]			653[0n]	2		0[n]			0[n]			1	Yes				07-Aug-2019	Cyclopidae			Vouchered:Registered Collection	Centre for Biodiversity Genomics
GCHAR	GCHAR1152-19	CHARS00337-E09	L#19CHARS-0275	BOLD:AEA4396		0[n]			658[0n]	2		0[n]			0[n]			1	Yes				07-Aug-2019	Cyclopidae			Vouchered:Registered Collection	Centre for Biodiversity Genomics
GCHAR	GCHAR1373-19	CHARS00339-B06	L#19CHARS-0333	BOLD:AEA4396		0[n]			658[7n]	2		0[n]			0[n]			1	No				15-Aug-2019	Cyclopidae			Vouchered:Registered Collection	Centre for Biodiversity Genomics
GCHAR	GCHAR1407-19	CHARS00339-E04	L#19CHARS-0010	BOLD:AEA4396		0[n]			657[0n]	2		0[n]			0[n]			1	Yes				05-Jul-2019	Cyclopidae			Vouchered:Registered Collection	Centre for Biodiversity Genomics
GCHAR	GCHAR1520-19	CHARS00336-D01	L#19CHARS-0275	BOLD:AEA4396	CHARS00336-D01	0[n]			657[0n]	2		0[n]			0[n]			1	Yes				07-Aug-2019	Cyclopidae			Vouchered:Registered Collection	Centre for Biodiversity Genomics
GCHAR	GCHAR1521-19	CHARS00336-D02	L#19CHARS-0275	BOLD:AEA4396	CHARS00336-D02	0[n]			658[0n]	2		0[n]			0[n]			1	Yes				07-Aug-2019	Cyclopidae			Vouchered:Registered Collection	Centre for Biodiversity Genomics
DNARA	DNARA667-21	BIOUG74688-A02	DN_21_PL_30a	BOLD:AEA4396	BIOUG74688-A02	0[n]			576[0n]	2		0[n]			0[n]			1	Yes				26-Jul-2021	Cyclopidae			Vouchered:Registered Collection	Centre for Biodiversity Genomics
DNARA	DNARA876-21	BIOUG74690-B09	DN_21_BE_49a	BOLD:AEA4396	BIOUG74690-B09	0[n]			658[0n]	2		0[n]			0[n]			1	Yes				26-Aug-2021	Cyclopidae			Vouchered:Registered Collection	Centre for Biodiversity Genomics
DNARA	DNARA879-21	BIOUG74690-B12	DN_21_BE_49a	BOLD:AEA4396	BIOUG74690-B12	0[n]			658[0n]	2		0[n]			0[n]			1	Yes				26-Aug-2021	Cyclopidae			Vouchered:Registered Collection	Centre for Biodiversity Genomics
DNARA	DNARA934-21	BIOUG74690-G07	DN_21_BE_20b	BOLD:AEA4396	BIOUG74690-G07	0[n]			619[0n]	2		0[n]			0[n]			1	Yes				16-Aug-2021	Cyclopidae			Vouchered:Registered Collection	Centre for Biodiversity Genomics
DNARA	DNARA935-21	BIOUG74690-G08	DN_21_BE_20b	BOLD:AEA4396	BIOUG74690-G08	0[n]			635[0n]	2		0[n]			0[n]			1	Yes				16-Aug-2021	Cyclopidae			Vouchered:Registered Collection	Centre for Biodiversity Genomics
DNARA	DNARA936-21	BIOUG74690-G09	DN_21_BE_20b	BOLD:AEA4396	BIOUG74690-G09	0[n]			658[0n]	2		0[n]			0[n]			1	Yes				16-Aug-2021	Cyclopidae			Vouchered:Registered Collection	Centre for Biodiversity Genomics
DNARA	DNARA937-21	BIOUG74690-G10	DN_21_BE_20b	BOLD:AEA4396	BIOUG74690-G10	0[n]			631[0n]	2		0[n]			0[n]			1	Yes				16-Aug-2021	Cyclopidae			Vouchered:Registered Collection	Centre for Biodiversity Genomics
DNARA	DNARA949-21	BIOUG74690-H10	DN_21_PL_30a	BOLD:AEA4396	BIOUG74690-H10	0[n]			521[0n]	2		0[n]			0[n]			1	Yes				26-Jul-2021	Cyclopidae			Vouchered:Registered Collection	Centre for Biodiversity Genomics
DNARA	DNARA950-21	BIOUG74690-H11	DN_21_PL_30a	BOLD:AEA4396	BIOUG74690-H11	0[n]			658[0n]	2		0[n]			0[n]			1	Yes				26-Jul-2021	Cyclopidae			Vouchered:Registered Collection	Centre for Biodiversity Genomics
DNARA	DNARA2355-21	BIOUG74674-G03	DN_21_BE_30a	BOLD:AEA4396	BIOUG74674-G03	0[n]			597[1n]	2		0[n]			0[n]			1	Yes				26-Jul-2021	Cyclopidae			Vouchered:Registered Collection	Centre for Biodiversity Genomics
DNARA	DNARA2356-21	BIOUG74674-G04	DN_21_BE_30a	BOLD:AEA4396	BIOUG74674-G04	0[n]			658[0n]	2		0[n]			0[n]			1	Yes				26-Jul-2021	Cyclopidae			Vouchered:Registered Collection	Centre for Biodiversity Genomics
DNARA	DNARA2357-21	BIOUG74674-G05	DN_21_BE_30a	BOLD:AEA4396	BIOUG74674-G05	0[n]			639[0n]	2		0[n]			0[n]			1	Yes				26-Jul-2021	Cyclopidae			Vouchered:Registered Collection	Centre for Biodiversity Genomics
DNARA	DNARA2359-21	BIOUG74674-G07	DN_21_BE_30a	BOLD:AEA4396	BIOUG74674-G07	0[n]			637[0n]	2		0[n]			0[n]			1	Yes				26-Jul-2021	Cyclopidae			Vouchered:Registered Collection	Centre for Biodiversity Genomics
DNARA	DNARA2361-21	BIOUG74674-G09	DN_21_BE_30a	BOLD:AEA4396	BIOUG74674-G09	0[n]			599[0n]	2		0[n]			0[n]			1	Yes				26-Jul-2021	Cyclopidae			Vouchered:Registered Collection	Centre for Biodiversity Genomics
DNARA	DNARA2508-21	BIOUG74676-D02	DN_21_PL_29a	BOLD:AEA4396	BIOUG74676-D02	0[n]			648[0n]	2		0[n]			0[n]			1	Yes				26-Jul-2021	Cyclopidae			Vouchered:Registered Collection	Centre for Biodiversity Genomics
DNARA	DNARA2680-21	BIOUG74678-B08	DN_21_PL_20b	BOLD:AEA4396	BIOUG74678-B08	0[n]			638[0n]	2		0[n]			0[n]			1	Yes				16-Aug-2021	Cyclopidae			Vouchered:Registered Collection	Centre for Biodiversity Genomics
DNARA	DNARA3355-21	BIOUG74685-C06	DN_21_PL_20a	BOLD:AEA4396	BIOUG74685-C06	0[n]			537[0n]	2		0[n]			0[n]			1	No				19-Jul-2021	Cyclopidae			Vouchered:Registered Collection	Centre for Biodiversity Genomics
DNARA	DNARA3356-21	BIOUG74685-C07	DN_21_PL_20a	BOLD:AEA4396	BIOUG74685-C07	0[n]			658[0n]	2		0[n]			0[n]			1	Yes				19-Jul-2021	Cyclopidae			Vouchered:Registered Collection	Centre for Biodiversity Genomics
DNARA	DNARA3357-21	BIOUG74685-C08	DN_21_PL_20a	BOLD:AEA4396	BIOUG74685-C08	0[n]			620[0n]	2		0[n]			0[n]			1	Yes				19-Jul-2021	Cyclopidae			Vouchered:Registered Collection	Centre for Biodiversity Genomics
DNARA	DNARA3359-21	BIOUG74685-C10	DN_21_PL_20a	BOLD:AEA4396	BIOUG74685-C10	0[n]			625[0n]	2		0[n]			0[n]			1	Yes				19-Jul-2021	Cyclopidae			Vouchered:Registered Collection	Centre for Biodiversity Genomics
DNARA	DNARA3385-21	BIOUG74685-E12	DN_21_BE_20a	BOLD:AEA4396	BIOUG74685-E12	0[n]			615[0n]	2		0[n]			0[n]			1	Yes				19-Jul-2021	Cyclopidae			Vouchered:Registered Collection	Centre for Biodiversity Genomics
ACHAR	ACHAR353-18	CHARS00027-C12	L#18CHARS-0084	BOLD:ADR5015	CHARS00027-C12	0[n]			658[0n]	2		0[n]			0[n]				Yes				13-Jul-2018	Cyclopidae	A		E-Vouchered:DNA/Tissue+Photo	Centre for Biodiversity Genomics
GCHAR	GCHAR257-19	CHARS00299-F07	L#19CHARS-0164	BOLD:ADR5015	CHARS00299-F07	0[n]			658[0n]	2		0[n]			0[n]			1	Yes				26-Jul-2019	Cyclopidae			Vouchered:Registered Collection	Centre for Biodiversity Genomics
GCHAR	GCHAR258-19	CHARS00299-F08	L#19CHARS-0164	BOLD:ADR5015	CHARS00299-F08	0[n]			658[0n]	2		0[n]			0[n]			1	Yes				26-Jul-2019	Cyclopidae			E-Vouchered:DNA/Tissue+Photo	Centre for Biodiversity Genomics
GCHAR	GCHAR260-19	CHARS00299-F10	L#19CHARS-0164	BOLD:ADR5015	CHARS00299-F10	0[n]			658[0n]	2		0[n]			0[n]			1	Yes				26-Jul-2019	Cyclopidae			E-Vouchered:DNA/Tissue+Photo	Centre for Biodiversity Genomics
GCHAR	GCHAR544-19	CHARS00481-B07	L#19KUGK-0125	BOLD:ADR5015	CHARS00481-B07	0[n]			658[0n]	2		0[n]			0[n]			1	Yes				07-Aug-2019	Cyclopidae			Vouchered:Registered Collection	Centre for Biodiversity Genomics
GCHAR	GCHAR546-19	CHARS00481-B09	L#19KUGK-0125	BOLD:ADR5015	CHARS00481-B09	0[n]			658[0n]	2		0[n]			0[n]			1	Yes				07-Aug-2019	Cyclopidae			Vouchered:Registered Collection	Centre for Biodiversity Genomics
DNARA	DNARA3375-21	BIOUG74685-E02	DN_21_BE_20a	BOLD:ADR5015	BIOUG74685-E02	0[n]			644[0n]	2		0[n]			0[n]			1	No				19-Jul-2021	Cyclopidae			Vouchered:Registered Collection	Centre for Biodiversity Genomics
DNARA	DNARA3376-21	BIOUG74685-E03	DN_21_BE_20a	BOLD:ADR5015	BIOUG74685-E03	0[n]			658[0n]	2		0[n]			0[n]			1	Yes				19-Jul-2021	Cyclopidae			Vouchered:Registered Collection	Centre for Biodiversity Genomics
KUGAA	KUGAA7445-23	BIOUG98441-G05	L#22KUGA-0035	BOLD:ADR5015	BIOUG98441-G05	0[n]			658[0n]	2		0[n]			0[n]			1	Yes				22-Jul-2022	Cyclopidae			Vouchered:Registered Collection	Centre for Biodiversity Genomics
TALOA	TALOA5308-23	BIOUG98438-F03	L#22TALO-0025	BOLD:ADR5015	BIOUG98438-F03	0[n]			658[0n]	2		0[n]			0[n]			1	Yes				16-Jul-2022	Cyclopidae			Vouchered:Registered Collection	Centre for Biodiversity Genomics
TALOA	TALOA5311-23	BIOUG98438-F06	L#22TALO-0025	BOLD:ADR5015	BIOUG98438-F06	0[n]			658[0n]	2		0[n]			0[n]			1	Yes				16-Jul-2022	Cyclopidae			Vouchered:Registered Collection	Centre for Biodiversity Genomics
TALOA	TALOA5315-23	BIOUG98438-F10	L#22TALO-0025	BOLD:ADR5015	BIOUG98438-F10	0[n]			645[0n]	2		0[n]			0[n]			1	Yes				16-Jul-2022	Cyclopidae			Vouchered:Registered Collection	Centre for Biodiversity Genomics
TALOA	TALOA5316-23	BIOUG98438-F11	L#22TALO-0025	BOLD:ADR5015	BIOUG98438-F11	0[n]			658[0n]	2		0[n]			0[n]			1	Yes				16-Jul-2022	Cyclopidae			Vouchered:Registered Collection	Centre for Biodiversity Genomics
TALOA	TALOA5317-23	BIOUG98438-F12	L#22TALO-0025	BOLD:ADR5015	BIOUG98438-F12	0[n]			658[0n]	2		0[n]			0[n]			1	Yes				16-Jul-2022	Cyclopidae			Vouchered:Registered Collection	Centre for Biodiversity Genomics
BACZP	BACZP1037-16	BIOUG30216_H03	GLMTL060516PEC	BOLD:ADC0255	ECO-CH-Z	0[n]			658[0n]	2	MG448844	0[n]			0[n]			1	Yes				20-May-2016	Cyclopidae	Adult			El Colegio de la Frontera Sur, Unidad Chetumal
BACZP	BACZP1074-16	BIOUG30347-C05	EELTL290516DER	BOLD:ADC0248	ECO-CH-Z	0[n]			658[0n]	2	MG449170	0[n]			0[n]			1	Yes				29-May-2016	Cyclopidae	Adult			El Colegio de la Frontera Sur, Unidad Chetumal
BACZP	BACZP1211-16	BIOUG30348-F11	EELTL290516DEC	BOLD:ADC0248	ECO-CH-Z	0[n]			658[0n]	2	MG450278	0[n]			0[n]			1	Yes				29-May-2016	Cyclopidae	Adult			El Colegio de la Frontera Sur, Unidad Chetumal
BACZP	BACZP1284-16	BIOUG30360-E01	EELLTL290516PER	BOLD:ADC0043	ECO-CH-Z	0[n]			658[0n]	2	MG448628	0[n]			0[n]			1	Yes				29-May-2016	Cyclopidae	Adult			El Colegio de la Frontera Sur, Unidad Chetumal
BACZP	BACZP1574-16	BIOUG30453-E06	EEL290516CPE	BOLD:ADC0043	ECO-CH-Z	0[n]			656[0n]	2	MG449673	0[n]			0[n]			1	Yes				29-May-2016	Cyclopidae	Adult			El Colegio de la Frontera Sur, Unidad Chetumal
SWCHL	SWCHL1257-16	BIOUG27696-D04	L#15BIOBUS-0132	BOLD:ACZ8171	BIOUG27696-D04	0[n]			658[0n]	2		0[n]			0[n]				Yes				22-Jun-2015	Cyclopidae		Charleston Lake PP	DNA/Tissue Vouchered Only	Centre for Biodiversity Genomics	Microinvertebrates A, sample 3
SWCHL	SWCHL1266-16	BIOUG27696-E01	L#15BIOBUS-0132	BOLD:ACZ8171	BIOUG27696-E01	0[n]			658[1n]	2		0[n]			0[n]				Yes				22-Jun-2015	Cyclopidae		Charleston Lake PP	DNA/Tissue Vouchered Only	Centre for Biodiversity Genomics	Microinvertebrates A, sample 3
BACZP	BACZP999-16	BIOUG30216_E01	GLMTL060516DEC	BOLD:ACZ8171	ECO-CH-Z	0[n]			658[0n]	2	MG448859	0[n]			0[n]			1	Yes				20-May-2016	Cyclopidae	Adult			El Colegio de la Frontera Sur, Unidad Chetumal
BACZP	BACZP1000-16	BIOUG30216_E02	GLMTL060516DEC	BOLD:ACZ8171	ECO-CH-Z	0[n]			658[0n]	2	MG450264	0[n]			0[n]			1	Yes				20-May-2016	Cyclopidae	Adult			El Colegio de la Frontera Sur, Unidad Chetumal
BACZP	BACZP1001-16	BIOUG30216_E03	GLMTL060516DEC	BOLD:ACZ8171	ECO-CH-Z	0[n]			658[0n]	2	MG448894	0[n]			0[n]			1	Yes				20-May-2016	Cyclopidae	Adult			El Colegio de la Frontera Sur, Unidad Chetumal
BACZP	BACZP1002-16	BIOUG30216_E04	GLMTL060516DEC	BOLD:ACZ8171	ECO-CH-Z	0[n]			658[0n]	2	MG449480	0[n]			0[n]			1	Yes				20-May-2016	Cyclopidae	Adult			El Colegio de la Frontera Sur, Unidad Chetumal	Eggs sequenced
BACZP	BACZP1032-16	BIOUG30216_G10	GLMTL060516DEC	BOLD:ACZ8171	ECO-CH-Z	0[n]			658[0n]	2	MG449173	0[n]			0[n]			1	Yes				20-May-2016	Cyclopidae	Adult			El Colegio de la Frontera Sur, Unidad Chetumal
BACZP	BACZP1034-16	BIOUG30216_G12	GLMTL060516DEC	BOLD:ACZ8171	ECO-CH-Z	0[n]			658[0n]	2	MG448922	0[n]			0[n]			1	Yes				20-May-2016	Cyclopidae	Adult			El Colegio de la Frontera Sur, Unidad Chetumal
BACZP	BACZP1035-16	BIOUG30216_H01	GLMTL060516PEC	BOLD:ACZ8171	ECO-CH-Z	0[n]			658[0n]	2	MG449843	0[n]			0[n]			1	Yes				20-May-2016	Cyclopidae	Adult			El Colegio de la Frontera Sur, Unidad Chetumal
BACZP	BACZP1036-16	BIOUG30216_H02	GLMTL060516PEC	BOLD:ACZ8171	ECO-CH-Z	0[n]			658[0n]	2	MG449834	0[n]			0[n]			1	Yes				20-May-2016	Cyclopidae	Adult			El Colegio de la Frontera Sur, Unidad Chetumal
BACZP	BACZP1142-16	BIOUG30348-A02	EELTL290516DEC	BOLD:ACZ8171	ECO-CH-Z	0[n]			572[0n]	2	MG450025	0[n]			0[n]			1	Yes				29-May-2016	Cyclopidae	Adult			El Colegio de la Frontera Sur, Unidad Chetumal
BACZP	BACZP1304-16	BIOUG30360-F09	GUELPHLS70616PCE	BOLD:ACZ8171	ECO-CH-Z	0[n]			658[0n]	2	MG449526	0[n]			0[n]			1	Yes				07-Jun-2016	Cyclopidae	Adult			El Colegio de la Frontera Sur, Unidad Chetumal
BACZP	BACZP1634-16	BIOUG30454-B07	FORKBP110616CDE	BOLD:ACZ8171	ECO-CH-Z	0[n]			658[0n]	2	MG449188	0[n]			0[n]			1	Yes				11-Jun-2016	Cyclopidae	Adult			El Colegio de la Frontera Sur, Unidad Chetumal
SWCHL	SWCHL2057-16	BIOUG27735-C10	L#15BIOBUS-0123	BOLD:ACZ7430	BIOUG27735-C10	0[n]			658[0n]	2		0[n]			0[n]				Yes				22-Jun-2015	Cyclopidae		Charleston Lake PP	DNA/Tissue Vouchered Only	Centre for Biodiversity Genomics	Microinvertebrates A, sample 3
SWCHL	SWCHL2074-16	BIOUG27735-E03	L#15BIOBUS-0123	BOLD:ACZ7430	BIOUG27735-E03	0[n]			658[0n]	2		0[n]			0[n]				Yes				22-Jun-2015	Cyclopidae		Charleston Lake PP	DNA/Tissue Vouchered Only	Centre for Biodiversity Genomics	Microinvertebrates A, sample 3
SWCHL	SWCHL842-16	BIOUG27690-E09	L#15BIOBUS-0126	BOLD:ACZ5851	BIOUG27690-E09	0[n]			639[0n]	2		0[n]			0[n]				Yes				22-Jun-2015	Cyclopidae		Charleston Lake PP	DNA/Tissue Vouchered Only	Centre for Biodiversity Genomics	Microinvertebrates A, sample 1
SWCHL	SWCHL1082-16	BIOUG27694-E07	L#15BIOBUS-0129	BOLD:ACZ5851	BIOUG27694-E07	0[n]			658[0n]	2		0[n]			0[n]				Yes				22-Jun-2015	Cyclopidae		Charleston Lake PP	DNA/Tissue Vouchered Only	Centre for Biodiversity Genomics	Microinvertebrates A, sample 2
SWCHL	SWCHL1085-16	BIOUG27694-E10	L#15BIOBUS-0129	BOLD:ACZ5851	BIOUG27694-E10	0[n]			633[0n]	2		0[n]			0[n]				No				22-Jun-2015	Cyclopidae		Charleston Lake PP	DNA/Tissue Vouchered Only	Centre for Biodiversity Genomics	Microinvertebrates A, sample 2
SWCHL	SWCHL1087-16	BIOUG27694-E12	L#15BIOBUS-0129	BOLD:ACZ5851	BIOUG27694-E12	0[n]			658[0n]	2		0[n]			0[n]				Yes				22-Jun-2015	Cyclopidae		Charleston Lake PP	DNA/Tissue Vouchered Only	Centre for Biodiversity Genomics	Microinvertebrates A, sample 2
SWCHL	SWCHL1263-16	BIOUG27696-D10	L#15BIOBUS-0132	BOLD:ACZ5851	BIOUG27696-D10	0[n]			536[0n]	2		0[n]			0[n]				No				22-Jun-2015	Cyclopidae		Charleston Lake PP	DNA/Tissue Vouchered Only	Centre for Biodiversity Genomics	Microinvertebrates A, sample 3
SWCHL	SWCHL1834-16	BIOUG27732-D10	L#15BIOBUS-0119	BOLD:ACZ5503	BIOUG27732-D10	0[n]			658[0n]	2		0[n]			0[n]				Yes				22-Jun-2015	Cyclopidae		Charleston Lake PP	DNA/Tissue Vouchered Only	Centre for Biodiversity Genomics	Microinvertebrates, sample 1
SWCHL	SWCHL1838-16	BIOUG27732-E02	L#15BIOBUS-0119	BOLD:ACZ5503	BIOUG27732-E02	0[n]			627[0n]	2		0[n]			0[n]				Yes				22-Jun-2015	Cyclopidae		Charleston Lake PP	DNA/Tissue Vouchered Only	Centre for Biodiversity Genomics	Microinvertebrates, sample 1
BACZP	BACZP1083-16	BIOUG30347-D02	EELTL290516DER	BOLD:ACZ5503	ECO-CH-Z	0[n]			658[0n]	2	MG448665	0[n]			0[n]			1	Yes				29-May-2016	Cyclopidae	Adult			El Colegio de la Frontera Sur, Unidad Chetumal
BACZP	BACZP1134-16	BIOUG30347-H05	EELTL290516DEC	BOLD:ACZ5503	ECO-CH-Z	0[n]			658[0n]	2	MG449069	0[n]			0[n]			1	Yes				29-May-2016	Cyclopidae	Adult			El Colegio de la Frontera Sur, Unidad Chetumal
BACZP	BACZP1425-16	BIOUG30451-H11	CRAW030616RDE	BOLD:ACZ5503	ECO-CH-Z	0[n]			607[1n]	2	MG448942	0[n]			0[n]			1	Yes				03-Jun-2016	Cyclopidae	Adult			El Colegio de la Frontera Sur, Unidad Chetumal
BACZP	BACZP1499-16	BIOUG30452-G02	CRAW150616CDE	BOLD:ACZ5503	ECO-CH-Z	0[n]			658[0n]	2	MG450120	0[n]			0[n]			1	Yes				15-Jun-2016	Cyclopidae	Adult			El Colegio de la Frontera Sur, Unidad Chetumal
SWCHL	SWCHL843-16	BIOUG27690-E10	L#15BIOBUS-0126	BOLD:ACZ5502	BIOUG27690-E10	0[n]			597[0n]	2		0[n]			0[n]				No				22-Jun-2015	Cyclopidae		Charleston Lake PP	DNA/Tissue Vouchered Only	Centre for Biodiversity Genomics	Microinvertebrates A, sample 1
SWCHL	SWCHL1078-16	BIOUG27694-E03	L#15BIOBUS-0129	BOLD:ACZ5502	BIOUG27694-E03	0[n]			641[0n]	2		0[n]			0[n]				Yes				22-Jun-2015	Cyclopidae		Charleston Lake PP	DNA/Tissue Vouchered Only	Centre for Biodiversity Genomics	Microinvertebrates A, sample 2
SWCHL	SWCHL1264-16	BIOUG27696-D11	L#15BIOBUS-0132	BOLD:ACZ5502	BIOUG27696-D11	0[n]			658[1n]	2		0[n]			0[n]				Yes				22-Jun-2015	Cyclopidae		Charleston Lake PP	DNA/Tissue Vouchered Only	Centre for Biodiversity Genomics	Microinvertebrates A, sample 3
SWCHL	SWCHL2075-16	BIOUG27735-E04	L#15BIOBUS-0123	BOLD:ACZ5502	BIOUG27735-E04	0[n]			658[0n]	2		0[n]			0[n]				Yes				22-Jun-2015	Cyclopidae		Charleston Lake PP	DNA/Tissue Vouchered Only	Centre for Biodiversity Genomics	Microinvertebrates A, sample 3
SWCHL	SWCHL1672-16	BIOUG27700-G10	L#15BIOBUS-0139	BOLD:ACZ5467	BIOUG27700-G10	0[n]			547[0n]	2		0[n]			0[n]				No				22-Jun-2015	Cyclopidae		Charleston Lake PP	DNA/Tissue Vouchered Only	Centre for Biodiversity Genomics	Microinvertebrates A, sample 3
SWCHL	SWCHL1680-16	BIOUG27700-H06	L#15BIOBUS-0139	BOLD:ACZ5467	BIOUG27700-H06	0[n]			626[0n]	2		0[n]			0[n]				Yes				22-Jun-2015	Cyclopidae		Charleston Lake PP	DNA/Tissue Vouchered Only	Centre for Biodiversity Genomics	Microinvertebrates A, sample 3
BACZP	BACZP1133-16	BIOUG30347-H04	EELTL290516DEC	BOLD:ACZ5467	ECO-CH-Z	0[n]			658[0n]	2	MG450051	0[n]			0[n]			1	Yes				29-May-2016	Cyclopidae	Adult			El Colegio de la Frontera Sur, Unidad Chetumal
BACZP	BACZP1615-16	BIOUG30453-H11	EEL290516CPE	BOLD:ACZ5467	ECO-CH-Z	0[n]			658[0n]	2	MG448916	0[n]			0[n]			1	Yes				29-May-2016	Cyclopidae	Adult			El Colegio de la Frontera Sur, Unidad Chetumal
SWCHL	SWCHL1831-16	BIOUG27732-D07	L#15BIOBUS-0119	BOLD:ACZ5379	BIOUG27732-D07	0[n]			658[0n]	2		0[n]			0[n]				Yes				22-Jun-2015	Cyclopidae		Charleston Lake PP	DNA/Tissue Vouchered Only	Centre for Biodiversity Genomics	Microinvertebrates, sample 1
SWCHL	SWCHL1832-16	BIOUG27732-D08	L#15BIOBUS-0119	BOLD:ACZ5379	BIOUG27732-D08	0[n]			658[0n]	2		0[n]			0[n]				Yes				22-Jun-2015	Cyclopidae		Charleston Lake PP	DNA/Tissue Vouchered Only	Centre for Biodiversity Genomics	Microinvertebrates, sample 1
SWCHL	SWCHL1833-16	BIOUG27732-D09	L#15BIOBUS-0119	BOLD:ACZ5379	BIOUG27732-D09	0[n]			624[0n]	2		0[n]			0[n]				Yes				22-Jun-2015	Cyclopidae		Charleston Lake PP	DNA/Tissue Vouchered Only	Centre for Biodiversity Genomics	Microinvertebrates, sample 1
SWCHL	SWCHL1835-16	BIOUG27732-D11	L#15BIOBUS-0119	BOLD:ACZ5379	BIOUG27732-D11	0[n]			632[0n]	2		0[n]			0[n]				No				22-Jun-2015	Cyclopidae		Charleston Lake PP	DNA/Tissue Vouchered Only	Centre for Biodiversity Genomics	Microinvertebrates, sample 1
SWCHL	SWCHL1836-16	BIOUG27732-D12	L#15BIOBUS-0119	BOLD:ACZ5379	BIOUG27732-D12	0[n]			658[0n]	2		0[n]			0[n]				Yes				22-Jun-2015	Cyclopidae		Charleston Lake PP	DNA/Tissue Vouchered Only	Centre for Biodiversity Genomics	Microinvertebrates, sample 1
SWCHL	SWCHL1837-16	BIOUG27732-E01	L#15BIOBUS-0119	BOLD:ACZ5379	BIOUG27732-E01	0[n]			639[0n]	2		0[n]			0[n]				No				22-Jun-2015	Cyclopidae		Charleston Lake PP	DNA/Tissue Vouchered Only	Centre for Biodiversity Genomics	Microinvertebrates, sample 1
SWCHL	SWCHL1842-16	BIOUG27732-E06	L#15BIOBUS-0119	BOLD:ACZ5379	BIOUG27732-E06	0[n]			604[0n]	2		0[n]			0[n]				Yes				22-Jun-2015	Cyclopidae		Charleston Lake PP	DNA/Tissue Vouchered Only	Centre for Biodiversity Genomics	Microinvertebrates, sample 1
SWCHL	SWCHL1852-16	BIOUG27732-F04	L#15BIOBUS-0119	BOLD:ACZ5379	BIOUG27732-F04	0[n]			624[0n]	2		0[n]			0[n]				No				22-Jun-2015	Cyclopidae		Charleston Lake PP	DNA/Tissue Vouchered Only	Centre for Biodiversity Genomics	Microinvertebrates, sample 1
SWCHL	SWCHL1853-16	BIOUG27732-F05	L#15BIOBUS-0119	BOLD:ACZ5379	BIOUG27732-F05	0[n]			658[0n]	2		0[n]			0[n]				Yes				22-Jun-2015	Cyclopidae		Charleston Lake PP	DNA/Tissue Vouchered Only	Centre for Biodiversity Genomics	Microinvertebrates, sample 1
SWCHL	SWCHL1859-16	BIOUG27732-F11	L#15BIOBUS-0119	BOLD:ACZ5379	BIOUG27732-F11	0[n]			658[0n]	2		0[n]			0[n]				Yes				22-Jun-2015	Cyclopidae		Charleston Lake PP	DNA/Tissue Vouchered Only	Centre for Biodiversity Genomics	Microinvertebrates, sample 1
SWCHL	SWCHL1899-16	BIOUG27733-B04	L#15BIOBUS-0121	BOLD:ACZ5379	BIOUG27733-B04	0[n]			658[0n]	2		0[n]			0[n]				Yes				22-Jun-2015	Cyclopidae		Charleston Lake PP	DNA/Tissue Vouchered Only	Centre for Biodiversity Genomics	Microinvertebrates, sample 2
SWCHL	SWCHL1570-16	BIOUG27699-G03	L#15BIOBUS-0137	BOLD:ACZ5366	BIOUG27699-G03	0[n]			658[0n]	2		0[n]			0[n]				Yes				22-Jun-2015	Cyclopidae		Charleston Lake PP	DNA/Tissue Vouchered Only	Centre for Biodiversity Genomics	Microinvertebrates, sample 2
SWCHL	SWCHL1863-16	BIOUG27732-G03	L#15BIOBUS-0119	BOLD:ACZ5264	BIOUG27732-G03	0[n]			658[1n]	2		0[n]			0[n]				Yes				22-Jun-2015	Cyclopidae		Charleston Lake PP	DNA/Tissue Vouchered Only	Centre for Biodiversity Genomics	Microinvertebrates, sample 1
BACZP	BACZP402-16	BIOUG27652-B10	CHIP181114L3	BOLD:ACZ1805	ECOSUR-CH-Z	0[n]			658[0n]	2	MG449675	0[n]			0[n]			1	Yes				18-Nov-2014	Cyclopidae	Adult			El Colegio de la Frontera Sur, Unidad Chetumal
BACZP	BACZP430-16	BIOUG27652-E02	CHIP181114L3	BOLD:ACZ1805	ECOSUR-CH-Z	0[n]			610[1n]	2	MG450008	0[n]			0[n]			1	Yes				18-Nov-2014	Cyclopidae	Adult			El Colegio de la Frontera Sur, Unidad Chetumal
BACZP	BACZP433-16	BIOUG27652-E05	CHIP181114L3	BOLD:ACZ1805	ECOSUR-CH-Z	0[n]			658[0n]	2	MG449145	0[n]			0[n]			1	Yes				18-Nov-2014	Cyclopidae	Adult			El Colegio de la Frontera Sur, Unidad Chetumal
BACZP	BACZP315-15	GZPL-125	PGUELP291015	BOLD:ACY4026		0[n]			658[0n]	2	MG450226	0[n]			0[n]			1	Yes				29-Oct-2015	Cyclopidae	Adult			El Colegio de la Frontera Sur, Unidad Chetumal
SWCHL	SWCHL1677-16	BIOUG27700-H03	L#15BIOBUS-0139	BOLD:ACY4026	BIOUG27700-H03	0[n]			587[0n]	2		0[n]			0[n]				Yes				22-Jun-2015	Cyclopidae		Charleston Lake PP	DNA/Tissue Vouchered Only	Centre for Biodiversity Genomics	Microinvertebrates A, sample 3
SWCHL	SWCHL1851-16	BIOUG27732-F03	L#15BIOBUS-0119	BOLD:ACY4026	BIOUG27732-F03	0[n]			622[0n]	2		0[n]			0[n]				Yes				22-Jun-2015	Cyclopidae		Charleston Lake PP	DNA/Tissue Vouchered Only	Centre for Biodiversity Genomics	Microinvertebrates, sample 1
SWCHL	SWCHL1902-16	BIOUG27733-B07	L#15BIOBUS-0121	BOLD:ACY4026	BIOUG27733-B07	0[n]			658[2n]	2		0[n]			0[n]				Yes				22-Jun-2015	Cyclopidae		Charleston Lake PP	DNA/Tissue Vouchered Only	Centre for Biodiversity Genomics	Microinvertebrates, sample 2
SWCHL	SWCHL2060-16	BIOUG27735-D01	L#15BIOBUS-0123	BOLD:ACY4026	BIOUG27735-D01	0[n]			658[0n]	2		0[n]			0[n]				Yes				22-Jun-2015	Cyclopidae		Charleston Lake PP	DNA/Tissue Vouchered Only	Centre for Biodiversity Genomics	Microinvertebrates A, sample 3
SWCHL	SWCHL2077-16	BIOUG27735-E06	L#15BIOBUS-0123	BOLD:ACY4026	BIOUG27735-E06	0[n]			658[0n]	2		0[n]			0[n]				Yes				22-Jun-2015	Cyclopidae		Charleston Lake PP	DNA/Tissue Vouchered Only	Centre for Biodiversity Genomics	Microinvertebrates A, sample 3
SWCHL	SWCHL186-15	BIOUG23329-G09	L#15BIOBUS-0137	BOLD:ACX1051	BIOUG23329-G09	0[n]			658[0n]	2	MG316407	0[n]			0[n]				Yes				22-Jun-2015	Cyclopidae		Charleston Lake PP	DNA/Tissue Vouchered Only	Centre for Biodiversity Genomics	Sample 2, microinvertebrates
SWCHL	SWCHL1573-16	BIOUG27699-G06	L#15BIOBUS-0137	BOLD:ACX1051	BIOUG27699-G06	0[n]			658[0n]	2		0[n]			0[n]				Yes				22-Jun-2015	Cyclopidae		Charleston Lake PP	DNA/Tissue Vouchered Only	Centre for Biodiversity Genomics	Microinvertebrates, sample 2
SWCHL	SWCHL1574-16	BIOUG27699-G07	L#15BIOBUS-0137	BOLD:ACX1051	BIOUG27699-G07	0[n]			658[0n]	2		0[n]			0[n]				Yes				22-Jun-2015	Cyclopidae		Charleston Lake PP	DNA/Tissue Vouchered Only	Centre for Biodiversity Genomics	Microinvertebrates, sample 2
SWCHL	SWCHL1575-16	BIOUG27699-G08	L#15BIOBUS-0137	BOLD:ACX1051	BIOUG27699-G08	0[n]			658[0n]	2		0[n]			0[n]				Yes				22-Jun-2015	Cyclopidae		Charleston Lake PP	DNA/Tissue Vouchered Only	Centre for Biodiversity Genomics	Microinvertebrates, sample 2
SWCHL	SWCHL1576-16	BIOUG27699-G09	L#15BIOBUS-0137	BOLD:ACX1051	BIOUG27699-G09	0[n]			658[0n]	2		0[n]			0[n]				Yes				22-Jun-2015	Cyclopidae		Charleston Lake PP	DNA/Tissue Vouchered Only	Centre for Biodiversity Genomics	Microinvertebrates, sample 2
SWCHL	SWCHL1577-16	BIOUG27699-G10	L#15BIOBUS-0137	BOLD:ACX1051	BIOUG27699-G10	0[n]			658[0n]	2		0[n]			0[n]				Yes				22-Jun-2015	Cyclopidae		Charleston Lake PP	DNA/Tissue Vouchered Only	Centre for Biodiversity Genomics	Microinvertebrates, sample 2
SWCHL	SWCHL1578-16	BIOUG27699-G11	L#15BIOBUS-0137	BOLD:ACX1051	BIOUG27699-G11	0[n]			658[0n]	2		0[n]			0[n]				Yes				22-Jun-2015	Cyclopidae		Charleston Lake PP	DNA/Tissue Vouchered Only	Centre for Biodiversity Genomics	Microinvertebrates, sample 2
SWCHL	SWCHL1579-16	BIOUG27699-G12	L#15BIOBUS-0137	BOLD:ACX1051	BIOUG27699-G12	0[n]			658[0n]	2		0[n]			0[n]				Yes				22-Jun-2015	Cyclopidae		Charleston Lake PP	DNA/Tissue Vouchered Only	Centre for Biodiversity Genomics	Microinvertebrates, sample 2
BBCRU	BBCRU151-10	10BBCRU-0207	L#PC2010JP-198	BOLD:ACX0916	10BBCRU-0207	0[n]			658[0n]	2	KM611507	0[n]			0[n]			1	Yes				29-Jun-2010	Cyclopidae		Jasper NP	Vouchered:Registered Collection	Centre for Biodiversity Genomics
BBCRU	BBCRU153-10	10BBCRU-0209	L#PC2010JP-198	BOLD:ACX0916	10BBCRU-0209	0[n]			658[0n]	2	KM611754	0[n]			0[n]			1	Yes				29-Jun-2010	Cyclopidae		Jasper NP	E-Vouchered:DNA/Tissue+Photo	Centre for Biodiversity Genomics
GBIOC	GBIOC1724-21	BIOUG65132-E11	L#14BIOBUS-0399	BOLD:ACX0916	BIOUG65132-E11	0[n]			654[0n]			0[n]			0[n]			1	No				18-Jul-2014	Cyclopidae			Vouchered:Registered Collection	Centre for Biodiversity Genomics
SWCHL	SWCHL106-15	BIOUG23329-A01	L#15BIOBUS-0132	BOLD:ACX0475	BIOUG23329-A01	0[n]			553[0n]	2	MG316158	0[n]			0[n]			1	No				22-Jun-2015	Cyclopidae		Charleston Lake PP	Vouchered:Registered Collection	Centre for Biodiversity Genomics	Sample 3, microinvertebrates A
SWCHL	SWCHL856-16	BIOUG27690-F11	L#15BIOBUS-0126	BOLD:ACX0475	BIOUG27690-F11	0[n]			623[0n]	2		0[n]			0[n]				Yes				22-Jun-2015	Cyclopidae		Charleston Lake PP	DNA/Tissue Vouchered Only	Centre for Biodiversity Genomics	Microinvertebrates A, sample 1
SWCHL	SWCHL1477-16	BIOUG27698-G05	L#15BIOBUS-0135	BOLD:ACX0475	BIOUG27698-G05	0[n]			658[0n]	2		0[n]			0[n]				Yes				22-Jun-2015	Cyclopidae		Charleston Lake PP	DNA/Tissue Vouchered Only	Centre for Biodiversity Genomics	Microinvertebrates, sample 1
SWCHL	SWCHL1839-16	BIOUG27732-E03	L#15BIOBUS-0119	BOLD:ACX0475	BIOUG27732-E03	0[n]			612[0n]	2		0[n]			0[n]				Yes				22-Jun-2015	Cyclopidae		Charleston Lake PP	DNA/Tissue Vouchered Only	Centre for Biodiversity Genomics	Microinvertebrates, sample 1
SWCHL	SWCHL1857-16	BIOUG27732-F09	L#15BIOBUS-0119	BOLD:ACX0475	BIOUG27732-F09	0[n]			626[0n]	2		0[n]			0[n]				Yes				22-Jun-2015	Cyclopidae		Charleston Lake PP	DNA/Tissue Vouchered Only	Centre for Biodiversity Genomics	Microinvertebrates, sample 1
SWCHL	SWCHL1900-16	BIOUG27733-B05	L#15BIOBUS-0121	BOLD:ACX0475	BIOUG27733-B05	0[n]			617[1n]	2		0[n]			0[n]				Yes				22-Jun-2015	Cyclopidae		Charleston Lake PP	DNA/Tissue Vouchered Only	Centre for Biodiversity Genomics	Microinvertebrates, sample 2
SWCHL	SWCHL1904-16	BIOUG27733-B09	L#15BIOBUS-0121	BOLD:ACX0475	BIOUG27733-B09	0[n]			572[0n]	2		0[n]			0[n]				No				22-Jun-2015	Cyclopidae		Charleston Lake PP	DNA/Tissue Vouchered Only	Centre for Biodiversity Genomics	Microinvertebrates, sample 2
SWCHL	SWCHL2054-16	BIOUG27735-C07	L#15BIOBUS-0123	BOLD:ACX0475	BIOUG27735-C07	0[n]			658[0n]	2		0[n]			0[n]				Yes				22-Jun-2015	Cyclopidae		Charleston Lake PP	DNA/Tissue Vouchered Only	Centre for Biodiversity Genomics	Microinvertebrates A, sample 3
RRINV	RRINV2554-15	BIOUG24026-G12	L#15RBB-006A	BOLD:ACW5664	BIOUG24026-G12	0[n]			658[0n]	2	KT708434	0[n]			0[n]				Yes				16-Aug-2015	Cyclopidae			DNA/Tissue Vouchered Only	Centre for Biodiversity Genomics
SWCHL	SWCHL1866-16	BIOUG27732-G06	L#15BIOBUS-0119	BOLD:ACW5664	BIOUG27732-G06	0[n]			627[1n]	2		0[n]			0[n]				No				22-Jun-2015	Cyclopidae		Charleston Lake PP	DNA/Tissue Vouchered Only	Centre for Biodiversity Genomics	Microinvertebrates, sample 1
SWCHL	SWCHL066-15	BIOUG23255-G03	L#15BIOBUS-0129	BOLD:ACW5559	BIOUG23255-G03	0[n]			624[0n]	2	MG314001	0[n]			0[n]				Yes				22-Jun-2015	Cyclopidae		Charleston Lake PP	DNA/Tissue Vouchered Only	Centre for Biodiversity Genomics	Sample 2, microinvertebrates A
RRINV	RRINV2525-15	BIOUG24026-E07	L#15RBB-006A	BOLD:ACW5559	BIOUG24026-E07	0[n]			658[0n]	2	KT707678	0[n]			0[n]				Yes				16-Aug-2015	Cyclopidae			DNA/Tissue Vouchered Only	Centre for Biodiversity Genomics
RRINV	RRINV2527-15	BIOUG24026-E09	L#15RBB-006A	BOLD:ACW5559	BIOUG24026-E09	0[n]			658[0n]	2	KT706753	0[n]			0[n]				Yes				16-Aug-2015	Cyclopidae			DNA/Tissue Vouchered Only	Centre for Biodiversity Genomics
RRINV	RRINV2530-15	BIOUG24026-E12	L#15RBB-006A	BOLD:ACW5559	BIOUG24026-E12	0[n]			658[0n]	2	KT708731	0[n]			0[n]				Yes				16-Aug-2015	Cyclopidae			DNA/Tissue Vouchered Only	Centre for Biodiversity Genomics
RRINV	RRINV2531-15	BIOUG24026-F01	L#15RBB-006A	BOLD:ACW5559	BIOUG24026-F01	0[n]			658[0n]	2	KT706414	0[n]			0[n]				Yes				16-Aug-2015	Cyclopidae			DNA/Tissue Vouchered Only	Centre for Biodiversity Genomics
RRINV	RRINV2549-15	BIOUG24026-G07	L#15RBB-006A	BOLD:ACW5559	BIOUG24026-G07	0[n]			658[0n]	2	KT707067	0[n]			0[n]				Yes				16-Aug-2015	Cyclopidae			DNA/Tissue Vouchered Only	Centre for Biodiversity Genomics
RRINV	RRINV2558-15	BIOUG24026-H04	L#15RBB-006A	BOLD:ACW5559	BIOUG24026-H04	0[n]			658[0n]	2	KT707000	0[n]			0[n]				Yes				16-Aug-2015	Cyclopidae			DNA/Tissue Vouchered Only	Centre for Biodiversity Genomics
SWCHL	SWCHL832-16	BIOUG27690-D11	L#15BIOBUS-0126	BOLD:ACW5559	BIOUG27690-D11	0[n]			634[0n]	2		0[n]			0[n]				No				22-Jun-2015	Cyclopidae		Charleston Lake PP	DNA/Tissue Vouchered Only	Centre for Biodiversity Genomics	Microinvertebrates A, sample 1
SWCHL	SWCHL1253-16	BIOUG27696-C12	L#15BIOBUS-0132	BOLD:ACW5559	BIOUG27696-C12	0[n]			658[0n]	2		0[n]			0[n]				Yes				22-Jun-2015	Cyclopidae		Charleston Lake PP	DNA/Tissue Vouchered Only	Centre for Biodiversity Genomics	Microinvertebrates A, sample 3
SWCHL	SWCHL1258-16	BIOUG27696-D05	L#15BIOBUS-0132	BOLD:ACW5559	BIOUG27696-D05	0[n]			658[0n]	2		0[n]			0[n]				Yes				22-Jun-2015	Cyclopidae		Charleston Lake PP	DNA/Tissue Vouchered Only	Centre for Biodiversity Genomics	Microinvertebrates A, sample 3
RRINV	RRINV2513-15	BIOUG24026-D07	L#15RBB-006A	BOLD:ACW5398	BIOUG24026-D07	0[n]			658[0n]	2	KT706294	0[n]			0[n]				Yes				16-Aug-2015	Cyclopidae			DNA/Tissue Vouchered Only	Centre for Biodiversity Genomics
RRINV	RRINV2515-15	BIOUG24026-D09	L#15RBB-006A	BOLD:ACW5398	BIOUG24026-D09	0[n]			658[1n]	2	KT706190	0[n]			0[n]				Yes				16-Aug-2015	Cyclopidae			DNA/Tissue Vouchered Only	Centre for Biodiversity Genomics
RRINV	RRINV2518-15	BIOUG24026-D12	L#15RBB-006A	BOLD:ACW5398	BIOUG24026-D12	0[n]			658[0n]	2	KT706336	0[n]			0[n]				Yes				16-Aug-2015	Cyclopidae			DNA/Tissue Vouchered Only	Centre for Biodiversity Genomics
RRINV	RRINV2520-15	BIOUG24026-E02	L#15RBB-006A	BOLD:ACW5398	BIOUG24026-E02	0[n]			655[0n]	2	KT707261	0[n]			0[n]				Yes				16-Aug-2015	Cyclopidae			DNA/Tissue Vouchered Only	Centre for Biodiversity Genomics
RRINV	RRINV2526-15	BIOUG24026-E08	L#15RBB-006A	BOLD:ACW5398	BIOUG24026-E08	0[n]			658[0n]	2	KT707612	0[n]			0[n]				Yes				16-Aug-2015	Cyclopidae			DNA/Tissue Vouchered Only	Centre for Biodiversity Genomics
RRINV	RRINV2533-15	BIOUG24026-F03	L#15RBB-006A	BOLD:ACW5398	BIOUG24026-F03	0[n]			658[0n]	2	KT708666	0[n]			0[n]				Yes				16-Aug-2015	Cyclopidae			DNA/Tissue Vouchered Only	Centre for Biodiversity Genomics
RRINV	RRINV2544-15	BIOUG24026-G02	L#15RBB-006A	BOLD:ACW5398	BIOUG24026-G02	0[n]			658[0n]	2	KT707414	0[n]			0[n]				Yes				16-Aug-2015	Cyclopidae			DNA/Tissue Vouchered Only	Centre for Biodiversity Genomics
RRINV	RRINV2550-15	BIOUG24026-G08	L#15RBB-006A	BOLD:ACW5398	BIOUG24026-G08	0[n]			658[0n]	2	KT708181	0[n]			0[n]				Yes				16-Aug-2015	Cyclopidae			DNA/Tissue Vouchered Only	Centre for Biodiversity Genomics
RRINV	RRINV2551-15	BIOUG24026-G09	L#15RBB-006A	BOLD:ACW5398	BIOUG24026-G09	0[n]			658[0n]	2	KT706137	0[n]			0[n]				Yes				16-Aug-2015	Cyclopidae			DNA/Tissue Vouchered Only	Centre for Biodiversity Genomics
RRINV	RRINV2557-15	BIOUG24026-H03	L#15RBB-006A	BOLD:ACW5398	BIOUG24026-H03	0[n]			658[0n]	2	KT708730	0[n]			0[n]				Yes				16-Aug-2015	Cyclopidae			DNA/Tissue Vouchered Only	Centre for Biodiversity Genomics
RRINV	RRINV2503-15	BIOUG24026-C09	L#15RBB-006A	BOLD:ACW5318	BIOUG24026-C09	0[n]			658[0n]	2	KT708182	0[n]			0[n]				Yes				16-Aug-2015	Cyclopidae			DNA/Tissue Vouchered Only	Centre for Biodiversity Genomics
RRINV	RRINV2504-15	BIOUG24026-C10	L#15RBB-006A	BOLD:ACW5318	BIOUG24026-C10	0[n]			658[0n]	2	KT708811	0[n]			0[n]				Yes				16-Aug-2015	Cyclopidae			DNA/Tissue Vouchered Only	Centre for Biodiversity Genomics
RRINV	RRINV2505-15	BIOUG24026-C11	L#15RBB-006A	BOLD:ACW5318	BIOUG24026-C11	0[n]			658[0n]	2	KT706950	0[n]			0[n]				Yes				16-Aug-2015	Cyclopidae			DNA/Tissue Vouchered Only	Centre for Biodiversity Genomics
RRINV	RRINV2506-15	BIOUG24026-C12	L#15RBB-006A	BOLD:ACW5318	BIOUG24026-C12	0[n]			658[0n]	2	KT706982	0[n]			0[n]				Yes				16-Aug-2015	Cyclopidae			DNA/Tissue Vouchered Only	Centre for Biodiversity Genomics
RRINV	RRINV2507-15	BIOUG24026-D01	L#15RBB-006A	BOLD:ACW5318	BIOUG24026-D01	0[n]			658[0n]	2	KT705605	0[n]			0[n]				Yes				16-Aug-2015	Cyclopidae			DNA/Tissue Vouchered Only	Centre for Biodiversity Genomics
RRINV	RRINV2508-15	BIOUG24026-D02	L#15RBB-006A	BOLD:ACW5318	BIOUG24026-D02	0[n]			655[0n]	2	KT708147	0[n]			0[n]				Yes				16-Aug-2015	Cyclopidae			DNA/Tissue Vouchered Only	Centre for Biodiversity Genomics
RRINV	RRINV2511-15	BIOUG24026-D05	L#15RBB-006A	BOLD:ACW5318	BIOUG24026-D05	0[n]			658[0n]	2	KT707106	0[n]			0[n]				Yes				16-Aug-2015	Cyclopidae			DNA/Tissue Vouchered Only	Centre for Biodiversity Genomics
RRINV	RRINV2512-15	BIOUG24026-D06	L#15RBB-006A	BOLD:ACW5318	BIOUG24026-D06	0[n]			658[0n]	2	KT707428	0[n]			0[n]				Yes				16-Aug-2015	Cyclopidae			DNA/Tissue Vouchered Only	Centre for Biodiversity Genomics
RRINV	RRINV2516-15	BIOUG24026-D10	L#15RBB-006A	BOLD:ACW5318	BIOUG24026-D10	0[n]			658[0n]	2	KT707842	0[n]			0[n]				Yes				16-Aug-2015	Cyclopidae			DNA/Tissue Vouchered Only	Centre for Biodiversity Genomics
RRINV	RRINV2517-15	BIOUG24026-D11	L#15RBB-006A	BOLD:ACW5318	BIOUG24026-D11	0[n]			658[0n]	2	KT705943	0[n]			0[n]				Yes				16-Aug-2015	Cyclopidae			DNA/Tissue Vouchered Only	Centre for Biodiversity Genomics
RRINV	RRINV2521-15	BIOUG24026-E03	L#15RBB-006A	BOLD:ACW5318	BIOUG24026-E03	0[n]			655[0n]	2	KT707298	0[n]			0[n]				Yes				16-Aug-2015	Cyclopidae			DNA/Tissue Vouchered Only	Centre for Biodiversity Genomics
RRINV	RRINV2522-15	BIOUG24026-E04	L#15RBB-006A	BOLD:ACW5318	BIOUG24026-E04	0[n]			658[0n]	2	KT705571	0[n]			0[n]				Yes				16-Aug-2015	Cyclopidae			DNA/Tissue Vouchered Only	Centre for Biodiversity Genomics
RRINV	RRINV2523-15	BIOUG24026-E05	L#15RBB-006A	BOLD:ACW5318	BIOUG24026-E05	0[n]			658[0n]	2	KT705861	0[n]			0[n]				Yes				16-Aug-2015	Cyclopidae			DNA/Tissue Vouchered Only	Centre for Biodiversity Genomics
RRINV	RRINV2524-15	BIOUG24026-E06	L#15RBB-006A	BOLD:ACW5318	BIOUG24026-E06	0[n]			658[0n]	2	KT707158	0[n]			0[n]				Yes				16-Aug-2015	Cyclopidae			DNA/Tissue Vouchered Only	Centre for Biodiversity Genomics
RRINV	RRINV2528-15	BIOUG24026-E10	L#15RBB-006A	BOLD:ACW5318	BIOUG24026-E10	0[n]			658[0n]	2	KT707223	0[n]			0[n]				Yes				16-Aug-2015	Cyclopidae			DNA/Tissue Vouchered Only	Centre for Biodiversity Genomics
RRINV	RRINV2538-15	BIOUG24026-F08	L#15RBB-006A	BOLD:ACW5318	BIOUG24026-F08	0[n]			658[0n]	2	KT707634	0[n]			0[n]				Yes				16-Aug-2015	Cyclopidae			DNA/Tissue Vouchered Only	Centre for Biodiversity Genomics
RRINV	RRINV2539-15	BIOUG24026-F09	L#15RBB-006A	BOLD:ACW5318	BIOUG24026-F09	0[n]			658[0n]	2	KT706815	0[n]			0[n]				Yes				16-Aug-2015	Cyclopidae			DNA/Tissue Vouchered Only	Centre for Biodiversity Genomics
RRINV	RRINV2541-15	BIOUG24026-F11	L#15RBB-006A	BOLD:ACW5318	BIOUG24026-F11	0[n]			658[0n]	2	KT708619	0[n]			0[n]				Yes				16-Aug-2015	Cyclopidae			DNA/Tissue Vouchered Only	Centre for Biodiversity Genomics
RRINV	RRINV2543-15	BIOUG24026-G01	L#15RBB-006A	BOLD:ACW5318	BIOUG24026-G01	0[n]			658[0n]	2	KT707388	0[n]			0[n]			1	Yes				16-Aug-2015	Cyclopidae			Vouchered:Registered Collection	Centre for Biodiversity Genomics
RRINV	RRINV2546-15	BIOUG24026-G04	L#15RBB-006A	BOLD:ACW5318	BIOUG24026-G04	0[n]			658[0n]	2	KT705668	0[n]			0[n]				Yes				16-Aug-2015	Cyclopidae			DNA/Tissue Vouchered Only	Centre for Biodiversity Genomics
RRINV	RRINV2548-15	BIOUG24026-G06	L#15RBB-006A	BOLD:ACW5318	BIOUG24026-G06	0[n]			658[0n]	2	KT707133	0[n]			0[n]				Yes				16-Aug-2015	Cyclopidae			DNA/Tissue Vouchered Only	Centre for Biodiversity Genomics
RRINV	RRINV2553-15	BIOUG24026-G11	L#15RBB-006A	BOLD:ACW5318	BIOUG24026-G11	0[n]			658[0n]	2	KT706470	0[n]			0[n]				Yes				16-Aug-2015	Cyclopidae			Vouchered:Registered Collection	Centre for Biodiversity Genomics
RRINV	RRINV2555-15	BIOUG24026-H01	L#15RBB-006A	BOLD:ACW5318	BIOUG24026-H01	0[n]			658[0n]	2	KT707896	0[n]			0[n]				Yes				16-Aug-2015	Cyclopidae			DNA/Tissue Vouchered Only	Centre for Biodiversity Genomics
RRINV	RRINV2556-15	BIOUG24026-H02	L#15RBB-006A	BOLD:ACW5318	BIOUG24026-H02	0[n]			658[0n]	2	KT707560	0[n]			0[n]				Yes				16-Aug-2015	Cyclopidae			DNA/Tissue Vouchered Only	Centre for Biodiversity Genomics
RRINV	RRINV2560-15	BIOUG24026-H06	L#15RBB-006A	BOLD:ACW5318	BIOUG24026-H06	0[n]			658[0n]	2	KT707901	0[n]			0[n]				Yes				16-Aug-2015	Cyclopidae			DNA/Tissue Vouchered Only	Centre for Biodiversity Genomics
RRINV	RRINV2562-15	BIOUG24026-H08	L#15RBB-006A	BOLD:ACW5318	BIOUG24026-H08	0[n]			658[0n]	2	KT707992	0[n]			0[n]				Yes				16-Aug-2015	Cyclopidae			DNA/Tissue Vouchered Only	Centre for Biodiversity Genomics
RRINV	RRINV2563-15	BIOUG24026-H09	L#15RBB-006A	BOLD:ACW5318	BIOUG24026-H09	0[n]			658[0n]	2	KT706605	0[n]			0[n]				Yes				16-Aug-2015	Cyclopidae			DNA/Tissue Vouchered Only	Centre for Biodiversity Genomics
RRINV	RRINV2565-15	BIOUG24026-H11	L#15RBB-006A	BOLD:ACW5318	BIOUG24026-H11	0[n]			658[0n]	2	KT707566	0[n]			0[n]				Yes				16-Aug-2015	Cyclopidae			DNA/Tissue Vouchered Only	Centre for Biodiversity Genomics
MGOCF	MGOCF216-16	SZOO_0180	SZOO_0180	BOLD:ACW5318		0[n]			673[0n]	2		0[n]			0[n]			1	No				20-Aug-2015	Cyclopidae				No Voucher Tissue
RRINV	RRINV2509-15	BIOUG24026-D03	L#15RBB-006A	BOLD:ACW5111	BIOUG24026-D03	0[n]			616[1n]	2	KT707804	0[n]			0[n]				No				16-Aug-2015	Cyclopidae			DNA/Tissue Vouchered Only	Centre for Biodiversity Genomics
CAISN	CAISN321-12	BIOUG01750-C12	L#11CAISN-266	BOLD:ACP5963		0[n]			657[0n]	4		0[n]			0[n]			1	Yes				15-May-2011	Cyclopidae	I		E-Vouchered:DNA/Tissue+Photo	Centre for Biodiversity Genomics	from plankton sample
BIOZO	BIOZO052-14	BIOUG09716-E04	L#12BIOBUS-1088	BOLD:ACM9490	BIOUG09716-E04	0[n]			658[0n]	2	MF749005	0[n]			0[n]			1	Yes				20-Jul-2012	Cyclopidae		Jasper NP	Vouchered:Registered Collection	Centre for Biodiversity Genomics	freshwater sampling|overcast|27C
BIOZO	BIOZO061-14	BIOUG09716-F01	L#12BIOBUS-1088	BOLD:ACM9490	BIOUG09716-F01	0[n]			658[0n]	2	MF743794	0[n]			0[n]				Yes				20-Jul-2012	Cyclopidae		Jasper NP	Vouchered:Registered Collection	Centre for Biodiversity Genomics	freshwater sampling|overcast|27C
BIOZO	BIOZO093-14	BIOUG09716-H09	L#12BIOBUS-1088	BOLD:ACM9490	BIOUG09716-H09	0[n]			658[1n]	2	MF751481	0[n]			0[n]				No				20-Jul-2012	Cyclopidae		Jasper NP	Vouchered:Registered Collection	Centre for Biodiversity Genomics	freshwater sampling|overcast|27C
BIOZO	BIOZO172-14	BIOUG10171-G05	L#12BIOBUS-0236	BOLD:ACL1584	BIOUG10171-G05	0[n]			664[0n]	3	MF750712	0[n]			0[n]			1	Yes				13-Jun-2012	Cyclopidae		Jasper NP	Vouchered:Registered Collection	Centre for Biodiversity Genomics	2 bottle traps|June12-13|rainly night
SWCHL	SWCHL183-15	BIOUG23329-G06	L#15BIOBUS-0137	BOLD:ACL1584	BIOUG23329-G06	0[n]			658[0n]	2	MG315236	0[n]			0[n]				Yes				22-Jun-2015	Cyclopidae		Charleston Lake PP	DNA/Tissue Vouchered Only	Centre for Biodiversity Genomics	Sample 2, microinvertebrates
SWCHL	SWCHL1268-16	BIOUG27696-E03	L#15BIOBUS-0132	BOLD:ACL1584	BIOUG27696-E03	0[n]			639[0n]	2		0[n]			0[n]				No				22-Jun-2015	Cyclopidae		Charleston Lake PP	DNA/Tissue Vouchered Only	Centre for Biodiversity Genomics	Microinvertebrates A, sample 3
SWCHL	SWCHL1271-16	BIOUG27696-E06	L#15BIOBUS-0132	BOLD:ACL1584	BIOUG27696-E06	0[n]			658[0n]	2		0[n]			0[n]				Yes				22-Jun-2015	Cyclopidae		Charleston Lake PP	DNA/Tissue Vouchered Only	Centre for Biodiversity Genomics	Microinvertebrates A, sample 3
BACZP	BACZP1007-16	BIOUG30216_E09	GLMTL060516DEC	BOLD:ACL1584	ECO-CH-Z	0[n]			658[0n]	2	MG450197	0[n]			0[n]			1	Yes				20-May-2016	Cyclopidae	Adult			El Colegio de la Frontera Sur, Unidad Chetumal
BACZP	BACZP1515-16	BIOUG30452-H06	CRAW150616CDE	BOLD:ACL1584	ECO-CH-Z	0[n]			548[0n]	2		0[n]			0[n]			1	Yes				15-Jun-2016	Cyclopidae	Adult			El Colegio de la Frontera Sur, Unidad Chetumal
BIOZO	BIOZO008-14	BIOUG09716-A08	L#12BIOBUS-1088	BOLD:ACL0552	BIOUG09716-A08	0[n]			658[0n]	2	MF743968	0[n]			0[n]			1	Yes				20-Jul-2012	Cyclopidae		Jasper NP	Vouchered:Registered Collection	Centre for Biodiversity Genomics	freshwater sampling|overcast|27C
BIOZO	BIOZO152-14	BIOUG10171-E09	L#12BIOBUS-1088	BOLD:ACL0552	BIOUG10171-E09	0[n]			664[0n]	3	MF750426	0[n]			0[n]				Yes				20-Jul-2012	Cyclopidae		Jasper NP	Vouchered:Registered Collection	Centre for Biodiversity Genomics	freshwater sampling|overcast|27C
BIOZO	BIOZO133-14	BIOUG10171-D02	L#12BIOBUS-1088	BOLD:ACL0346	BIOUG10171-D02	0[n]			664[0n]	3	MF744717	0[n]			0[n]				Yes				20-Jul-2012	Cyclopidae		Jasper NP	DNA/Tissue Vouchered Only	Centre for Biodiversity Genomics	freshwater sampling|overcast|27C
COAPP	COAPP437-13	BIOUG03326-E09	L#11APP-0267	BOLD:ACF9285	BIOUG03326-E09	0[n]			658[1n]	2		0[n]			0[n]			1	Yes				26-Jun-2011	Cyclopidae			E-Vouchered:DNA/Tissue+Photo	Centre for Biodiversity Genomics	Separate spots on shore for two events, sunny/partly cloudy, tons of fish 3 tows from same grassy floodplain outcrop
COAPP	COAPP449-13	BIOUG03326-F09	L#11APP-0193	BOLD:ACF8924	BIOUG03326-F09	0[n]			658[0n]	2		0[n]			0[n]			1	Yes				24-Jun-2011	Cyclopidae			E-Vouchered:DNA/Tissue+Photo	Centre for Biodiversity Genomics	Overcast, raining earlier in day 6 tows (regular, 2 at each transect)
COAPP	COAPP394-13	BIOUG03326-B02	L#11APP-0234	BOLD:ACF8923	BIOUG03326-B02	0[n]			638[0n]	2		0[n]			0[n]			1	Yes				25-Jun-2011	Cyclopidae			E-Vouchered:DNA/Tissue+Photo	Centre for Biodiversity Genomics	Sampled free of lillypads 6 throws, 3 transects
COAPP	COAPP395-13	BIOUG03326-B03	L#11APP-0234	BOLD:ACF8923	BIOUG03326-B03	0[n]			658[0n]	2		0[n]			0[n]			1	Yes				25-Jun-2011	Cyclopidae			E-Vouchered:DNA/Tissue+Photo	Centre for Biodiversity Genomics	Sampled free of lillypads 6 throws, 3 transects
COAPP	COAPP370-13	BIOUG01718-H01	L#11APP-0259	BOLD:ACF8549	BIOUG01718-H01	0[n]			658[0n]	2		0[n]			0[n]			1	Yes				26-Jun-2011	Cyclopidae			E-Vouchered:DNA/Tissue+Photo	Centre for Biodiversity Genomics	Clear, breeze, vegetation/algae on corners of beach, fish plus 3 tows at 3 transects across beach
COAPP	COAPP374-13	BIOUG01718-H05	L#11APP-0259	BOLD:ACF8549	BIOUG01718-H05	0[n]			658[0n]	2		0[n]			0[n]			1	Yes				26-Jun-2011	Cyclopidae			E-Vouchered:DNA/Tissue+Photo	Centre for Biodiversity Genomics	Clear, breeze, vegetation/algae on corners of beach, fish plus 3 tows at 3 transects across beach
BACZP	BACZP331-15	GZPL-141	PGUELP291015	BOLD:ACF8549		0[n]			658[0n]	2	MG449035	0[n]			0[n]			1	Yes				29-Oct-2015	Cyclopidae	Adult			El Colegio de la Frontera Sur, Unidad Chetumal
SWCHL	SWCHL1252-16	BIOUG27696-C11	L#15BIOBUS-0132	BOLD:ACF8549	BIOUG27696-C11	0[n]			658[0n]	2		0[n]			0[n]				Yes				22-Jun-2015	Cyclopidae		Charleston Lake PP	DNA/Tissue Vouchered Only	Centre for Biodiversity Genomics	Microinvertebrates A, sample 3
SWCHL	SWCHL1564-16	BIOUG27699-F09	L#15BIOBUS-0137	BOLD:ACF8549	BIOUG27699-F09	0[n]			658[0n]	2		0[n]			0[n]				Yes				22-Jun-2015	Cyclopidae		Charleston Lake PP	DNA/Tissue Vouchered Only	Centre for Biodiversity Genomics	Microinvertebrates, sample 2
BACZP	BACZP1343-16	BIOUG30451-B01	GUELSW070616RPE	BOLD:ACF8549	ECO-CH-Z	0[n]			658[0n]	2	MG449514	0[n]			0[n]				Yes				07-Jun-2016	Cyclopidae	Adult			El Colegio de la Frontera Sur, Unidad Chetumal
COAPP	COAPP351-13	BIOUG01718-F06	L#11APP-0214	BOLD:ACF8151	BIOUG01718-F06	0[n]			658[0n]	2		0[n]			0[n]			1	Yes				25-Jun-2011	Cyclopidae			E-Vouchered:DNA/Tissue+Photo	Centre for Biodiversity Genomics	Grassy along shore, canopy made tows hard to do 3 tows from same spot
COAPP	COAPP353-13	BIOUG01718-F08	L#11APP-0214	BOLD:ACF8151	BIOUG01718-F08	0[n]			658[0n]	2		0[n]			0[n]			1	Yes				25-Jun-2011	Cyclopidae			E-Vouchered:DNA/Tissue+Photo	Centre for Biodiversity Genomics	Grassy along shore, canopy made tows hard to do 3 tows from same spot
COAPP	COAPP438-13	BIOUG03326-E10	L#11APP-0267	BOLD:ACF8151	BIOUG03326-E10	0[n]			658[0n]	2		0[n]			0[n]			1	Yes				26-Jun-2011	Cyclopidae			E-Vouchered:DNA/Tissue+Photo	Centre for Biodiversity Genomics	Separate spots on shore for two events, sunny/partly cloudy, tons of fish 3 tows from same grassy floodplain outcrop
BACZP	BACZP1072-16	BIOUG30347-C03	EELTL290516DER	BOLD:ACF8151	ECO-CH-Z	0[n]			658[0n]	2	MG449555	0[n]			0[n]			1	Yes				29-May-2016	Cyclopidae	Adult			El Colegio de la Frontera Sur, Unidad Chetumal
COAPP	COAPP532-13	BIOUG03325-E09	L#11APP-0158	BOLD:ACF6841	BIOUG03325-E09	0[n]			658[1n]	2		0[n]			0[n]			1	Yes				24-Jun-2011	Cyclopidae			E-Vouchered:DNA/Tissue+Photo	Centre for Biodiversity Genomics	Some lillypads on side of bridge opposite to Highway 60, raining while sampling 6 tows (2 regular on hwy 60 side of bridge, 1 regular on lillypad side of bridge, 1 pull along bridge, 2 off shore) Combine with L#11APP-0157
COAPP	COAPP352-13	BIOUG01718-F07	L#11APP-0214	BOLD:ACF6431	BIOUG01718-F07	0[n]			658[0n]	2		0[n]			0[n]			1	Yes				25-Jun-2011	Cyclopidae			E-Vouchered:DNA/Tissue+Photo	Centre for Biodiversity Genomics	Grassy along shore, canopy made tows hard to do 3 tows from same spot
COAPP	COAPP354-13	BIOUG01718-F09	L#11APP-0214	BOLD:ACF6431	BIOUG01718-F09	0[n]			658[0n]	2		0[n]			0[n]			1	Yes				25-Jun-2011	Cyclopidae			E-Vouchered:DNA/Tissue+Photo	Centre for Biodiversity Genomics	Grassy along shore, canopy made tows hard to do 3 tows from same spot
COAPP	COAPP355-13	BIOUG01718-F10	L#11APP-0214	BOLD:ACF6431	BIOUG01718-F10	0[n]			658[0n]	2		0[n]			0[n]			1	Yes				25-Jun-2011	Cyclopidae			E-Vouchered:DNA/Tissue+Photo	Centre for Biodiversity Genomics	Grassy along shore, canopy made tows hard to do 3 tows from same spot
COAPP	COAPP369-13	BIOUG01718-G12	L#11APP-0259	BOLD:ACF6431	BIOUG01718-G12	0[n]			658[0n]	2		0[n]			0[n]			1	Yes				26-Jun-2011	Cyclopidae			E-Vouchered:DNA/Tissue+Photo	Centre for Biodiversity Genomics	Clear, breeze, vegetation/algae on corners of beach, fish plus 3 tows at 3 transects across beach
COAPP	COAPP480-13	BIOUG03325-A05	L#11APP-0041	BOLD:ACF6431	BIOUG03325-A05	0[n]			658[0n]	2		0[n]			0[n]			1	Yes				22-Jun-2001	Cyclopidae			E-Vouchered:DNA/Tissue+Photo	Centre for Biodiversity Genomics	Pollen covered lake shore, rocky/boulder substrate with woody debris along shore. Emergent and floating plants present. 2 people x 15 minutes collecting along shore
BBCRU	BBCRU243-12	BIOUG02838-E09	L#10PCPP-0042	BOLD:ACA6821	BIOUG02838-E09	0[n]			658[0n]	2	MF746113	0[n]			0[n]			1	Yes				22-Jun-2010	Cyclopidae	A	Point Pelee National Park	E-Vouchered:DNA/Tissue+Photo	Centre for Biodiversity Genomics	Water Trap Open Pond with vegetation around perimeter Water Trap
BACZP	BACZP1070-16	BIOUG30347-C01	EELTL290516DER	BOLD:ACA6821	ECO-CH-Z	0[n]			658[0n]	2	MG449373	0[n]			0[n]			1	Yes				29-May-2016	Cyclopidae	Adult			El Colegio de la Frontera Sur, Unidad Chetumal
BACZP	BACZP1071-16	BIOUG30347-C02	EELTL290516DER	BOLD:ACA6821	ECO-CH-Z	0[n]			658[0n]	2	MG449921	0[n]			0[n]			1	Yes				29-May-2016	Cyclopidae	Adult			El Colegio de la Frontera Sur, Unidad Chetumal
BACZP	BACZP1132-16	BIOUG30347-H03	EELTL290516DEC	BOLD:ACA6821	ECO-CH-Z	0[n]			658[0n]	2	MG449992	0[n]			0[n]			1	Yes				29-May-2016	Cyclopidae	Adult			El Colegio de la Frontera Sur, Unidad Chetumal
BACZP	BACZP1141-16	BIOUG30348-A01	EELTL290516DEC	BOLD:ACA6821	ECO-CH-Z	0[n]			595[0n]	2	MG449155	0[n]			0[n]			1	No				29-May-2016	Cyclopidae	Adult			El Colegio de la Frontera Sur, Unidad Chetumal
BACZP	BACZP1290-16	BIOUG30360-E07	EELLTL290516PER	BOLD:ACA6821	ECO-CH-Z	0[n]			658[0n]	2	MG450004	0[n]			0[n]			1	Yes				29-May-2016	Cyclopidae	Adult			El Colegio de la Frontera Sur, Unidad Chetumal
BBCRU	BBCRU211-12	BIOUG02838-C01	L#10PCPP-0026	BOLD:ACA6820	BIOUG02838-C01	0[n]			658[0n]	2	MF744039	0[n]			0[n]			1	Yes				22-Jun-2010	Cyclopidae	A	Point Pelee National Park	E-Vouchered:DNA/Tissue+Photo	Centre for Biodiversity Genomics	Dip Net Open Pond with thick marsh surrounding perimeter. Dip Net Mixed zooplankton
COAPP	COAPP544-13	BIOUG03325-F09	L#11APP-0369	BOLD:ACA6820	BIOUG03325-F09	0[n]			658[0n]	2		0[n]			0[n]			1	Yes				27-Jun-2011	Cyclopidae			E-Vouchered:DNA/Tissue+Photo	Centre for Biodiversity Genomics	Fish and frogs plus, very shallow, lilly pads galore 6 tows from same spot in small outcove
SWCHL	SWCHL051-15	BIOUG23255-E12	L#15BIOBUS-0126	BOLD:ACA6820	BIOUG23255-E12	0[n]			615[0n]	2	MG321004	0[n]			0[n]				Yes				22-Jun-2015	Cyclopidae		Charleston Lake PP	DNA/Tissue Vouchered Only	Centre for Biodiversity Genomics	Sample 1, microinvertebrates A
SWCHL	SWCHL821-16	BIOUG27690-C12	L#15BIOBUS-0126	BOLD:ACA6820	BIOUG27690-C12	0[n]			658[0n]	2		0[n]			0[n]				Yes				22-Jun-2015	Cyclopidae		Charleston Lake PP	DNA/Tissue Vouchered Only	Centre for Biodiversity Genomics	Microinvertebrates A, sample 1
SWCHL	SWCHL825-16	BIOUG27690-D04	L#15BIOBUS-0126	BOLD:ACA6820	BIOUG27690-D04	0[n]			658[0n]	2		0[n]			0[n]				Yes				22-Jun-2015	Cyclopidae		Charleston Lake PP	DNA/Tissue Vouchered Only	Centre for Biodiversity Genomics	Microinvertebrates A, sample 1
SWCHL	SWCHL827-16	BIOUG27690-D06	L#15BIOBUS-0126	BOLD:ACA6820	BIOUG27690-D06	0[n]			658[0n]	2		0[n]			0[n]				Yes				22-Jun-2015	Cyclopidae		Charleston Lake PP	DNA/Tissue Vouchered Only	Centre for Biodiversity Genomics	Microinvertebrates A, sample 1
SWCHL	SWCHL828-16	BIOUG27690-D07	L#15BIOBUS-0126	BOLD:ACA6820	BIOUG27690-D07	0[n]			658[0n]	2		0[n]			0[n]				Yes				22-Jun-2015	Cyclopidae		Charleston Lake PP	DNA/Tissue Vouchered Only	Centre for Biodiversity Genomics	Microinvertebrates A, sample 1
SWCHL	SWCHL851-16	BIOUG27690-F06	L#15BIOBUS-0126	BOLD:ACA6820	BIOUG27690-F06	0[n]			658[0n]	2		0[n]			0[n]				Yes				22-Jun-2015	Cyclopidae		Charleston Lake PP	DNA/Tissue Vouchered Only	Centre for Biodiversity Genomics	Microinvertebrates A, sample 1
SWCHL	SWCHL1063-16	BIOUG27694-C12	L#15BIOBUS-0129	BOLD:ACA6820	BIOUG27694-C12	0[n]			658[0n]	2		0[n]			0[n]				Yes				22-Jun-2015	Cyclopidae		Charleston Lake PP	DNA/Tissue Vouchered Only	Centre for Biodiversity Genomics	Microinvertebrates A, sample 2
SWCHL	SWCHL1064-16	BIOUG27694-D01	L#15BIOBUS-0129	BOLD:ACA6820	BIOUG27694-D01	0[n]			658[0n]	2		0[n]			0[n]				Yes				22-Jun-2015	Cyclopidae		Charleston Lake PP	DNA/Tissue Vouchered Only	Centre for Biodiversity Genomics	Microinvertebrates A, sample 2
SWCHL	SWCHL1065-16	BIOUG27694-D02	L#15BIOBUS-0129	BOLD:ACA6820	BIOUG27694-D02	0[n]			658[0n]	2		0[n]			0[n]				Yes				22-Jun-2015	Cyclopidae		Charleston Lake PP	DNA/Tissue Vouchered Only	Centre for Biodiversity Genomics	Microinvertebrates A, sample 2
SWCHL	SWCHL1067-16	BIOUG27694-D04	L#15BIOBUS-0129	BOLD:ACA6820	BIOUG27694-D04	0[n]			658[0n]	2		0[n]			0[n]				Yes				22-Jun-2015	Cyclopidae		Charleston Lake PP	DNA/Tissue Vouchered Only	Centre for Biodiversity Genomics	Microinvertebrates A, sample 2
SWCHL	SWCHL1068-16	BIOUG27694-D05	L#15BIOBUS-0129	BOLD:ACA6820	BIOUG27694-D05	0[n]			658[0n]	2		0[n]			0[n]				Yes				22-Jun-2015	Cyclopidae		Charleston Lake PP	DNA/Tissue Vouchered Only	Centre for Biodiversity Genomics	Microinvertebrates A, sample 2
SWCHL	SWCHL1070-16	BIOUG27694-D07	L#15BIOBUS-0129	BOLD:ACA6820	BIOUG27694-D07	0[n]			658[0n]	2		0[n]			0[n]				Yes				22-Jun-2015	Cyclopidae		Charleston Lake PP	DNA/Tissue Vouchered Only	Centre for Biodiversity Genomics	Microinvertebrates A, sample 2
SWCHL	SWCHL1074-16	BIOUG27694-D11	L#15BIOBUS-0129	BOLD:ACA6820	BIOUG27694-D11	0[n]			580[0n]	2		0[n]			0[n]				No				22-Jun-2015	Cyclopidae		Charleston Lake PP	DNA/Tissue Vouchered Only	Centre for Biodiversity Genomics	Microinvertebrates A, sample 2
SWCHL	SWCHL1080-16	BIOUG27694-E05	L#15BIOBUS-0129	BOLD:ACA6820	BIOUG27694-E05	0[n]			630[0n]	2		0[n]			0[n]				Yes				22-Jun-2015	Cyclopidae		Charleston Lake PP	DNA/Tissue Vouchered Only	Centre for Biodiversity Genomics	Microinvertebrates A, sample 2
SWCHL	SWCHL1081-16	BIOUG27694-E06	L#15BIOBUS-0129	BOLD:ACA6820	BIOUG27694-E06	0[n]			658[0n]	2		0[n]			0[n]				Yes				22-Jun-2015	Cyclopidae		Charleston Lake PP	DNA/Tissue Vouchered Only	Centre for Biodiversity Genomics	Microinvertebrates A, sample 2
SWCHL	SWCHL1084-16	BIOUG27694-E09	L#15BIOBUS-0129	BOLD:ACA6820	BIOUG27694-E09	0[n]			619[0n]	2		0[n]			0[n]				Yes				22-Jun-2015	Cyclopidae		Charleston Lake PP	DNA/Tissue Vouchered Only	Centre for Biodiversity Genomics	Microinvertebrates A, sample 2
SWCHL	SWCHL1260-16	BIOUG27696-D07	L#15BIOBUS-0132	BOLD:ACA6820	BIOUG27696-D07	0[n]			658[0n]	2		0[n]			0[n]				Yes				22-Jun-2015	Cyclopidae		Charleston Lake PP	DNA/Tissue Vouchered Only	Centre for Biodiversity Genomics	Microinvertebrates A, sample 3
SWCHL	SWCHL1261-16	BIOUG27696-D08	L#15BIOBUS-0132	BOLD:ACA6820	BIOUG27696-D08	0[n]			658[0n]	2		0[n]			0[n]				Yes				22-Jun-2015	Cyclopidae		Charleston Lake PP	DNA/Tissue Vouchered Only	Centre for Biodiversity Genomics	Microinvertebrates A, sample 3
SWCHL	SWCHL1265-16	BIOUG27696-D12	L#15BIOBUS-0132	BOLD:ACA6820	BIOUG27696-D12	0[n]			658[0n]	2		0[n]			0[n]				Yes				22-Jun-2015	Cyclopidae		Charleston Lake PP	DNA/Tissue Vouchered Only	Centre for Biodiversity Genomics	Microinvertebrates A, sample 3
SWCHL	SWCHL1269-16	BIOUG27696-E04	L#15BIOBUS-0132	BOLD:ACA6820	BIOUG27696-E04	0[n]			658[0n]	2		0[n]			0[n]				Yes				22-Jun-2015	Cyclopidae		Charleston Lake PP	DNA/Tissue Vouchered Only	Centre for Biodiversity Genomics	Microinvertebrates A, sample 3
SWCHL	SWCHL1272-16	BIOUG27696-E07	L#15BIOBUS-0132	BOLD:ACA6820	BIOUG27696-E07	0[n]			658[0n]	2		0[n]			0[n]				Yes				22-Jun-2015	Cyclopidae		Charleston Lake PP	DNA/Tissue Vouchered Only	Centre for Biodiversity Genomics	Microinvertebrates A, sample 3
SWCHL	SWCHL1275-16	BIOUG27696-E10	L#15BIOBUS-0132	BOLD:ACA6820	BIOUG27696-E10	0[n]			658[0n]	2		0[n]			0[n]				Yes				22-Jun-2015	Cyclopidae		Charleston Lake PP	DNA/Tissue Vouchered Only	Centre for Biodiversity Genomics	Microinvertebrates A, sample 3
SWCHL	SWCHL1277-16	BIOUG27696-E12	L#15BIOBUS-0132	BOLD:ACA6820	BIOUG27696-E12	0[n]			658[0n]	2		0[n]			0[n]				Yes				22-Jun-2015	Cyclopidae		Charleston Lake PP	DNA/Tissue Vouchered Only	Centre for Biodiversity Genomics	Microinvertebrates A, sample 3
SWCHL	SWCHL1278-16	BIOUG27696-F01	L#15BIOBUS-0132	BOLD:ACA6820	BIOUG27696-F01	0[n]			658[0n]	2		0[n]			0[n]				Yes				22-Jun-2015	Cyclopidae		Charleston Lake PP	DNA/Tissue Vouchered Only	Centre for Biodiversity Genomics	Microinvertebrates A, sample 3
SWCHL	SWCHL1279-16	BIOUG27696-F02	L#15BIOBUS-0132	BOLD:ACA6820	BIOUG27696-F02	0[n]			658[0n]	2		0[n]			0[n]				Yes				22-Jun-2015	Cyclopidae		Charleston Lake PP	DNA/Tissue Vouchered Only	Centre for Biodiversity Genomics	Microinvertebrates A, sample 3
SWCHL	SWCHL1283-16	BIOUG27696-F06	L#15BIOBUS-0132	BOLD:ACA6820	BIOUG27696-F06	0[n]			658[0n]	2		0[n]			0[n]				Yes				22-Jun-2015	Cyclopidae		Charleston Lake PP	DNA/Tissue Vouchered Only	Centre for Biodiversity Genomics	Microinvertebrates A, sample 3
SWCHL	SWCHL1841-16	BIOUG27732-E05	L#15BIOBUS-0119	BOLD:ACA6820	BIOUG27732-E05	0[n]			658[0n]	2		0[n]			0[n]				Yes				22-Jun-2015	Cyclopidae		Charleston Lake PP	DNA/Tissue Vouchered Only	Centre for Biodiversity Genomics	Microinvertebrates, sample 1
SWCHL	SWCHL2043-16	BIOUG27735-B08	L#15BIOBUS-0123	BOLD:ACA6820	BIOUG27735-B08	0[n]			658[0n]	2		0[n]			0[n]				Yes				22-Jun-2015	Cyclopidae		Charleston Lake PP	DNA/Tissue Vouchered Only	Centre for Biodiversity Genomics	Microinvertebrates A, sample 3
SWCHL	SWCHL2051-16	BIOUG27735-C04	L#15BIOBUS-0123	BOLD:ACA6820	BIOUG27735-C04	0[n]			658[0n]	2		0[n]			0[n]				Yes				22-Jun-2015	Cyclopidae		Charleston Lake PP	DNA/Tissue Vouchered Only	Centre for Biodiversity Genomics	Microinvertebrates A, sample 3
SWCHL	SWCHL2055-16	BIOUG27735-C08	L#15BIOBUS-0123	BOLD:ACA6820	BIOUG27735-C08	0[n]			658[0n]	2		0[n]			0[n]				Yes				22-Jun-2015	Cyclopidae		Charleston Lake PP	DNA/Tissue Vouchered Only	Centre for Biodiversity Genomics	Microinvertebrates A, sample 3
SWCHL	SWCHL2070-16	BIOUG27735-D11	L#15BIOBUS-0123	BOLD:ACA6820	BIOUG27735-D11	0[n]			658[0n]	2		0[n]			0[n]				Yes				22-Jun-2015	Cyclopidae		Charleston Lake PP	DNA/Tissue Vouchered Only	Centre for Biodiversity Genomics	Microinvertebrates A, sample 3
SWCHL	SWCHL2073-16	BIOUG27735-E02	L#15BIOBUS-0123	BOLD:ACA6820	BIOUG27735-E02	0[n]			658[0n]	2		0[n]			0[n]				Yes				22-Jun-2015	Cyclopidae		Charleston Lake PP	DNA/Tissue Vouchered Only	Centre for Biodiversity Genomics	Microinvertebrates A, sample 3
ZMIII	ZMIII836-12	HE-558.1	LNEG070911	BOLD:ABW8928	ECO-CH-Z-08610	0[n]			636[0n]	4		0[n]			0[n]				Yes				07-Sep-2011	Cyclopidae	A			El Colegio de la Frontera Sur, Unidad Chetumal	WGS84
GBAAS	GBA14381-13	KC617280		BOLD:ABW8928	HE-558.1	0[n]			633[0n]		KC617280	0[n]			0[n]				No				08-Sep-2011	Cyclopidae				Mined from GenBank, NCBI
ZMIII	ZMIII883-12	HE-605	IRAMLIT2220611	BOLD:ABW5480	ECO-CH-Z-08623	0[n]			658[1n]	2		0[n]			0[n]				Yes				22-Jun-2011	Cyclopidae	A			El Colegio de la Frontera Sur, Unidad Chetumal	WGS84, Eggs sequenced
ZMIII	ZMIII978-12	HE-605.1	IRAMLIT2220611	BOLD:ABW5480	ECO-CH-Z-08623	0[n]			658[0n]	4		0[n]			0[n]				Yes				22-Jun-2011	Cyclopidae	A			El Colegio de la Frontera Sur, Unidad Chetumal	WGS84, Eggs sequenced
GBAAS	GBA14364-13	KC617301		BOLD:ABW5480	HE-605.1	0[n]			658[0n]		KC617301	0[n]			0[n]				No				23-Jun-2011	Cyclopidae				Mined from GenBank, NCBI
GBAAS	GBA14385-13	KC617276		BOLD:ABW5480	HE-605	0[n]			658[1n]		KC617276	0[n]			0[n]				No				23-Jun-2011	Cyclopidae				Mined from GenBank, NCBI
COAPP	COAPP043-12	11AlgonqNJ0043	110628-APPFW38-NF1	BOLD:ABW2599		0[n]			619[0n]	2		0[n]			0[n]			1	Yes				28-Jun-2011	Cyclopidae		x		Centre for Biodiversity Genomics	At a hotel, overcast, raining early morning, fish plus 500 um dip net 1 person x 30 minutes D7
COAPP	COAPP371-13	BIOUG01718-H02	L#11APP-0259	BOLD:ABW2599	BIOUG01718-H02	0[n]			658[0n]	2		0[n]			0[n]			1	Yes				26-Jun-2011	Cyclopidae			E-Vouchered:DNA/Tissue+Photo	Centre for Biodiversity Genomics	Clear, breeze, vegetation/algae on corners of beach, fish plus 3 tows at 3 transects across beach
COAPP	COAPP375-13	BIOUG01718-H06	L#11APP-0259	BOLD:ABW2599	BIOUG01718-H06	0[n]			658[0n]	2		0[n]			0[n]			1	Yes				26-Jun-2011	Cyclopidae			E-Vouchered:DNA/Tissue+Photo	Centre for Biodiversity Genomics	Clear, breeze, vegetation/algae on corners of beach, fish plus 3 tows at 3 transects across beach
MXPLA	MXPLA261-25	CH857-H09	LER190721LIT2	BOLD:AAZ8506	ECO-CH-Z	0[n]			657[0n]	2		0[n]			0[n]			1	Yes					Cyclopidae				El Colegio de la Frontera Sur, Unidad Chetumal
BBCRU	BBCRU072-10	10BBCRU-0128	L#PC2010JP-055	BOLD:AAV0663	10BBCRU-0128	0[n]			658[0n]	2	KM611752	0[n]			0[n]			1	Yes				25-Jun-2010	Cyclopidae		Jasper NP	Vouchered:Registered Collection	Centre for Biodiversity Genomics
COAPP	COAPP546-13	BIOUG03325-F11	L#11APP-0369	BOLD:AAV0663	BIOUG03325-F11	0[n]			641[0n]	2		0[n]			0[n]			1	No				27-Jun-2011	Cyclopidae			E-Vouchered:DNA/Tissue+Photo	Centre for Biodiversity Genomics	Fish and frogs plus, very shallow, lilly pads galore 6 tows from same spot in small outcove
BACZP	BACZP1637-16	BIOUG30454-B10	FORKBP110616CDE	BOLD:AAV0663	ECO-CH-Z	0[n]			658[0n]	2	MG448815	0[n]			0[n]			1	Yes				11-Jun-2016	Cyclopidae	Adult			El Colegio de la Frontera Sur, Unidad Chetumal
BACZP	BACZP1639-16	BIOUG30454-B12	FORKBP110616CDE	BOLD:AAV0663	ECO-CH-Z	0[n]			626[1n]	2	MG450253	0[n]			0[n]			1	No				11-Jun-2016	Cyclopidae	Adult			El Colegio de la Frontera Sur, Unidad Chetumal
BACZP	BACZP1642-16	BIOUG30454-C03	FORKBP110616CDE	BOLD:AAV0663	ECO-CH-Z	0[n]			658[0n]	2	MG449983	0[n]			0[n]			1	Yes				11-Jun-2016	Cyclopidae	Adult			El Colegio de la Frontera Sur, Unidad Chetumal
BACZP	BACZP1645-16	BIOUG30454-C06	FORKBP110616CDE	BOLD:AAV0663	ECO-CH-Z	0[n]			626[0n]	2	MG450251	0[n]			0[n]			1	Yes				11-Jun-2016	Cyclopidae	Adult			El Colegio de la Frontera Sur, Unidad Chetumal
BACZP	BACZP1648-16	BIOUG30454-C09	FORKBP110616CDE	BOLD:AAV0663	ECO-CH-Z	0[n]			654[0n]	2	MG448692	0[n]			0[n]			1	Yes				11-Jun-2016	Cyclopidae	Adult			El Colegio de la Frontera Sur, Unidad Chetumal
BACZP	BACZP1662-16	BIOUG30454-D11	FORKSP110616CDE	BOLD:AAV0663	ECO-CH-Z	0[n]			658[0n]	2	MG450321	0[n]			0[n]			1	Yes				11-Jun-2016	Cyclopidae	Adult			El Colegio de la Frontera Sur, Unidad Chetumal
BACZP	BACZP1709-16	BIOUG30454-H10	FORKSP110616CPE	BOLD:AAV0663	ECO-CH-Z	0[n]			658[0n]	2	MG449670	0[n]			0[n]			1	Yes				11-Jun-2016	Cyclopidae	Adult			El Colegio de la Frontera Sur, Unidad Chetumal
BBCRU	BBCRU071-10	10BBCRU-0127	L#PC2010JP-055	BOLD:AAV0662	10BBCRU-0127	0[n]			658[0n]	2	KM611556	0[n]			0[n]			1	Yes				25-Jun-2010	Cyclopidae		Jasper NP	Vouchered:Registered Collection	Centre for Biodiversity Genomics
SFEZ	SFEZ009-21	CCC1_Katla	CCC1	BOLD:AAV0657	Personal:Jungbluth:CCC1	0[n]			558[0n]	2		0[n]			0[n]			3	Yes				23-Mar-2017	Cyclopidae	Adult	Voucher images taken prior to DNA extraction		San Francisco State University, Estuary & Ocean Science Center	Additional specimens from the same sample are archived at SFSU EOS Center, Link to associated pre-print of related publication: http://biorxiv.org/content/early/2020/10/18/2020.10.18.344440.abstract
SFEZ	SFEZ010-21	CCB1_Katla	CCB1	BOLD:AAV0657	Personal:Jungbluth:CCB1	0[n]			569[0n]		MZ333115	0[n]			0[n]			3	No				23-Mar-2017	Cyclopidae	Adult	egg-bearing		San Francisco State University, Estuary & Ocean Science Center	Voucher images taken prior to DNA extraction, Additional specimens from the same sample are archived at SFSU EOS Center
SFEZ	SFEZ011-21	CCK_Katla	CCK	BOLD:AAV0657	Personal:Jungbluth:CCK	0[n]			564[0n]		MZ333114	0[n]			0[n]			2	No				09-Mar-2017	Cyclopidae	Adult	egg-bearing		San Francisco State University, Estuary & Ocean Science Center	Voucher images taken prior to DNA extraction, Additional specimens from the same sample are archived at SFSU EOS Center
SFEZ	SFEZ023-21	CCE4_Katla	CCE4	BOLD:AAV0657	Personal:Jungbluth:CCE4	0[n]			565[0n]		MZ333113	0[n]			0[n]			3	No				23-Mar-2017	Cyclopidae	Adult		Voucher images taken prior to DNA extraction	San Francisco State University, Estuary & Ocean Science Center
BCRUA	BCRUA073-10	10BBPLANK-049	L#2010FL-495	BOLD:AAV0656	10BBPLANK-049	0[n]			658[0n]	2		0[n]			0[n]			1	Yes				24-Mar-2010	Cyclopidae		Little Manatee River SP		Centre for Biodiversity Genomics	Bottle Trap|Clear still night, 2 bottles set
RBNII	RBNII294-13	BIOUG08049-A06	ON13-C4300	BOLD:AAV0656	BIOUG08049-A06	0[n]			571[0n]	2	MF750578	0[n]			0[n]			1	Yes				14-Sep-2013	Cyclopidae		Rouge NP	Vouchered:Registered Collection	Centre for Biodiversity Genomics
RBNII	RBNII300-13	BIOUG08049-A12	ON13-C4300	BOLD:AAV0656	BIOUG08049-A12	0[n]			573[0n]	2	MF750413	0[n]			0[n]			1	Yes				14-Sep-2013	Cyclopidae		Rouge NP	E-Vouchered:DNA/Tissue+Photo	Centre for Biodiversity Genomics
RBNII	RBNII313-13	BIOUG08049-C01	ON13-C4300	BOLD:AAV0656	BIOUG08049-C01	0[n]			661[0n]	2	MF742933	0[n]			0[n]			1	Yes				14-Sep-2013	Cyclopidae		Rouge NP	E-Vouchered:DNA/Tissue+Photo	Centre for Biodiversity Genomics
RBNII	RBNII314-13	BIOUG08049-C02	ON13-C4300	BOLD:AAV0656	BIOUG08049-C02	0[n]			571[0n]	2	MF751860	0[n]			0[n]			1	Yes				14-Sep-2013	Cyclopidae		Rouge NP	E-Vouchered:DNA/Tissue+Photo	Centre for Biodiversity Genomics
BACZP	BACZP249-15	GZPL-059	PGUELP291015	BOLD:AAV0656		0[n]			660[0n]	2	MG449819	0[n]			0[n]				Yes				29-Oct-2015	Cyclopidae	Adult			El Colegio de la Frontera Sur, Unidad Chetumal
SWFRN	SWFRN443-16	BIOUG27711-B03	L#15BIOBUS-0152	BOLD:AAV0656	BIOUG27711-B03	0[n]			658[0n]	2		0[n]			0[n]				Yes				23-Jun-2015	Cyclopidae		Frontenac PP	DNA/Tissue Vouchered Only	Centre for Biodiversity Genomics	Microinvertebrates A, sample 1
SWFRN	SWFRN453-16	BIOUG27711-C01	L#15BIOBUS-0152	BOLD:AAV0656	BIOUG27711-C01	0[n]			658[0n]	2		0[n]			0[n]				Yes				23-Jun-2015	Cyclopidae		Frontenac PP	DNA/Tissue Vouchered Only	Centre for Biodiversity Genomics	Microinvertebrates A, sample 1
SWFRN	SWFRN454-16	BIOUG27711-C02	L#15BIOBUS-0152	BOLD:AAV0656	BIOUG27711-C02	0[n]			658[0n]	2		0[n]			0[n]				Yes				23-Jun-2015	Cyclopidae		Frontenac PP	DNA/Tissue Vouchered Only	Centre for Biodiversity Genomics	Microinvertebrates A, sample 1
SWFRN	SWFRN455-16	BIOUG27711-C03	L#15BIOBUS-0152	BOLD:AAV0656	BIOUG27711-C03	0[n]			658[0n]	2		0[n]			0[n]				Yes				23-Jun-2015	Cyclopidae		Frontenac PP	DNA/Tissue Vouchered Only	Centre for Biodiversity Genomics	Microinvertebrates A, sample 1
BCRUA	BCRUA071-10	10BBPLANK-047	L#2010FL-495	BOLD:AAV0655	10BBPLANK-047	0[n]			658[0n]	2		0[n]			0[n]			1	Yes				24-Mar-2010	Cyclopidae		Little Manatee River SP	E-Vouchered:DNA/Tissue+Photo	Centre for Biodiversity Genomics	Bottle Trap|Clear still night, 2 bottles set
BCRUA	BCRUA047-10	10BBPLANK-023	L#2010FL-739	BOLD:AAV0651	10BBPLANK-023	0[n]			658[0n]	2		0[n]			0[n]			1	Yes				01-Apr-2010	Cyclopidae		Tarkiln Bayou SP	E-Vouchered:DNA/Tissue+Photo	Centre for Biodiversity Genomics	Yellow Pan Traps|10 yellow pans March 29-April 1
BCRUA	BCRUA048-10	10BBPLANK-024	L#2010FL-739	BOLD:AAV0651	10BBPLANK-024	0[n]			658[0n]	2		0[n]			0[n]			1	Yes				01-Apr-2010	Cyclopidae		Tarkiln Bayou SP		Centre for Biodiversity Genomics	Yellow Pan Traps|10 yellow pans March 29-April 1
BCRUA	BCRUA049-10	10BBPLANK-025	L#2010FL-739	BOLD:AAV0651	10BBPLANK-025	0[n]			658[0n]	2		0[n]			0[n]			1	Yes				01-Apr-2010	Cyclopidae		Tarkiln Bayou SP	E-Vouchered:DNA/Tissue+Photo	Centre for Biodiversity Genomics	Yellow Pan Traps|10 yellow pans March 29-April 1
BCRUA	BCRUA070-10	10BBPLANK-046	L#2010FL-495	BOLD:AAV0651	10BBPLANK-046	0[n]			658[0n]	2		0[n]			0[n]			1	Yes				24-Mar-2010	Cyclopidae		Little Manatee River SP	E-Vouchered:DNA/Tissue+Photo	Centre for Biodiversity Genomics	Bottle Trap|Clear still night, 2 bottles set
BCRUA	BCRUA152-10	10BBPLANK-0128	L#2010FL-445	BOLD:AAV0651	10BBPLANK-0128	0[n]			658[0n]	2		0[n]			0[n]			1	No				22-Mar-2010	Cyclopidae		Little Manatee River SP		Centre for Biodiversity Genomics	Bottle Trap|Cool, partly cloudy, breezy
BCRUA	BCRUA150-10	10BBPLANK-0126	L#2010FL-445	BOLD:AAV0650	10BBPLANK-0126	0[n]			658[0n]	2		0[n]			0[n]			1	Yes				22-Mar-2010	Cyclopidae		Little Manatee River SP		Centre for Biodiversity Genomics	Bottle Trap|Cool, partly cloudy, breezy
BCRUA	BCRUA151-10	10BBPLANK-0127	L#2010FL-445	BOLD:AAV0650	10BBPLANK-0127	0[n]			658[0n]	2		0[n]			0[n]			1	Yes				22-Mar-2010	Cyclopidae		Little Manatee River SP		Centre for Biodiversity Genomics	Bottle Trap|Cool, partly cloudy, breezy
BCRUA	BCRUA146-10	10BBPLANK-0122	L#2010FL-445	BOLD:AAV0649	10BBPLANK-0122	0[n]			658[0n]	2		0[n]			0[n]			1	Yes				22-Mar-2010	Cyclopidae		Little Manatee River SP		Centre for Biodiversity Genomics	Bottle Trap|Cool, partly cloudy, breezy
BCRUA	BCRUA148-10	10BBPLANK-0124	L#2010FL-445	BOLD:AAV0649	10BBPLANK-0124	0[n]			658[0n]	2		0[n]			0[n]			1	Yes				22-Mar-2010	Cyclopidae		Little Manatee River SP		Centre for Biodiversity Genomics	Bottle Trap|Cool, partly cloudy, breezy
COAPP	COAPP085-12	11AlgonqNJ0085	110625-APPFW24-NF1	BOLD:AAV0649		0[n]			658[0n]	2		0[n]			0[n]			1	Yes				25-Jun-2011	Cyclopidae				Centre for Biodiversity Genomics	Sampled in lillypads/horsetails 500 um dip net 1 person x 20 minutes H1
COAPP	COAPP086-12	11AlgonqNJ0086	110625-APPFW24-NF1	BOLD:AAV0649		0[n]			623[1n]	2		0[n]			0[n]			1	No				25-Jun-2011	Cyclopidae				Centre for Biodiversity Genomics	Sampled in lillypads/horsetails 500 um dip net 1 person x 20 minutes H2
COAPP	COAPP087-12	11AlgonqNJ0087	110625-APPFW24-NF1	BOLD:AAV0649		0[n]			649[1n]	2		0[n]			0[n]			1	No				25-Jun-2011	Cyclopidae				Centre for Biodiversity Genomics	Sampled in lillypads/horsetails 500 um dip net 1 person x 20 minutes H3
COAPP	COAPP088-12	11AlgonqNJ0088	110625-APPFW24-NF1	BOLD:AAV0649		0[n]			588[0n]	2		0[n]			0[n]			1	No				25-Jun-2011	Cyclopidae				Centre for Biodiversity Genomics	Sampled in lillypads/horsetails 500 um dip net 1 person x 20 minutes H4
COAPP	COAPP372-13	BIOUG01718-H03	L#11APP-0259	BOLD:AAV0649	BIOUG01718-H03	0[n]			658[0n]	2		0[n]			0[n]			1	Yes				26-Jun-2011	Cyclopidae			E-Vouchered:DNA/Tissue+Photo	Centre for Biodiversity Genomics	Clear, breeze, vegetation/algae on corners of beach, fish plus 3 tows at 3 transects across beach
COAPP	COAPP467-13	BIOUG03326-H03	L#11APP-0016	BOLD:AAV0649	BIOUG03326-H03	0[n]			658[0n]	2		0[n]			0[n]			1	Yes				21-Jun-2001	Cyclopidae			E-Vouchered:DNA/Tissue+Photo	Centre for Biodiversity Genomics	Leaf litter, lilly pads, sand/silt substrate with rocky substrate closer to shore 7 people x 30 minutes collecting along shore
COAPP	COAPP479-13	BIOUG03325-A04	L#11APP-0041	BOLD:AAV0649	BIOUG03325-A04	0[n]			658[0n]	2		0[n]			0[n]			1	Yes				22-Jun-2001	Cyclopidae			E-Vouchered:DNA/Tissue+Photo	Centre for Biodiversity Genomics	Pollen covered lake shore, rocky/boulder substrate with woody debris along shore. Emergent and floating plants present. 2 people x 15 minutes collecting along shore
BCRUA	BCRUA112-10	10BBPLANK-088	L#2010FL-370	BOLD:AAV0646	10BBPLANK-088	0[n]			658[0n]	2		0[n]			0[n]			1	Yes				18-Mar-2010	Cyclopidae		Myakka River SP	E-Vouchered:DNA/Tissue+Photo	Centre for Biodiversity Genomics	Bottle Trap|Clear cool night
BCRUA	BCRUA117-10	10BBPLANK-093	L#2010FL-370	BOLD:AAV0646	10BBPLANK-093	0[n]			658[0n]	2		0[n]			0[n]			1	Yes				18-Mar-2010	Cyclopidae		Myakka River SP	E-Vouchered:DNA/Tissue+Photo	Centre for Biodiversity Genomics	Bottle Trap|Clear cool night
BCRUA	BCRUA118-10	10BBPLANK-094	L#2010FL-370	BOLD:AAV0646	10BBPLANK-094	0[n]			658[0n]	2		0[n]			0[n]			1	Yes				18-Mar-2010	Cyclopidae		Myakka River SP		Centre for Biodiversity Genomics	Bottle Trap|Clear cool night
BCRUA	BCRUA119-10	10BBPLANK-095	L#2010FL-370	BOLD:AAV0646	10BBPLANK-095	0[n]			658[0n]	2		0[n]			0[n]			1	Yes				18-Mar-2010	Cyclopidae		Myakka River SP		Centre for Biodiversity Genomics	Bottle Trap|Clear cool night
BCRUA	BCRUA208-10	10BBPLANK-0184	L#2010FL-599	BOLD:AAV0646	10BBPLANK-0184	0[n]			604[1n]	2		0[n]			0[n]			1	No				30-Mar-2010	Cyclopidae		Tarkiln Bayou SP	E-Vouchered:DNA/Tissue+Photo	Centre for Biodiversity Genomics	Freehand Sampling|Warm sunny day, breezy colony
FWC	ZPC1081-20	CCDB-24003 C10	26	BOLD:AAV0646		0[n]			559[1n]	2		0[n]			0[n]			1	Yes				10-Feb-2018	Cyclopidae		Freshwater		Centre for Biodiversity Genomics
NJCGS	NJCGS269-10	NJGS-14	Limehouse	BOLD:AAN6748		0[n]			658[0n]	2	MG936617	0[n]			0[n]			1	Yes				16-May-2010	Cyclopidae				University of Guelph
NJCGS	NJCGS270-10	NJGS-15	Limehouse	BOLD:AAN6748	BIO	0[n]			658[0n]	2	MG936566	0[n]			0[n]			1	Yes				16-May-2010	Cyclopidae		C=1.38pg (Feulgen)		University of Guelph
NJCGS	NJCGS271-10	NJGS-16	Limehouse	BOLD:AAN6748		0[n]			658[0n]	2	MG936541	0[n]			0[n]			1	Yes				16-May-2010	Cyclopidae				University of Guelph
BACZP	BACZP1311-16	BIOUG30360-G04	GUELPHLS70616PCE	BOLD:AAN6748	ECO-CH-Z	0[n]			637[1n]	2	MG448752	0[n]			0[n]			1	No				07-Jun-2016	Cyclopidae	Adult			El Colegio de la Frontera Sur, Unidad Chetumal
BACZP	BACZP1339-16	BIOUG30451-A09	GUELSW070616RPE	BOLD:AAN6748	ECO-CH-Z	0[n]			658[0n]	2	MG449278	0[n]			0[n]				Yes				07-Jun-2016	Cyclopidae	Adult			El Colegio de la Frontera Sur, Unidad Chetumal
BACZP	BACZP1347-16	BIOUG30451-B05	GUELSW070616RPE	BOLD:AAN6748	ECO-CH-Z	0[n]			658[1n]	2	MG449693	0[n]			0[n]				Yes				07-Jun-2016	Cyclopidae	Adult			El Colegio de la Frontera Sur, Unidad Chetumal
BACZP	BACZP1364-16	BIOUG30451-C10	GUELSW070616RPE	BOLD:AAN6748	ECO-CH-Z	0[n]			658[0n]	2	MG448827	0[n]			0[n]				Yes				07-Jun-2016	Cyclopidae	Adult			El Colegio de la Frontera Sur, Unidad Chetumal
JMCRU	JMCRU229-09	SJA-0229	CA-NB-02	BOLD:AAN6232		0[n]			658[0n]	2	HQ961772-SUPPRESSED	0[n]			0[n]			1	Yes				01-Oct-2008	Cyclopidae				Centre for Biodiversity Genomics
BCRUS	BCRUS091-10	09BBCRU-0124	AZ090528-01	BOLD:AAL8090		0[n]			658[0n]	2	HM884003	0[n]			0[n]			1	Yes				28-May-2009	Cyclopidae				Centre for Biodiversity Genomics	aquatic trap
BBCRT	BBCRT174-12	BIOUG04431-H08	L#11BIOBUS-2078	BOLD:AAL8090	BIOUG04431-H08	0[n]			658[0n]	2		0[n]			0[n]			1	Yes				03-Jul-2011	Cyclopidae	A	Caddo Lake State Park	E-Vouchered:DNA/Tissue+Photo	Centre for Biodiversity Genomics	bottle trap|cloudy and warm
BCRUS	BCRUS090-10	09BBCRU-0123	AZ090528-01	BOLD:AAL8089		0[n]			658[0n]	2	HM884002	0[n]			0[n]			1	Yes				28-May-2009	Cyclopidae				Centre for Biodiversity Genomics	aquatic trap
BACZP	BACZP453-16	BIOUG27652-G01	CACAX181114L	BOLD:AAL8088	ECOSUR-CH-Z	0[n]			658[0n]	2	MG450011	0[n]			0[n]			1	Yes				18-Nov-2014	Cyclopidae	Adult			El Colegio de la Frontera Sur, Unidad Chetumal
JMCRU	JMCRU235-09	SJA-0235	CA-NB-13	BOLD:AAG9787		0[n]			658[0n]	2	HM377200-SUPPRESSED	0[n]			0[n]			1	Yes					Cyclopidae				Centre for Biodiversity Genomics
COAPP	COAPP148-12	11AlgonqNJ0118	110622-APPFW08-NF1	BOLD:AAG9787		0[n]			658[0n]	2		0[n]			0[n]			1	No				22-Jun-2011	Cyclopidae				Centre for Biodiversity Genomics	Still water, lots of macrophytes 250 um hand net 2 people x 5 minutes BIOUG01357 E5
SWCHL	SWCHL826-16	BIOUG27690-D05	L#15BIOBUS-0126	BOLD:AAG9787	BIOUG27690-D05	0[n]			658[0n]	2		0[n]			0[n]				Yes				22-Jun-2015	Cyclopidae		Charleston Lake PP	DNA/Tissue Vouchered Only	Centre for Biodiversity Genomics	Microinvertebrates A, sample 1
SWCHL	SWCHL829-16	BIOUG27690-D08	L#15BIOBUS-0126	BOLD:AAG9787	BIOUG27690-D08	0[n]			658[0n]	2		0[n]			0[n]				Yes				22-Jun-2015	Cyclopidae		Charleston Lake PP	DNA/Tissue Vouchered Only	Centre for Biodiversity Genomics	Microinvertebrates A, sample 1
SWCHL	SWCHL830-16	BIOUG27690-D09	L#15BIOBUS-0126	BOLD:AAG9787	BIOUG27690-D09	0[n]			638[0n]	2		0[n]			0[n]				Yes				22-Jun-2015	Cyclopidae		Charleston Lake PP	DNA/Tissue Vouchered Only	Centre for Biodiversity Genomics	Microinvertebrates A, sample 1
SWCHL	SWCHL831-16	BIOUG27690-D10	L#15BIOBUS-0126	BOLD:AAG9787	BIOUG27690-D10	0[n]			635[0n]	2		0[n]			0[n]				No				22-Jun-2015	Cyclopidae		Charleston Lake PP	DNA/Tissue Vouchered Only	Centre for Biodiversity Genomics	Microinvertebrates A, sample 1
SWCHL	SWCHL841-16	BIOUG27690-E08	L#15BIOBUS-0126	BOLD:AAG9787	BIOUG27690-E08	0[n]			658[0n]	2		0[n]			0[n]				Yes				22-Jun-2015	Cyclopidae		Charleston Lake PP	DNA/Tissue Vouchered Only	Centre for Biodiversity Genomics	Microinvertebrates A, sample 1
SWCHL	SWCHL847-16	BIOUG27690-F02	L#15BIOBUS-0126	BOLD:AAG9787	BIOUG27690-F02	0[n]			658[0n]	2		0[n]			0[n]				Yes				22-Jun-2015	Cyclopidae		Charleston Lake PP	DNA/Tissue Vouchered Only	Centre for Biodiversity Genomics	Microinvertebrates A, sample 1
SWCHL	SWCHL1077-16	BIOUG27694-E02	L#15BIOBUS-0129	BOLD:AAG9787	BIOUG27694-E02	0[n]			641[0n]	2		0[n]			0[n]				Yes				22-Jun-2015	Cyclopidae		Charleston Lake PP	DNA/Tissue Vouchered Only	Centre for Biodiversity Genomics	Microinvertebrates A, sample 2
SWCHL	SWCHL1254-16	BIOUG27696-D01	L#15BIOBUS-0132	BOLD:AAG9787	BIOUG27696-D01	0[n]			658[0n]	2		0[n]			0[n]				Yes				22-Jun-2015	Cyclopidae		Charleston Lake PP	DNA/Tissue Vouchered Only	Centre for Biodiversity Genomics	Microinvertebrates A, sample 3
SWCHL	SWCHL1255-16	BIOUG27696-D02	L#15BIOBUS-0132	BOLD:AAG9787	BIOUG27696-D02	0[n]			658[0n]	2		0[n]			0[n]				Yes				22-Jun-2015	Cyclopidae		Charleston Lake PP	DNA/Tissue Vouchered Only	Centre for Biodiversity Genomics	Microinvertebrates A, sample 3
SWCHL	SWCHL1256-16	BIOUG27696-D03	L#15BIOBUS-0132	BOLD:AAG9787	BIOUG27696-D03	0[n]			658[0n]	2		0[n]			0[n]				Yes				22-Jun-2015	Cyclopidae		Charleston Lake PP	DNA/Tissue Vouchered Only	Centre for Biodiversity Genomics	Microinvertebrates A, sample 3
SWCHL	SWCHL1840-16	BIOUG27732-E04	L#15BIOBUS-0119	BOLD:AAG9787	BIOUG27732-E04	0[n]			658[0n]	2		0[n]			0[n]				Yes				22-Jun-2015	Cyclopidae		Charleston Lake PP	DNA/Tissue Vouchered Only	Centre for Biodiversity Genomics	Microinvertebrates, sample 1
SWCHL	SWCHL1868-16	BIOUG27732-G08	L#15BIOBUS-0119	BOLD:AAG9787	BIOUG27732-G08	0[n]			658[0n]	2		0[n]			0[n]				Yes				22-Jun-2015	Cyclopidae		Charleston Lake PP	DNA/Tissue Vouchered Only	Centre for Biodiversity Genomics	Microinvertebrates, sample 1
JMCRU	JMCRU234-09	SJA-0234	CA-NB-12	BOLD:AAG9786		0[n]			658[0n]	2	HM377199-SUPPRESSED	0[n]			0[n]			1	Yes					Cyclopidae				Centre for Biodiversity Genomics	backwater
SWFRN	SWFRN503-16	BIOUG27711-G03	L#15BIOBUS-0155	BOLD:AAG9786	BIOUG27711-G03	0[n]			658[0n]	2		0[n]			0[n]				Yes				23-Jun-2015	Cyclopidae		Frontenac PP	DNA/Tissue Vouchered Only	Centre for Biodiversity Genomics	Microinvertebrates A, sample 2
SWFRN	SWFRN508-16	BIOUG27711-G08	L#15BIOBUS-0155	BOLD:AAG9786	BIOUG27711-G08	0[n]			658[0n]	2		0[n]			0[n]				Yes				23-Jun-2015	Cyclopidae		Frontenac PP	DNA/Tissue Vouchered Only	Centre for Biodiversity Genomics	Microinvertebrates A, sample 2
JMCRU	JMCRU205-09	SJA-0205	CA-MB-05	BOLD:AAG9785		0[n]			658[0n]	2	HM377194-SUPPRESSED	0[n]			0[n]			1	Yes					Cyclopidae				Centre for Biodiversity Genomics	Daphnia magna
MXPLA	MXPLA243-25	CH857-G03	TRIFA130721LIM	BOLD:AAG9784	ECO-CH-Z	0[n]			500[0n]	2		0[n]			0[n]			1	No					Cyclopidae				El Colegio de la Frontera Sur, Unidad Chetumal
ECCRU	ECCRU034-10	09BBCRU-0139	L#09KJ-127	BOLD:AAG9780	09BBCRU-0139	0[n]			658[0n]	2	HM900387	0[n]			0[n]			1	Yes				04-Aug-2009	Cyclopidae		Kejimkujik NP	Vouchered:Registered Collection	Centre for Biodiversity Genomics
BCRUA	BCRUA110-10	10BBPLANK-086	L#2010FL-370	BOLD:AAG9780	10BBPLANK-086	0[n]			658[0n]	2		0[n]			0[n]			1	Yes				18-Mar-2010	Cyclopidae		Myakka River SP	E-Vouchered:DNA/Tissue+Photo	Centre for Biodiversity Genomics	Bottle Trap|Clear cool night
BCRUA	BCRUA111-10	10BBPLANK-087	L#2010FL-370	BOLD:AAG9780	10BBPLANK-087	0[n]			658[0n]	2		0[n]			0[n]			1	Yes				18-Mar-2010	Cyclopidae		Myakka River SP		Centre for Biodiversity Genomics	Bottle Trap|Clear cool night
BCRUA	BCRUA114-10	10BBPLANK-090	L#2010FL-370	BOLD:AAG9780	10BBPLANK-090	0[n]			658[0n]	2		0[n]			0[n]			1	Yes				18-Mar-2010	Cyclopidae		Myakka River SP		Centre for Biodiversity Genomics	Bottle Trap|Clear cool night
BCRUA	BCRUA115-10	10BBPLANK-091	L#2010FL-370	BOLD:AAG9780	10BBPLANK-091	0[n]			658[0n]	2		0[n]			0[n]			1	Yes				18-Mar-2010	Cyclopidae		Myakka River SP		Centre for Biodiversity Genomics	Bottle Trap|Clear cool night
BBCRU	BBCRU123-10	10BBCRU-0179	L#PC2010EI-067	BOLD:AAG9780	10BBCRU-0179	0[n]			658[0n]	2	KM611489	0[n]			0[n]			1	Yes				10-Aug-2010	Cyclopidae		Elk Island NP	Vouchered:Registered Collection	Centre for Biodiversity Genomics
BBCRU	BBCRU148-10	10BBCRU-0204	L#PC2010JP-198	BOLD:AAG9780	10BBCRU-0204	0[n]			658[0n]	2	KM611633	0[n]			0[n]			1	Yes				29-Jun-2010	Cyclopidae		Jasper NP	Vouchered:Registered Collection	Centre for Biodiversity Genomics
BIOZO	BIOZO175-14	BIOUG10171-G08	L#12BIOBUS-0236	BOLD:AAG9780	BIOUG10171-G08	0[n]			604[0n]	1	MF746396	0[n]			0[n]				No				13-Jun-2012	Cyclopidae		Jasper NP	Vouchered:Registered Collection	Centre for Biodiversity Genomics	2 bottle traps|June12-13|rainly night
BIOZO	BIOZO176-14	BIOUG10171-G09	L#12BIOBUS-0236	BOLD:AAG9780	BIOUG10171-G09	0[n]			600[0n]	1	MF746768	0[n]			0[n]				No				13-Jun-2012	Cyclopidae		Jasper NP	Vouchered:Registered Collection	Centre for Biodiversity Genomics	2 bottle traps|June12-13|rainly night
BIOZO	BIOZO179-14	BIOUG10171-G12	L#12BIOBUS-0236	BOLD:AAG9780	BIOUG10171-G12	0[n]			555[0n]	1	MF747163	0[n]			0[n]				No				13-Jun-2012	Cyclopidae		Jasper NP	DNA/Tissue Vouchered Only	Centre for Biodiversity Genomics	2 bottle traps|June12-13|rainly night
BBLZI	BBLZI233-14	BIOUG16675-F09	BLITZ14-1544	BOLD:AAG9780	BIOUG16675-F09	0[n]			627[0n]	1	MG316921	0[n]			0[n]				No				24-May-2014	Cyclopidae				Centre for Biodiversity Genomics
BBLZI	BBLZI246-14	BIOUG16675-G10	BLITZ14-1545	BOLD:AAG9780	BIOUG16675-G10	0[n]			629[0n]	1	MG310921	0[n]			0[n]				No				24-May-2014	Cyclopidae				Centre for Biodiversity Genomics
SWCHL	SWCHL050-15	BIOUG23255-E11	L#15BIOBUS-0126	BOLD:AAG9780	BIOUG23255-E11	0[n]			589[0n]	2	MG312996	0[n]			0[n]				No				22-Jun-2015	Cyclopidae		Charleston Lake PP	DNA/Tissue Vouchered Only	Centre for Biodiversity Genomics	Sample 1, microinvertebrates A
SWCHL	SWCHL064-15	BIOUG23255-G01	L#15BIOBUS-0129	BOLD:AAG9780	BIOUG23255-G01	0[n]			609[0n]	2	MG321174	0[n]			0[n]				Yes				22-Jun-2015	Cyclopidae		Charleston Lake PP	DNA/Tissue Vouchered Only	Centre for Biodiversity Genomics	Sample 2, microinvertebrates A
RRINV	RRINV2514-15	BIOUG24026-D08	L#15RBB-006A	BOLD:AAG9780	BIOUG24026-D08	0[n]			658[0n]	2	KT705702	0[n]			0[n]				Yes				16-Aug-2015	Cyclopidae			Vouchered:Registered Collection	Centre for Biodiversity Genomics
RRINV	RRINV2532-15	BIOUG24026-F02	L#15RBB-006A	BOLD:AAG9780	BIOUG24026-F02	0[n]			658[0n]	2	KT707216	0[n]			0[n]				Yes				16-Aug-2015	Cyclopidae			DNA/Tissue Vouchered Only	Centre for Biodiversity Genomics
RRINV	RRINV2559-15	BIOUG24026-H05	L#15RBB-006A	BOLD:AAG9780	BIOUG24026-H05	0[n]			658[0n]	2	KT708260	0[n]			0[n]				Yes				16-Aug-2015	Cyclopidae			Vouchered:Registered Collection	Centre for Biodiversity Genomics
RRINV	RRINV2561-15	BIOUG24026-H07	L#15RBB-006A	BOLD:AAG9780	BIOUG24026-H07	0[n]			658[0n]	2	KT708792	0[n]			0[n]				Yes				16-Aug-2015	Cyclopidae			Vouchered:Registered Collection	Centre for Biodiversity Genomics
SWCHL	SWCHL149-15	BIOUG23329-D08	L#15BIOBUS-0135	BOLD:AAG9780	BIOUG23329-D08	0[n]			627[0n]	2	MG320740	0[n]			0[n]				Yes				22-Jun-2015	Cyclopidae		Charleston Lake PP	Vouchered:Registered Collection	Centre for Biodiversity Genomics	Sample 1, microinvertebrates
SWCHL	SWCHL608-15	BIOUG23330-B08	L#15BIOBUS-0119	BOLD:AAG9780	BIOUG23330-B08	0[n]			658[0n]	2	MG317646	0[n]			0[n]				Yes				22-Jun-2015	Cyclopidae		Charleston Lake PP	Vouchered:Registered Collection	Centre for Biodiversity Genomics	Microinvertebrates, sample 1
SWCHL	SWCHL817-16	BIOUG27690-C08	L#15BIOBUS-0126	BOLD:AAG9780	BIOUG27690-C08	0[n]			658[0n]	2		0[n]			0[n]				Yes				22-Jun-2015	Cyclopidae		Charleston Lake PP	DNA/Tissue Vouchered Only	Centre for Biodiversity Genomics	Microinvertebrates A, sample 1
SWCHL	SWCHL850-16	BIOUG27690-F05	L#15BIOBUS-0126	BOLD:AAG9780	BIOUG27690-F05	0[n]			658[0n]	2		0[n]			0[n]				Yes				22-Jun-2015	Cyclopidae		Charleston Lake PP	DNA/Tissue Vouchered Only	Centre for Biodiversity Genomics	Microinvertebrates A, sample 1
SWCHL	SWCHL852-16	BIOUG27690-F07	L#15BIOBUS-0126	BOLD:AAG9780	BIOUG27690-F07	0[n]			658[0n]	2		0[n]			0[n]				Yes				22-Jun-2015	Cyclopidae		Charleston Lake PP	DNA/Tissue Vouchered Only	Centre for Biodiversity Genomics	Microinvertebrates A, sample 1
SWCHL	SWCHL1071-16	BIOUG27694-D08	L#15BIOBUS-0129	BOLD:AAG9780	BIOUG27694-D08	0[n]			658[0n]	2		0[n]			0[n]				Yes				22-Jun-2015	Cyclopidae		Charleston Lake PP	DNA/Tissue Vouchered Only	Centre for Biodiversity Genomics	Microinvertebrates A, sample 2
SWCHL	SWCHL1242-16	BIOUG27696-C01	L#15BIOBUS-0132	BOLD:AAG9780	BIOUG27696-C01	0[n]			658[0n]	2		0[n]			0[n]				Yes				22-Jun-2015	Cyclopidae		Charleston Lake PP	DNA/Tissue Vouchered Only	Centre for Biodiversity Genomics	Microinvertebrates A, sample 3
SWCHL	SWCHL1259-16	BIOUG27696-D06	L#15BIOBUS-0132	BOLD:AAG9780	BIOUG27696-D06	0[n]			640[0n]	2		0[n]			0[n]				No				22-Jun-2015	Cyclopidae		Charleston Lake PP	DNA/Tissue Vouchered Only	Centre for Biodiversity Genomics	Microinvertebrates A, sample 3
SWCHL	SWCHL1467-16	BIOUG27698-F07	L#15BIOBUS-0135	BOLD:AAG9780	BIOUG27698-F07	0[n]			658[0n]	2		0[n]			0[n]				Yes				22-Jun-2015	Cyclopidae		Charleston Lake PP	DNA/Tissue Vouchered Only	Centre for Biodiversity Genomics	Microinvertebrates, sample 1
SWCHL	SWCHL1471-16	BIOUG27698-F11	L#15BIOBUS-0135	BOLD:AAG9780	BIOUG27698-F11	0[n]			623[0n]	2		0[n]			0[n]				Yes				22-Jun-2015	Cyclopidae		Charleston Lake PP	DNA/Tissue Vouchered Only	Centre for Biodiversity Genomics	Microinvertebrates, sample 1
SWCHL	SWCHL1474-16	BIOUG27698-G02	L#15BIOBUS-0135	BOLD:AAG9780	BIOUG27698-G02	0[n]			658[0n]	2		0[n]			0[n]				Yes				22-Jun-2015	Cyclopidae		Charleston Lake PP	DNA/Tissue Vouchered Only	Centre for Biodiversity Genomics	Microinvertebrates, sample 1
SWCHL	SWCHL1572-16	BIOUG27699-G05	L#15BIOBUS-0137	BOLD:AAG9780	BIOUG27699-G05	0[n]			658[0n]	2		0[n]			0[n]				Yes				22-Jun-2015	Cyclopidae		Charleston Lake PP	DNA/Tissue Vouchered Only	Centre for Biodiversity Genomics	Microinvertebrates, sample 2
SWCHL	SWCHL1656-16	BIOUG27700-F06	L#15BIOBUS-0139	BOLD:AAG9780	BIOUG27700-F06	0[n]			658[0n]	2		0[n]			0[n]				Yes				22-Jun-2015	Cyclopidae		Charleston Lake PP	DNA/Tissue Vouchered Only	Centre for Biodiversity Genomics	Microinvertebrates A, sample 3
SWCHL	SWCHL2037-16	BIOUG27735-B02	L#15BIOBUS-0123	BOLD:AAG9780	BIOUG27735-B02	0[n]			658[0n]	2		0[n]			0[n]				Yes				22-Jun-2015	Cyclopidae		Charleston Lake PP	DNA/Tissue Vouchered Only	Centre for Biodiversity Genomics	Microinvertebrates A, sample 3
SWCHL	SWCHL2049-16	BIOUG27735-C02	L#15BIOBUS-0123	BOLD:AAG9780	BIOUG27735-C02	0[n]			658[0n]	2		0[n]			0[n]				Yes				22-Jun-2015	Cyclopidae		Charleston Lake PP	DNA/Tissue Vouchered Only	Centre for Biodiversity Genomics	Microinvertebrates A, sample 3
SWCHL	SWCHL2059-16	BIOUG27735-C12	L#15BIOBUS-0123	BOLD:AAG9780	BIOUG27735-C12	0[n]			658[0n]	2		0[n]			0[n]				Yes				22-Jun-2015	Cyclopidae		Charleston Lake PP	DNA/Tissue Vouchered Only	Centre for Biodiversity Genomics	Microinvertebrates A, sample 3
BACZP	BACZP1365-16	BIOUG30451-C11	GUELSW070616RPE	BOLD:AAG9780	ECO-CH-Z	0[n]			641[0n]	2	MG449761	0[n]			0[n]				Yes				07-Jun-2016	Cyclopidae	Adult			El Colegio de la Frontera Sur, Unidad Chetumal
CRCN	CRCN025-09	08BBCRU-025	L#08PUK-035	BOLD:AAG9778	08BBCRU-025	0[n]			658[0n]	2	KM611708	0[n]			0[n]			1	Yes				30-Jun-2008	Cyclopidae		Pukaskwa NP	E-Vouchered:DNA/Tissue+Photo	Centre for Biodiversity Genomics
BBCRU	BBCRU069-10	10BBCRU-0125	L#PC2010JP-055	BOLD:AAG9778	10BBCRU-0125	0[n]			658[0n]	2	KM611570	0[n]			0[n]			1	Yes				25-Jun-2010	Cyclopidae		Jasper NP	Vouchered:Registered Collection	Centre for Biodiversity Genomics
BBCRU	BBCRU112-10	10BBCRU-0168	L#PC2010PA-118	BOLD:AAG9778	10BBCRU-0168	0[n]			658[0n]	2	KM611764	0[n]			0[n]			1	Yes				20-Jun-2010	Cyclopidae		Prince Albert NP	Vouchered:Registered Collection	Centre for Biodiversity Genomics
BBCRU	BBCRU113-10	10BBCRU-0169	L#PC2010PA-118	BOLD:AAG9778	10BBCRU-0169	0[n]			658[0n]	2	KM611514	0[n]			0[n]			1	Yes				20-Jun-2010	Cyclopidae		Prince Albert NP	E-Vouchered:DNA/Tissue+Photo	Centre for Biodiversity Genomics
BBCRU	BBCRU114-10	10BBCRU-0170	L#PC2010PA-118	BOLD:AAG9778	10BBCRU-0170	0[n]			658[0n]	2	KM611554	0[n]			0[n]			1	Yes				20-Jun-2010	Cyclopidae		Prince Albert NP	Vouchered:Registered Collection	Centre for Biodiversity Genomics
CRYAK	NJCGS1057-11	NJAK-0025	Olnes	BOLD:AAG9778	BIO	0[n]			658[0n]	2	MG936134	0[n]			0[n]			1	Yes				26-Jul-2010	Cyclopidae		No estimate		University of Guelph
COAPP	COAPP095-12	11AlgonqNJ0095	110622-APPFW02-NF1	BOLD:AAG9778		0[n]			630[0n]	2		0[n]			0[n]			1	Yes				22-Jun-2001	Cyclopidae				Centre for Biodiversity Genomics	Pollen covered lake shore, rocky/boulder substrate with woody debris along shore. Emergent and floating plants present. Used 250 and 500 um dip nets 2 people x 15 minutes collecting along shore H11
COAPP	COAPP138-12	11AlgonqNJ0108	110629-APPFW43-NF1	BOLD:AAG9778		0[n]			657[0n]	2		0[n]			0[n]			1	Yes				29-Jun-2011	Cyclopidae				Centre for Biodiversity Genomics	Across culvert/street from APPFW42 500 um dip net 1 person x 20 minutes BIOUG01357 D7
COAPP	COAPP373-13	BIOUG01718-H04	L#11APP-0259	BOLD:AAG9778	BIOUG01718-H04	0[n]			658[0n]	2		0[n]			0[n]			1	Yes				26-Jun-2011	Cyclopidae			E-Vouchered:DNA/Tissue+Photo	Centre for Biodiversity Genomics	Clear, breeze, vegetation/algae on corners of beach, fish plus 3 tows at 3 transects across beach
COAPP	COAPP439-13	BIOUG03326-E11	L#11APP-0267	BOLD:AAG9778	BIOUG03326-E11	0[n]			658[0n]	2		0[n]			0[n]			1	Yes				26-Jun-2011	Cyclopidae			E-Vouchered:DNA/Tissue+Photo	Centre for Biodiversity Genomics	Separate spots on shore for two events, sunny/partly cloudy, tons of fish 3 tows from same grassy floodplain outcrop
COAPP	COAPP478-13	BIOUG03325-A03	L#11APP-0041	BOLD:AAG9778	BIOUG03325-A03	0[n]			658[0n]	2		0[n]			0[n]			1	Yes				22-Jun-2001	Cyclopidae			E-Vouchered:DNA/Tissue+Photo	Centre for Biodiversity Genomics	Pollen covered lake shore, rocky/boulder substrate with woody debris along shore. Emergent and floating plants present. 2 people x 15 minutes collecting along shore
COAPP	COAPP488-13	BIOUG03325-B01	L#11APP-0157	BOLD:AAG9778	BIOUG03325-B01	0[n]			658[0n]	2		0[n]			0[n]			1	Yes				24-Jun-2011	Cyclopidae			E-Vouchered:DNA/Tissue+Photo	Centre for Biodiversity Genomics	Some lillypads on side of bridge opposite to Highway 60, raining while sampling 6 tows (2 regular on hwy 60 side of bridge, 1 regular on lillypad side of bridge, 1 pull along bridge, 2 off shore)
COAPP	COAPP489-13	BIOUG03325-B02	L#11APP-0157	BOLD:AAG9778	BIOUG03325-B02	0[n]			658[0n]	2		0[n]			0[n]			1	Yes				24-Jun-2011	Cyclopidae			E-Vouchered:DNA/Tissue+Photo	Centre for Biodiversity Genomics	Some lillypads on side of bridge opposite to Highway 60, raining while sampling 6 tows (2 regular on hwy 60 side of bridge, 1 regular on lillypad side of bridge, 1 pull along bridge, 2 off shore)
BBLZI	BBLZI234-14	BIOUG16675-F10	BLITZ14-1544	BOLD:AAG9778	BIOUG16675-F10	0[n]			629[0n]	1	MG313428	0[n]			0[n]				No				24-May-2014	Cyclopidae			Vouchered:Registered Collection	Centre for Biodiversity Genomics
SWCHL	SWCHL065-15	BIOUG23255-G02	L#15BIOBUS-0129	BOLD:AAG9778	BIOUG23255-G02	0[n]			661[0n]	2	MG312696	0[n]			0[n]				Yes				22-Jun-2015	Cyclopidae		Charleston Lake PP	DNA/Tissue Vouchered Only	Centre for Biodiversity Genomics	Sample 2, microinvertebrates A
RRINV	RRINV2510-15	BIOUG24026-D04	L#15RBB-006A	BOLD:AAG9778	BIOUG24026-D04	0[n]			658[0n]	2	KT706800	0[n]			0[n]				Yes				16-Aug-2015	Cyclopidae			DNA/Tissue Vouchered Only	Centre for Biodiversity Genomics
RRINV	RRINV2529-15	BIOUG24026-E11	L#15RBB-006A	BOLD:AAG9778	BIOUG24026-E11	0[n]			658[0n]	2	KT706553	0[n]			0[n]				Yes				16-Aug-2015	Cyclopidae			DNA/Tissue Vouchered Only	Centre for Biodiversity Genomics
SWCHL	SWCHL108-15	BIOUG23329-A03	L#15BIOBUS-0132	BOLD:AAG9778	BIOUG23329-A03	0[n]			658[0n]	2	MG315313	0[n]			0[n]				Yes				22-Jun-2015	Cyclopidae		Charleston Lake PP	DNA/Tissue Vouchered Only	Centre for Biodiversity Genomics	Sample 3, microinvertebrates A
SWCHL	SWCHL109-15	BIOUG23329-A04	L#15BIOBUS-0132	BOLD:AAG9778	BIOUG23329-A04	0[n]			658[0n]	2	MG320968	0[n]			0[n]				Yes				22-Jun-2015	Cyclopidae		Charleston Lake PP	Vouchered:Registered Collection	Centre for Biodiversity Genomics	Sample 3, microinvertebrates A
SWCHL	SWCHL610-15	BIOUG23330-B10	L#15BIOBUS-0119	BOLD:AAG9778	BIOUG23330-B10	0[n]			658[0n]	2	MG318491	0[n]			0[n]				Yes				22-Jun-2015	Cyclopidae		Charleston Lake PP	Vouchered:Registered Collection	Centre for Biodiversity Genomics	Microinvertebrates, sample 1
BACZP	BACZP242-15	GZPL-052	PGUELP291015	BOLD:AAG9778		0[n]			538[3n]	2		0[n]			0[n]				Yes				29-Oct-2015	Cyclopidae	Adult			El Colegio de la Frontera Sur, Unidad Chetumal
BACZP	BACZP342-15	GZPL-152	PGUELP291015	BOLD:AAG9778		0[n]			658[0n]	2	MG450230	0[n]			0[n]			1	Yes				29-Oct-2015	Cyclopidae	Adult			El Colegio de la Frontera Sur, Unidad Chetumal
BACZP	BACZP372-15	GZPL-182	GUELPH291015	BOLD:AAG9778		0[n]			658[0n]	2	MG450295	0[n]			0[n]			1	Yes				29-Oct-2015	Cyclopidae	Adult			El Colegio de la Frontera Sur, Unidad Chetumal
SWCHL	SWCHL810-16	BIOUG27690-C01	L#15BIOBUS-0126	BOLD:AAG9778	BIOUG27690-C01	0[n]			658[0n]	2		0[n]			0[n]				Yes				22-Jun-2015	Cyclopidae		Charleston Lake PP	DNA/Tissue Vouchered Only	Centre for Biodiversity Genomics	Microinvertebrates A, sample 1
SWCHL	SWCHL812-16	BIOUG27690-C03	L#15BIOBUS-0126	BOLD:AAG9778	BIOUG27690-C03	0[n]			658[0n]	2		0[n]			0[n]				Yes				22-Jun-2015	Cyclopidae		Charleston Lake PP	DNA/Tissue Vouchered Only	Centre for Biodiversity Genomics	Microinvertebrates A, sample 1
SWCHL	SWCHL813-16	BIOUG27690-C04	L#15BIOBUS-0126	BOLD:AAG9778	BIOUG27690-C04	0[n]			658[0n]	2		0[n]			0[n]				Yes				22-Jun-2015	Cyclopidae		Charleston Lake PP	DNA/Tissue Vouchered Only	Centre for Biodiversity Genomics	Microinvertebrates A, sample 1
SWCHL	SWCHL814-16	BIOUG27690-C05	L#15BIOBUS-0126	BOLD:AAG9778	BIOUG27690-C05	0[n]			658[0n]	2		0[n]			0[n]				Yes				22-Jun-2015	Cyclopidae		Charleston Lake PP	DNA/Tissue Vouchered Only	Centre for Biodiversity Genomics	Microinvertebrates A, sample 1
SWCHL	SWCHL815-16	BIOUG27690-C06	L#15BIOBUS-0126	BOLD:AAG9778	BIOUG27690-C06	0[n]			658[0n]	2		0[n]			0[n]				Yes				22-Jun-2015	Cyclopidae		Charleston Lake PP	DNA/Tissue Vouchered Only	Centre for Biodiversity Genomics	Microinvertebrates A, sample 1
SWCHL	SWCHL816-16	BIOUG27690-C07	L#15BIOBUS-0126	BOLD:AAG9778	BIOUG27690-C07	0[n]			658[0n]	2		0[n]			0[n]				Yes				22-Jun-2015	Cyclopidae		Charleston Lake PP	DNA/Tissue Vouchered Only	Centre for Biodiversity Genomics	Microinvertebrates A, sample 1
SWCHL	SWCHL818-16	BIOUG27690-C09	L#15BIOBUS-0126	BOLD:AAG9778	BIOUG27690-C09	0[n]			629[0n]	2		0[n]			0[n]				No				22-Jun-2015	Cyclopidae		Charleston Lake PP	DNA/Tissue Vouchered Only	Centre for Biodiversity Genomics	Microinvertebrates A, sample 1
SWCHL	SWCHL819-16	BIOUG27690-C10	L#15BIOBUS-0126	BOLD:AAG9778	BIOUG27690-C10	0[n]			650[0n]	2		0[n]			0[n]				No				22-Jun-2015	Cyclopidae		Charleston Lake PP	DNA/Tissue Vouchered Only	Centre for Biodiversity Genomics	Microinvertebrates A, sample 1
SWCHL	SWCHL820-16	BIOUG27690-C11	L#15BIOBUS-0126	BOLD:AAG9778	BIOUG27690-C11	0[n]			639[0n]	2		0[n]			0[n]				No				22-Jun-2015	Cyclopidae		Charleston Lake PP	DNA/Tissue Vouchered Only	Centre for Biodiversity Genomics	Microinvertebrates A, sample 1
SWCHL	SWCHL822-16	BIOUG27690-D01	L#15BIOBUS-0126	BOLD:AAG9778	BIOUG27690-D01	0[n]			617[0n]	2		0[n]			0[n]				Yes				22-Jun-2015	Cyclopidae		Charleston Lake PP	DNA/Tissue Vouchered Only	Centre for Biodiversity Genomics	Microinvertebrates A, sample 1
SWCHL	SWCHL823-16	BIOUG27690-D02	L#15BIOBUS-0126	BOLD:AAG9778	BIOUG27690-D02	0[n]			658[0n]	2		0[n]			0[n]				Yes				22-Jun-2015	Cyclopidae		Charleston Lake PP	DNA/Tissue Vouchered Only	Centre for Biodiversity Genomics	Microinvertebrates A, sample 1
SWCHL	SWCHL824-16	BIOUG27690-D03	L#15BIOBUS-0126	BOLD:AAG9778	BIOUG27690-D03	0[n]			658[0n]	2		0[n]			0[n]				Yes				22-Jun-2015	Cyclopidae		Charleston Lake PP	DNA/Tissue Vouchered Only	Centre for Biodiversity Genomics	Microinvertebrates A, sample 1
SWCHL	SWCHL848-16	BIOUG27690-F03	L#15BIOBUS-0126	BOLD:AAG9778	BIOUG27690-F03	0[n]			658[0n]	2		0[n]			0[n]				Yes				22-Jun-2015	Cyclopidae		Charleston Lake PP	DNA/Tissue Vouchered Only	Centre for Biodiversity Genomics	Microinvertebrates A, sample 1
SWCHL	SWCHL854-16	BIOUG27690-F09	L#15BIOBUS-0126	BOLD:AAG9778	BIOUG27690-F09	0[n]			584[0n]	2		0[n]			0[n]				No				22-Jun-2015	Cyclopidae		Charleston Lake PP	DNA/Tissue Vouchered Only	Centre for Biodiversity Genomics	Microinvertebrates A, sample 1
SWCHL	SWCHL858-16	BIOUG27690-G01	L#15BIOBUS-0127	BOLD:AAG9778	BIOUG27690-G01	0[n]			618[0n]	2		0[n]			0[n]				Yes				22-Jun-2015	Cyclopidae		Charleston Lake PP	DNA/Tissue Vouchered Only	Centre for Biodiversity Genomics	Microinvertebrates B, sample 1
SWCHL	SWCHL1050-16	BIOUG27694-B11	L#15BIOBUS-0129	BOLD:AAG9778	BIOUG27694-B11	0[n]			659[0n]	2		0[n]			0[n]				Yes				22-Jun-2015	Cyclopidae		Charleston Lake PP	DNA/Tissue Vouchered Only	Centre for Biodiversity Genomics	Microinvertebrates A, sample 2
SWCHL	SWCHL1051-16	BIOUG27694-B12	L#15BIOBUS-0129	BOLD:AAG9778	BIOUG27694-B12	0[n]			658[0n]	2		0[n]			0[n]				Yes				22-Jun-2015	Cyclopidae		Charleston Lake PP	DNA/Tissue Vouchered Only	Centre for Biodiversity Genomics	Microinvertebrates A, sample 2
SWCHL	SWCHL1052-16	BIOUG27694-C01	L#15BIOBUS-0129	BOLD:AAG9778	BIOUG27694-C01	0[n]			658[0n]	2		0[n]			0[n]				Yes				22-Jun-2015	Cyclopidae		Charleston Lake PP	DNA/Tissue Vouchered Only	Centre for Biodiversity Genomics	Microinvertebrates A, sample 2
SWCHL	SWCHL1053-16	BIOUG27694-C02	L#15BIOBUS-0129	BOLD:AAG9778	BIOUG27694-C02	0[n]			579[0n]	2		0[n]			0[n]				No				22-Jun-2015	Cyclopidae		Charleston Lake PP	DNA/Tissue Vouchered Only	Centre for Biodiversity Genomics	Microinvertebrates A, sample 2
SWCHL	SWCHL1054-16	BIOUG27694-C03	L#15BIOBUS-0129	BOLD:AAG9778	BIOUG27694-C03	0[n]			658[0n]	2		0[n]			0[n]				Yes				22-Jun-2015	Cyclopidae		Charleston Lake PP	DNA/Tissue Vouchered Only	Centre for Biodiversity Genomics	Microinvertebrates A, sample 2
SWCHL	SWCHL1055-16	BIOUG27694-C04	L#15BIOBUS-0129	BOLD:AAG9778	BIOUG27694-C04	0[n]			658[0n]	2		0[n]			0[n]				Yes				22-Jun-2015	Cyclopidae		Charleston Lake PP	DNA/Tissue Vouchered Only	Centre for Biodiversity Genomics	Microinvertebrates A, sample 2
SWCHL	SWCHL1056-16	BIOUG27694-C05	L#15BIOBUS-0129	BOLD:AAG9778	BIOUG27694-C05	0[n]			658[0n]	2		0[n]			0[n]				Yes				22-Jun-2015	Cyclopidae		Charleston Lake PP	DNA/Tissue Vouchered Only	Centre for Biodiversity Genomics	Microinvertebrates A, sample 2
SWCHL	SWCHL1057-16	BIOUG27694-C06	L#15BIOBUS-0129	BOLD:AAG9778	BIOUG27694-C06	0[n]			658[0n]	2		0[n]			0[n]				Yes				22-Jun-2015	Cyclopidae		Charleston Lake PP	DNA/Tissue Vouchered Only	Centre for Biodiversity Genomics	Microinvertebrates A, sample 2
SWCHL	SWCHL1058-16	BIOUG27694-C07	L#15BIOBUS-0129	BOLD:AAG9778	BIOUG27694-C07	0[n]			658[0n]	2		0[n]			0[n]				Yes				22-Jun-2015	Cyclopidae		Charleston Lake PP	DNA/Tissue Vouchered Only	Centre for Biodiversity Genomics	Microinvertebrates A, sample 2
SWCHL	SWCHL1059-16	BIOUG27694-C08	L#15BIOBUS-0129	BOLD:AAG9778	BIOUG27694-C08	0[n]			658[0n]	2		0[n]			0[n]				Yes				22-Jun-2015	Cyclopidae		Charleston Lake PP	DNA/Tissue Vouchered Only	Centre for Biodiversity Genomics	Microinvertebrates A, sample 2
SWCHL	SWCHL1060-16	BIOUG27694-C09	L#15BIOBUS-0129	BOLD:AAG9778	BIOUG27694-C09	0[n]			633[0n]	2		0[n]			0[n]				Yes				22-Jun-2015	Cyclopidae		Charleston Lake PP	DNA/Tissue Vouchered Only	Centre for Biodiversity Genomics	Microinvertebrates A, sample 2
SWCHL	SWCHL1061-16	BIOUG27694-C10	L#15BIOBUS-0129	BOLD:AAG9778	BIOUG27694-C10	0[n]			633[0n]	2		0[n]			0[n]				No				22-Jun-2015	Cyclopidae		Charleston Lake PP	DNA/Tissue Vouchered Only	Centre for Biodiversity Genomics	Microinvertebrates A, sample 2
SWCHL	SWCHL1066-16	BIOUG27694-D03	L#15BIOBUS-0129	BOLD:AAG9778	BIOUG27694-D03	0[n]			658[0n]	2		0[n]			0[n]				Yes				22-Jun-2015	Cyclopidae		Charleston Lake PP	DNA/Tissue Vouchered Only	Centre for Biodiversity Genomics	Microinvertebrates A, sample 2
SWCHL	SWCHL1073-16	BIOUG27694-D10	L#15BIOBUS-0129	BOLD:AAG9778	BIOUG27694-D10	0[n]			594[1n]	2		0[n]			0[n]				No				22-Jun-2015	Cyclopidae		Charleston Lake PP	DNA/Tissue Vouchered Only	Centre for Biodiversity Genomics	Microinvertebrates A, sample 2
SWCHL	SWCHL1079-16	BIOUG27694-E04	L#15BIOBUS-0129	BOLD:AAG9778	BIOUG27694-E04	0[n]			641[1n]	2		0[n]			0[n]				No				22-Jun-2015	Cyclopidae		Charleston Lake PP	DNA/Tissue Vouchered Only	Centre for Biodiversity Genomics	Microinvertebrates A, sample 2
SWCHL	SWCHL1083-16	BIOUG27694-E08	L#15BIOBUS-0129	BOLD:AAG9778	BIOUG27694-E08	0[n]			658[0n]	2		0[n]			0[n]				Yes				22-Jun-2015	Cyclopidae		Charleston Lake PP	DNA/Tissue Vouchered Only	Centre for Biodiversity Genomics	Microinvertebrates A, sample 2
SWCHL	SWCHL1244-16	BIOUG27696-C03	L#15BIOBUS-0132	BOLD:AAG9778	BIOUG27696-C03	0[n]			654[0n]	2		0[n]			0[n]				No				22-Jun-2015	Cyclopidae		Charleston Lake PP	DNA/Tissue Vouchered Only	Centre for Biodiversity Genomics	Microinvertebrates A, sample 3
SWCHL	SWCHL1246-16	BIOUG27696-C05	L#15BIOBUS-0132	BOLD:AAG9778	BIOUG27696-C05	0[n]			658[0n]	2		0[n]			0[n]				Yes				22-Jun-2015	Cyclopidae		Charleston Lake PP	DNA/Tissue Vouchered Only	Centre for Biodiversity Genomics	Microinvertebrates A, sample 3
SWCHL	SWCHL1247-16	BIOUG27696-C06	L#15BIOBUS-0132	BOLD:AAG9778	BIOUG27696-C06	0[n]			658[0n]	2		0[n]			0[n]				Yes				22-Jun-2015	Cyclopidae		Charleston Lake PP	DNA/Tissue Vouchered Only	Centre for Biodiversity Genomics	Microinvertebrates A, sample 3
SWCHL	SWCHL1248-16	BIOUG27696-C07	L#15BIOBUS-0132	BOLD:AAG9778	BIOUG27696-C07	0[n]			658[0n]	2		0[n]			0[n]				Yes				22-Jun-2015	Cyclopidae		Charleston Lake PP	DNA/Tissue Vouchered Only	Centre for Biodiversity Genomics	Microinvertebrates A, sample 3
SWCHL	SWCHL1250-16	BIOUG27696-C09	L#15BIOBUS-0132	BOLD:AAG9778	BIOUG27696-C09	0[n]			658[0n]	2		0[n]			0[n]				Yes				22-Jun-2015	Cyclopidae		Charleston Lake PP	DNA/Tissue Vouchered Only	Centre for Biodiversity Genomics	Microinvertebrates A, sample 3
SWCHL	SWCHL1274-16	BIOUG27696-E09	L#15BIOBUS-0132	BOLD:AAG9778	BIOUG27696-E09	0[n]			658[0n]	2		0[n]			0[n]				Yes				22-Jun-2015	Cyclopidae		Charleston Lake PP	DNA/Tissue Vouchered Only	Centre for Biodiversity Genomics	Microinvertebrates A, sample 3
SWCHL	SWCHL1556-16	BIOUG27699-F01	L#15BIOBUS-0137	BOLD:AAG9778	BIOUG27699-F01	0[n]			658[0n]	2		0[n]			0[n]				Yes				22-Jun-2015	Cyclopidae		Charleston Lake PP	DNA/Tissue Vouchered Only	Centre for Biodiversity Genomics	Microinvertebrates, sample 2
SWCHL	SWCHL1659-16	BIOUG27700-F09	L#15BIOBUS-0139	BOLD:AAG9778	BIOUG27700-F09	0[n]			658[0n]	2		0[n]			0[n]				Yes				22-Jun-2015	Cyclopidae		Charleston Lake PP	DNA/Tissue Vouchered Only	Centre for Biodiversity Genomics	Microinvertebrates A, sample 3
SWCHL	SWCHL1843-16	BIOUG27732-E07	L#15BIOBUS-0119	BOLD:AAG9778	BIOUG27732-E07	0[n]			612[0n]	2		0[n]			0[n]				Yes				22-Jun-2015	Cyclopidae		Charleston Lake PP	DNA/Tissue Vouchered Only	Centre for Biodiversity Genomics	Microinvertebrates, sample 1
SWCHL	SWCHL1846-16	BIOUG27732-E10	L#15BIOBUS-0119	BOLD:AAG9778	BIOUG27732-E10	0[n]			624[0n]	2		0[n]			0[n]				Yes				22-Jun-2015	Cyclopidae		Charleston Lake PP	DNA/Tissue Vouchered Only	Centre for Biodiversity Genomics	Microinvertebrates, sample 1
SWCHL	SWCHL1848-16	BIOUG27732-E12	L#15BIOBUS-0119	BOLD:AAG9778	BIOUG27732-E12	0[n]			658[0n]	2		0[n]			0[n]				Yes				22-Jun-2015	Cyclopidae		Charleston Lake PP	DNA/Tissue Vouchered Only	Centre for Biodiversity Genomics	Microinvertebrates, sample 1
SWCHL	SWCHL1850-16	BIOUG27732-F02	L#15BIOBUS-0119	BOLD:AAG9778	BIOUG27732-F02	0[n]			658[0n]	2		0[n]			0[n]				Yes				22-Jun-2015	Cyclopidae		Charleston Lake PP	DNA/Tissue Vouchered Only	Centre for Biodiversity Genomics	Microinvertebrates, sample 1
SWCHL	SWCHL1854-16	BIOUG27732-F06	L#15BIOBUS-0119	BOLD:AAG9778	BIOUG27732-F06	0[n]			616[0n]	2		0[n]			0[n]				Yes				22-Jun-2015	Cyclopidae		Charleston Lake PP	DNA/Tissue Vouchered Only	Centre for Biodiversity Genomics	Microinvertebrates, sample 1
SWCHL	SWCHL1862-16	BIOUG27732-G02	L#15BIOBUS-0119	BOLD:AAG9778	BIOUG27732-G02	0[n]			624[1n]	2		0[n]			0[n]				Yes				22-Jun-2015	Cyclopidae		Charleston Lake PP	DNA/Tissue Vouchered Only	Centre for Biodiversity Genomics	Microinvertebrates, sample 1
SWCHL	SWCHL1870-16	BIOUG27732-G10	L#15BIOBUS-0119	BOLD:AAG9778	BIOUG27732-G10	0[n]			658[0n]	2		0[n]			0[n]				Yes				22-Jun-2015	Cyclopidae		Charleston Lake PP	DNA/Tissue Vouchered Only	Centre for Biodiversity Genomics	Microinvertebrates, sample 1
SWCHL	SWCHL2041-16	BIOUG27735-B06	L#15BIOBUS-0123	BOLD:AAG9778	BIOUG27735-B06	0[n]			658[0n]	2		0[n]			0[n]				Yes				22-Jun-2015	Cyclopidae		Charleston Lake PP	DNA/Tissue Vouchered Only	Centre for Biodiversity Genomics	Microinvertebrates A, sample 3
SWCHL	SWCHL2048-16	BIOUG27735-C01	L#15BIOBUS-0123	BOLD:AAG9778	BIOUG27735-C01	0[n]			658[0n]	2		0[n]			0[n]				Yes				22-Jun-2015	Cyclopidae		Charleston Lake PP	DNA/Tissue Vouchered Only	Centre for Biodiversity Genomics	Microinvertebrates A, sample 3
SWCHL	SWCHL2216-16	BIOUG27738-G01	L#15BIOBUS-0200	BOLD:AAG9778	BIOUG27738-G01	0[n]			657[0n]	2		0[n]			0[n]				Yes				25-Jun-2015	Cyclopidae		Charleston Lake PP	DNA/Tissue Vouchered Only	Centre for Biodiversity Genomics
BACZP	BACZP1312-16	BIOUG30360-G05	GUELPHLS70616PCE	BOLD:AAG9778	ECO-CH-Z	0[n]			658[0n]	2	MG448940	0[n]			0[n]			1	Yes				07-Jun-2016	Cyclopidae	Adult			El Colegio de la Frontera Sur, Unidad Chetumal
BACZP	BACZP1348-16	BIOUG30451-B06	GUELSW070616RPE	BOLD:AAG9778	ECO-CH-Z	0[n]			518[1n]	2	MG449257	0[n]			0[n]				Yes				07-Jun-2016	Cyclopidae	Adult			El Colegio de la Frontera Sur, Unidad Chetumal
BACZP	BACZP1392-16	BIOUG30451-F02	CRAW030616RPE	BOLD:AAG9778	ECO-CH-Z	0[n]			658[0n]	2	MG449690	0[n]			0[n]			1	Yes				03-Jun-2016	Cyclopidae	Adult			El Colegio de la Frontera Sur, Unidad Chetumal
BACZP	BACZP1447-16	BIOUG30452-B10	CRAW030616RDE	BOLD:AAG9778	ECO-CH-Z	0[n]			559[5n]	2		0[n]			0[n]			1	No				03-Jun-2016	Cyclopidae	Adult			El Colegio de la Frontera Sur, Unidad Chetumal
BACZP	BACZP1508-16	BIOUG30452-G11	CRAW150616CDE	BOLD:AAG9778	ECO-CH-Z	0[n]			658[0n]	2	MG448861	0[n]			0[n]			1	Yes				15-Jun-2016	Cyclopidae	Adult			El Colegio de la Frontera Sur, Unidad Chetumal
BACZP	BACZP1726-16	BIOUG30475-B04	FORKBP110616CPE	BOLD:AAG9778	ECO-CH-Z	0[n]			592[0n]	2	MG449591	0[n]			0[n]			1	Yes				11-Jun-2016	Cyclopidae	Adult			El Colegio de la Frontera Sur, Unidad Chetumal
NNMC	NNMC310-08	HLC-26180	HLC-26180	BOLD:AAG9776		0[n]			654[0n]	2	MG315399	0[n]			0[n]			1	Yes				08-Aug-2000	Cyclopidae			E-Vouchered:DNA/Tissue+Photo	Centre for Biodiversity Genomics
NNMC	NNMC362-08	HLC-26232	HLC-26232	BOLD:AAG9776		0[n]			658[0n]	2		0[n]			0[n]			1	Yes				09-Aug-2000	Cyclopidae			E-Vouchered:DNA/Tissue+Photo	Centre for Biodiversity Genomics
NNMC	NNMC363-08	HLC-26233	HLC-26233	BOLD:AAG9776		0[n]			658[0n]	2		0[n]			0[n]			1	Yes				09-Aug-2000	Cyclopidae			E-Vouchered:DNA/Tissue+Photo	Centre for Biodiversity Genomics
NNMC	NNMC365-08	HLC-26235	HLC-26235	BOLD:AAG9776		0[n]			658[0n]	2		0[n]			0[n]			1	Yes				09-Aug-2000	Cyclopidae			E-Vouchered:DNA/Tissue+Photo	Centre for Biodiversity Genomics
DNARC	DNARC029-19	CHARS00292-C05	DN_19_BE_15a	BOLD:AAG9776	CHARS00292-C05	0[n]			658[0n]	2		0[n]			0[n]			1	Yes				31-Jul-2019	Cyclopidae			Vouchered:Registered Collection	Centre for Biodiversity Genomics
DNARC	DNARC037-19	CHARS00292-D01	DN_19_PL_15a	BOLD:AAG9776	CHARS00292-D01	0[n]			658[0n]	2		0[n]			0[n]			1	Yes				31-Jul-2019	Cyclopidae			Vouchered:Registered Collection	Centre for Biodiversity Genomics
DNARC	DNARC051-19	CHARS00292-E03	DN_19_BE_13a	BOLD:AAG9776	CHARS00292-E03	0[n]			658[0n]	2		0[n]			0[n]			1	Yes				26-Jul-2019	Cyclopidae			E-Vouchered:DNA/Tissue+Photo	Centre for Biodiversity Genomics
DNARC	DNARC078-19	CHARS00292-G06	DN_19_BE_11a	BOLD:AAG9776	CHARS00292-G06	0[n]			658[0n]	2		0[n]			0[n]			1	Yes				24-Jul-2019	Cyclopidae			Vouchered:Registered Collection	Centre for Biodiversity Genomics
DNARC	DNARC226-19	CHARS00293-C12	DN_19_BE_8b	BOLD:AAG9776		0[n]			658[0n]	2		0[n]			0[n]			1	Yes				07-Aug-2019	Cyclopidae			Vouchered:Registered Collection	Centre for Biodiversity Genomics
DNARC	DNARC227-19	CHARS00293-D01	DN_19_BE_8b	BOLD:AAG9776		0[n]			658[0n]	2		0[n]			0[n]			1	Yes				07-Aug-2019	Cyclopidae			Vouchered:Registered Collection	Centre for Biodiversity Genomics
DNARC	DNARC232-19	CHARS00293-D06	DN_19_BE_08a	BOLD:AAG9776		0[n]			637[0n]	2		0[n]			0[n]			1	Yes				18-Jul-2019	Cyclopidae			Vouchered:Registered Collection	Centre for Biodiversity Genomics
DNARC	DNARC234-19	CHARS00293-D08	DN_19_BE_08a	BOLD:AAG9776		0[n]			658[0n]	2		0[n]			0[n]			1	Yes				18-Jul-2019	Cyclopidae			Vouchered:Registered Collection	Centre for Biodiversity Genomics
DNARC	DNARC251-19	CHARS00293-F01	DN_19_PL_2b	BOLD:AAG9776		0[n]			658[0n]	2		0[n]			0[n]			1	Yes				07-Aug-2019	Cyclopidae			Vouchered:Registered Collection	Centre for Biodiversity Genomics
DNARC	DNARC252-19	CHARS00293-F02	DN_19_PL_2b	BOLD:AAG9776		0[n]			658[0n]	2		0[n]			0[n]			1	Yes				07-Aug-2019	Cyclopidae			Vouchered:Registered Collection	Centre for Biodiversity Genomics
DNARC	DNARC262-19	CHARS00293-F12	DN_19_BE_2b	BOLD:AAG9776		0[n]			658[0n]	2		0[n]			0[n]			1	Yes				07-Aug-2019	Cyclopidae			Vouchered:Registered Collection	Centre for Biodiversity Genomics
DNARC	DNARC264-19	CHARS00293-G02	DN_19_BE_2b	BOLD:AAG9776		0[n]			627[0n]	2		0[n]			0[n]			1	Yes				07-Aug-2019	Cyclopidae			Vouchered:Registered Collection	Centre for Biodiversity Genomics
DNARC	DNARC610-19	CHARS00296-D04	DN_19_BE_09a	BOLD:AAG9776		0[n]			641[0n]	2		0[n]			0[n]			1	Yes				18-Jul-2019	Cyclopidae			Vouchered:Registered Collection	Centre for Biodiversity Genomics
DNARC	DNARC612-19	CHARS00296-D06	DN_19_BE_09a	BOLD:AAG9776		0[n]			658[0n]	2		0[n]			0[n]			1	Yes				18-Jul-2019	Cyclopidae			Vouchered:Registered Collection	Centre for Biodiversity Genomics
GCHAR	GCHAR203-19	CHARS00299-B01	L#19CHARS-0015	BOLD:AAG9776	CHARS00299-B01	0[n]			658[0n]	2		0[n]			0[n]			1	Yes				06-Jul-2019	Cyclopidae			Vouchered:Registered Collection	Centre for Biodiversity Genomics
GCHAR	GCHAR204-19	CHARS00299-B02	L#19CHARS-0015	BOLD:AAG9776	CHARS00299-B02	0[n]			658[0n]	2		0[n]			0[n]			1	Yes				06-Jul-2019	Cyclopidae			Vouchered:Registered Collection	Centre for Biodiversity Genomics
GCHAR	GCHAR205-19	CHARS00299-B03	L#19CHARS-0015	BOLD:AAG9776	CHARS00299-B03	0[n]			658[0n]	2		0[n]			0[n]			1	Yes				06-Jul-2019	Cyclopidae			Vouchered:Registered Collection	Centre for Biodiversity Genomics
GCHAR	GCHAR206-19	CHARS00299-B04	L#19CHARS-0015	BOLD:AAG9776	CHARS00299-B04	0[n]			658[0n]	2		0[n]			0[n]			1	Yes				06-Jul-2019	Cyclopidae			Vouchered:Registered Collection	Centre for Biodiversity Genomics
GCHAR	GCHAR207-19	CHARS00299-B05	L#19CHARS-0015	BOLD:AAG9776	CHARS00299-B05	0[n]			658[0n]	2		0[n]			0[n]			1	Yes				06-Jul-2019	Cyclopidae			Vouchered:Registered Collection	Centre for Biodiversity Genomics
GCHAR	GCHAR208-19	CHARS00299-B06	L#19CHARS-0015	BOLD:AAG9776	CHARS00299-B06	0[n]			658[0n]	2		0[n]			0[n]			1	Yes				06-Jul-2019	Cyclopidae			Vouchered:Registered Collection	Centre for Biodiversity Genomics
GCHAR	GCHAR209-19	CHARS00299-B07	L#19CHARS-0015	BOLD:AAG9776	CHARS00299-B07	0[n]			648[2n]	2		0[n]			0[n]			1	Yes				06-Jul-2019	Cyclopidae			Vouchered:Registered Collection	Centre for Biodiversity Genomics
GCHAR	GCHAR210-19	CHARS00299-B08	L#19CHARS-0015	BOLD:AAG9776	CHARS00299-B08	0[n]			658[0n]	2		0[n]			0[n]			1	Yes				06-Jul-2019	Cyclopidae			Vouchered:Registered Collection	Centre for Biodiversity Genomics
GCHAR	GCHAR217-19	CHARS00299-C03	L#19CHARS-0305	BOLD:AAG9776	CHARS00299-C03	0[n]			658[2n]	2		0[n]			0[n]			1	Yes				10-Aug-2019	Cyclopidae			Vouchered:Registered Collection	Centre for Biodiversity Genomics
GCHAR	GCHAR219-19	CHARS00299-C05	L#19CHARS-0305	BOLD:AAG9776	CHARS00299-C05	0[n]			658[0n]	2		0[n]			0[n]			1	Yes				10-Aug-2019	Cyclopidae			Vouchered:Registered Collection	Centre for Biodiversity Genomics
GCHAR	GCHAR259-19	CHARS00299-F09	L#19CHARS-0164	BOLD:AAG9776	CHARS00299-F09	0[n]			658[0n]	2		0[n]			0[n]			1	Yes				26-Jul-2019	Cyclopidae			Vouchered:Registered Collection	Centre for Biodiversity Genomics
GCHAR	GCHAR282-19	CHARS00299-H08	L#19CHARS-0342	BOLD:AAG9776	CHARS00299-H08	0[n]			658[0n]	2		0[n]			0[n]			1	Yes				17-Aug-2019	Cyclopidae			Vouchered:Registered Collection	Centre for Biodiversity Genomics
GCHAR	GCHAR283-19	CHARS00299-H09	L#19CHARS-0342	BOLD:AAG9776	CHARS00299-H09	0[n]			658[0n]	2		0[n]			0[n]			1	Yes				17-Aug-2019	Cyclopidae			Vouchered:Registered Collection	Centre for Biodiversity Genomics
GCHAR	GCHAR1079-19	CHARS00336-A08	L#19CHARS-0276	BOLD:AAG9776		0[n]			627[0n]	2		0[n]			0[n]			1	Yes				07-Aug-2019	Cyclopidae			Vouchered:Registered Collection	Centre for Biodiversity Genomics
GCHAR	GCHAR1138-19	CHARS00337-D07	L#19CHARS-0279	BOLD:AAG9776		0[n]			632[1n]	2		0[n]			0[n]			1	Yes				07-Aug-2019	Cyclopidae			Vouchered:Registered Collection	Centre for Biodiversity Genomics
GCHAR	GCHAR1139-19	CHARS00337-D08	L#19CHARS-0279	BOLD:AAG9776		0[n]			654[0n]	2		0[n]			0[n]			1	Yes				07-Aug-2019	Cyclopidae			Vouchered:Registered Collection	Centre for Biodiversity Genomics
GCHAR	GCHAR1173-19	CHARS00337-G06	L#19CHARS-0341	BOLD:AAG9776		0[n]			571[0n]	2		0[n]			0[n]			1	Yes				17-Aug-2019	Cyclopidae			Vouchered:Registered Collection	Centre for Biodiversity Genomics
GCHAR	GCHAR1188-19	CHARS00337-H09	L#19CHARS-0332	BOLD:AAG9776		0[n]			645[0n]	2		0[n]			0[n]			1	Yes				15-Aug-2019	Cyclopidae			Vouchered:Registered Collection	Centre for Biodiversity Genomics
GCHAR	GCHAR1370-19	CHARS00339-B03	L#19CHARS-0333	BOLD:AAG9776		0[n]			627[0n]	2		0[n]			0[n]			1	Yes				15-Aug-2019	Cyclopidae			Vouchered:Registered Collection	Centre for Biodiversity Genomics
GCHAR	GCHAR1372-19	CHARS00339-B05	L#19CHARS-0333	BOLD:AAG9776		0[n]			658[1n]	2		0[n]			0[n]			1	Yes				15-Aug-2019	Cyclopidae			Vouchered:Registered Collection	Centre for Biodiversity Genomics
GCHAR	GCHAR1374-19	CHARS00339-B07	L#19CHARS-0304	BOLD:AAG9776		0[n]			655[0n]	2		0[n]			0[n]			1	Yes				10-Aug-2019	Cyclopidae			Vouchered:Registered Collection	Centre for Biodiversity Genomics
GCHAR	GCHAR1376-19	CHARS00339-B09	L#19CHARS-0304	BOLD:AAG9776		0[n]			627[1n]	2		0[n]			0[n]			1	Yes				10-Aug-2019	Cyclopidae			Vouchered:Registered Collection	Centre for Biodiversity Genomics
GCHAR	GCHAR1384-19	CHARS00339-C05	L#19CHARS-0321	BOLD:AAG9776		0[n]			655[0n]	2		0[n]			0[n]			1	Yes				14-Aug-2019	Cyclopidae			Vouchered:Registered Collection	Centre for Biodiversity Genomics
DNARA	DNARA682-21	BIOUG74688-B05	DN_21_BE_32a	BOLD:AAG9776	BIOUG74688-B05	0[n]			631[0n]	2		0[n]			0[n]			1	Yes				26-Jul-2021	Cyclopidae			Vouchered:Registered Collection	Centre for Biodiversity Genomics
DNARA	DNARA739-21	BIOUG74688-G02	DN_21_BE_24a	BOLD:AAG9776	BIOUG74688-G02	0[n]			658[0n]	2		0[n]			0[n]			1	Yes				21-Jul-2021	Cyclopidae			Vouchered:Registered Collection	Centre for Biodiversity Genomics
DNARA	DNARA740-21	BIOUG74688-G03	DN_21_BE_24a	BOLD:AAG9776	BIOUG74688-G03	0[n]			658[0n]	2		0[n]			0[n]			1	Yes				21-Jul-2021	Cyclopidae			Vouchered:Registered Collection	Centre for Biodiversity Genomics
DNARA	DNARA741-21	BIOUG74688-G04	DN_21_BE_24a	BOLD:AAG9776	BIOUG74688-G04	0[n]			658[0n]	2		0[n]			0[n]			1	Yes				21-Jul-2021	Cyclopidae			Vouchered:Registered Collection	Centre for Biodiversity Genomics
DNARA	DNARA742-21	BIOUG74688-G05	DN_21_BE_24a	BOLD:AAG9776	BIOUG74688-G05	0[n]			658[0n]	2		0[n]			0[n]			1	Yes				21-Jul-2021	Cyclopidae			Vouchered:Registered Collection	Centre for Biodiversity Genomics
DNARA	DNARA743-21	BIOUG74688-G06	DN_21_BE_24a	BOLD:AAG9776	BIOUG74688-G06	0[n]			658[0n]	2		0[n]			0[n]			1	Yes				21-Jul-2021	Cyclopidae			Vouchered:Registered Collection	Centre for Biodiversity Genomics
DNARA	DNARA744-21	BIOUG74688-G07	DN_21_BE_24a	BOLD:AAG9776	BIOUG74688-G07	0[n]			658[0n]	2		0[n]			0[n]			1	Yes				21-Jul-2021	Cyclopidae			Vouchered:Registered Collection	Centre for Biodiversity Genomics
DNARA	DNARA754-21	BIOUG74688-H05	DN_21_BE_23a	BOLD:AAG9776	BIOUG74688-H05	0[n]			658[0n]	2		0[n]			0[n]			1	Yes				21-Jul-2021	Cyclopidae			Vouchered:Registered Collection	Centre for Biodiversity Genomics
DNARA	DNARA755-21	BIOUG74688-H06	DN_21_BE_23a	BOLD:AAG9776	BIOUG74688-H06	0[n]			658[0n]	2		0[n]			0[n]			1	Yes				21-Jul-2021	Cyclopidae			Vouchered:Registered Collection	Centre for Biodiversity Genomics
DNARA	DNARA756-21	BIOUG74688-H07	DN_21_BE_23a	BOLD:AAG9776	BIOUG74688-H07	0[n]			658[0n]	2		0[n]			0[n]			1	Yes				21-Jul-2021	Cyclopidae			Vouchered:Registered Collection	Centre for Biodiversity Genomics
DNARA	DNARA875-21	BIOUG74690-B08	DN_21_BE_49a	BOLD:AAG9776	BIOUG74690-B08	0[n]			658[0n]	2		0[n]			0[n]			1	Yes				26-Aug-2021	Cyclopidae			Vouchered:Registered Collection	Centre for Biodiversity Genomics
DNARA	DNARA880-21	BIOUG74690-C01	DN_21_BE_49a	BOLD:AAG9776	BIOUG74690-C01	0[n]			658[0n]	2		0[n]			0[n]			1	Yes				26-Aug-2021	Cyclopidae			Vouchered:Registered Collection	Centre for Biodiversity Genomics
DNARA	DNARA881-21	BIOUG74690-C02	DN_21_BE_49a	BOLD:AAG9776	BIOUG74690-C02	0[n]			658[0n]	2		0[n]			0[n]			1	Yes				26-Aug-2021	Cyclopidae			Vouchered:Registered Collection	Centre for Biodiversity Genomics
DNARA	DNARA882-21	BIOUG74690-C03	DN_21_BE_49a	BOLD:AAG9776	BIOUG74690-C03	0[n]			658[0n]	2		0[n]			0[n]			1	Yes				26-Aug-2021	Cyclopidae			Vouchered:Registered Collection	Centre for Biodiversity Genomics
DNARA	DNARA913-21	BIOUG74690-E10	DN_21_PL_24a	BOLD:AAG9776	BIOUG74690-E10	0[n]			658[0n]	2		0[n]			0[n]			1	Yes				21-Jul-2021	Cyclopidae			Vouchered:Registered Collection	Centre for Biodiversity Genomics
DNARA	DNARA914-21	BIOUG74690-E11	DN_21_PL_24a	BOLD:AAG9776	BIOUG74690-E11	0[n]			627[0n]	2		0[n]			0[n]			1	Yes				21-Jul-2021	Cyclopidae			Vouchered:Registered Collection	Centre for Biodiversity Genomics
DNARA	DNARA931-21	BIOUG74690-G04	DN_21_BE_20b	BOLD:AAG9776	BIOUG74690-G04	0[n]			613[0n]	2		0[n]			0[n]			1	Yes				16-Aug-2021	Cyclopidae			Vouchered:Registered Collection	Centre for Biodiversity Genomics
DNARA	DNARA2112-21	BIOUG74672-B10	DN_21_BE_33a	BOLD:AAG9776	BIOUG74672-B10	0[n]			647[0n]	2		0[n]			0[n]			1	Yes				27-Jul-2021	Cyclopidae			Vouchered:Registered Collection	Centre for Biodiversity Genomics
DNARA	DNARA2121-21	BIOUG74672-C07	DN_21_BE_33a	BOLD:AAG9776	BIOUG74672-C07	0[n]			620[1n]	2		0[n]			0[n]			1	Yes				27-Jul-2021	Cyclopidae			Vouchered:Registered Collection	Centre for Biodiversity Genomics
DNARA	DNARA2122-21	BIOUG74672-C08	DN_21_BE_33a	BOLD:AAG9776	BIOUG74672-C08	0[n]			616[0n]	2		0[n]			0[n]			1	Yes				27-Jul-2021	Cyclopidae			Vouchered:Registered Collection	Centre for Biodiversity Genomics
DNARA	DNARA2123-21	BIOUG74672-C09	DN_21_BE_33a	BOLD:AAG9776	BIOUG74672-C09	0[n]			658[0n]	2		0[n]			0[n]			1	Yes				27-Jul-2021	Cyclopidae			Vouchered:Registered Collection	Centre for Biodiversity Genomics
DNARA	DNARA2153-21	BIOUG74672-F03	DN_21_BE_26a	BOLD:AAG9776	BIOUG74672-F03	0[n]			658[0n]	2		0[n]			0[n]			1	Yes				24-Jul-2021	Cyclopidae			Vouchered:Registered Collection	Centre for Biodiversity Genomics
DNARA	DNARA2154-21	BIOUG74672-F04	DN_21_BE_26a	BOLD:AAG9776	BIOUG74672-F04	0[n]			658[0n]	2		0[n]			0[n]			1	Yes				24-Jul-2021	Cyclopidae			Vouchered:Registered Collection	Centre for Biodiversity Genomics
DNARA	DNARA2155-21	BIOUG74672-F05	DN_21_BE_26a	BOLD:AAG9776	BIOUG74672-F05	0[n]			577[4n]	2		0[n]			0[n]			1	No				24-Jul-2021	Cyclopidae			Vouchered:Registered Collection	Centre for Biodiversity Genomics
DNARA	DNARA2156-21	BIOUG74672-F06	DN_21_BE_26a	BOLD:AAG9776	BIOUG74672-F06	0[n]			658[2n]	2		0[n]			0[n]			1	Yes				24-Jul-2021	Cyclopidae			Vouchered:Registered Collection	Centre for Biodiversity Genomics
DNARA	DNARA2347-21	BIOUG74674-F07	DN_21_PL_45a	BOLD:AAG9776	BIOUG74674-F07	0[n]			658[0n]	2		0[n]			0[n]			1	Yes				12-Aug-2021	Cyclopidae			Vouchered:Registered Collection	Centre for Biodiversity Genomics
DNARA	DNARA2348-21	BIOUG74674-F08	DN_21_PL_45a	BOLD:AAG9776	BIOUG74674-F08	0[n]			627[0n]	2		0[n]			0[n]			1	Yes				12-Aug-2021	Cyclopidae			Vouchered:Registered Collection	Centre for Biodiversity Genomics
DNARA	DNARA2476-21	BIOUG74676-A06	DN_21_BE_22	BOLD:AAG9776	BIOUG74676-A06	0[n]			658[0n]	2		0[n]			0[n]			1	Yes				20-Jul-2021	Cyclopidae			Vouchered:Registered Collection	Centre for Biodiversity Genomics
DNARA	DNARA2477-21	BIOUG74676-A07	DN_21_BE_22	BOLD:AAG9776	BIOUG74676-A07	0[n]			658[0n]	2		0[n]			0[n]			1	Yes				20-Jul-2021	Cyclopidae			Vouchered:Registered Collection	Centre for Biodiversity Genomics
DNARA	DNARA2478-21	BIOUG74676-A08	DN_21_BE_22	BOLD:AAG9776	BIOUG74676-A08	0[n]			658[0n]	2		0[n]			0[n]			1	Yes				20-Jul-2021	Cyclopidae			Vouchered:Registered Collection	Centre for Biodiversity Genomics
DNARA	DNARA2479-21	BIOUG74676-A09	DN_21_BE_22	BOLD:AAG9776	BIOUG74676-A09	0[n]			658[0n]	2		0[n]			0[n]			1	Yes				20-Jul-2021	Cyclopidae			Vouchered:Registered Collection	Centre for Biodiversity Genomics
DNARA	DNARA2480-21	BIOUG74676-A10	DN_21_BE_22	BOLD:AAG9776	BIOUG74676-A10	0[n]			648[0n]	2		0[n]			0[n]			1	Yes				20-Jul-2021	Cyclopidae			Vouchered:Registered Collection	Centre for Biodiversity Genomics
DNARA	DNARA2481-21	BIOUG74676-A11	DN_21_BE_22	BOLD:AAG9776	BIOUG74676-A11	0[n]			658[0n]	2		0[n]			0[n]			1	Yes				20-Jul-2021	Cyclopidae			Vouchered:Registered Collection	Centre for Biodiversity Genomics
DNARA	DNARA2509-21	BIOUG74676-D03	DN_21_PL_29a	BOLD:AAG9776	BIOUG74676-D03	0[n]			524[3n]	2		0[n]			0[n]			1	No				26-Jul-2021	Cyclopidae			Vouchered:Registered Collection	Centre for Biodiversity Genomics
DNARA	DNARA2684-21	BIOUG74678-B12	DN_21_BE_19b	BOLD:AAG9776	BIOUG74678-B12	0[n]			638[0n]	2		0[n]			0[n]			1	Yes				16-Aug-2021	Cyclopidae			Vouchered:Registered Collection	Centre for Biodiversity Genomics
DNARA	DNARA2686-21	BIOUG74678-C02	DN_21_BE_19b	BOLD:AAG9776	BIOUG74678-C02	0[n]			640[0n]	2		0[n]			0[n]			1	Yes				16-Aug-2021	Cyclopidae			Vouchered:Registered Collection	Centre for Biodiversity Genomics
DNARA	DNARA2687-21	BIOUG74678-C03	DN_21_BE_19b	BOLD:AAG9776	BIOUG74678-C03	0[n]			639[0n]	2		0[n]			0[n]			1	Yes				16-Aug-2021	Cyclopidae			Vouchered:Registered Collection	Centre for Biodiversity Genomics
DNARA	DNARA2689-21	BIOUG74678-C05	DN_21_BE_19b	BOLD:AAG9776	BIOUG74678-C05	0[n]			638[0n]	2		0[n]			0[n]			1	Yes				16-Aug-2021	Cyclopidae			Vouchered:Registered Collection	Centre for Biodiversity Genomics
DNARA	DNARA2693-21	BIOUG74678-C09	DN_21_BE_19b	BOLD:AAG9776	BIOUG74678-C09	0[n]			637[0n]	2		0[n]			0[n]			1	Yes				16-Aug-2021	Cyclopidae			Vouchered:Registered Collection	Centre for Biodiversity Genomics
DNARA	DNARA2971-21	BIOUG74681-C02	DN_21_PL_26a	BOLD:AAG9776	BIOUG74681-C02	0[n]			647[0n]	2		0[n]			0[n]			1	Yes				24-Jul-2021	Cyclopidae			Vouchered:Registered Collection	Centre for Biodiversity Genomics
DNARA	DNARA2972-21	BIOUG74681-C03	DN_21_PL_26a	BOLD:AAG9776	BIOUG74681-C03	0[n]			650[0n]	2		0[n]			0[n]			1	Yes				24-Jul-2021	Cyclopidae			Vouchered:Registered Collection	Centre for Biodiversity Genomics
DNARA	DNARA3103-21	BIOUG74682-F03	DN_21_BE_19a	BOLD:AAG9776	BIOUG74682-F03	0[n]			620[1n]	2		0[n]			0[n]			1	Yes				19-Jul-2021	Cyclopidae			Vouchered:Registered Collection	Centre for Biodiversity Genomics
DNARA	DNARA3104-21	BIOUG74682-F04	DN_21_BE_19a	BOLD:AAG9776	BIOUG74682-F04	0[n]			620[1n]	2		0[n]			0[n]			1	Yes				19-Jul-2021	Cyclopidae			Vouchered:Registered Collection	Centre for Biodiversity Genomics
DNARA	DNARA3358-21	BIOUG74685-C09	DN_21_PL_20a	BOLD:AAG9776	BIOUG74685-C09	0[n]			658[0n]	2		0[n]			0[n]			1	Yes				19-Jul-2021	Cyclopidae			Vouchered:Registered Collection	Centre for Biodiversity Genomics
DNARA	DNARA3380-21	BIOUG74685-E07	DN_21_BE_20a	BOLD:AAG9776	BIOUG74685-E07	0[n]			658[0n]	2		0[n]			0[n]			1	Yes				19-Jul-2021	Cyclopidae			Vouchered:Registered Collection	Centre for Biodiversity Genomics
DNARA	DNARA3381-21	BIOUG74685-E08	DN_21_BE_20a	BOLD:AAG9776	BIOUG74685-E08	0[n]			658[0n]	2		0[n]			0[n]			1	Yes				19-Jul-2021	Cyclopidae			Vouchered:Registered Collection	Centre for Biodiversity Genomics
DNARA	DNARA3382-21	BIOUG74685-E09	DN_21_BE_20a	BOLD:AAG9776	BIOUG74685-E09	0[n]			658[0n]	2		0[n]			0[n]			1	Yes				19-Jul-2021	Cyclopidae			Vouchered:Registered Collection	Centre for Biodiversity Genomics
DNARA	DNARA3383-21	BIOUG74685-E10	DN_21_BE_20a	BOLD:AAG9776	BIOUG74685-E10	0[n]			658[0n]	2		0[n]			0[n]			1	Yes				19-Jul-2021	Cyclopidae			Vouchered:Registered Collection	Centre for Biodiversity Genomics
DNARA	DNARA3386-21	BIOUG74685-F01	DN_21_BE_20a	BOLD:AAG9776	BIOUG74685-F01	0[n]			658[0n]	2		0[n]			0[n]			1	Yes				19-Jul-2021	Cyclopidae			Vouchered:Registered Collection	Centre for Biodiversity Genomics
DNARA	DNARA3401-21	BIOUG74685-G04	DN_21_BE_24a	BOLD:AAG9776	BIOUG74685-G04	0[n]			658[0n]	2		0[n]			0[n]			1	Yes				21-Jul-2021	Cyclopidae			Vouchered:Registered Collection	Centre for Biodiversity Genomics
GJOA	GJOA3571-21	BIOUG76578-B06	L#21GJOA-0007	BOLD:AAG9776	BIOUG76578-B06	0[n]			658[4n]	2		0[n]			0[n]			1	Yes				18-Jul-2021	Cyclopidae			Vouchered:Registered Collection	Centre for Biodiversity Genomics
GJOA	GJOA3574-21	BIOUG76578-B09	L#21GJOA-0007	BOLD:AAG9776	BIOUG76578-B09	0[n]			658[2n]	2		0[n]			0[n]			1	Yes				18-Jul-2021	Cyclopidae			Vouchered:Registered Collection	Centre for Biodiversity Genomics
KUGA	KUGA141-21	BIOUG76578-H09	L#21KUGA-0073	BOLD:AAG9776	BIOUG76578-H09	0[n]			658[2n]	2		0[n]			0[n]			1	Yes				10-Jul-2021	Cyclopidae			Vouchered:Registered Collection	Centre for Biodiversity Genomics
TALOA	TALOA5309-23	BIOUG98438-F04	L#22TALO-0025	BOLD:AAG9776	BIOUG98438-F04	0[n]			658[0n]	2		0[n]			0[n]			1	Yes				16-Jul-2022	Cyclopidae			Vouchered:Registered Collection	Centre for Biodiversity Genomics
TALOA	TALOA5310-23	BIOUG98438-F05	L#22TALO-0025	BOLD:AAG9776	BIOUG98438-F05	0[n]			658[0n]	2		0[n]			0[n]			1	Yes				16-Jul-2022	Cyclopidae			Vouchered:Registered Collection	Centre for Biodiversity Genomics
TALOA	TALOA5312-23	BIOUG98438-F07	L#22TALO-0025	BOLD:AAG9776	BIOUG98438-F07	0[n]			658[0n]	2		0[n]			0[n]			1	Yes				16-Jul-2022	Cyclopidae			Vouchered:Registered Collection	Centre for Biodiversity Genomics
TALOA	TALOA5313-23	BIOUG98438-F08	L#22TALO-0025	BOLD:AAG9776	BIOUG98438-F08	0[n]			658[0n]	2		0[n]			0[n]			1	Yes				16-Jul-2022	Cyclopidae			Vouchered:Registered Collection	Centre for Biodiversity Genomics
TALOA	TALOA5314-23	BIOUG98438-F09	L#22TALO-0025	BOLD:AAG9776	BIOUG98438-F09	0[n]			658[0n]	2		0[n]			0[n]			1	Yes				16-Jul-2022	Cyclopidae			Vouchered:Registered Collection	Centre for Biodiversity Genomics
SACOP	DSMAX519-06	CHU-CRU-0976	CHU-CRU-0976	BOLD:AAG9773		0[n]			636[1n]			0[n]			0[n]			1	No				23-Aug-2006	Cyclopidae			DNA/Tissue Vouchered Only	Centre for Biodiversity Genomics	<VERBATIM LOCALITY>||58.458|-93.52|</VERBATIM LOCALITY>
SACOP	DSMAX525-06	CHU-CRU-0982	CHU-CRU-0982	BOLD:AAG9773		0[n]			658[6n]			0[n]			0[n]			1	No				23-Aug-2006	Cyclopidae			DNA/Tissue Vouchered Only	Centre for Biodiversity Genomics	<VERBATIM LOCALITY>||58.458|-93.52|</VERBATIM LOCALITY>
SACOP	DSMAX531-06	CHU-CRU-0988	CHU-CRU-0988	BOLD:AAG9773		0[n]			633[0n]			0[n]			0[n]			1	No				23-Aug-2006	Cyclopidae			DNA/Tissue Vouchered Only	Centre for Biodiversity Genomics	<VERBATIM LOCALITY>||58.458|-93.52|</VERBATIM LOCALITY>
SACOP	DSMAX537-06	CHU-CRU-0994	CHU-CRU-0994	BOLD:AAG9773		0[n]			658[0n]			0[n]			0[n]			1	No				23-Aug-2006	Cyclopidae			DNA/Tissue Vouchered Only	Centre for Biodiversity Genomics	<VERBATIM LOCALITY>||58.458|-93.52|</VERBATIM LOCALITY>
OZFWZ	OZFWZ290-11	BIOUG00922-A05	L#10PROBE-1138	BOLD:AAG9773	BIOUG00922-A05	0[n]			655[0n]	2		0[n]			0[n]			1	Yes				13-Jun-2010	Cyclopidae	A	ECRK-EPDE-1|standing riverine	E-Vouchered:DNA/Tissue+Photo	Centre for Biodiversity Genomics	Substrate: Gravel and decaying organic material (not thermalkarst). Vegetation: Aquatc plants. Depth: 10cm 1m from shore. Kick net/plankton tow.
OZFWZ	OZFWZ301-11	BIOUG00922-B04	L#10PROBE-1226	BOLD:AAG9773	BIOUG00922-B04	0[n]			624[0n]	2		0[n]			0[n]			1	Yes				09-Jun-2010	Cyclopidae	A	RAMT-SGVL-1|bluff pond	E-Vouchered:DNA/Tissue+Photo	Centre for Biodiversity Genomics	Substrate: Rock and decaying organic material. Vegetation: n/a. Depth: 7cm. Kick net/plankton tow.
OZFWZ	OZFWZ302-11	BIOUG00922-B05	L#10PROBE-1233	BOLD:AAG9773	BIOUG00922-B05	0[n]			655[0n]	2		0[n]			0[n]			1	Yes				12-Jun-2010	Cyclopidae	A	BLFC-P#52-1|bluff pond	E-Vouchered:DNA/Tissue+Photo	Centre for Biodiversity Genomics	Substrate: Rock and decaying organic material. Vegetation: Reed, willow and aquatic plants. Depth: 18cm. Kick net/plankton tow.
OZFWZ	OZFWZ305-11	BIOUG00922-B08	L#10PROBE-1256	BOLD:AAG9773	BIOUG00922-B08	0[n]			655[0n]	2		0[n]			0[n]			1	Yes				02-Jul-2010	Cyclopidae	A	GUNR-LAKE-1|bluff pond	E-Vouchered:DNA/Tissue+Photo	Centre for Biodiversity Genomics	Substrate: Shale rock with sand. Vegetation: n/a. Depth: 33cm. Kick net/plankton tow.
JMCRU	OZFWZ315-11	BIOUG00922-C06	L#110509-OZ003	BOLD:AAG9773	BIOUG00922-C06	0[n]			628[0n]	2		0[n]			0[n]			1	Yes				09-May-2011	Cyclopidae	A	BLFB-P#03-2|	E-Vouchered:DNA/Tissue+Photo	Centre for Biodiversity Genomics	Substrate: Rock with decaying organic material overlay. Veg: n/a. Depth: 17cm. Kick net/plankton tow.
OZFWC	OZFWC305-11	BIOUG00334-A02	110725-CHUFW14-SB1	BOLD:AAG9773		0[n]			603[0n]	1		0[n]			0[n]			1	No				25-Jul-2011	Cyclopidae		FW14B|tundra pond		Centre for Biodiversity Genomics	Small, drying up, surrounded by vegetation/willows plankton tow 1 benthic tow
OZFWC	OZFWC662-12	BIOUG01702-G02	110729-CHUFW30-SB1	BOLD:AAG9773		0[n]			646[0n]	2		0[n]			0[n]			1	Yes				29-Jul-2011	Cyclopidae		FW30B	E-Vouchered:DNA/Tissue+Photo	Centre for Biodiversity Genomics	Deeper pond 250um plankton tow 1 benthic tow
BIOAI	BIOAI101-14	BIOUG09923-A06	L#12BIOBUS-0164	BOLD:AAG9773	BIOUG09923-A06	0[n]			602[0n]	1	MF746449	0[n]			0[n]				No				09-Jun-2012	Cyclopidae		Jasper NP	Vouchered:Registered Collection	Centre for Biodiversity Genomics	Freshwater sampling|heavy rain
BIOAI	BIOAI184-14	BIOUG09923-H05	L#12BIOBUS-1088	BOLD:AAG9773	BIOUG09923-H05	0[n]			602[0n]	1	MF743008	0[n]			0[n]				No				20-Jul-2012	Cyclopidae		Jasper NP	Vouchered:Registered Collection	Centre for Biodiversity Genomics	freshwater sampling|overcast|27C
BIOZO	BIOZO004-14	BIOUG09716-A04	L#12BIOBUS-1088	BOLD:AAG9773	BIOUG09716-A04	0[n]			658[0n]	2	MF750246	0[n]			0[n]				Yes				20-Jul-2012	Cyclopidae		Jasper NP	Vouchered:Registered Collection	Centre for Biodiversity Genomics	freshwater sampling|overcast|27C
BIOZO	BIOZO010-14	BIOUG09716-A10	L#12BIOBUS-1088	BOLD:AAG9773	BIOUG09716-A10	0[n]			658[0n]	2	MF745897	0[n]			0[n]				Yes				20-Jul-2012	Cyclopidae		Jasper NP	Vouchered:Registered Collection	Centre for Biodiversity Genomics	freshwater sampling|overcast|27C
BIOZO	BIOZO020-14	BIOUG09716-B08	L#12BIOBUS-1088	BOLD:AAG9773	BIOUG09716-B08	0[n]			658[0n]	2	MF746035	0[n]			0[n]				Yes				20-Jul-2012	Cyclopidae		Jasper NP	Vouchered:Registered Collection	Centre for Biodiversity Genomics	freshwater sampling|overcast|27C
BIOZO	BIOZO026-14	BIOUG09716-C02	L#12BIOBUS-1088	BOLD:AAG9773	BIOUG09716-C02	0[n]			631[0n]	2	MF749001	0[n]			0[n]				Yes				20-Jul-2012	Cyclopidae		Jasper NP	DNA/Tissue Vouchered Only	Centre for Biodiversity Genomics	freshwater sampling|overcast|27C
BIOZO	BIOZO047-14	BIOUG09716-D11	L#12BIOBUS-1088	BOLD:AAG9773	BIOUG09716-D11	0[n]			658[0n]	2	MF749481	0[n]			0[n]				Yes				20-Jul-2012	Cyclopidae		Jasper NP	DNA/Tissue Vouchered Only	Centre for Biodiversity Genomics	freshwater sampling|overcast|27C
BIOZO	BIOZO059-14	BIOUG09716-E11	L#12BIOBUS-1088	BOLD:AAG9773	BIOUG09716-E11	0[n]			658[0n]	2	MF744621	0[n]			0[n]				Yes				20-Jul-2012	Cyclopidae		Jasper NP	DNA/Tissue Vouchered Only	Centre for Biodiversity Genomics	freshwater sampling|overcast|27C
BIOZO	BIOZO065-14	BIOUG09716-F05	L#12BIOBUS-1088	BOLD:AAG9773	BIOUG09716-F05	0[n]			658[0n]	2	MF744509	0[n]			0[n]				Yes				20-Jul-2012	Cyclopidae		Jasper NP	DNA/Tissue Vouchered Only	Centre for Biodiversity Genomics	freshwater sampling|overcast|27C
BIOZO	BIOZO072-14	BIOUG09716-F12	L#12BIOBUS-1088	BOLD:AAG9773	BIOUG09716-F12	0[n]			658[0n]	2	MF751466	0[n]			0[n]				Yes				20-Jul-2012	Cyclopidae		Jasper NP	DNA/Tissue Vouchered Only	Centre for Biodiversity Genomics	freshwater sampling|overcast|27C
BIOZO	BIOZO092-14	BIOUG09716-H08	L#12BIOBUS-1088	BOLD:AAG9773	BIOUG09716-H08	0[n]			658[0n]	2	MF742723	0[n]			0[n]				Yes				20-Jul-2012	Cyclopidae		Jasper NP	Vouchered:Registered Collection	Centre for Biodiversity Genomics	freshwater sampling|overcast|27C
BIOZO	BIOZO145-14	BIOUG10171-E02	L#12BIOBUS-1088	BOLD:AAG9773	BIOUG10171-E02	0[n]			577[0n]	1	MF748631	0[n]			0[n]				No				20-Jul-2012	Cyclopidae		Jasper NP	Vouchered:Registered Collection	Centre for Biodiversity Genomics	freshwater sampling|overcast|27C
BIOZO	BIOZO148-14	BIOUG10171-E05	L#12BIOBUS-1088	BOLD:AAG9773	BIOUG10171-E05	0[n]			603[0n]	1	MF751087	0[n]			0[n]				No				20-Jul-2012	Cyclopidae		Jasper NP	Vouchered:Registered Collection	Centre for Biodiversity Genomics	freshwater sampling|overcast|27C
NJCGS	NJNAH001-14	NJNAH-001	NJCGS-14-01	BOLD:AAG9773		0[n]			658[0n]	2	MG936545	0[n]			0[n]			1	Yes				01-May-2013	Cyclopidae		No GS		Centre for Biodiversity Genomics
NJCGS	NJNAH002-14	NJNAH-002	NJCGS-14-02	BOLD:AAG9773		0[n]			623[1n]	2	MG936164	0[n]			0[n]			1	Yes				01-May-2013	Cyclopidae		No GS		Centre for Biodiversity Genomics
NJCGS	NJNAH003-14	NJNAH-003	NJCGS-14-03	BOLD:AAG9773		0[n]			658[0n]	2	MG936009	0[n]			0[n]			1	Yes				01-May-2013	Cyclopidae		No GS		Centre for Biodiversity Genomics
NJCGS	NJNAH004-14	NJNAH-004	NJCGS-14-04	BOLD:AAG9773		0[n]			605[0n]	2	MG936171	0[n]			0[n]			1	Yes				01-May-2013	Cyclopidae		No GS		Centre for Biodiversity Genomics
NJCGS	NJNAH005-14	NJNAH-005	NJCGS-14-05	BOLD:AAG9773		0[n]			658[0n]	2	MG936381	0[n]			0[n]			1	Yes				01-May-2013	Cyclopidae		No GS		Centre for Biodiversity Genomics
SACOP	DSMAX305-06	CHU-CRU-0762	CHU-CRU-0762	BOLD:AAG9771		0[n]			650[0n]	2		0[n]			0[n]			1	Yes				23-Aug-2006	Cyclopidae			DNA/Tissue Vouchered Only	Centre for Biodiversity Genomics	<VERBATIM LOCALITY>||58.771|-93.506|</VERBATIM LOCALITY>
SACOP	DSMAX306-06	CHU-CRU-0763	CHU-CRU-0763	BOLD:AAG9771		0[n]			650[0n]	2		0[n]			0[n]			1	Yes				23-Aug-2006	Cyclopidae			DNA/Tissue Vouchered Only	Centre for Biodiversity Genomics	<VERBATIM LOCALITY>||58.771|-93.506|</VERBATIM LOCALITY>
SACOP	DSMAX317-06	CHU-CRU-0774	CHU-CRU-0774	BOLD:AAG9771		0[n]			649[0n]	2		0[n]			0[n]			1	Yes				23-Aug-2006	Cyclopidae			DNA/Tissue Vouchered Only	Centre for Biodiversity Genomics	<VERBATIM LOCALITY>||58.771|-93.506|</VERBATIM LOCALITY>
SACOP	DSMAX318-06	CHU-CRU-0775	CHU-CRU-0775	BOLD:AAG9771		0[n]			650[0n]	2		0[n]			0[n]			1	No				23-Aug-2006	Cyclopidae			DNA/Tissue Vouchered Only	Centre for Biodiversity Genomics	<VERBATIM LOCALITY>||58.771|-93.506|</VERBATIM LOCALITY>
SACOP	DSMAX330-06	CHU-CRU-0787	CHU-CRU-0787	BOLD:AAG9771		0[n]			650[0n]	2		0[n]			0[n]			1	Yes				23-Aug-2006	Cyclopidae			DNA/Tissue Vouchered Only	Centre for Biodiversity Genomics	<VERBATIM LOCALITY>||58.771|-93.506|</VERBATIM LOCALITY>
SACOP	DSMAX336-06	CHU-CRU-0793	CHU-CRU-0793	BOLD:AAG9771		0[n]			650[0n]	2		0[n]			0[n]			1	Yes				23-Aug-2006	Cyclopidae			DNA/Tissue Vouchered Only	Centre for Biodiversity Genomics	<VERBATIM LOCALITY>||58.771|-93.845|</VERBATIM LOCALITY>
SACOP	DSMAX341-06	CHU-CRU-0798	CHU-CRU-0798	BOLD:AAG9771		0[n]			650[0n]	2		0[n]			0[n]			1	Yes				23-Aug-2006	Cyclopidae			DNA/Tissue Vouchered Only	Centre for Biodiversity Genomics	<VERBATIM LOCALITY>||58.771|-93.506|</VERBATIM LOCALITY>
SACOP	DSMAX353-06	CHU-CRU-0810	CHU-CRU-0810	BOLD:AAG9771		0[n]			650[0n]	2		0[n]			0[n]			1	Yes				23-Aug-2006	Cyclopidae			DNA/Tissue Vouchered Only	Centre for Biodiversity Genomics	<VERBATIM LOCALITY>||58.771|-93.506|</VERBATIM LOCALITY>
SACOP	DSMAX354-06	CHU-CRU-0811	CHU-CRU-0811	BOLD:AAG9771		0[n]			648[0n]	2		0[n]			0[n]			1	No				23-Aug-2006	Cyclopidae			DNA/Tissue Vouchered Only	Centre for Biodiversity Genomics	<VERBATIM LOCALITY>||58.772|-93.843|</VERBATIM LOCALITY>
SACOP	DSMAX358-06	CHU-CRU-0815	CHU-CRU-0815	BOLD:AAG9771		0[n]			650[0n]	2		0[n]			0[n]			1	Yes				23-Aug-2006	Cyclopidae			DNA/Tissue Vouchered Only	Centre for Biodiversity Genomics	<VERBATIM LOCALITY>||58.771|-93.506|</VERBATIM LOCALITY>
SACOP	DSMAX365-06	CHU-CRU-0822	CHU-CRU-0822	BOLD:AAG9771		0[n]			650[0n]	2		0[n]			0[n]			1	Yes				23-Aug-2006	Cyclopidae			DNA/Tissue Vouchered Only	Centre for Biodiversity Genomics	<VERBATIM LOCALITY>||58.771|-93.506|</VERBATIM LOCALITY>
SACOP	DSMAX366-06	CHU-CRU-0823	CHU-CRU-0823	BOLD:AAG9771		0[n]			650[1n]	2		0[n]			0[n]			1	Yes				23-Aug-2006	Cyclopidae			DNA/Tissue Vouchered Only	Centre for Biodiversity Genomics	<VERBATIM LOCALITY>||58.772|-93.843|</VERBATIM LOCALITY>
SACOP	DSMAX370-06	CHU-CRU-0827	CHU-CRU-0827	BOLD:AAG9771		0[n]			643[0n]	2		0[n]			0[n]			1	No				23-Aug-2006	Cyclopidae			DNA/Tissue Vouchered Only	Centre for Biodiversity Genomics	<VERBATIM LOCALITY>||58.771|-93.506|</VERBATIM LOCALITY>
SACOP	DSMAX376-06	CHU-CRU-0833	CHU-CRU-0833	BOLD:AAG9771		0[n]			650[1n]	2		0[n]			0[n]			1	Yes				23-Aug-2006	Cyclopidae			DNA/Tissue Vouchered Only	Centre for Biodiversity Genomics	<VERBATIM LOCALITY>||58.771|-93.506|</VERBATIM LOCALITY>
SACOP	DSMAX377-06	CHU-CRU-0834	CHU-CRU-0834	BOLD:AAG9771		0[n]			650[0n]	2		0[n]			0[n]			1	Yes				23-Aug-2006	Cyclopidae			DNA/Tissue Vouchered Only	Centre for Biodiversity Genomics	<VERBATIM LOCALITY>||58.771|-93.506|</VERBATIM LOCALITY>
SACOP	DSMAX378-06	CHU-CRU-0835	CHU-CRU-0835	BOLD:AAG9771		0[n]			650[0n]	2		0[n]			0[n]			1	Yes				23-Aug-2006	Cyclopidae			DNA/Tissue Vouchered Only	Centre for Biodiversity Genomics	<VERBATIM LOCALITY>||58.772|-93.843|</VERBATIM LOCALITY>
SACOP	DSMAX382-06	CHU-CRU-0839	CHU-CRU-0839	BOLD:AAG9771		0[n]			650[0n]	2		0[n]			0[n]			1	Yes				23-Aug-2006	Cyclopidae			DNA/Tissue Vouchered Only	Centre for Biodiversity Genomics	<VERBATIM LOCALITY>||58.771|-93.845|</VERBATIM LOCALITY>
SACOP	DSMAX388-06	CHU-CRU-0845	CHU-CRU-0845	BOLD:AAG9771		0[n]			650[0n]	2		0[n]			0[n]			1	Yes				23-Aug-2006	Cyclopidae			DNA/Tissue Vouchered Only	Centre for Biodiversity Genomics	<VERBATIM LOCALITY>||58.771|-93.506|</VERBATIM LOCALITY>
SACOP	DSMAX389-06	CHU-CRU-0846	CHU-CRU-0846	BOLD:AAG9771		0[n]			626[0n]	2		0[n]			0[n]			1	Yes				23-Aug-2006	Cyclopidae			DNA/Tissue Vouchered Only	Centre for Biodiversity Genomics	<VERBATIM LOCALITY>||58.771|-93.506|</VERBATIM LOCALITY>
SACOP	DSMAX390-06	CHU-CRU-0847	CHU-CRU-0847	BOLD:AAG9771		0[n]			650[0n]	2		0[n]			0[n]			1	Yes				23-Aug-2006	Cyclopidae			DNA/Tissue Vouchered Only	Centre for Biodiversity Genomics	<VERBATIM LOCALITY>||58.772|-93.843|</VERBATIM LOCALITY>
SACOP	DSMAX394-06	CHU-CRU-0851	CHU-CRU-0851	BOLD:AAG9771		0[n]			650[0n]	2		0[n]			0[n]			1	Yes				23-Aug-2006	Cyclopidae			DNA/Tissue Vouchered Only	Centre for Biodiversity Genomics	<VERBATIM LOCALITY>||58.771|-93.845|</VERBATIM LOCALITY>
SACOP	DSMAX395-06	CHU-CRU-0852	CHU-CRU-0852	BOLD:AAG9771		0[n]			650[0n]	2		0[n]			0[n]			1	Yes				23-Aug-2006	Cyclopidae			DNA/Tissue Vouchered Only	Centre for Biodiversity Genomics	<VERBATIM LOCALITY>||58.771|-93.845|</VERBATIM LOCALITY>
SACOP	DSMAX408-06	CHU-CRU-0865	CHU-CRU-0865	BOLD:AAG9771		0[n]			623[0n]	2		0[n]			0[n]			1	Yes				23-Aug-2006	Cyclopidae			DNA/Tissue Vouchered Only	Centre for Biodiversity Genomics	<VERBATIM LOCALITY>||58.767|-93.521|</VERBATIM LOCALITY>
SACOP	DSMAX431-06	CHU-CRU-0888	CHU-CRU-0888	BOLD:AAG9771		0[n]			650[0n]	2		0[n]			0[n]			1	Yes				23-Aug-2006	Cyclopidae			DNA/Tissue Vouchered Only	Centre for Biodiversity Genomics	<VERBATIM LOCALITY>||58.767|-93.521|</VERBATIM LOCALITY>
SACOP	DSMAX432-06	CHU-CRU-0889	CHU-CRU-0889	BOLD:AAG9771		0[n]			650[0n]	2		0[n]			0[n]			1	No				23-Aug-2006	Cyclopidae			DNA/Tissue Vouchered Only	Centre for Biodiversity Genomics	<VERBATIM LOCALITY>||58.767|-93.821|</VERBATIM LOCALITY>
SACOP	DSMAX444-06	CHU-CRU-0901	CHU-CRU-0901	BOLD:AAG9771		0[n]			650[0n]	2		0[n]			0[n]			1	Yes				23-Aug-2006	Cyclopidae			DNA/Tissue Vouchered Only	Centre for Biodiversity Genomics	<VERBATIM LOCALITY>||58.767|-93.821|</VERBATIM LOCALITY>
SACOP	DSMAX456-06	CHU-CRU-0913	CHU-CRU-0913	BOLD:AAG9771		0[n]			650[1n]	2		0[n]			0[n]			1	Yes				23-Aug-2006	Cyclopidae			DNA/Tissue Vouchered Only	Centre for Biodiversity Genomics	<VERBATIM LOCALITY>||58.767|-93.821|</VERBATIM LOCALITY>
SACOP	DSMAX468-06	CHU-CRU-0925	CHU-CRU-0925	BOLD:AAG9771		0[n]			650[0n]	2		0[n]			0[n]			1	Yes				23-Aug-2006	Cyclopidae			DNA/Tissue Vouchered Only	Centre for Biodiversity Genomics	<VERBATIM LOCALITY>||58.767|-93.821|</VERBATIM LOCALITY>
SACOP	DSMAX480-06	CHU-CRU-0937	CHU-CRU-0937	BOLD:AAG9771		0[n]			650[0n]	2		0[n]			0[n]			1	Yes				23-Aug-2006	Cyclopidae			DNA/Tissue Vouchered Only	Centre for Biodiversity Genomics	<VERBATIM LOCALITY>||58.767|-93.821|</VERBATIM LOCALITY>
SACOP	DSMAX486-06	CHU-CRU-0943	CHU-CRU-0943	BOLD:AAG9771		0[n]			650[0n]	2		0[n]			0[n]			1	Yes				23-Aug-2006	Cyclopidae			DNA/Tissue Vouchered Only	Centre for Biodiversity Genomics	<VERBATIM LOCALITY>||58.766|-93.869|</VERBATIM LOCALITY>
SACOP	SACOP027-08	08PROBE-0657	L#08PROBE-088	BOLD:AAG9771		0[n]			658[0n]	2	MG318839	0[n]			0[n]			1	Yes				09-Jul-2008	Cyclopidae		slightly greenish.	E-Vouchered:DNA/Tissue+Photo	Centre for Biodiversity Genomics	small dip net<VERBATIM LOCALITY>Buggy Pond B, near CNSC|tundra pond with lots of vegetation|58.7412|-93.823|</VERBATIM LOCALITY>
SACOP	SACOP067-08	08PROBE-0697	L#08PROBE-134	BOLD:AAG9771		0[n]			642[0n]	2	MG315933	0[n]			0[n]			1	No				09-Jul-2008	Cyclopidae		small. Pale	E-Vouchered:DNA/Tissue+Photo	Centre for Biodiversity Genomics	small dip net<VERBATIM LOCALITY>Cape Merry||58.7413|-93.8234|</VERBATIM LOCALITY>
SACOP	SACOP068-08	08PROBE-0698	L#08PROBE-134	BOLD:AAG9771		0[n]			643[0n]	2	MG318401	0[n]			0[n]			1	Yes				09-Jul-2008	Cyclopidae		small. Pale.	E-Vouchered:DNA/Tissue+Photo	Centre for Biodiversity Genomics	small dip net<VERBATIM LOCALITY>Cape Merry||58.7413|-93.8234|</VERBATIM LOCALITY>
SACOP	SACOP069-08	08PROBE-0699	L#08PROBE-139	BOLD:AAG9771		0[n]			658[0n]	2	MG315097	0[n]			0[n]			1	Yes				09-Jul-2008	Cyclopidae		small. Pale.	E-Vouchered:DNA/Tissue+Photo	Centre for Biodiversity Genomics	small dip net<VERBATIM LOCALITY>Cape Merry|Pond at fork in road on way to dock, lots of vegetation|58.7787|-94.1907|</VERBATIM LOCALITY>
SACOP	ELPPC060-09	09PROBE-02925	L#09PROBE-0923	BOLD:AAG9771		0[n]			658[0n]	4		0[n]			0[n]			1	No				24-Jul-2009	Cyclopidae		Gun Range Pool		Centre for Biodiversity Genomics	<VERBATIM LOCALITY>Gun Range Pool||58.7527|-93.9679|</VERBATIM LOCALITY>
SACOP	ELPPC061-09	09PROBE-02926	L#09PROBE-0923	BOLD:AAG9771		0[n]			658[0n]	4	GU679679-SUPPRESSED	0[n]			0[n]			1	Yes				24-Jul-2009	Cyclopidae		Gun Range Pool		Centre for Biodiversity Genomics	<VERBATIM LOCALITY>Gun Range Pool||58.7527|-93.9679|</VERBATIM LOCALITY>
SACOP	ELPPC063-09	09PROBE-02928	L#09PROBE-0923	BOLD:AAG9771		0[n]			658[0n]	4	GU679678-SUPPRESSED	0[n]			0[n]			1	Yes				24-Jul-2009	Cyclopidae		Gun Range Pool		Centre for Biodiversity Genomics	<VERBATIM LOCALITY>Gun Range Pool||58.7527|-93.9679|</VERBATIM LOCALITY>
SACOP	ELPPC071-09	09PROBE-02936	L#09PROBE-0924	BOLD:AAG9771		0[n]			658[0n]	4	GU679677-SUPPRESSED	0[n]			0[n]			1	Yes				24-Jul-2009	Cyclopidae		Goose Creek Marina (River Side)		Centre for Biodiversity Genomics	<VERBATIM LOCALITY>Goose Creek Marina|River Side|58.6635|-94.1675|</VERBATIM LOCALITY>
SACOP	ELPPC072-09	09PROBE-02937	L#09PROBE-0924	BOLD:AAG9771		0[n]			658[0n]	4	GU679676-SUPPRESSED	0[n]			0[n]			1	Yes				24-Jul-2009	Cyclopidae		Goose Creek Marina (River Side)		Centre for Biodiversity Genomics	<VERBATIM LOCALITY>Goose Creek Marina|River Side|58.6635|-94.1675|</VERBATIM LOCALITY>
SACOP	ELPPC073-09	09PROBE-02938	L#09PROBE-0924	BOLD:AAG9771		0[n]			658[0n]	4	HQ946209-SUPPRESSED	0[n]			0[n]			1	Yes				24-Jul-2009	Cyclopidae		Goose Creek Marina (River Side)		Centre for Biodiversity Genomics	<VERBATIM LOCALITY>Goose Creek Marina|River Side|58.6635|-94.1675|</VERBATIM LOCALITY>
SACOP	ELPPC094-09	09PROBE-02959	L#09PROBE-0926	BOLD:AAG9771		0[n]			658[0n]	4	GU679674-SUPPRESSED	0[n]			0[n]			1	Yes				24-Jul-2009	Cyclopidae		Goose Creek Marina (Vegetation Side)		Centre for Biodiversity Genomics	<VERBATIM LOCALITY>Goose Creek Marina|Vegetation Side|58.6627|-94.1677|</VERBATIM LOCALITY>
OZFWZ	OZFWZ286-11	BIOUG00922-A01	L#10PROBE-1102	BOLD:AAG9771	BIOUG00922-A01	0[n]			655[0n]	2		0[n]			0[n]			1	Yes				09-Jun-2010	Cyclopidae	A	ECRK-WPDE-1|bluff pond	E-Vouchered:DNA/Tissue+Photo	Centre for Biodiversity Genomics	Substrate: Rock. Vegetation: n/a. Depth: 18cm. Kick net/plankton tow.
OZFWZ	OZFWZ291-11	BIOUG00922-A06	L#10PROBE-1147	BOLD:AAG9771	BIOUG00922-A06	0[n]			655[0n]	2		0[n]			0[n]			1	Yes				14-Jun-2010	Cyclopidae	A	AFRM-EDOM-1|bluff pond	E-Vouchered:DNA/Tissue+Photo	Centre for Biodiversity Genomics	Substrate: Rock shingle. Vegetation: Reed (some). Depth: 13cm Kick net/plankton tow.
OZFWZ	OZFWZ298-11	BIOUG00922-B01	L#10PROBE-1187	BOLD:AAG9771	BIOUG00922-B01	0[n]			655[0n]	2		0[n]			0[n]			2	Yes				19-Jun-2010	Cyclopidae	A	AFRM-WDOM-1|tundra pond	E-Vouchered:DNA/Tissue+Photo	Centre for Biodiversity Genomics	Substrate: Rock and mud. Vegetation: n/a. Depth: 56cm. Kick net/plankton tow.
OZFWZ	OZFWZ299-11	BIOUG00922-B02	L#10PROBE-1217	BOLD:AAG9771	BIOUG00922-B02	0[n]			655[0n]	2		0[n]			0[n]			1	Yes				25-Jun-2010	Cyclopidae	A	AFRM-RDSP-1|tundra pond	E-Vouchered:DNA/Tissue+Photo	Centre for Biodiversity Genomics	Substrate: Rock and sand. Vegetation: Aquatic plants. Depth: 5cm. Kick net/plankton tow.
OZFWZ	OZFWZ300-11	BIOUG00922-B03	L#10PROBE-1225	BOLD:AAG9771	BIOUG00922-B03	0[n]			655[0n]	2		0[n]			0[n]			1	Yes				26-Jun-2010	Cyclopidae	A	RAMT-SGVL-1|tundra pond	E-Vouchered:DNA/Tissue+Photo	Centre for Biodiversity Genomics	Substrate: Rock and sand. Vegetation: n/a. Depth: 9cm. Kick net/plankton tow.
OZFWZ	OZFWZ303-11	BIOUG00922-B06	L#10PROBE-1246	BOLD:AAG9771	BIOUG00922-B06	0[n]			655[0n]	2		0[n]			0[n]			1	Yes				02-Jul-2010	Cyclopidae	A	GUNR-LAKE-1|bluff pond	E-Vouchered:DNA/Tissue+Photo	Centre for Biodiversity Genomics	Substrate: Decaying organic material over rock & 4m exposed rock. Vegetation: Reed. Depth: 11cm. Kick net/plankton tow.
OZFWZ	OZFWZ304-11	BIOUG00922-B07	L#10PROBE-1253	BOLD:AAG9771	BIOUG00922-B07	0[n]			655[0n]	2		0[n]			0[n]			1	Yes				02-Jul-2010	Cyclopidae	A	GUNR-TPND-1|bluff pond	E-Vouchered:DNA/Tissue+Photo	Centre for Biodiversity Genomics	Substrate: Rock and decaying organic material. Vegetation: Few reeds. Depth: 21cm. Kick net/plankton tow.
OZFWZ	OZFWZ306-11	BIOUG00922-B09	L#10PROBE-1263	BOLD:AAG9771	BIOUG00922-B09	0[n]			655[0n]	2		0[n]			0[n]			1	Yes				02-Jul-2010	Cyclopidae	A	BLFA-P#52-1|bluff pond	E-Vouchered:DNA/Tissue+Photo	Centre for Biodiversity Genomics	Substrate: Rock. Vegetation: Reed. Depth: 27cm. Kick net/plankton tow.
OZFWZ	OZFWZ308-11	BIOUG00922-B11	L#10PROBE-1272	BOLD:AAG9771	BIOUG00922-B11	0[n]			655[0n]	2		0[n]			0[n]			1	Yes				04-Jul-2010	Cyclopidae	I	BLFA-P#59-1|stream	E-Vouchered:DNA/Tissue+Photo	Centre for Biodiversity Genomics	Substrate: Rock and decaying organic material. Vegetation: n/a. Depth: 49cm. Kick net/plankton tow.
OZFWC	OZFWC142-11	BIOUG01320-C05	110723-CHUFW05-SH1	BOLD:AAG9771		0[n]			532[1n]	2		0[n]			0[n]			1	No				23-Jul-2011	Cyclopidae		FW05P|bluff pond		Centre for Biodiversity Genomics	Planktonic and benthic zones present, but quite small and lots of algae 100um hand net 1 person x 5 minutes x 8m with hand net
OZFWC	OZFWC147-11	BIOUG01320-C10	110723-CHUFW05-SH1	BOLD:AAG9771		0[n]			658[0n]	2		0[n]			0[n]			1	No				23-Jul-2011	Cyclopidae		FW05P|bluff pond		Centre for Biodiversity Genomics	Planktonic and benthic zones present, but quite small and lots of algae 100um hand net 1 person x 5 minutes x 8m with hand net
OZFWC	OZFWC154-11	BIOUG01320-D05	110723-CHUFW05-NB1	BOLD:AAG9771		0[n]			658[0n]	2		0[n]			0[n]			1	Yes				23-Jul-2011	Cyclopidae		FW05B|bluff pond		Centre for Biodiversity Genomics	Planktonic and benthic zones present, but quite small and lots of algae 100um hand net 1 person x 5 minutes x 8m with hand net
OZFWC	OZFWC288-11	BIOUG01321-G08	110725-CHUFW14-SP1	BOLD:AAG9771		0[n]			658[0n]	2		0[n]			0[n]			1	Yes				25-Jul-2011	Cyclopidae		FW14P|tundra pond		Centre for Biodiversity Genomics	Small, drying up, surrounded by vegetation/willows plankton tow 1 transect x 3 plankton tows
OZFWC	OZFWC508-12	BIOUG01701-B03	110728-CHUFW22-SH1	BOLD:AAG9771		0[n]			658[0n]	2		0[n]			0[n]			1	Yes				28-Jul-2011	Cyclopidae		FW22P	E-Vouchered:DNA/Tissue+Photo	Centre for Biodiversity Genomics	Really small, shallow pond. Little to no plankton zone 100um hand net 1 person x 1 min x 8m with hand net
OZFWC	OZFWC566-12	BIOUG01701-G01	110729-CHUFW25-SB1	BOLD:AAG9771		0[n]			605[0n]	2		0[n]			0[n]			1	Yes				29-Jul-2011	Cyclopidae		FW25B	E-Vouchered:DNA/Tissue+Photo	Centre for Biodiversity Genomics	Small, fairly shallow 100um hand net 1 person x 1 min x 3m with hand net
OZFWC	OZFWC619-12	BIOUG01702-C07	110729-CHUFW28-SP1	BOLD:AAG9771		0[n]			658[0n]	2		0[n]			0[n]			1	Yes				29-Jul-2011	Cyclopidae		FW28P	E-Vouchered:DNA/Tissue+Photo	Centre for Biodiversity Genomics	250um plankton tow 3 transects x 1 plankton tow
OZFWC	OZFWC683-12	BIOUG01702-H11	110731-CHUFW32-SP1	BOLD:AAG9771		0[n]			658[0n]	2		0[n]			0[n]			1	Yes				31-Jul-2011	Cyclopidae		FW32P	E-Vouchered:DNA/Tissue+Photo	Centre for Biodiversity Genomics	Very windy, was rainy in the morning 250um plankton tow 3 transects x 1 plankton tow
OZFWC	OZFWC753-12	BIOUG01703-F10	110731-CHUFW37-SB1	BOLD:AAG9771		0[n]			658[0n]	2		0[n]			0[n]			1	Yes				31-Jul-2011	Cyclopidae		FW37B	E-Vouchered:DNA/Tissue+Photo	Centre for Biodiversity Genomics	Very deep bluff pond 100um hand net 1 person x 2 min x 7m with hand net
OZFWC	OZFWC756-12	BIOUG01703-G01	110731-CHUFW38-SP1	BOLD:AAG9771		0[n]			658[0n]	2		0[n]			0[n]			1	Yes				31-Jul-2011	Cyclopidae		FW38P	E-Vouchered:DNA/Tissue+Photo	Centre for Biodiversity Genomics	Very silty plankton tow 250um plankton tow 3 transects x 1 plankton tow
OZFWC	OZFWC815-12	BIOUG01704-D01	110801-CHUFW40-SB1	BOLD:AAG9771		0[n]			657[0n]	2		0[n]			0[n]			1	Yes				01-Aug-2011	Cyclopidae		FW40B	E-Vouchered:DNA/Tissue+Photo	Centre for Biodiversity Genomics	Very few places where benthic scrape was possible (at periphery) 100um hand net Benthic scrape with hand net (1m)
OZFWC	OZFWC864-12	BIOUG01704-H02	110801-CHUFW42-SB1	BOLD:AAG9771		0[n]			629[0n]	2		0[n]			0[n]			1	Yes				01-Aug-2011	Cyclopidae		FW42B	E-Vouchered:DNA/Tissue+Photo	Centre for Biodiversity Genomics	3rd, 4th substrates including gravel and boulder. Large, unnamed pond, clear plankton zone. Close to mud flats. 100um hand net 1 person x 2min x 7m with hand net
OZFWC	OZFWC923-12	BIOUG01705-E02	110722-CHUFW01-SB1	BOLD:AAG9771		0[n]			574[0n]	2		0[n]			0[n]			1	No				22-Jul-2011	Cyclopidae		FW01B		Centre for Biodiversity Genomics	Lots of submergent plants, clear planktonic zone further out but close to shore there was a lot of underwater plant material. plankton tow, 250um dip net 1 transect x 1 benthic tow + 1 person x 2 minutes with D-net. Water chemistry measurements taken July 29th.
AEDNA	AEDNA669-12	CCDB-08111-A12	L#12PROBE-1317	BOLD:AAG9771	CCDB-08111-A12	0[n]			658[0n]	2	KC502586	0[n]			0[n]			1	Yes				16-Jul-2012	Cyclopidae		bluff ponds		Centre for Biodiversity Genomics	Dip net|Copepoda morphospecies 2
ZPLCA	ZPLCA011-06	PIHLIV011	PIH70506	BOLD:AAG0694		0[n]			658[1n]	2		0[n]			0[n]				Yes				07-May-2006	Cyclopidae	A
BIOZO	BIOZO036-14	BIOUG09716-C12	L#12BIOBUS-1088		BIOUG09716-C12	0[n]			521[0n]	2	MG514580	0[n]			0[n]				Yes				20-Jul-2012	Cyclopidae		Jasper NP	Vouchered:Registered Collection	Centre for Biodiversity Genomics	freshwater sampling|overcast|27C
BIOZO	BIOZO100-14	BIOUG10171-A05	L#12BIOBUS-1088		BIOUG10171-A05	0[n]			519[0n]	1	MG508354	0[n]			0[n]				No				20-Jul-2012	Cyclopidae		Jasper NP	DNA/Tissue Vouchered Only	Centre for Biodiversity Genomics	freshwater sampling|overcast|27C
MCM	MCM1331-22	CH798-A01	CH798-A01			0[n]			1278[0n]	2		0[n]			0[n]				Yes		COI-5P		31-Oct-2022	Cyclopidae	Adult			El Colegio de la Frontera Sur
MCM	MCM1332-22	CH798-A02	CH798-A02			0[n]			1440[0n]	2		0[n]			0[n]				Yes		COI-5P		31-Oct-2022	Cyclopidae	Adult			El Colegio de la Frontera Sur
MCM	MCM1333-22	CH798-A03	CH798-A03			0[n]			1244[0n]	2		0[n]			0[n]				Yes		COI-5P		31-Oct-2022	Cyclopidae	Adult			El Colegio de la Frontera Sur
MCM	MCM1334-22	CH798-A04	CH798-A04			0[n]			1374[0n]	2		0[n]			0[n]				Yes		COI-5P		31-Oct-2022	Cyclopidae	Adult			El Colegio de la Frontera Sur
MCM	MCM1335-22	CH798-A05	CH798-A05			0[n]			1347[0n]	2		0[n]			0[n]				Yes		COI-5P		31-Oct-2022	Cyclopidae	Adult			El Colegio de la Frontera Sur
MCM	MCM1336-22	CH798-A06	CH798-A06			0[n]			1258[0n]	2		0[n]			0[n]				Yes		COI-5P		31-Oct-2022	Cyclopidae	Adult			El Colegio de la Frontera Sur
MCM	MCM1337-22	CH798-A07	CH798-A07			0[n]			1371[0n]	2		0[n]			0[n]				Yes		COI-5P		31-Oct-2022	Cyclopidae	Adult			El Colegio de la Frontera Sur
MCM	MCM1338-22	CH798-A08	CH798-A08			0[n]			1205[0n]	2		0[n]			0[n]				Yes		COI-5P		31-Oct-2022	Cyclopidae	Adult			El Colegio de la Frontera Sur
MCM	MCM1340-22	CH798-A10	CH798-A10			0[n]			1307[0n]	2		0[n]			0[n]				Yes		COI-5P		31-Oct-2022	Cyclopidae	Adult			El Colegio de la Frontera Sur
MCM	MCM1341-22	CH798-A11	CH798-A11			0[n]			1301[0n]	2		0[n]			0[n]				Yes		COI-5P		31-Oct-2022	Cyclopidae	Adult			El Colegio de la Frontera Sur
MCM	MCM1342-22	CH798-A12	CH798-A12			0[n]			1357[0n]	2		0[n]			0[n]				Yes		COI-5P		31-Oct-2022	Cyclopidae	Adult			El Colegio de la Frontera Sur
CAISN	CAISN1080-13	BIOUG00343-C11	L#11CAISN-412-C11	BOLD:ACL8342		0[n]			656[0n]	2		0[n]			0[n]			5	Yes				27-Aug-2011	Cyclopina		1	E-Vouchered:DNA/Tissue+Photo	Centre for Biodiversity Genomics	bulk zooplankton 0
CAISN	CAISN1180-13	BIOUG04841-D04	L#11CAISN-414-D04	BOLD:ACL8342		0[n]			657[0n]	2		0[n]			0[n]			3	Yes				03-Aug-2012	Cyclopina		1	E-Vouchered:DNA/Tissue+Photo	Centre for Biodiversity Genomics	bulk zooplankton 0
CRCN	CRCN053-09	08BBCRU-053	L#PEL-046	BOLD:AAG9779	08BBCRU-053	0[n]			658[0n]	6	HM431495	0[n]			0[n]			1	Yes				02-Jun-2008	Cyclopinae		Point Pelee NP	E-Vouchered:DNA/Tissue+Photo	Centre for Biodiversity Genomics
RBNII	RBNII366-13	BIOUG08049-G08	ON13-C0109	BOLD:AAG9779	BIOUG08049-G08	0[n]			574[0n]	2	MF751817	0[n]			0[n]			1	Yes				14-Sep-2013	Cyclopinae		Rouge NP	Vouchered:Registered Collection	Centre for Biodiversity Genomics
RRINV	RRINV2552-15	BIOUG24026-G10	L#15RBB-006A	BOLD:AAG9779	BIOUG24026-G10	0[n]			635[0n]	2	KT706755	0[n]			0[n]				Yes				16-Aug-2015	Cyclopinae			DNA/Tissue Vouchered Only	Centre for Biodiversity Genomics
SWCHL	SWCHL1653-16	BIOUG27700-F03	L#15BIOBUS-0139	BOLD:AAG9779	BIOUG27700-F03	0[n]			658[0n]	2		0[n]			0[n]				Yes				22-Jun-2015	Cyclopinae		Charleston Lake PP	DNA/Tissue Vouchered Only	Centre for Biodiversity Genomics	Microinvertebrates A, sample 3
SWCHL	SWCHL1654-16	BIOUG27700-F04	L#15BIOBUS-0139	BOLD:AAG9779	BIOUG27700-F04	0[n]			658[0n]	2		0[n]			0[n]				Yes				22-Jun-2015	Cyclopinae		Charleston Lake PP	DNA/Tissue Vouchered Only	Centre for Biodiversity Genomics	Microinvertebrates A, sample 3
SWCHL	SWCHL1655-16	BIOUG27700-F05	L#15BIOBUS-0139	BOLD:AAG9779	BIOUG27700-F05	0[n]			658[0n]	2		0[n]			0[n]				Yes				22-Jun-2015	Cyclopinae		Charleston Lake PP	DNA/Tissue Vouchered Only	Centre for Biodiversity Genomics	Microinvertebrates A, sample 3
ZPLVI	ZPLVI057-25	CH878-E09	CHIC180724	BOLD:AGW3314	ECO-CH-Z	0[n]			657[0n]	2		0[n]			0[n]				Yes					Cyclopoida				El Colegio de la Frontera Sur, Unidad Chetumal
ZPLVI	ZPLVI065-25	CH878-F05	CHIC180724	BOLD:AGW3314	ECO-CH-Z	0[n]			501[0n]	2		0[n]			0[n]				No					Cyclopoida				El Colegio de la Frontera Sur, Unidad Chetumal
ZPLVI	ZPLVI069-25	CH878-F09	CHIC180724	BOLD:AGW3314	ECO-CH-Z	0[n]			657[0n]	2		0[n]			0[n]				Yes					Cyclopoida				El Colegio de la Frontera Sur, Unidad Chetumal
MXPLA	MXPLA069-24	CH856-E11	LUNLIT2200721	BOLD:AGC0093	ECO-CH-Z-12367	0[n]			650[0n]	2		0[n]			0[n]			1	Yes				20-Jul-2021	Cyclopoida	Adult			El Colegio de la Frontera Sur, Unidad Chetumal	Eggs sequenced
ZPLVI	ZPLVI071-25	CH878-F11	CHIC180724	BOLD:AFS5097	ECO-CH-Z	0[n]			599[0n]	2		0[n]			0[n]				No					Cyclopoida				El Colegio de la Frontera Sur, Unidad Chetumal
BHAK	BHAK7048-22	ZHAK-02176	ZHAK-02176	BOLD:AEX4841		0[n]			658[0n]	2		0[n]			0[n]			2	Yes				23-Jul-2022	Cyclopoida			E-Vouchered:DNA/Tissue+Photo	Hakai Institute
MXPLA	MXPLA008-22	CH826-H08	SPBAN_11092021	BOLD:AES0996	ECO-CH-Z-011529	0[n]			600[0n]	2		0[n]			0[n]				Yes				11-Sep-2021	Cyclopoida				El Colegio de la Frontera Sur, Unidad Chetumal
MXPLA	MXPLA010-22	CH826-H10	SPBAN_11092021	BOLD:AES0996	ECO-CH-Z-011531	0[n]			600[0n]	2		0[n]			0[n]				Yes				11-Sep-2021	Cyclopoida				El Colegio de la Frontera Sur, Unidad Chetumal
EXDB	EXDB1530-21	CH815-C05	PEDBTL1160320	BOLD:AEQ8640	ECO-CH-Z	0[n]			656[0n]	2		0[n]			0[n]			1	No				16-Mar-2020	Cyclopoida				El Colegio de la Frontera Sur, Unidad Chetumal
EXDB	EXDB1531-21	CH815-C06	PEDBTL1160320	BOLD:AEQ8640	ECO-CH-Z	0[n]			656[0n]	2		0[n]			0[n]			1	No				16-Mar-2020	Cyclopoida				El Colegio de la Frontera Sur, Unidad Chetumal
EXDB	EXDB1532-21	CH815-C07	PEDBTL1160320	BOLD:AEQ8640	ECO-CH-Z	0[n]			656[0n]	2		0[n]			0[n]			1	Yes				16-Mar-2020	Cyclopoida				El Colegio de la Frontera Sur, Unidad Chetumal
EXDB	EXDB1539-21	CH815-D02	PEDBTL1160320	BOLD:AEQ8640	ECO-CH-Z	0[n]			656[0n]	2		0[n]			0[n]			1	Yes				16-Mar-2020	Cyclopoida				El Colegio de la Frontera Sur, Unidad Chetumal
EXDB	EXDB1549-21	CH815-D12	PEDBTL1160320	BOLD:AEQ8640	ECO-CH-Z	0[n]			656[0n]	2		0[n]			0[n]			1	Yes				16-Mar-2020	Cyclopoida				El Colegio de la Frontera Sur, Unidad Chetumal
EXDB	EXDB1552-21	CH815-E03	PEDBTL1160320	BOLD:AEQ8640	ECO-CH-Z	0[n]			656[0n]	2		0[n]			0[n]			1	No				16-Mar-2020	Cyclopoida				El Colegio de la Frontera Sur, Unidad Chetumal
EXDB	EXDB1571-21	CH815-F10	PEDBTL1160320	BOLD:AEQ8640	ECO-CH-Z	0[n]			654[0n]	2		0[n]			0[n]			1	Yes				16-Mar-2020	Cyclopoida				El Colegio de la Frontera Sur, Unidad Chetumal
EXDB	EXDB1572-21	CH815-F11	PEDBTL1160320	BOLD:AEQ8640	ECO-CH-Z	0[n]			656[0n]	2		0[n]			0[n]			1	No				16-Mar-2020	Cyclopoida				El Colegio de la Frontera Sur, Unidad Chetumal
EXDB	EXDB1589-21	CH815-H04	PEDBTL1160320	BOLD:AEQ8640	ECO-CH-Z	0[n]			656[0n]	2		0[n]			0[n]			1	No				16-Mar-2020	Cyclopoida				El Colegio de la Frontera Sur, Unidad Chetumal
EXDB	EXDB1598-21	CH816-A03	PEDBTL1160320	BOLD:AEQ8640	ECO-CH-Z	0[n]			657[0n]	2		0[n]			0[n]			1	Yes				16-Mar-2020	Cyclopoida				El Colegio de la Frontera Sur, Unidad Chetumal
DNARA	DNARA2309-21	BIOUG74674-C05	DN_21_PL_49a	BOLD:AEO1499	BIOUG74674-C05	0[n]			550[0n]	2		0[n]			0[n]			1	Yes				26-Aug-2021	Cyclopoida			Vouchered:Registered Collection	Centre for Biodiversity Genomics
DNARA	DNARA3005-21	BIOUG74681-E12	DN_21_PL_35a	BOLD:AEO1499	BIOUG74681-E12	0[n]			571[0n]	2		0[n]			0[n]			1	No				28-Jul-2021	Cyclopoida			Vouchered:Registered Collection	Centre for Biodiversity Genomics
EXDB	EXDB1602-21	CH816-A07	PEDBTL1160320	BOLD:AEM8256	ECO-CH-Z	0[n]			657[0n]	2		0[n]			0[n]			1	Yes				16-Mar-2020	Cyclopoida				El Colegio de la Frontera Sur, Unidad Chetumal
EXDB	EXDB1699-21	CH817-A10	JSARTL1111220	BOLD:AEM8256	ECO-CH-Z	0[n]			657[0n]	2		0[n]			0[n]			1	Yes				11-Dec-2020	Cyclopoida				El Colegio de la Frontera Sur, Unidad Chetumal
EXDB	EXDB1715-21	CH817-C02	COCO2290321	BOLD:AEM8256	ECO-CH-Z	0[n]			657[0n]	2		0[n]			0[n]			1	No				29-Mar-2021	Cyclopoida				El Colegio de la Frontera Sur, Unidad Chetumal
EXDB	EXDB1740-21	CH817-E03	COCO2290321	BOLD:AEM8256	ECO-CH-Z	0[n]			657[0n]	2		0[n]			0[n]			1	Yes				29-Mar-2021	Cyclopoida				El Colegio de la Frontera Sur, Unidad Chetumal
DNARA	DNARA710-21	BIOUG74688-D09	DN_21_PL_22a	BOLD:AEM5531	BIOUG74688-D09	0[n]			645[0n]	2		0[n]			0[n]			1	No				20-Jul-2021	Cyclopoida			Vouchered:Registered Collection	Centre for Biodiversity Genomics
EXDB	EXDB998-21	CH779-F01	COCODI290321	BOLD:AEL3315	ECO-CH-Z	0[n]			650[0n]	2		0[n]			0[n]			1	Yes				29-Mar-2021	Cyclopoida				El Colegio de la Frontera Sur, Unidad Chetumal
EXDB	EXDB1708-21	CH817-B07	COCO2290321	BOLD:AEL3315	ECO-CH-Z	0[n]			657[0n]	2		0[n]			0[n]			1	Yes				29-Mar-2021	Cyclopoida				El Colegio de la Frontera Sur, Unidad Chetumal
EXDB	EXDB1719-21	CH817-C06	COCO2290321	BOLD:AEL3315	ECO-CH-Z	0[n]			657[0n]	2		0[n]			0[n]			1	Yes				29-Mar-2021	Cyclopoida				El Colegio de la Frontera Sur, Unidad Chetumal
EXDB	EXDB1721-21	CH817-C08	COCO2290321	BOLD:AEL3315	ECO-CH-Z	0[n]			657[0n]	2		0[n]			0[n]			1	Yes				29-Mar-2021	Cyclopoida				El Colegio de la Frontera Sur, Unidad Chetumal
EXDB	EXDB1725-21	CH817-C12	COCO2290321	BOLD:AEL3315	ECO-CH-Z	0[n]			657[0n]	2		0[n]			0[n]			1	Yes				29-Mar-2021	Cyclopoida				El Colegio de la Frontera Sur, Unidad Chetumal
EXDB	EXDB1732-21	CH817-D07	COCO2290321	BOLD:AEL3315	ECO-CH-Z	0[n]			657[0n]	2		0[n]			0[n]			1	Yes				29-Mar-2021	Cyclopoida				El Colegio de la Frontera Sur, Unidad Chetumal
EXDB	EXDB1733-21	CH817-D08	COCO2290321	BOLD:AEL3315	ECO-CH-Z	0[n]			657[0n]	2		0[n]			0[n]			1	No				29-Mar-2021	Cyclopoida				El Colegio de la Frontera Sur, Unidad Chetumal
EXDB	EXDB229-20	CH772-D06	CHUTL5170320	BOLD:AEI6940	ECO-CH-Z	0[n]			630[4n]	2		0[n]			0[n]			1	Yes				17-Mar-2020	Cyclopoida				El Colegio de la Frontera Sur, Unidad Chetumal
EXDB	EXDB242-20	CH772-E07	CHUTL5170320	BOLD:AEI6666	ECO-CH-Z	0[n]			650[0n]	2		0[n]			0[n]			1	Yes				17-Mar-2020	Cyclopoida				El Colegio de la Frontera Sur, Unidad Chetumal
EXDB	EXDB230-20	CH772-D07	CHUTL5170320	BOLD:AEI4896	ECO-CH-Z	0[n]			650[0n]	2		0[n]			0[n]			1	Yes				17-Mar-2020	Cyclopoida				El Colegio de la Frontera Sur, Unidad Chetumal
EXDB	EXDB095-20	CH770-A02	SUYTL070320	BOLD:AEF0504	ECO-CH-Z	0[n]			552[1n]	2		0[n]			0[n]			1	No				07-Mar-2020	Cyclopoida	Adult			El Colegio de la Frontera Sur, Unidad Chetumal	With eggs
ZSYS	ZSYS085-24	CH860-H01	C9TZAB200523T	BOLD:AEF0504	ECO-CH-Z	0[n]			657[0n]	2		0[n]			0[n]				No				20-May-2023	Cyclopoida	adult			El Colegio de la Frontera Sur, Unidad Chetumal
ZSYS	ZSYS086-24	CH860-H02	C9TZAB200523T	BOLD:AEF0504	ECO-CH-Z	0[n]			657[0n]	2		0[n]			0[n]				No				20-May-2023	Cyclopoida	adult			El Colegio de la Frontera Sur, Unidad Chetumal
ZSYS	ZSYS087-24	CH860-H03	C9TZAB200523T	BOLD:AEF0504	ECO-CH-Z	0[n]			657[0n]	2		0[n]			0[n]				Yes				20-May-2023	Cyclopoida	adult			El Colegio de la Frontera Sur, Unidad Chetumal
ZSYS	ZSYS088-24	CH860-H04	C9TZAB200523T	BOLD:AEF0504	ECO-CH-Z	0[n]			657[0n]	2		0[n]			0[n]				Yes				20-May-2023	Cyclopoida	adult			El Colegio de la Frontera Sur, Unidad Chetumal
ZSYS	ZSYS089-24	CH860-H05	C9TZAB200523T	BOLD:AEF0504	ECO-CH-Z	0[n]			657[0n]	2		0[n]			0[n]				No				20-May-2023	Cyclopoida	adult			El Colegio de la Frontera Sur, Unidad Chetumal
ZSYS	ZSYS090-24	CH860-H06	C9TZAB200523T	BOLD:AEF0504	ECO-CH-Z	0[n]			657[0n]	2		0[n]			0[n]				Yes				20-May-2023	Cyclopoida	adult			El Colegio de la Frontera Sur, Unidad Chetumal
SKAAN	SKAAN907-19	CH764-E04	PUCTI250819	BOLD:AED8699	ECO-CH-Z	0[n]			597[0n]	2		0[n]			0[n]			2	No				25-Aug-2019	Cyclopoida				El Colegio de la Frontera Sur, Unidad Chetumal
GCHAR	GCHAR566-19	CHARS00481-D05	L#19KUGK-0134	BOLD:AEC6164	CHARS00481-D05	0[n]			658[0n]	2		0[n]			0[n]			1	Yes				08-Aug-2019	Cyclopoida			Vouchered:Registered Collection	Centre for Biodiversity Genomics
GCHAR	GCHAR574-19	CHARS00481-E01	L#19KUGK-0250	BOLD:AEC6164	CHARS00481-E01	0[n]			658[0n]	2		0[n]			0[n]			1	Yes				30-Jul-2019	Cyclopoida			Vouchered:Registered Collection	Centre for Biodiversity Genomics
GCHAR	GCHAR1117-19	CHARS00337-B10	L#19CHARS-0316	BOLD:AEC5112		0[n]			658[0n]	2		0[n]			0[n]			1	Yes				13-Aug-2019	Cyclopoida			E-Vouchered:DNA/Tissue+Photo	Centre for Biodiversity Genomics
DNARA	DNARA2705-21	BIOUG74678-D09	DN_21_BE_31a	BOLD:AEC5112	BIOUG74678-D09	0[n]			658[1n]	2		0[n]			0[n]			1	Yes				26-Jul-2021	Cyclopoida			Vouchered:Registered Collection	Centre for Biodiversity Genomics
DNARA	DNARA2706-21	BIOUG74678-D10	DN_21_BE_31a	BOLD:AEC5112	BIOUG74678-D10	0[n]			642[0n]	2		0[n]			0[n]			1	Yes				26-Jul-2021	Cyclopoida			Vouchered:Registered Collection	Centre for Biodiversity Genomics
DNARA	DNARA2707-21	BIOUG74678-D11	DN_21_BE_18a	BOLD:AEC5112	BIOUG74678-D11	0[n]			566[0n]	2		0[n]			0[n]			1	Yes				19-Jul-2021	Cyclopoida			Vouchered:Registered Collection	Centre for Biodiversity Genomics
DNARA	DNARA3377-21	BIOUG74685-E04	DN_21_BE_20a	BOLD:AEC5112	BIOUG74685-E04	0[n]			658[0n]	2		0[n]			0[n]			1	Yes				19-Jul-2021	Cyclopoida			Vouchered:Registered Collection	Centre for Biodiversity Genomics
DNARA	DNARA3420-21	BIOUG74685-H11	DN_21_PL_18a	BOLD:AEC5112	BIOUG74685-H11	0[n]			658[0n]	2		0[n]			0[n]			1	Yes				19-Jul-2021	Cyclopoida			Vouchered:Registered Collection	Centre for Biodiversity Genomics
GCHAR	GCHAR580-19	CHARS00481-E07	L#19KUGK-0249	BOLD:AEC2945	CHARS00481-E07	0[n]			658[0n]	2		0[n]			0[n]			1	Yes				30-Jul-2019	Cyclopoida			E-Vouchered:DNA/Tissue+Photo	Centre for Biodiversity Genomics
GCHAR	GCHAR567-19	CHARS00481-D06	L#19KUGK-0134	BOLD:AEC2005	CHARS00481-D06	0[n]			633[0n]	2		0[n]			0[n]			1	Yes				08-Aug-2019	Cyclopoida			Vouchered:Registered Collection	Centre for Biodiversity Genomics
SKAAN	SKAAN078-19	CH755-G06	CHAVELM220819	BOLD:AEB5524	ECO-CH-Z	0[n]			596[0n]	2	MZ517465	0[n]			0[n]			3	Yes				22-Aug-2019	Cyclopoida				El Colegio de la Frontera Sur, Unidad Chetumal
SKAAN	SKAAN041-19	CH755-D05	DPADLM220819	BOLD:AEB2517	ECO-CH-Z	0[n]			585[0n]	2	MZ517412	0[n]			0[n]			1	No				22-Aug-2019	Cyclopoida				El Colegio de la Frontera Sur, Unidad Chetumal
SKAAN	SKAAN846-19	CH763-H02	PUCTI250819	BOLD:AEB0088	ECO-CH-Z	0[n]			567[0n]	2	MZ517676	0[n]			0[n]			2	Yes				25-Aug-2019	Cyclopoida				El Colegio de la Frontera Sur, Unidad Chetumal
SKAAN	SKAAN918-19	CH764-F03	PUCTI250819	BOLD:AEB0088	ECO-CH-Z-011038	0[n]			618[0n]	2	MZ517737	0[n]			0[n]			2	Yes				25-Aug-2019	Cyclopoida				El Colegio de la Frontera Sur, Unidad Chetumal
SKAAN	SKAAN919-19	CH764-F04	PUCTI250819	BOLD:AEB0088	ECO-CH-Z	0[n]			618[0n]	2	MZ517322	0[n]			0[n]			2	Yes				25-Aug-2019	Cyclopoida				El Colegio de la Frontera Sur, Unidad Chetumal
SKAAN	SKAAN920-19	CH764-F05	PUCTI250819	BOLD:AEB0088	ECO-CH-Z	0[n]			618[0n]	2	MZ517908	0[n]			0[n]			2	Yes				25-Aug-2019	Cyclopoida				El Colegio de la Frontera Sur, Unidad Chetumal
SKAAN	SKAAN921-19	CH764-F06	PUCTI250819	BOLD:AEB0088	ECO-CH-Z	0[n]			573[0n]	2	MZ517760	0[n]			0[n]			2	No				25-Aug-2019	Cyclopoida				El Colegio de la Frontera Sur, Unidad Chetumal
SKAAN	SKAAN891-19	CH764-C12	PUCTI250819	BOLD:AEA9980	ECO-CH-Z	0[n]			650[0n]	2	MZ517575	0[n]			0[n]			2	No				25-Aug-2019	Cyclopoida				El Colegio de la Frontera Sur, Unidad Chetumal
SKAAN	SKAAN147-19	CH756-E04	SIJNOHLM220819	BOLD:AEA8117	ECO-CH-Z	0[n]			614[0n]	2	MZ517653	0[n]			0[n]			2	Yes				22-Aug-2019	Cyclopoida				El Colegio de la Frontera Sur, Unidad Chetumal
SKAAN	SKAAN246-19	CH757-E08	SANTE230819	BOLD:AEA8117	ECO-CH-Z	0[n]			624[0n]	2	MZ517479	0[n]			0[n]			2	Yes				23-Aug-2019	Cyclopoida				El Colegio de la Frontera Sur, Unidad Chetumal
SKAAN	SKAAN247-19	CH757-E09	SANTE230819	BOLD:AEA8117	ECO-CH-Z	0[n]			624[0n]	2	MZ517495	0[n]			0[n]			2	Yes				23-Aug-2019	Cyclopoida				El Colegio de la Frontera Sur, Unidad Chetumal
SKAAN	SKAAN873-19	CH764-B06	PUCTI250819	BOLD:AEA5594	ECO-CH-Z	0[n]			650[0n]	2	MZ517524	0[n]			0[n]			2	Yes				25-Aug-2019	Cyclopoida				El Colegio de la Frontera Sur, Unidad Chetumal	With eggs
ZPC	ZPC629-18	CCDB 24622 E09	59	BOLD:ADV1497		0[n]			661[0n]	2		0[n]			0[n]			1	Yes				21-Nov-2017	Cyclopoida	Adult with eggs	Adult with eggs		Centre for Biodiversity Genomics
DISA	DISA952-19	LACM:DISCO:7504		BOLD:ADR9703	LACM:DISCO:7504	0[n]			591[0n]	2		0[n]			0[n]			3	No				18-Jan-2017	Cyclopoida		National Park Service / Santa Monica Mtns. Fund	E-Vouchered:DNA/Tissue+Photo	Natural History Museum of Los Angeles County	[Mol=3484 Seq=3185]
DISA	DISA1061-19	LACM:DISCO:7823		BOLD:ADR9703	LACM:DISCO:7823	0[n]			651[0n]	2		0[n]			0[n]				No				09-Feb-2017	Cyclopoida			E-Vouchered:DNA/Tissue+Photo	Natural History Museum of Los Angeles County	[Mol=3500 Seq=3197] 7 specimens to DNA: zero retained for morphology-rw.
BACZP	ZPLV183-17	CH710-H04	SAL250917	BOLD:ADM8698	ECO-CH-Z	0[n]			585[0n]	2		0[n]			0[n]				Yes				25-Aug-2017	Cyclopoida	Adult			El Colegio de la Frontera Sur, Unidad Chetumal
ZPLV	ZPLV066-17	CH688-F06	FUER030817	BOLD:ADM8408	ECO-CH-Z-011565	0[n]			650[0n]	2		0[n]			0[n]				No				03-Aug-2017	Cyclopoida	Adult			El Colegio de la Frontera Sur, Unidad Chetumal	Eggs sequenced
ZPLV	ZPLV067-17	CH688-F07	FUER030817	BOLD:ADM8408	ECO-CH-Z-011566	0[n]			650[0n]	2		0[n]			0[n]				Yes				03-Aug-2017	Cyclopoida	Adult			El Colegio de la Frontera Sur, Unidad Chetumal
ZPLV	ZPLV068-17	CH688-F08	FUER030817	BOLD:ADM8408	ECO-CH-Z-011566	0[n]			600[0n]	2		0[n]			0[n]				No				03-Aug-2017	Cyclopoida	Adult			El Colegio de la Frontera Sur, Unidad Chetumal
ZPLV	ZPLV069-17	CH688-F09	FUER030817	BOLD:ADM8408	ECO-CH-Z-011566	0[n]			650[0n]	2		0[n]			0[n]				No				03-Aug-2017	Cyclopoida	Adult			El Colegio de la Frontera Sur, Unidad Chetumal
ZPLV	ZPLV070-17	CH688-F10	FUER030817	BOLD:ADM8408	ECO-CH-Z-011566	0[n]			650[0n]	2		0[n]			0[n]				No				03-Aug-2017	Cyclopoida	Adult			El Colegio de la Frontera Sur, Unidad Chetumal
ZPLV	ZPLV121-17	CH710-C02	ARAR080817	BOLD:ADM7975	ECO-CH-Z-011578	0[n]			624[0n]	2		0[n]			0[n]				No				08-Aug-2017	Cyclopoida	Adult			El Colegio de la Frontera Sur, Unidad Chetumal
ZPLV	ZPLV122-17	CH710-C03	ARAR080817	BOLD:ADM7975	ECO-CH-Z-011578	0[n]			624[0n]	2		0[n]			0[n]				No				08-Aug-2017	Cyclopoida	Adult			El Colegio de la Frontera Sur, Unidad Chetumal
ZPLV	ZPLV123-17	CH710-C04	ARAR080817	BOLD:ADM7975	ECO-CH-Z-011578	0[n]			624[0n]	2		0[n]			0[n]				No				08-Aug-2017	Cyclopoida	Adult			El Colegio de la Frontera Sur, Unidad Chetumal
ZPLV	ZPLV126-17	CH710-C07	ARAR080817	BOLD:ADM7975	ECO-CH-Z	0[n]			624[0n]	2		0[n]			0[n]				Yes				08-Aug-2017	Cyclopoida	Adult			El Colegio de la Frontera Sur, Unidad Chetumal
QHAK	QHAK061-20	QHAK-00131	QHAK-00131	BOLD:ADM0766	QHAK-00131	0[n]			658[0n]			0[n]			0[n]				No				09-Jul-2020	Cyclopoida			E-Vouchered:DNA/Tissue+Photo	Hakai Institute
QHAK	QHAK339-20	BHAK-11116	BHAK-11116	BOLD:ADM0766		0[n]			656[0n]			0[n]			0[n]			1	No				22-Jun-2020	Cyclopoida			E-Vouchered:DNA/Tissue+Photo	Hakai Institute
BACZP	BACZP2270-16	CH-659-H01	CALD200816CH2	BOLD:ADD7680	ECO-CH-Z	0[n]			636[0n]	2	MG449793	0[n]			0[n]				Yes				20-Aug-2016	Cyclopoida				El Colegio de la Frontera Sur, Unidad Chetumal
BACZP	BACZP2272-16	CH-659-H03	CALD200816CH2	BOLD:ADD7680	ECO-CH-Z	0[n]			633[0n]	2	MG449844	0[n]			0[n]				Yes				20-Aug-2016	Cyclopoida				El Colegio de la Frontera Sur, Unidad Chetumal
BACZP	BACZP2274-16	CH-659-H05	CALD200816CH2	BOLD:ADD7680	ECO-CH-Z	0[n]			651[0n]	2	MG449130	0[n]			0[n]				Yes				20-Aug-2016	Cyclopoida				El Colegio de la Frontera Sur, Unidad Chetumal
BACZP	BACZP2275-16	CH-659-H06	CALD200816CH2	BOLD:ADD7680	ECO-CH-Z	0[n]			645[0n]	2	MG449017	0[n]			0[n]				Yes				20-Aug-2016	Cyclopoida				El Colegio de la Frontera Sur, Unidad Chetumal
BACZP	BACZP2277-16	CH-659-H08	CALD200816CH2	BOLD:ADD7680	ECO-CH-Z	0[n]			650[0n]	2	MG449898	0[n]			0[n]				Yes				20-Aug-2016	Cyclopoida				El Colegio de la Frontera Sur, Unidad Chetumal
BACZP	BACZP2278-16	CH-659-H09	CALD200816CH2	BOLD:ADD7680	ECO-CH-Z	0[n]			650[0n]	2	MG449750	0[n]			0[n]				Yes				20-Aug-2016	Cyclopoida				El Colegio de la Frontera Sur, Unidad Chetumal
BACZP	BACZP2279-16	CH-659-H10	CALD200816CH2	BOLD:ADD7680	ECO-CH-Z	0[n]			658[0n]	2	MG448660	0[n]			0[n]				Yes				20-Aug-2016	Cyclopoida				El Colegio de la Frontera Sur, Unidad Chetumal
BACZP	BACZP2271-16	CH-659-H02	CALD200816CH2	BOLD:ADD4521	ECO-CH-Z	0[n]			627[2n]	2	MG450237	0[n]			0[n]				No				20-Aug-2016	Cyclopoida				El Colegio de la Frontera Sur, Unidad Chetumal
AGSYU	BACZP570-16	BIOUG27974-H11	NTAS100914	BOLD:ACZ7706		0[n]			630[0n]	2		0[n]			0[n]			1	Yes				10-Sep-2014	Cyclopoida	Adult			El Colegio de la Frontera Sur, Unidad Chetumal
BACZP	BACZP136-15	BACAZ-136	COCA190715L12	BOLD:ACX8227		0[n]			658[0n]	2	MG450067	0[n]			0[n]			1	Yes				19-Jul-2015	Cyclopoida	Adult			El Colegio de la Frontera Sur, Unidad Chetumal
BROW	BROW122-23	CH830-F08	COCATL210920	BOLD:ACX8227	ECO-CH-Z	0[n]			650[0n]	2		0[n]			0[n]			1	Yes				21-Sep-2020	Cyclopoida				El Colegio de la Frontera Sur, Unidad Chetumal
ZPC	ZPC330-15	BIOUG01226-D07	0002: 3556	BOLD:ACU1657	BIOUG01226-D07	0[n]			661[0n]	2		0[n]			0[n]			1	Yes				26-Sep-2014	Cyclopoida	Adult	Adult	E-Vouchered:DNA/Tissue+Photo	Centre for Biodiversity Genomics	Looks like Calanoid, but match 2 other cyclopoids
CAISN	CAISN354-12	BIOUG01750-F09	L#11CAISN-095	BOLD:ACN5159		0[n]			657[0n]			0[n]			0[n]			2	No				15-Jul-2011	Cyclopoida	A		E-Vouchered:DNA/Tissue+Photo	Centre for Biodiversity Genomics	from plankton sample
ZPC	ZPC122-14	BIOUG01212-C02	8167-8169	BOLD:ACM3629	BIOUG01212-C02	0[n]			670[1n]	2		0[n]			0[n]			1	Yes				10-Sep-2013	Cyclopoida	Adult		E-Vouchered:DNA/Tissue+Photo	Centre for Biodiversity Genomics
ZPC	ZPC123-14	BIOUG01212-C03	8184-8186	BOLD:ACM3224	BIOUG01212-C03	0[n]			658[0n]	2		0[n]			0[n]			1	Yes				10-Sep-2013	Cyclopoida	Adult		E-Vouchered:DNA/Tissue+Photo	Centre for Biodiversity Genomics
CAISN	CAISN284-12	BIOUG01749-H10	L#11CAISN-023	BOLD:ACL8487		0[n]			657[0n]	2		0[n]			0[n]			3	No				28-Sep-2011	Cyclopoida	A		E-Vouchered:DNA/Tissue+Photo	Centre for Biodiversity Genomics	from plankton sample
ZPC	ZPC035-13	BIOUG01207-C11	2251-2252	BOLD:ACK9554		0[n]			664[0n]	2		0[n]			0[n]			2	Yes				30-Apr-2013	Cyclopoida	Adult	Adult	E-Vouchered:DNA/Tissue+Photo	Centre for Biodiversity Genomics	Out of focus
ZPC	ZPC013-13	BIOUG01207-B01	0040-0042	BOLD:ACK9144		0[n]			638[0n]	2		0[n]			0[n]			3	Yes				23-Apr-2013	Cyclopoida	Adult	Adult	E-Vouchered:DNA/Tissue+Photo	Centre for Biodiversity Genomics
ZPC	ZPC083-13	BIOUG01207-G11	4096-4099	BOLD:ACK9144		0[n]			637[0n]	2		0[n]			0[n]			2	Yes				17-May-2013	Cyclopoida	Adult with eggs	Adult with eggs	E-Vouchered:DNA/Tissue+Photo	Centre for Biodiversity Genomics
ZPC	ZPC270-14	BIOUG01218 G06 Cyclopoid	1971-1976: 0019	BOLD:ACK9144		0[n]			644[0n]	2		0[n]			0[n]			1	Yes				22-Mar-2014	Cyclopoida	Adult	Crawling on weed: not swimming	E-Vouchered:DNA/Tissue+Photo	University of Guelph
ZPC	ZPC300-15	BIOUG01226-B01	2779-2781	BOLD:ACK9144	BIOUG01226-B01	0[n]			661[0n]	2		0[n]			0[n]			1	Yes				16-May-2014	Cyclopoida	Adult	Adult	E-Vouchered:DNA/Tissue+Photo	Centre for Biodiversity Genomics
ZPC	ZPC438-15	BIOUG19282-E08	0035-0037	BOLD:ACK9144		0[n]			548[0n]	2		0[n]			0[n]			1	No				15-May-2015	Cyclopoida	Adult	Adult		Centre for Biodiversity Genomics	Crawling on weed
GBAAS	GBA14360-13	KC617305		BOLD:ACI0221	HE-597.1	0[n]			658[0n]		KC617305	0[n]			0[n]				No				22-Jan-2011	Cyclopoida				Mined from GenBank, NCBI
COAPP	COAPP307-13	BIOUG01718-B10	L#11APP-0096	BOLD:ACF8922	BIOUG01718-B10	0[n]			658[0n]	2		0[n]			0[n]			1	Yes				23-Jun-2011	Cyclopoida			E-Vouchered:DNA/Tissue+Photo	Centre for Biodiversity Genomics	Throws in various directions off dock 1 person x 6 throws
COAPP	COAPP446-13	BIOUG03326-F06	L#11APP-0193	BOLD:ACF8922	BIOUG03326-F06	0[n]			658[0n]	2		0[n]			0[n]			1	Yes				24-Jun-2011	Cyclopoida			E-Vouchered:DNA/Tissue+Photo	Centre for Biodiversity Genomics	Overcast, raining earlier in day 6 tows (regular, 2 at each transect)
GBAAS	GBA14359-13	KC617306		BOLD:ABW8930	HE-596.1	0[n]			658[0n]		KC617306	0[n]			0[n]				No				22-Jan-2011	Cyclopoida				Mined from GenBank, NCBI
GBAAS	GBA14361-13	KC617304		BOLD:ABW8930	HE-599.1	0[n]			658[0n]		KC617304	0[n]			0[n]				No				22-Jan-2011	Cyclopoida				Mined from GenBank, NCBI
GBAAS	GBA14362-13	KC617303		BOLD:ABW8930	HE-600.1	0[n]			658[0n]		KC617303	0[n]			0[n]				No				22-Jan-2011	Cyclopoida				Mined from GenBank, NCBI
GBAAS	GBA14387-13	KC617274		BOLD:ABW8930	HE-598.1	0[n]			658[0n]		KC617274	0[n]			0[n]				No				22-Jan-2011	Cyclopoida				Mined from GenBank, NCBI
ZMIII	ZMIII788-12	HE-510.1	MILI140911	BOLD:ABW8929	ECO-CH-Z-08592	0[n]			661[0n]	4		0[n]			0[n]				Yes				14-Sep-2011	Cyclopoida	A			El Colegio de la Frontera Sur, Unidad Chetumal	WGS84
GBAAS	GBA14373-13	KC617288		BOLD:ABW8929	HE-510.1	0[n]			661[0n]		KC617288	0[n]			0[n]				No				15-Sep-2011	Cyclopoida				Mined from GenBank, NCBI
MXPLA	MXPLA012-24	CH856-A02	CIENLERMALITI190721	BOLD:ABW5480	ECO-CH-Z	0[n]			650[0n]	2		0[n]			0[n]			1	Yes				19-Jul-2021	Cyclopoida				El Colegio de la Frontera Sur, Unidad Chetumal
ZPLIV	ZPLIV570-11	HE-383.1	P3RBMA140411	BOLD:ABA8112	ECO-CH-Z-08895	0[n]			658[0n]	4	KC617574	0[n]			0[n]				Yes				14-Apr-2011	Cyclopoida	A			El Colegio de la Frontera Sur, Unidad Chetumal	WGS84, Eggs sequenced
ZPLIV	ZPLIV705-11	HE-237.1	TRIFA220611	BOLD:ABA8111	ECO-CH-Z-08885	0[n]			658[0n]	2	KC617572	0[n]			0[n]				Yes				22-Jun-2011	Cyclopoida	A			El Colegio de la Frontera Sur, Unidad Chetumal	WGS84, Eggs sequenced
ZPLIV	ZPLIV707-11	HE-239.1	TRIFA220611	BOLD:ABA8111	ECO-CH-Z-08884	0[n]			658[0n]	2	KC617571	0[n]			0[n]				No				22-Jun-2011	Cyclopoida	A			El Colegio de la Frontera Sur, Unidad Chetumal	WGS84, Eggs sequenced
ZSYS	ZSYS097-24	CH861-A01	C9TZAB200523T	BOLD:ABA1205	ECO-CH-Z	0[n]			657[0n]	2		0[n]			0[n]			1	Yes				20-May-2023	Cyclopoida	adult			El Colegio de la Frontera Sur, Unidad Chetumal
ZSYS	ZSYS098-24	CH861-A02	C9TZAB200523T	BOLD:ABA1205	ECO-CH-Z	0[n]			657[0n]	2		0[n]			0[n]			1	Yes				20-May-2023	Cyclopoida	adult			El Colegio de la Frontera Sur, Unidad Chetumal
ZSYS	ZSYS099-24	CH861-A03	C9TZAB200523T	BOLD:ABA1205	ECO-CH-Z	0[n]			657[0n]	2		0[n]			0[n]			1	Yes				20-May-2023	Cyclopoida	adult			El Colegio de la Frontera Sur, Unidad Chetumal
ZSYS	ZSYS100-24	CH861-A04	C9TZAB200523T	BOLD:ABA1205	ECO-CH-Z	0[n]			657[0n]	2		0[n]			0[n]			1	Yes				20-May-2023	Cyclopoida	adult			El Colegio de la Frontera Sur, Unidad Chetumal
ZSYS	ZSYS101-24	CH861-A05	C9TZAB200523T	BOLD:ABA1205	ECO-CH-Z	0[n]			657[0n]	2		0[n]			0[n]			1	Yes				20-May-2023	Cyclopoida	adult			El Colegio de la Frontera Sur, Unidad Chetumal
MXPLA	ZPLV676-23	CH854-G05	CIENLERMALITI190721	BOLD:AAZ8506	ECO-CH-Z	0[n]			576[0n]	2		0[n]			0[n]			1	No				19-Jul-2021	Cyclopoida	Adult			El Colegio de la Frontera Sur, Unidad Chetumal
MXPLA	ZPLV680-23	CH854-G09	CIENLERMALITI190721	BOLD:AAZ8506	ECO-CH-Z	0[n]			581[0n]	2		0[n]			0[n]			1	No				19-Jul-2021	Cyclopoida	Adult			El Colegio de la Frontera Sur, Unidad Chetumal
MXPLA	ZPLV689-23	CH854-H06	CIENLERMALITI190721	BOLD:AAZ8506	ECO-CH-Z-12351	0[n]			650[0n]	2		0[n]			0[n]			1	Yes				19-Jul-2021	Cyclopoida	Adult			El Colegio de la Frontera Sur, Unidad Chetumal
ZSYS	ZSYS001-24	CH860-A01	YUNSM180523	BOLD:AAW7976	ECO-CH-Z	0[n]			657[0n]	2		0[n]			0[n]				No				18-May-2023	Cyclopoida	adult			El Colegio de la Frontera Sur, Unidad Chetumal
ZSYS	ZSYS002-24	CH860-A02	YUNSM180523	BOLD:AAW7976	ECO-CH-Z	0[n]			657[0n]	2		0[n]			0[n]				No				18-May-2023	Cyclopoida	adult			El Colegio de la Frontera Sur, Unidad Chetumal
ZSYS	ZSYS003-24	CH860-A03	YUNSM180523	BOLD:AAW7976	ECO-CH-Z	0[n]			657[0n]	2		0[n]			0[n]				Yes				18-May-2023	Cyclopoida	adult			El Colegio de la Frontera Sur, Unidad Chetumal
ZSYS	ZSYS011-24	CH860-A11	YUNSM190523	BOLD:AAW7976	ECO-CH-Z	0[n]			657[0n]	2		0[n]			0[n]				Yes				19-May-2023	Cyclopoida	adult			El Colegio de la Frontera Sur, Unidad Chetumal
ZSYS	ZSYS012-24	CH860-A12	YUNSM190523	BOLD:AAW7976	ECO-CH-Z	0[n]			657[0n]	2		0[n]			0[n]				Yes				19-May-2023	Cyclopoida	adult			El Colegio de la Frontera Sur, Unidad Chetumal
ZSYS	ZSYS014-24	CH860-B02	YUNSM190523	BOLD:AAW7976	ECO-CH-Z	0[n]			657[0n]	2		0[n]			0[n]				Yes				19-May-2023	Cyclopoida	adult			El Colegio de la Frontera Sur, Unidad Chetumal
ZSYS	ZSYS015-24	CH860-B03	YUNSM190523	BOLD:AAW7976	ECO-CH-Z	0[n]			657[0n]	2		0[n]			0[n]				No				19-May-2023	Cyclopoida	adult			El Colegio de la Frontera Sur, Unidad Chetumal
ZSYS	ZSYS048-24	CH860-D12	HAYUN180523	BOLD:AAW7976	ECO-CH-Z	0[n]			657[0n]	2		0[n]			0[n]				Yes				18-May-2023	Cyclopoida	adult			El Colegio de la Frontera Sur, Unidad Chetumal
ZSYS	ZSYS049-24	CH860-E01	HAYUN180523	BOLD:AAW7976	ECO-CH-Z	0[n]			657[0n]	2		0[n]			0[n]				No				18-May-2023	Cyclopoida	adult			El Colegio de la Frontera Sur, Unidad Chetumal
ZSYS	ZSYS050-24	CH860-E02	HAYUN180523	BOLD:AAW7976	ECO-CH-Z	0[n]			657[0n]	2		0[n]			0[n]				Yes				18-May-2023	Cyclopoida	adult			El Colegio de la Frontera Sur, Unidad Chetumal
ZSYS	ZSYS051-24	CH860-E03	HAYUN180523	BOLD:AAW7976	ECO-CH-Z	0[n]			657[0n]	2		0[n]			0[n]				Yes				18-May-2023	Cyclopoida	adult			El Colegio de la Frontera Sur, Unidad Chetumal
ZSYS	ZSYS052-24	CH860-E04	HAYUN180523	BOLD:AAW7976	ECO-CH-Z	0[n]			657[0n]	2		0[n]			0[n]				Yes				18-May-2023	Cyclopoida	adult			El Colegio de la Frontera Sur, Unidad Chetumal
ZSYS	ZSYS053-24	CH860-E05	HAYUN190523	BOLD:AAW7976	ECO-CH-Z	0[n]			657[0n]	2		0[n]			0[n]				Yes				19-May-2023	Cyclopoida	adult			El Colegio de la Frontera Sur, Unidad Chetumal
ZSYS	ZSYS054-24	CH860-E06	HAYUN190523	BOLD:AAW7976	ECO-CH-Z	0[n]			657[0n]	2		0[n]			0[n]				Yes				19-May-2023	Cyclopoida	adult			El Colegio de la Frontera Sur, Unidad Chetumal
ZSYS	ZSYS073-24	CH860-G01	C1TZAB200523T	BOLD:AAW7976	ECO-CH-Z	0[n]			657[0n]	2		0[n]			0[n]				Yes				20-May-2023	Cyclopoida	adult			El Colegio de la Frontera Sur, Unidad Chetumal
ZSYS	ZSYS074-24	CH860-G02	C1TZAB200523T	BOLD:AAW7976	ECO-CH-Z	0[n]			657[0n]	2		0[n]			0[n]				Yes				20-May-2023	Cyclopoida	adult			El Colegio de la Frontera Sur, Unidad Chetumal
ZSYS	ZSYS075-24	CH860-G03	C1TZAB200523T	BOLD:AAW7976	ECO-CH-Z	0[n]			657[0n]	2		0[n]			0[n]				Yes				20-May-2023	Cyclopoida	adult			El Colegio de la Frontera Sur, Unidad Chetumal
ZSYS	ZSYS076-24	CH860-G04	C1TZAB200523R	BOLD:AAW7976	ECO-CH-Z	0[n]			657[0n]	2		0[n]			0[n]				Yes				20-May-2023	Cyclopoida	adult			El Colegio de la Frontera Sur, Unidad Chetumal
ZSYS	ZSYS077-24	CH860-G05	C1TZAB200523R	BOLD:AAW7976	ECO-CH-Z	0[n]			657[0n]	2		0[n]			0[n]				Yes				20-May-2023	Cyclopoida	adult			El Colegio de la Frontera Sur, Unidad Chetumal
ZSYS	ZSYS078-24	CH860-G06	C1TZAB200523R	BOLD:AAW7976	ECO-CH-Z	0[n]			657[0n]	2		0[n]			0[n]				Yes				20-May-2023	Cyclopoida	adult			El Colegio de la Frontera Sur, Unidad Chetumal
ZSYS	ZSYS118-24	CH861-B10	C10TZAB190523R	BOLD:AAW7976	ECO-CH-Z	0[n]			650[0n]	2		0[n]			0[n]			1	No				19-May-2023	Cyclopoida	adult			El Colegio de la Frontera Sur, Unidad Chetumal
ZSYS	ZSYS119-24	CH861-B11	C10TZAB190523R	BOLD:AAW7976	ECO-CH-Z	0[n]			657[0n]	2		0[n]			0[n]			1	Yes				19-May-2023	Cyclopoida	adult			El Colegio de la Frontera Sur, Unidad Chetumal
ZSYS	ZSYS126-24	CH861-C06	STAMA210523	BOLD:AAW7976	ECO-CH-Z	0[n]			657[0n]	2		0[n]			0[n]			1	Yes				21-May-2023	Cyclopoida	adult			El Colegio de la Frontera Sur, Unidad Chetumal
ZSYS	ZSYS127-24	CH861-C07	STAMA210523	BOLD:AAW7976	ECO-CH-Z	0[n]			644[0n]	2		0[n]			0[n]			1	No				21-May-2023	Cyclopoida	adult			El Colegio de la Frontera Sur, Unidad Chetumal
ZSYS	ZSYS128-24	CH861-C08	STAMA210523	BOLD:AAW7976	ECO-CH-Z	0[n]			657[0n]	2		0[n]			0[n]			1	Yes				21-May-2023	Cyclopoida	adult			El Colegio de la Frontera Sur, Unidad Chetumal
ZSYS	ZSYS129-24	CH861-C09	STAMA200523	BOLD:AAW7976	ECO-CH-Z	0[n]			644[0n]	2		0[n]			0[n]			1	No				20-May-2023	Cyclopoida	adult			El Colegio de la Frontera Sur, Unidad Chetumal
ZSYS	ZSYS149-24	CH861-E05	CSTAMA200523	BOLD:AAW7976	ECO-CH-Z	0[n]			657[0n]	2		0[n]			0[n]			1	Yes				20-May-2023	Cyclopoida	adult			El Colegio de la Frontera Sur, Unidad Chetumal
ZSYS	ZSYS188-24	CH861-H08	C3AYU200523	BOLD:AAW7976	ECO-CH-Z	0[n]			657[0n]	2		0[n]			0[n]			1	Yes				20-May-2023	Cyclopoida	adult			El Colegio de la Frontera Sur, Unidad Chetumal
ZSYS	ZSYS189-24	CH861-H09	C3AYU200523	BOLD:AAW7976	ECO-CH-Z	0[n]			657[0n]	2		0[n]			0[n]			1	No				20-May-2023	Cyclopoida	adult			El Colegio de la Frontera Sur, Unidad Chetumal
ZSYS	ZSYS190-24	CH861-H10	C3AYU200523	BOLD:AAW7976	ECO-CH-Z	0[n]			657[0n]	2		0[n]			0[n]			1	Yes				20-May-2023	Cyclopoida	adult			El Colegio de la Frontera Sur, Unidad Chetumal
ZSYS	ZSYS191-24	CH861-H11	C3AYU200523	BOLD:AAW7976	ECO-CH-Z	0[n]			657[0n]	2		0[n]			0[n]			1	Yes				20-May-2023	Cyclopoida	adult			El Colegio de la Frontera Sur, Unidad Chetumal
ZSYS	ZSYS192-24	CH861-H12	C3AYU200523	BOLD:AAW7976	ECO-CH-Z	0[n]			657[0n]	2		0[n]			0[n]			1	Yes				20-May-2023	Cyclopoida	adult			El Colegio de la Frontera Sur, Unidad Chetumal
ZSYS	ZSYS193-24	CH862-A01	C3AYU210523	BOLD:AAW7976	ECO-CH-Z	0[n]			650[0n]	2		0[n]			0[n]				No				21-May-2023	Cyclopoida	adult			El Colegio de la Frontera Sur, Unidad Chetumal
ZSYS	ZSYS194-24	CH862-A02	C3AYU210523	BOLD:AAW7976	ECO-CH-Z	0[n]			657[0n]	2		0[n]			0[n]				No				21-May-2023	Cyclopoida	adult			El Colegio de la Frontera Sur, Unidad Chetumal
ZSYS	ZSYS195-24	CH862-A03	C3AYU210523	BOLD:AAW7976	ECO-CH-Z	0[n]			587[0n]	2		0[n]			0[n]				No				21-May-2023	Cyclopoida	adult			El Colegio de la Frontera Sur, Unidad Chetumal
ZSYS	ZSYS196-24	CH862-A04	C3AYU210523	BOLD:AAW7976	ECO-CH-Z	0[n]			650[0n]	2		0[n]			0[n]				No				21-May-2023	Cyclopoida	adult			El Colegio de la Frontera Sur, Unidad Chetumal
ZSYS	ZSYS197-24	CH862-A05	C3AYU210523	BOLD:AAW7976	ECO-CH-Z	0[n]			650[0n]	2		0[n]			0[n]				Yes				21-May-2023	Cyclopoida	adult			El Colegio de la Frontera Sur, Unidad Chetumal
ZSYS	ZSYS226-24	CH862-C10	C4SAAK200523	BOLD:AAW7976	ECO-CH-Z	0[n]			657[0n]	2		0[n]			0[n]				Yes				21-May-2023	Cyclopoida	adult			El Colegio de la Frontera Sur, Unidad Chetumal
ZSYS	ZSYS227-24	CH862-C11	C4SAAK200523	BOLD:AAW7976	ECO-CH-Z	0[n]			657[0n]	2		0[n]			0[n]				Yes				21-May-2023	Cyclopoida	adult			El Colegio de la Frontera Sur, Unidad Chetumal
ZSYS	ZSYS228-24	CH862-C12	C4SAAK200523	BOLD:AAW7976	ECO-CH-Z	0[n]			657[0n]	2		0[n]			0[n]				Yes				21-May-2023	Cyclopoida	adult			El Colegio de la Frontera Sur, Unidad Chetumal
ZSYS	ZSYS229-24	CH862-D01	C4SAAK210523	BOLD:AAW7976	ECO-CH-Z	0[n]			657[0n]	2		0[n]			0[n]				Yes				21-May-2023	Cyclopoida	adult			El Colegio de la Frontera Sur, Unidad Chetumal
ZSYS	ZSYS230-24	CH862-D02	C4SAAK210523	BOLD:AAW7976	ECO-CH-Z	0[n]			657[0n]	2		0[n]			0[n]				Yes				21-May-2023	Cyclopoida	adult			El Colegio de la Frontera Sur, Unidad Chetumal
ZSYS	ZSYS231-24	CH862-D03	C4SAAK210523	BOLD:AAW7976	ECO-CH-Z	0[n]			657[0n]	2		0[n]			0[n]				Yes				21-May-2023	Cyclopoida	adult			El Colegio de la Frontera Sur, Unidad Chetumal
ZSYS	ZSYS250-24	CH862-E10	C1XTO210523	BOLD:AAW7976	ECO-CH-Z	0[n]			657[0n]	2		0[n]			0[n]				No				21-May-2023	Cyclopoida	adult			El Colegio de la Frontera Sur, Unidad Chetumal
ZSYS	ZSYS251-24	CH862-E11	C1XTO210523	BOLD:AAW7976	ECO-CH-Z	0[n]			657[0n]	2		0[n]			0[n]				Yes				21-May-2023	Cyclopoida	adult			El Colegio de la Frontera Sur, Unidad Chetumal
ZSYS	ZSYS252-24	CH862-E12	C1XTO210523	BOLD:AAW7976	ECO-CH-Z	0[n]			657[0n]	2		0[n]			0[n]				Yes				21-May-2023	Cyclopoida	adult			El Colegio de la Frontera Sur, Unidad Chetumal
ZSYS	ZSYS255-24	CH862-F03	C1XTO200523	BOLD:AAW7976	ECO-CH-Z	0[n]			657[0n]	2		0[n]			0[n]				Yes				20-May-2023	Cyclopoida	adult			El Colegio de la Frontera Sur, Unidad Chetumal
ZSYS	ZSYS256-24	CH862-F04	C1XTO200523	BOLD:AAW7976	ECO-CH-Z	0[n]			657[0n]	2		0[n]			0[n]				Yes				20-May-2023	Cyclopoida	adult			El Colegio de la Frontera Sur, Unidad Chetumal
ZSYS	ZSYS257-24	CH862-F05	C1XTO200523	BOLD:AAW7976	ECO-CH-Z	0[n]			657[0n]	2		0[n]			0[n]				Yes				20-May-2023	Cyclopoida	adult			El Colegio de la Frontera Sur, Unidad Chetumal
ZSYS	ZSYS286-24	CH862-H10	HAYUN180523	BOLD:AAW7976	ECO-CH-Z	0[n]			657[0n]	2		0[n]			0[n]				No				18-May-2023	Cyclopoida	adult			El Colegio de la Frontera Sur, Unidad Chetumal
ZSYS	ZSYS287-24	CH862-H11	HAYUN180523	BOLD:AAW7976	ECO-CH-Z	0[n]			657[0n]	2		0[n]			0[n]				Yes				18-May-2023	Cyclopoida	adult			El Colegio de la Frontera Sur, Unidad Chetumal
ZSYS	ZSYS288-24	CH862-H12	HAYUN180523	BOLD:AAW7976	ECO-CH-Z	0[n]			657[0n]	2		0[n]			0[n]				Yes				18-May-2023	Cyclopoida	adult			El Colegio de la Frontera Sur, Unidad Chetumal
MXPLA	MXPLA017-24	CH856-A07	SOLLIT1200721	BOLD:AAL8088	ECO-CH-Z	0[n]			650[0n]	2		0[n]			0[n]			1	Yes				20-Jul-2021	Cyclopoida				El Colegio de la Frontera Sur, Unidad Chetumal
MXPLA	MXPLA030-24	CH856-B08	SOLLIT1200721	BOLD:AAL8088	ECO-CH-Z	0[n]			650[0n]	2		0[n]			0[n]			1	Yes				20-Jul-2021	Cyclopoida				El Colegio de la Frontera Sur, Unidad Chetumal
GBAAS	GBMNE18550-21	MZ964929		BOLD:AAG9784	MZ964929	0[n]			643[1n]		MZ964929	0[n]			0[n]				No				12-Jun-2012	Cyclopoida				Mined from GenBank, NCBI
MXPLA	ZPLV651-23	CH854-E04	TRIFA130721TLI	BOLD:AAG9784	ECO-CH-Z	0[n]			500[0n]	2		0[n]			0[n]			1	No				13-Jul-2021	Cyclopoida	Adult			El Colegio de la Frontera Sur, Unidad Chetumal
NNMC	NNMC453-08	HLC-26390	HLC-26390	BOLD:AAG9777		0[n]			658[0n]	2	HM432248	0[n]			0[n]			1	Yes				09-Aug-2000	Cyclopoida			E-Vouchered:DNA/Tissue+Photo	Centre for Biodiversity Genomics
ZPII	ZPII644-07	ZMXII-656	1471	BOLD:AAG9775	ECO-CH-Z-08747	0[n]			557[1n]	2		0[n]			0[n]				Yes				17-May-2007	Cyclopoida	A			El Colegio de la Frontera Sur, Unidad Chetumal	WGS84
GBAAS	GBA14309-13	KC616886		BOLD:AAG9775	ZMXII-656	0[n]			654[0n]		KC616886	0[n]			0[n]				No				18-May-2007	Cyclopoida				Mined from GenBank, NCBI
CCMAX	KLMPC065-09	09PROBE-08068	L#09PROBE-0058	BOLD:AAG5174		0[n]			606[0n]	2	MG314172	0[n]			0[n]			1	Yes				27-Jul-2009	Cyclopoida				Centre for Biodiversity Genomics	<VERBATIM LOCALITY>Hudson Bay|Plankton Tow|58.8556|-94.23|</VERBATIM LOCALITY>
FAMX	ZMIII693-12	HE-510	MILI140911			0[n]			692[0n]	2		0[n]			0[n]				Yes				14-Sep-2011	Cyclopoida	A			El Colegio de la Frontera Sur, Unidad Chetumal
ZPC	ZPC128-14	BIOUG01212-C08	8259-8260		BIOUG01212-C08	0[n]			504[7n]	2		0[n]			0[n]			1	No				17-Sep-2013	Cyclopoida	Adult	Adult	E-Vouchered:DNA/Tissue+Photo	Centre for Biodiversity Genomics	Red
EXDB	EXDB235-20	CH772-D12	CHUTL5170320		ECO-CH-Z	0[n]			650[8n]	2		0[n]			0[n]			1	No				17-Mar-2020	Cyclopoida				El Colegio de la Frontera Sur, Unidad Chetumal
DNARA	DNARA3708-21	BIOUG76578-A01	DN_21_BE_38a		BIOUG76578-A01	0[n]			612[19n]	2		0[n]			0[n]			1	No				04-Aug-2021	Cyclopoida			Vouchered:Registered Collection	Centre for Biodiversity Genomics
MXPLA	MXPLA005-22	CH826-H05	SPBAN_11092021		ECO-CH-Z	0[n]			560[1n]	2		0[n]			0[n]				No		COI-5P		11-Sep-2021	Cyclopoida				El Colegio de la Frontera Sur, Unidad Chetumal
OZFWC	OZFWC938-12	BIOUG01705-F05	110722-CHUFW02-SB1	BOLD:ABV1925		0[n]			658[0n]	2		0[n]			0[n]			1	Yes				22-Jul-2011	CyclopoidGEN sp.10 CHU		FW02B		Centre for Biodiversity Genomics	High density of plankton, couldn`t toss net very far due to landscape and width, but clear plankton and benthos plankton tow 1 benthic tow. Water chemistry measurements taken July 29th.
OZFWZ	OZFWZ307-11	BIOUG00922-B10	L#10PROBE-1265	BOLD:AAZ0252	BIOUG00922-B10	0[n]			655[0n]	2		0[n]			0[n]			1	Yes				02-Jul-2010	CyclopoidGEN sp.2 CHU	A	BLFA-P#28-1|bluff pond	E-Vouchered:DNA/Tissue+Photo	Centre for Biodiversity Genomics	Substrate: Decaying organic material. Vegetation: Reed and willow. Depth: 29cm. Kick net/plankton tow.
OZFWC	OZFWC952-12	BIOUG01705-G07	110722-CHUFW03-SB1	BOLD:AAZ0252		0[n]			646[0n]	2		0[n]			0[n]			1	Yes				22-Jul-2011	CyclopoidGEN sp.2 CHU		FW03B		Centre for Biodiversity Genomics	Limited access, couldn`t toss entire length plankton tow 2 benthic tows. Water chemistry measurements taken July 29th.
OZFWZ	OZFWZ314-11	BIOUG00922-C05	L#10PROBE-9417	BOLD:AAZ0254	BIOUG00922-C05	0[n]			619[1n]	2		0[n]			0[n]			1	Yes				19-Aug-2010	CyclopoidGEN sp.4 CHU	A	RIPB-CREK-1|tundra pond	E-Vouchered:DNA/Tissue+Photo	Centre for Biodiversity Genomics	Substrate: Decaying organic material. Vegetation: Reed and willow. Depth: 28cm. Kick net/plankton tow.
OZFWZ	OZFWZ312-11	BIOUG00922-C03	L#10PROBE-8359	BOLD:ABA9614	BIOUG00922-C03	0[n]			641[0n]	2		0[n]			0[n]			1	Yes				27-Jul-2010	CyclopoidGEN sp.5 CHU	A	BLFC-S58A-1|tundra pond	E-Vouchered:DNA/Tissue+Photo	Centre for Biodiversity Genomics	Substrate: Rock and decaying orgainic material. Vegetation: Few reeds. Depth: 14cm. Kick net/plankton tow.
OZFWC	OZFWC419-11	BIOUG00335-B09	110727-CHUFW19-SB1	BOLD:ABA9614		0[n]			602[0n]	1		0[n]			0[n]			1	No				27-Jul-2011	CyclopoidGEN sp.5 CHU		FW19B|tundra pond		Centre for Biodiversity Genomics	Lots of vegetation in pond along shore plankton tow 1 benthic tow
OZFWC	OZFWC467-11	BIOUG00335-F09	110727-CHUFW21-SD1	BOLD:ABA9614		0[n]			656[0n]	2		0[n]			0[n]			1	Yes				27-Jul-2011	CyclopoidGEN sp.5 CHU		FW21B|tundra pond		Centre for Biodiversity Genomics	Pool beside bluffs, some properties of a rock pool (boulder substrate) 250um dip net 1 person x 2 min x 5m with dip net
OZFWC	OZFWC470-11	BIOUG00335-F12	110727-CHUFW21-SD1	BOLD:ABA9614		0[n]			641[0n]	2		0[n]			0[n]			1	No				27-Jul-2011	CyclopoidGEN sp.5 CHU		FW21B|tundra pond		Centre for Biodiversity Genomics	Pool beside bluffs, some properties of a rock pool (boulder substrate) 250um dip net 1 person x 2 min x 5m with dip net
OZFWZ	OZFWZ292-11	BIOUG00922-A07	L#10PROBE-1160	BOLD:AAZ0251	BIOUG00922-A07	0[n]			655[0n]	2		0[n]			0[n]			1	Yes				16-Jun-2010	CyclopoidGEN sp.6 CHU	A	TLBS-TPND-1|bluff pond	E-Vouchered:DNA/Tissue+Photo	Centre for Biodiversity Genomics	Substrate: Rock and decaying organic material. Vegetation: Reed. Depth: 29cm. Kick net/plankton tow.
OZFWZ	OZFWZ295-11	BIOUG00922-A10	L#10PROBE-1172	BOLD:AAZ0251	BIOUG00922-A10	0[n]			628[0n]	2		0[n]			0[n]			1	Yes				15-Jun-2010	CyclopoidGEN sp.6 CHU	A	BLFD-P#52-1|tundra pond	E-Vouchered:DNA/Tissue+Photo	Centre for Biodiversity Genomics	Substrate: Sand. Vegetation: Reed and willow. Depth: 37cm. Tadpoles present. Kick net/plankton tow.
OZFWZ	OZFWZ296-11	BIOUG00922-A11	L#10PROBE-1172	BOLD:AAZ0251	BIOUG00922-A11	0[n]			655[0n]	2		0[n]			0[n]			1	Yes				15-Jun-2010	CyclopoidGEN sp.6 CHU	A	BLFD-P#56-1|tundra pond	E-Vouchered:DNA/Tissue+Photo	Centre for Biodiversity Genomics	Substrate: Decaying organic material. Vegetation: Reed. Depth: 14cm. Kick net/plankton tow.
BBCRU	BBCRU244-12	BIOUG02838-E10	L#10PCPP-0042	BOLD:AEI4894	BIOUG02838-E10	0[n]			658[0n]	2	MF751061	0[n]			0[n]			1	Yes				22-Jun-2010	Cyclops	A	Point Pelee National Park	E-Vouchered:DNA/Tissue+Photo	Centre for Biodiversity Genomics	Water Trap Open Pond with vegetation around perimeter Water Trap
CAISN	CAISN926-13	BIOUG03179-F11	L#11CAISN-412-G04	BOLD:AEI4894		0[n]			637[0n]	2		0[n]			0[n]			1	No				09-Jul-2011	Cyclops				Centre for Biodiversity Genomics	bulk zooplankton
BACZP	BACZP782-16	BIOUG30063-B10	GLTL120516DER	BOLD:AEI4894	ECO-CH-Z	0[n]			658[0n]	2	MG449107	0[n]			0[n]				Yes				11-May-2016	Cyclops	Adult			El Colegio de la Frontera Sur, Unidad Chetumal
NJCGS	NJCGS809-10	10BIOBC-01025	Wizard Dive	BOLD:AAV0664		0[n]			653[0n]	2	MG936291	0[n]			0[n]			1	Yes				02-Jun-2010	Cyclops		No estimate		Centre for Biodiversity Genomics	H7
JMCRU	JMCRU226-09	SJA-0226	CA-NB-01	BOLD:AAG9230		0[n]			658[0n]	2	HM377198-SUPPRESSED	0[n]			0[n]			1	Yes					Cyclops				Centre for Biodiversity Genomics
BCRUS	BCRUS043-10	09BBCRU-0076	L#09OKL-076	BOLD:AAG9230		0[n]			658[1n]	2	HM883965	0[n]			0[n]			1	Yes				16-Apr-2009	Cyclops				Centre for Biodiversity Genomics	Boat
BCRUS	BCRUS045-10	09BBCRU-0078	L#09OKL-076	BOLD:AAG9230		0[n]			658[0n]	2	HM883967	0[n]			0[n]			1	Yes				16-Apr-2009	Cyclops				Centre for Biodiversity Genomics	Boat
BCRUS	BCRUS073-10	09BBCRU-0106	OK090518-19	BOLD:AAG9230		0[n]			658[0n]	2	HM883990	0[n]			0[n]			1	Yes				18-May-2009	Cyclops				Centre for Biodiversity Genomics	aquatic light trap
BCRUS	BCRUS135-10	09BBCRU-0189	L#09TEX-007	BOLD:AAG9230		0[n]			590[0n]	2	HM884026	0[n]			0[n]			1	Yes				02-May-2009	Cyclops				Centre for Biodiversity Genomics	Aquatic trap
BCRUS	BCRUS141-10	09BBCRU-0195	L#09TEX-007	BOLD:AAG9230		0[n]			657[0n]	2	HM884030	0[n]			0[n]			1	Yes				02-May-2009	Cyclops				Centre for Biodiversity Genomics	Aquatic trap
BCRUA	BCRUA042-10	10BBPLANK-018	L#2010AZ-219	BOLD:AAG9230	10BBPLANK-018	0[n]			658[0n]	2		0[n]			0[n]			1	Yes				27-Apr-2010	Cyclops		Deadhorse Ranch SP	E-Vouchered:DNA/Tissue+Photo	Centre for Biodiversity Genomics	Freehand Sampling|Aquatic sampling: dipnets, plankton drag|nearby fish stocked lagoons plankton net sample verde river
BCRUA	BCRUA149-10	10BBPLANK-0125	L#2010FL-445	BOLD:AAG9230	10BBPLANK-0125	0[n]			658[2n]	2		0[n]			0[n]			1	Yes				22-Mar-2010	Cyclops		Little Manatee River SP	E-Vouchered:DNA/Tissue+Photo	Centre for Biodiversity Genomics	Bottle Trap|Cool, partly cloudy, breezy
BCRUA	BCRUA163-10	10BBPLANK-0139	L#2010CO-062	BOLD:AAG9230	10BBPLANK-0139	0[n]			658[0n]	2		0[n]			0[n]			1	Yes				11-May-2010	Cyclops				Centre for Biodiversity Genomics	Bottle Traps|2 Bottle Traps overnight
BCRUA	BCRUA164-10	10BBPLANK-0140	L#2010CO-062	BOLD:AAG9230	10BBPLANK-0140	0[n]			658[0n]	2		0[n]			0[n]			1	Yes				11-May-2010	Cyclops				Centre for Biodiversity Genomics	Bottle Traps|2 Bottle Traps overnight
BCRUA	BCRUA165-10	10BBPLANK-0141	L#2010CO-062	BOLD:AAG9230	10BBPLANK-0141	0[n]			658[0n]	2		0[n]			0[n]			1	Yes				11-May-2010	Cyclops				Centre for Biodiversity Genomics	Bottle Traps|2 Bottle Traps overnight
BCRUA	BCRUA166-10	10BBPLANK-0142	L#2010CO-062	BOLD:AAG9230	10BBPLANK-0142	0[n]			658[0n]	2		0[n]			0[n]			1	Yes				11-May-2010	Cyclops				Centre for Biodiversity Genomics	Bottle Traps|2 Bottle Traps overnight
BCRUA	BCRUA167-10	10BBPLANK-0143	L#2010CO-062	BOLD:AAG9230	10BBPLANK-0143	0[n]			658[0n]	2		0[n]			0[n]			1	Yes				11-May-2010	Cyclops				Centre for Biodiversity Genomics	Bottle Traps|2 Bottle Traps overnight
BCRUA	BCRUA168-10	10BBPLANK-0144	L#2010CO-062	BOLD:AAG9230	10BBPLANK-0144	0[n]			658[0n]	2		0[n]			0[n]			1	Yes				11-May-2010	Cyclops				Centre for Biodiversity Genomics	Bottle Traps|2 Bottle Traps overnight
BCRUA	BCRUA223-10	10BBPLANK-0199	L#2010AZ-191	BOLD:AAG9230	10BBPLANK-0199	0[n]			658[0n]	2		0[n]			0[n]			1	Yes				26-Apr-2010	Cyclops		Deadhorse Ranch SP	E-Vouchered:DNA/Tissue+Photo	Centre for Biodiversity Genomics	Bottle trap|Bottle trap overnight|Small fish-stocked
ZPII	ZPII930-11	AS28a6	PBL210410	BOLD:AAG9230	ECO-CH-Z-08751	0[n]			658[1n]	2		0[n]			0[n]				Yes				21-Apr-2010	Cyclops	A			El Colegio de la Frontera Sur, Unidad Chetumal	WGS84
BBCRT	BBCRT015-12	CCDB-08227-G03	L#11BIOBUS-2245	BOLD:AAG9230	CCDB-08227-G03	0[n]			658[0n]	2		0[n]			0[n]			1	Yes				14-Jul-2011	Cyclops	A	Dead Horse Ranch State Park		Centre for Biodiversity Genomics	bottle trap|sunny and hot
BBCRT	BBCRT016-12	CCDB-08227-G04	L#11BIOBUS-2245	BOLD:AAG9230	CCDB-08227-G04	0[n]			658[0n]	2		0[n]			0[n]			1	Yes				14-Jul-2011	Cyclops	A	Dead Horse Ranch State Park		Centre for Biodiversity Genomics	bottle trap|sunny and hot
BBCRT	BBCRT017-12	CCDB-08227-G05	L#11BIOBUS-2245	BOLD:AAG9230	CCDB-08227-G05	0[n]			658[0n]	2		0[n]			0[n]			1	Yes				14-Jul-2011	Cyclops	A	Dead Horse Ranch State Park		Centre for Biodiversity Genomics	bottle trap|sunny and hot
BBCRT	BBCRT018-12	CCDB-08227-G06	L#11BIOBUS-2245	BOLD:AAG9230	CCDB-08227-G06	0[n]			658[0n]	2		0[n]			0[n]			1	Yes				14-Jul-2011	Cyclops	A	Dead Horse Ranch State Park	E-Vouchered:DNA/Tissue+Photo	Centre for Biodiversity Genomics	bottle trap|sunny and hot
BBCRT	BBCRT019-12	CCDB-08227-G07	L#11BIOBUS-2245	BOLD:AAG9230	CCDB-08227-G07	0[n]			658[0n]	2		0[n]			0[n]			1	Yes				14-Jul-2011	Cyclops	A	Dead Horse Ranch State Park		Centre for Biodiversity Genomics	bottle trap|sunny and hot
BBCRT	BBCRT021-12	CCDB-08227-G09	L#11BIOBUS-2245	BOLD:AAG9230	CCDB-08227-G09	0[n]			658[0n]	2		0[n]			0[n]			1	Yes				14-Jul-2011	Cyclops	A	Dead Horse Ranch State Park	E-Vouchered:DNA/Tissue+Photo	Centre for Biodiversity Genomics	bottle trap|sunny and hot
BBCRT	BBCRT022-12	CCDB-08227-G10	L#11BIOBUS-2245	BOLD:AAG9230	CCDB-08227-G10	0[n]			658[0n]	2		0[n]			0[n]			1	Yes				14-Jul-2011	Cyclops	A	Dead Horse Ranch State Park	E-Vouchered:DNA/Tissue+Photo	Centre for Biodiversity Genomics	bottle trap|sunny and hot
BBCRT	BBCRT023-12	CCDB-08227-G11	L#11BIOBUS-2245	BOLD:AAG9230	CCDB-08227-G11	0[n]			658[0n]	2		0[n]			0[n]			1	Yes				14-Jul-2011	Cyclops	A	Dead Horse Ranch State Park	E-Vouchered:DNA/Tissue+Photo	Centre for Biodiversity Genomics	bottle trap|sunny and hot
BBCRT	BBCRT028-12	CCDB-08227-H04	L#11BIOBUS-2245	BOLD:AAG9230	CCDB-08227-H04	0[n]			658[0n]	2		0[n]			0[n]			1	Yes				14-Jul-2011	Cyclops	A	Dead Horse Ranch State Park	E-Vouchered:DNA/Tissue+Photo	Centre for Biodiversity Genomics	bottle trap|sunny and hot
BBCRT	BBCRT029-12	CCDB-08227-H05	L#11BIOBUS-2245	BOLD:AAG9230	CCDB-08227-H05	0[n]			658[0n]	2		0[n]			0[n]			1	Yes				14-Jul-2011	Cyclops	A	Dead Horse Ranch State Park		Centre for Biodiversity Genomics	bottle trap|sunny and hot
BBCRT	BBCRT033-12	CCDB-08227-H09	L#11BIOBUS-2245	BOLD:AAG9230	CCDB-08227-H09	0[n]			658[0n]	2		0[n]			0[n]			1	Yes				14-Jul-2011	Cyclops	A	Dead Horse Ranch State Park	E-Vouchered:DNA/Tissue+Photo	Centre for Biodiversity Genomics	bottle trap|sunny and hot
BBCRU	BBCRU213-12	BIOUG02838-C03	L#10PCPP-0026	BOLD:AAG9230	BIOUG02838-C03	0[n]			638[0n]	2	MF747932	0[n]			0[n]			1	Yes				22-Jun-2010	Cyclops	A	Point Pelee National Park	E-Vouchered:DNA/Tissue+Photo	Centre for Biodiversity Genomics	Dip Net Open Pond with thick marsh surrounding perimeter. Dip Net Mixed zooplankton
BBCRU	BBCRU214-12	BIOUG02838-C04	L#10PCPP-0026	BOLD:AAG9230	BIOUG02838-C04	0[n]			658[0n]	2	MF750023	0[n]			0[n]			1	Yes				22-Jun-2010	Cyclops	A	Point Pelee National Park	E-Vouchered:DNA/Tissue+Photo	Centre for Biodiversity Genomics	Dip Net Open Pond with thick marsh surrounding perimeter. Dip Net Mixed zooplankton
CAISN	CAISN081-12	BIOUG01746-G09	L#11CAISN-105	BOLD:AAG9230		0[n]			669[0n]	2		0[n]			0[n]			3	No				09-Jul-2011	Cyclops	A		E-Vouchered:DNA/Tissue+Photo	Centre for Biodiversity Genomics	from plankton sample
CAISN	CAISN374-12	BIOUG01750-H05	L#11CAISN-238	BOLD:AAG9230		0[n]			657[0n]	4		0[n]			0[n]			1	No				07-Dec-2011	Cyclops	I		E-Vouchered:DNA/Tissue+Photo	Centre for Biodiversity Genomics	from plankton sample
BBCRT	BBCRT172-12	BIOUG04431-H06	L#11BIOBUS-2078	BOLD:AAG9230	BIOUG04431-H06	0[n]			658[0n]	2		0[n]			0[n]			1	Yes				03-Jul-2011	Cyclops	A	Caddo Lake State Park		Centre for Biodiversity Genomics	bottle trap|cloudy and warm
BBCRT	BBCRT176-12	BIOUG04431-H10	L#11BIOBUS-2078	BOLD:AAG9230	BIOUG04431-H10	0[n]			658[0n]	2		0[n]			0[n]			1	Yes				03-Jul-2011	Cyclops	A	Caddo Lake State Park	E-Vouchered:DNA/Tissue+Photo	Centre for Biodiversity Genomics	bottle trap|cloudy and warm
COAPP	COAPP289-13	BIOUG01718-A04	L#11APP-0166	BOLD:AAG9230	BIOUG01718-A04	0[n]			643[0n]	2		0[n]			0[n]			1	No				24-Jun-2011	Cyclops			E-Vouchered:DNA/Tissue+Photo	Centre for Biodiversity Genomics	5 tows (2 shallow, 2 deep, 1 pull along dock)
COAPP	COAPP294-13	BIOUG01718-A09	L#11APP-0185	BOLD:AAG9230	BIOUG01718-A09	0[n]			658[0n]	2		0[n]			0[n]			1	Yes				24-Jun-2011	Cyclops			E-Vouchered:DNA/Tissue+Photo	Centre for Biodiversity Genomics	Overcast, raining earlier in day 3 tow, spread across beach
COAPP	COAPP295-13	BIOUG01718-A10	L#11APP-0185	BOLD:AAG9230	BIOUG01718-A10	0[n]			658[0n]	2		0[n]			0[n]			1	Yes				24-Jun-2011	Cyclops			E-Vouchered:DNA/Tissue+Photo	Centre for Biodiversity Genomics	Overcast, raining earlier in day 3 tow, spread across beach
COAPP	COAPP298-13	BIOUG01718-B01	L#11APP-0185	BOLD:AAG9230	BIOUG01718-B01	0[n]			658[0n]	2		0[n]			0[n]			1	Yes				24-Jun-2011	Cyclops			E-Vouchered:DNA/Tissue+Photo	Centre for Biodiversity Genomics	Overcast, raining earlier in day 3 tow, spread across beach
COAPP	COAPP306-13	BIOUG01718-B09	L#11APP-0096	BOLD:AAG9230	BIOUG01718-B09	0[n]			658[0n]	2		0[n]			0[n]			1	Yes				23-Jun-2011	Cyclops			E-Vouchered:DNA/Tissue+Photo	Centre for Biodiversity Genomics	Throws in various directions off dock 1 person x 6 throws
CAISN	CAISN861-13	BIOUG03179-A06	L#11CAISN-408-A06	BOLD:AAG9230		0[n]			657[0n]	3		0[n]			0[n]			3	Yes				28-Sep-2011	Cyclops				Centre for Biodiversity Genomics	bulk zooplankton Specimens picked from the combined port collection samples
GBAAS	GBA14308-13	KC616890		BOLD:AAG9230	AS28a6	0[n]			658[1n]		KC616890	0[n]			0[n]				No				22-Apr-2010	Cyclops				Mined from GenBank, NCBI
RBNII	RBNII293-13	BIOUG08049-A05	ON13-C4300	BOLD:AAG9230	BIOUG08049-A05	0[n]			588[0n]	2	MF747619	0[n]			0[n]			1	Yes				14-Sep-2013	Cyclops		Rouge NP	Vouchered:Registered Collection	Centre for Biodiversity Genomics
ZOOPS	ZOOPS581-20	ZOOPS_0581	CBFS-Specimen-581	BOLD:ACL6037		0[n]			658[0n]	4	OP830320	0[n]			0[n]			10	Yes				16-Jul-2019	Cyclops cf. divergens	Copepodite	CSMI	E-Vouchered:DNA/Tissue+Photo	University of Guelph	Benthic
DNARC	DNARC581-19	CHARS00296-A11	DN_19_PL_14a	BOLD:AEB5314		0[n]			658[0n]	2		0[n]			0[n]			1	Yes				26-Jul-2019	Cyclops scutifer			Vouchered:Registered Collection	Centre for Biodiversity Genomics
GCHAR	DNARC639-19	CHARS00296-F09	L#19CHARS-0140	BOLD:AEB5314		0[n]			658[0n]	2		0[n]			0[n]			1	Yes				22-Jul-2019	Cyclops scutifer			Vouchered:Registered Collection	Centre for Biodiversity Genomics
GCHAR	DNARC640-19	CHARS00296-F10	L#19CHARS-0140	BOLD:AEB5314		0[n]			658[0n]	2		0[n]			0[n]			1	Yes				22-Jul-2019	Cyclops scutifer			Vouchered:Registered Collection	Centre for Biodiversity Genomics
GCHAR	DNARC641-19	CHARS00296-F11	L#19CHARS-0140	BOLD:AEB5314		0[n]			658[0n]	2		0[n]			0[n]			1	Yes				22-Jul-2019	Cyclops scutifer			Vouchered:Registered Collection	Centre for Biodiversity Genomics
GCHAR	DNARC642-19	CHARS00296-F12	L#19CHARS-0140	BOLD:AEB5314		0[n]			658[0n]	2		0[n]			0[n]			1	Yes				22-Jul-2019	Cyclops scutifer			Vouchered:Registered Collection	Centre for Biodiversity Genomics
GBAAI	GBCM19635-19	MK329344		BOLD:AEB5314	USNM:IZ:1139180	0[n]			613[0n]		MK329344	0[n]			0[n]				No				18-Aug-1995	Cyclops scutifer				Mined from GenBank, NCBI
DNARA	DNARA110-21	BIOUG72928-B03	River 4 BE 500 micron	BOLD:AEB5314	BIOUG72928-B03	0[n]			658[0n]	2		0[n]			0[n]			1	Yes				10-Aug-2021	Cyclops scutifer			Vouchered:Registered Collection	Centre for Biodiversity Genomics
DNARA	DNARA115-21	BIOUG72928-B08	River 4 BE 500 micron	BOLD:AEB5314	BIOUG72928-B08	0[n]			658[0n]	2		0[n]			0[n]			1	Yes				10-Aug-2021	Cyclops scutifer			Vouchered:Registered Collection	Centre for Biodiversity Genomics
DNARA	DNARA116-21	BIOUG72928-B09	River 4 BE 500 micron	BOLD:AEB5314	BIOUG72928-B09	0[n]			658[0n]	2		0[n]			0[n]			1	Yes				10-Aug-2021	Cyclops scutifer			Vouchered:Registered Collection	Centre for Biodiversity Genomics
DNARA	DNARA127-21	BIOUG72928-C08	Greiner 2 Zoo	BOLD:AEB5314	BIOUG72928-C08	0[n]			588[0n]	2		0[n]			0[n]			1	Yes				02-Aug-2021	Cyclops scutifer			Vouchered:Registered Collection	Centre for Biodiversity Genomics
DNARA	DNARA137-21	BIOUG72928-D06	Greiner 11 Zoo	BOLD:AEB5314	BIOUG72928-D06	0[n]			658[0n]	2		0[n]			0[n]			1	Yes				05-Aug-2021	Cyclops scutifer			Vouchered:Registered Collection	Centre for Biodiversity Genomics
DNARA	DNARA138-21	BIOUG72928-D07	Greiner 11 Zoo	BOLD:AEB5314	BIOUG72928-D07	0[n]			658[0n]	2		0[n]			0[n]			1	Yes				05-Aug-2021	Cyclops scutifer			Vouchered:Registered Collection	Centre for Biodiversity Genomics
DNARA	DNARA139-21	BIOUG72928-D08	Greiner 11 Zoo	BOLD:AEB5314	BIOUG72928-D08	0[n]			658[0n]	2		0[n]			0[n]			1	Yes				05-Aug-2021	Cyclops scutifer			Vouchered:Registered Collection	Centre for Biodiversity Genomics
DNARA	DNARA149-21	BIOUG72928-E06	Greiner 11 Zoo	BOLD:AEB5314	BIOUG72928-E06	0[n]			658[0n]	2		0[n]			0[n]			1	Yes				05-Aug-2021	Cyclops scutifer			Vouchered:Registered Collection	Centre for Biodiversity Genomics
DNARA	DNARA168-21	BIOUG72928-G01	Greiner Zoo 8	BOLD:AEB5314	BIOUG72928-G01	0[n]			655[0n]	2		0[n]			0[n]			1	Yes				05-Aug-2021	Cyclops scutifer			Vouchered:Registered Collection	Centre for Biodiversity Genomics
DNARA	DNARA286-21	BIOUG72930-A01	Greiner Zoo 4	BOLD:AEB5314	BIOUG72930-A01	0[n]			658[0n]	2		0[n]			0[n]			1	Yes				05-Aug-2021	Cyclops scutifer			Vouchered:Registered Collection	Centre for Biodiversity Genomics
DNARA	DNARA287-21	BIOUG72930-A02	Greiner Zoo 4	BOLD:AEB5314	BIOUG72930-A02	0[n]			658[0n]	2		0[n]			0[n]			1	Yes				05-Aug-2021	Cyclops scutifer			Vouchered:Registered Collection	Centre for Biodiversity Genomics
DNARA	DNARA288-21	BIOUG72930-A03	Greiner Zoo 4	BOLD:AEB5314	BIOUG72930-A03	0[n]			658[0n]	2		0[n]			0[n]			1	Yes				05-Aug-2021	Cyclops scutifer			Vouchered:Registered Collection	Centre for Biodiversity Genomics
DNARA	DNARA289-21	BIOUG72930-A04	Greiner Zoo 4	BOLD:AEB5314	BIOUG72930-A04	0[n]			632[0n]	2		0[n]			0[n]			1	Yes				05-Aug-2021	Cyclops scutifer			Vouchered:Registered Collection	Centre for Biodiversity Genomics
DNARA	DNARA319-21	BIOUG72930-C10	Greiner Zoo 5	BOLD:AEB5314	BIOUG72930-C10	0[n]			658[0n]	2		0[n]			0[n]			1	Yes				05-Aug-2021	Cyclops scutifer			Vouchered:Registered Collection	Centre for Biodiversity Genomics
DNARA	DNARA328-21	BIOUG72930-D07	Greiner 9 Zoo	BOLD:AEB5314	BIOUG72930-D07	0[n]			658[0n]	2		0[n]			0[n]			1	Yes				05-Aug-2021	Cyclops scutifer			Vouchered:Registered Collection	Centre for Biodiversity Genomics
DNARA	DNARA329-21	BIOUG72930-D08	Greiner 9 Zoo	BOLD:AEB5314	BIOUG72930-D08	0[n]			658[0n]	2		0[n]			0[n]			1	Yes				05-Aug-2021	Cyclops scutifer			Vouchered:Registered Collection	Centre for Biodiversity Genomics
DNARA	DNARA338-21	BIOUG72930-E05	Greiner 12 Zoo	BOLD:AEB5314	BIOUG72930-E05	0[n]			658[0n]	2		0[n]			0[n]			1	Yes				05-Aug-2021	Cyclops scutifer			Vouchered:Registered Collection	Centre for Biodiversity Genomics
DNARA	DNARA367-21	BIOUG72930-G10	River 4 PL 500 micron	BOLD:AEB5314	BIOUG72930-G10	0[n]			658[0n]	2		0[n]			0[n]			1	Yes				10-Aug-2021	Cyclops scutifer			Vouchered:Registered Collection	Centre for Biodiversity Genomics
DNARA	DNARA370-21	BIOUG72930-H01	River 4 PL 500 micron	BOLD:AEB5314	BIOUG72930-H01	0[n]			658[0n]	2		0[n]			0[n]			1	Yes				10-Aug-2021	Cyclops scutifer			Vouchered:Registered Collection	Centre for Biodiversity Genomics
DNARA	DNARA371-21	BIOUG72930-H02	River 4 PL 500 micron	BOLD:AEB5314	BIOUG72930-H02	0[n]			658[0n]	2		0[n]			0[n]			1	Yes				10-Aug-2021	Cyclops scutifer			Vouchered:Registered Collection	Centre for Biodiversity Genomics
DNARA	DNARA476-21	BIOUG72932-A01	River Zoo 3 BE 500 micron	BOLD:AEB5314	BIOUG72932-A01	0[n]			658[0n]	2		0[n]			0[n]			1	Yes				09-Aug-2021	Cyclops scutifer			Vouchered:Registered Collection	Centre for Biodiversity Genomics
DNARA	DNARA477-21	BIOUG72932-A02	River Zoo 3 BE 500 micron	BOLD:AEB5314	BIOUG72932-A02	0[n]			658[0n]	2		0[n]			0[n]			1	Yes				09-Aug-2021	Cyclops scutifer			Vouchered:Registered Collection	Centre for Biodiversity Genomics
DNARA	DNARA481-21	BIOUG72932-A06	River Zoo 3 BE 500 micron	BOLD:AEB5314	BIOUG72932-A06	0[n]			658[0n]	2		0[n]			0[n]			1	Yes				09-Aug-2021	Cyclops scutifer			Vouchered:Registered Collection	Centre for Biodiversity Genomics
DNARA	DNARA496-21	BIOUG72932-B09	Greiner 1 Zoo	BOLD:AEB5314	BIOUG72932-B09	0[n]			658[0n]	2		0[n]			0[n]			1	Yes				02-Aug-2021	Cyclops scutifer			Vouchered:Registered Collection	Centre for Biodiversity Genomics
DNARA	DNARA497-21	BIOUG72932-B10	Greiner 1 Zoo	BOLD:AEB5314	BIOUG72932-B10	0[n]			658[0n]	2		0[n]			0[n]			1	Yes				02-Aug-2021	Cyclops scutifer			Vouchered:Registered Collection	Centre for Biodiversity Genomics
DNARA	DNARA498-21	BIOUG72932-B11	Greiner 1 Zoo	BOLD:AEB5314	BIOUG72932-B11	0[n]			565[0n]	2		0[n]			0[n]			1	Yes				02-Aug-2021	Cyclops scutifer			Vouchered:Registered Collection	Centre for Biodiversity Genomics
DNARA	DNARA499-21	BIOUG72932-B12	Greiner 1 Zoo	BOLD:AEB5314	BIOUG72932-B12	0[n]			658[0n]	2		0[n]			0[n]			1	Yes				02-Aug-2021	Cyclops scutifer			Vouchered:Registered Collection	Centre for Biodiversity Genomics
DNARA	DNARA506-21	BIOUG72932-C07	Greiner 1 Zoo	BOLD:AEB5314	BIOUG72932-C07	0[n]			658[0n]	2		0[n]			0[n]			1	Yes				02-Aug-2021	Cyclops scutifer			Vouchered:Registered Collection	Centre for Biodiversity Genomics
DNARA	DNARA510-21	BIOUG72932-C11	Greiner 3 Zoo	BOLD:AEB5314	BIOUG72932-C11	0[n]			640[0n]	2		0[n]			0[n]			1	Yes				02-Aug-2021	Cyclops scutifer			Vouchered:Registered Collection	Centre for Biodiversity Genomics
DNARA	DNARA701-21	BIOUG74688-C12	DN_21_PL_22a	BOLD:AEB5314	BIOUG74688-C12	0[n]			658[0n]	2		0[n]			0[n]			1	Yes				20-Jul-2021	Cyclops scutifer			Vouchered:Registered Collection	Centre for Biodiversity Genomics
DNARA	DNARA702-21	BIOUG74688-D01	DN_21_PL_22a	BOLD:AEB5314	BIOUG74688-D01	0[n]			597[0n]	2		0[n]			0[n]			1	Yes				20-Jul-2021	Cyclops scutifer			Vouchered:Registered Collection	Centre for Biodiversity Genomics
DNARA	DNARA1161-21	BIOUG74693-B09	DN_21_PL_31a	BOLD:AEB5314	BIOUG74693-B09	0[n]			636[0n]	2		0[n]			0[n]			1	Yes				26-Jul-2021	Cyclops scutifer			Vouchered:Registered Collection	Centre for Biodiversity Genomics
DNARA	DNARA1163-21	BIOUG74693-B11	DN_21_PL_31a	BOLD:AEB5314	BIOUG74693-B11	0[n]			658[0n]	2		0[n]			0[n]			1	Yes				26-Jul-2021	Cyclops scutifer			Vouchered:Registered Collection	Centre for Biodiversity Genomics
DNARA	DNARA1164-21	BIOUG74693-B12	DN_21_PL_31a	BOLD:AEB5314	BIOUG74693-B12	0[n]			658[0n]	2		0[n]			0[n]			1	Yes				26-Jul-2021	Cyclops scutifer			Vouchered:Registered Collection	Centre for Biodiversity Genomics
DNARA	DNARA1165-21	BIOUG74693-C01	DN_21_PL_31a	BOLD:AEB5314	BIOUG74693-C01	0[n]			658[0n]	2		0[n]			0[n]			1	Yes				26-Jul-2021	Cyclops scutifer			Vouchered:Registered Collection	Centre for Biodiversity Genomics
DNARA	DNARA1166-21	BIOUG74693-C02	DN_21_PL_31a	BOLD:AEB5314	BIOUG74693-C02	0[n]			658[2n]	2		0[n]			0[n]			1	Yes				26-Jul-2021	Cyclops scutifer			Vouchered:Registered Collection	Centre for Biodiversity Genomics
DNARA	DNARA1168-21	BIOUG74693-C04	DN_21_PL_31a	BOLD:AEB5314	BIOUG74693-C04	0[n]			658[0n]	2		0[n]			0[n]			1	Yes				26-Jul-2021	Cyclops scutifer			Vouchered:Registered Collection	Centre for Biodiversity Genomics
DNARA	DNARA1169-21	BIOUG74693-C05	DN_21_PL_31a	BOLD:AEB5314	BIOUG74693-C05	0[n]			658[0n]	2		0[n]			0[n]			1	Yes				26-Jul-2021	Cyclops scutifer			Vouchered:Registered Collection	Centre for Biodiversity Genomics
DNARA	DNARA1171-21	BIOUG74693-C07	DN_21_PL_31a	BOLD:AEB5314	BIOUG74693-C07	0[n]			627[0n]	2		0[n]			0[n]			1	Yes				26-Jul-2021	Cyclops scutifer			Vouchered:Registered Collection	Centre for Biodiversity Genomics
DNARA	DNARA1172-21	BIOUG74693-C08	DN_21_PL_31a	BOLD:AEB5314	BIOUG74693-C08	0[n]			658[0n]	2		0[n]			0[n]			1	Yes				26-Jul-2021	Cyclops scutifer			Vouchered:Registered Collection	Centre for Biodiversity Genomics
DNARA	DNARA1173-21	BIOUG74693-C09	DN_21_PL_31a	BOLD:AEB5314	BIOUG74693-C09	0[n]			658[0n]	2		0[n]			0[n]			1	Yes				26-Jul-2021	Cyclops scutifer			Vouchered:Registered Collection	Centre for Biodiversity Genomics
DNARA	DNARA1192-21	BIOUG74693-E04	DN_21_PL_48a	BOLD:AEB5314	BIOUG74693-E04	0[n]			658[0n]	2		0[n]			0[n]			1	Yes				13-Aug-2021	Cyclops scutifer			Vouchered:Registered Collection	Centre for Biodiversity Genomics
DNARA	DNARA1196-21	BIOUG74693-E08	DN_21_PL_48a	BOLD:AEB5314	BIOUG74693-E08	0[n]			658[0n]	2		0[n]			0[n]			1	Yes				13-Aug-2021	Cyclops scutifer			Vouchered:Registered Collection	Centre for Biodiversity Genomics
DNARA	DNARA1197-21	BIOUG74693-E09	DN_21_PL_48a	BOLD:AEB5314	BIOUG74693-E09	0[n]			658[0n]	2		0[n]			0[n]			1	Yes				13-Aug-2021	Cyclops scutifer			Vouchered:Registered Collection	Centre for Biodiversity Genomics
DNARA	DNARA1203-21	BIOUG74693-F03	DN_21_PL_48a	BOLD:AEB5314	BIOUG74693-F03	0[n]			658[1n]	2		0[n]			0[n]			1	Yes				13-Aug-2021	Cyclops scutifer			Vouchered:Registered Collection	Centre for Biodiversity Genomics
DNARA	DNARA1205-21	BIOUG74693-F05	DN_21_PL_48a	BOLD:AEB5314	BIOUG74693-F05	0[n]			658[0n]	2		0[n]			0[n]			1	Yes				13-Aug-2021	Cyclops scutifer			Vouchered:Registered Collection	Centre for Biodiversity Genomics
DNARA	DNARA1206-21	BIOUG74693-F06	DN_21_PL_48a	BOLD:AEB5314	BIOUG74693-F06	0[n]			658[0n]	2		0[n]			0[n]			1	Yes				13-Aug-2021	Cyclops scutifer			Vouchered:Registered Collection	Centre for Biodiversity Genomics
DNARA	DNARA1207-21	BIOUG74693-F07	DN_21_PL_48a	BOLD:AEB5314	BIOUG74693-F07	0[n]			658[0n]	2		0[n]			0[n]			1	Yes				13-Aug-2021	Cyclops scutifer			Vouchered:Registered Collection	Centre for Biodiversity Genomics
DNARA	DNARA1208-21	BIOUG74693-F08	DN_21_PL_48a	BOLD:AEB5314	BIOUG74693-F08	0[n]			658[0n]	2		0[n]			0[n]			1	Yes				13-Aug-2021	Cyclops scutifer			Vouchered:Registered Collection	Centre for Biodiversity Genomics
DNARA	DNARA1226-21	BIOUG74693-H02	41 PL 64 micron	BOLD:AEB5314	BIOUG74693-H02	0[n]			658[0n]	2		0[n]			0[n]			1	Yes				11-Aug-2021	Cyclops scutifer			Vouchered:Registered Collection	Centre for Biodiversity Genomics
DNARA	DNARA1432-21	BIOUG74696-A07	BE River Zoo 2	BOLD:AEB5314	BIOUG74696-A07	0[n]			658[0n]	2		0[n]			0[n]			1	Yes				06-Aug-2021	Cyclops scutifer			Vouchered:Registered Collection	Centre for Biodiversity Genomics
DNARA	DNARA1451-21	BIOUG74696-C02	River 4 Dipnet	BOLD:AEB5314	BIOUG74696-C02	0[n]			658[0n]	2		0[n]			0[n]			1	Yes				10-Aug-2021	Cyclops scutifer			Vouchered:Registered Collection	Centre for Biodiversity Genomics
DNARA	DNARA1456-21	BIOUG74696-C07	River 4 Dipnet	BOLD:AEB5314	BIOUG74696-C07	0[n]			658[0n]	2		0[n]			0[n]			1	Yes				10-Aug-2021	Cyclops scutifer			Vouchered:Registered Collection	Centre for Biodiversity Genomics
DNARA	DNARA1461-21	BIOUG74696-C12	Stream 4_dipnet	BOLD:AEB5314	BIOUG74696-C12	0[n]			639[0n]	2		0[n]			0[n]			1	No				14-Sep-2021	Cyclops scutifer			Vouchered:Registered Collection	Centre for Biodiversity Genomics
DNARA	DNARA1463-21	BIOUG74696-D02	Stream 4_dipnet	BOLD:AEB5314	BIOUG74696-D02	0[n]			658[0n]	2		0[n]			0[n]			1	Yes				14-Sep-2021	Cyclops scutifer			Vouchered:Registered Collection	Centre for Biodiversity Genomics
DNARA	DNARA1464-21	BIOUG74696-D03	Stream 4_dipnet	BOLD:AEB5314	BIOUG74696-D03	0[n]			658[0n]	2		0[n]			0[n]			1	Yes				14-Sep-2021	Cyclops scutifer			Vouchered:Registered Collection	Centre for Biodiversity Genomics
DNARA	DNARA1475-21	BIOUG74696-E02	Stream 4_PL_Zoo 1	BOLD:AEB5314	BIOUG74696-E02	0[n]			658[0n]	2		0[n]			0[n]			1	Yes				14-Sep-2021	Cyclops scutifer			Vouchered:Registered Collection	Centre for Biodiversity Genomics
DNARA	DNARA1478-21	BIOUG74696-E05	Stream 4_PL_Zoo 1	BOLD:AEB5314	BIOUG74696-E05	0[n]			658[0n]	2		0[n]			0[n]			1	Yes				14-Sep-2021	Cyclops scutifer			Vouchered:Registered Collection	Centre for Biodiversity Genomics
DNARA	DNARA1482-21	BIOUG74696-E09	Stream 4_PL_Zoo 1	BOLD:AEB5314	BIOUG74696-E09	0[n]			658[0n]	2		0[n]			0[n]			1	Yes				14-Sep-2021	Cyclops scutifer			Vouchered:Registered Collection	Centre for Biodiversity Genomics
DNARA	DNARA1483-21	BIOUG74696-E10	Stream 4_PL_Zoo 1	BOLD:AEB5314	BIOUG74696-E10	0[n]			658[0n]	2		0[n]			0[n]			1	Yes				14-Sep-2021	Cyclops scutifer			Vouchered:Registered Collection	Centre for Biodiversity Genomics
DNARA	DNARA1634-21	BIOUG74698-B07	Camp 2 Lake Zoo 4	BOLD:AEB5314	BIOUG74698-B07	0[n]			658[0n]	2		0[n]			0[n]			1	Yes				13-Aug-2021	Cyclops scutifer			Vouchered:Registered Collection	Centre for Biodiversity Genomics
DNARA	DNARA1635-21	BIOUG74698-B08	Camp 2 Lake Zoo 4	BOLD:AEB5314	BIOUG74698-B08	0[n]			658[0n]	2		0[n]			0[n]			1	Yes				13-Aug-2021	Cyclops scutifer			Vouchered:Registered Collection	Centre for Biodiversity Genomics
DNARA	DNARA1636-21	BIOUG74698-B09	Camp 2 Lake Zoo 4	BOLD:AEB5314	BIOUG74698-B09	0[n]			658[0n]	2		0[n]			0[n]			1	Yes				13-Aug-2021	Cyclops scutifer			Vouchered:Registered Collection	Centre for Biodiversity Genomics
DNARA	DNARA1637-21	BIOUG74698-B10	Camp 2 Lake Zoo 4	BOLD:AEB5314	BIOUG74698-B10	0[n]			557[0n]	2		0[n]			0[n]			1	Yes				13-Aug-2021	Cyclops scutifer			Vouchered:Registered Collection	Centre for Biodiversity Genomics
DNARA	DNARA1639-21	BIOUG74698-B12	Camp 2 Lake Zoo 4	BOLD:AEB5314	BIOUG74698-B12	0[n]			652[0n]	2		0[n]			0[n]			1	Yes				13-Aug-2021	Cyclops scutifer			Vouchered:Registered Collection	Centre for Biodiversity Genomics
DNARA	DNARA1641-21	BIOUG74698-C02	Camp 2 Lake Zoo 1	BOLD:AEB5314	BIOUG74698-C02	0[n]			658[0n]	2		0[n]			0[n]			1	Yes				13-Aug-2021	Cyclops scutifer			Vouchered:Registered Collection	Centre for Biodiversity Genomics
DNARA	DNARA1645-21	BIOUG74698-C06	Camp 2 Lake Zoo 1	BOLD:AEB5314	BIOUG74698-C06	0[n]			509[0n]	2		0[n]			0[n]			1	Yes				13-Aug-2021	Cyclops scutifer			Vouchered:Registered Collection	Centre for Biodiversity Genomics
DNARA	DNARA1646-21	BIOUG74698-C07	Camp 2 Lake Zoo 1	BOLD:AEB5314	BIOUG74698-C07	0[n]			658[0n]	2		0[n]			0[n]			1	Yes				13-Aug-2021	Cyclops scutifer			Vouchered:Registered Collection	Centre for Biodiversity Genomics
DNARA	DNARA1649-21	BIOUG74698-C10	Camp 2 Lake Zoo 1	BOLD:AEB5314	BIOUG74698-C10	0[n]			645[1n]	2		0[n]			0[n]			1	Yes				13-Aug-2021	Cyclops scutifer			Vouchered:Registered Collection	Centre for Biodiversity Genomics
DNARA	DNARA1650-21	BIOUG74698-C11	Camp 2 Lake Zoo 1	BOLD:AEB5314	BIOUG74698-C11	0[n]			658[0n]	2		0[n]			0[n]			1	Yes				13-Aug-2021	Cyclops scutifer			Vouchered:Registered Collection	Centre for Biodiversity Genomics
DNARA	DNARA1651-21	BIOUG74698-C12	Camp 2 Lake Zoo 1	BOLD:AEB5314	BIOUG74698-C12	0[n]			658[0n]	2		0[n]			0[n]			1	Yes				13-Aug-2021	Cyclops scutifer			Vouchered:Registered Collection	Centre for Biodiversity Genomics
DNARA	DNARA1661-21	BIOUG74698-D10	Camp 2 Lake Zoo 1	BOLD:AEB5314	BIOUG74698-D10	0[n]			658[1n]	2		0[n]			0[n]			1	Yes				13-Aug-2021	Cyclops scutifer			Vouchered:Registered Collection	Centre for Biodiversity Genomics
DNARA	DNARA1662-21	BIOUG74698-D11	Camp 2 Lake Zoo 1	BOLD:AEB5314	BIOUG74698-D11	0[n]			658[0n]	2		0[n]			0[n]			1	Yes				13-Aug-2021	Cyclops scutifer			Vouchered:Registered Collection	Centre for Biodiversity Genomics
DNARA	DNARA1668-21	BIOUG74698-E05	Small Lake 1 Zoo	BOLD:AEB5314	BIOUG74698-E05	0[n]			658[0n]	2		0[n]			0[n]			1	Yes				12-Aug-2021	Cyclops scutifer			Vouchered:Registered Collection	Centre for Biodiversity Genomics
DNARA	DNARA1669-21	BIOUG74698-E06	Small Lake 1 Zoo	BOLD:AEB5314	BIOUG74698-E06	0[n]			658[0n]	2		0[n]			0[n]			1	Yes				12-Aug-2021	Cyclops scutifer			Vouchered:Registered Collection	Centre for Biodiversity Genomics
DNARA	DNARA1670-21	BIOUG74698-E07	Small Lake 1 Zoo	BOLD:AEB5314	BIOUG74698-E07	0[n]			658[0n]	2		0[n]			0[n]			1	Yes				12-Aug-2021	Cyclops scutifer			Vouchered:Registered Collection	Centre for Biodiversity Genomics
DNARA	DNARA1671-21	BIOUG74698-E08	Small Lake 1 Zoo	BOLD:AEB5314	BIOUG74698-E08	0[n]			658[0n]	2		0[n]			0[n]			1	Yes				12-Aug-2021	Cyclops scutifer			Vouchered:Registered Collection	Centre for Biodiversity Genomics
DNARA	DNARA1672-21	BIOUG74698-E09	Small Lake 1 Zoo	BOLD:AEB5314	BIOUG74698-E09	0[n]			658[0n]	2		0[n]			0[n]			1	Yes				12-Aug-2021	Cyclops scutifer			Vouchered:Registered Collection	Centre for Biodiversity Genomics
DNARA	DNARA1687-21	BIOUG74698-F12	Stream 4_BE_Zoo 1	BOLD:AEB5314	BIOUG74698-F12	0[n]			658[0n]	2		0[n]			0[n]			1	Yes				14-Sep-2021	Cyclops scutifer			Vouchered:Registered Collection	Centre for Biodiversity Genomics
DNARA	DNARA1689-21	BIOUG74698-G02	Stream 4_BE_Zoo 1	BOLD:AEB5314	BIOUG74698-G02	0[n]			658[0n]	2		0[n]			0[n]			1	Yes				14-Sep-2021	Cyclops scutifer			Vouchered:Registered Collection	Centre for Biodiversity Genomics
DNARA	DNARA1692-21	BIOUG74698-G05	Stream 4_BE_Zoo 1	BOLD:AEB5314	BIOUG74698-G05	0[n]			634[0n]	2		0[n]			0[n]			1	Yes				14-Sep-2021	Cyclops scutifer			Vouchered:Registered Collection	Centre for Biodiversity Genomics
DNARA	DNARA1816-21	BIOUG74700-A11	Camp 2 Lake Zoo 2	BOLD:AEB5314	BIOUG74700-A11	0[n]			651[0n]	2		0[n]			0[n]			1	Yes				13-Aug-2021	Cyclops scutifer			Vouchered:Registered Collection	Centre for Biodiversity Genomics
DNARA	DNARA1817-21	BIOUG74700-A12	Camp 2 Lake Zoo 2	BOLD:AEB5314	BIOUG74700-A12	0[n]			658[0n]	2		0[n]			0[n]			1	Yes				13-Aug-2021	Cyclops scutifer			Vouchered:Registered Collection	Centre for Biodiversity Genomics
DNARA	DNARA1825-21	BIOUG74700-B08	2 Hill Lake Zoo 1	BOLD:AEB5314	BIOUG74700-B08	0[n]			658[0n]	2		0[n]			0[n]			1	Yes				12-Aug-2021	Cyclops scutifer			Vouchered:Registered Collection	Centre for Biodiversity Genomics
DNARA	DNARA1842-21	BIOUG74700-D01	Long Lake Zoo 2	BOLD:AEB5314	BIOUG74700-D01	0[n]			658[0n]	2		0[n]			0[n]			1	Yes				12-Aug-2021	Cyclops scutifer			Vouchered:Registered Collection	Centre for Biodiversity Genomics
DNARA	DNARA1849-21	BIOUG74700-D08	BE River Zoo 2	BOLD:AEB5314	BIOUG74700-D08	0[n]			658[0n]	2		0[n]			0[n]			1	Yes				06-Aug-2021	Cyclops scutifer			Vouchered:Registered Collection	Centre for Biodiversity Genomics
DNARA	DNARA1855-21	BIOUG74700-E02	PL River Zoo 2	BOLD:AEB5314	BIOUG74700-E02	0[n]			658[0n]	2		0[n]			0[n]			1	Yes				06-Aug-2021	Cyclops scutifer			Vouchered:Registered Collection	Centre for Biodiversity Genomics
DNARA	DNARA1860-21	BIOUG74700-E07	PL River Zoo 2	BOLD:AEB5314	BIOUG74700-E07	0[n]			658[0n]	2		0[n]			0[n]			1	Yes				06-Aug-2021	Cyclops scutifer			Vouchered:Registered Collection	Centre for Biodiversity Genomics
DNARA	DNARA1861-21	BIOUG74700-E08	PL River Zoo 2	BOLD:AEB5314	BIOUG74700-E08	0[n]			658[0n]	2		0[n]			0[n]			1	Yes				06-Aug-2021	Cyclops scutifer			Vouchered:Registered Collection	Centre for Biodiversity Genomics
DNARA	DNARA1862-21	BIOUG74700-E09	PL River Zoo 2	BOLD:AEB5314	BIOUG74700-E09	0[n]			658[0n]	2		0[n]			0[n]			1	Yes				06-Aug-2021	Cyclops scutifer			Vouchered:Registered Collection	Centre for Biodiversity Genomics
DNARA	DNARA1863-21	BIOUG74700-E10	PL River Zoo 2	BOLD:AEB5314	BIOUG74700-E10	0[n]			658[0n]	2		0[n]			0[n]			1	Yes				06-Aug-2021	Cyclops scutifer			Vouchered:Registered Collection	Centre for Biodiversity Genomics
DNARA	DNARA1864-21	BIOUG74700-E11	PL River Zoo 2	BOLD:AEB5314	BIOUG74700-E11	0[n]			658[0n]	2		0[n]			0[n]			1	Yes				06-Aug-2021	Cyclops scutifer			Vouchered:Registered Collection	Centre for Biodiversity Genomics
DNARA	DNARA1865-21	BIOUG74700-E12	PL River Zoo 2	BOLD:AEB5314	BIOUG74700-E12	0[n]			639[0n]	2		0[n]			0[n]			1	Yes				06-Aug-2021	Cyclops scutifer			Vouchered:Registered Collection	Centre for Biodiversity Genomics
DNARA	DNARA1895-21	BIOUG74700-H06	2nd Lake Zoo 1	BOLD:AEB5314	BIOUG74700-H06	0[n]			658[0n]	2		0[n]			0[n]			1	Yes				11-Aug-2021	Cyclops scutifer			Vouchered:Registered Collection	Centre for Biodiversity Genomics
DNARA	DNARA2343-21	BIOUG74674-F03	DN_21_PL_45a	BOLD:AEB5314	BIOUG74674-F03	0[n]			658[0n]	2		0[n]			0[n]			1	Yes				12-Aug-2021	Cyclops scutifer			Vouchered:Registered Collection	Centre for Biodiversity Genomics
DNARA	DNARA2345-21	BIOUG74674-F05	DN_21_PL_45a	BOLD:AEB5314	BIOUG74674-F05	0[n]			658[0n]	2		0[n]			0[n]			1	Yes				12-Aug-2021	Cyclops scutifer			Vouchered:Registered Collection	Centre for Biodiversity Genomics
DNARA	DNARA2346-21	BIOUG74674-F06	DN_21_PL_45a	BOLD:AEB5314	BIOUG74674-F06	0[n]			658[0n]	2		0[n]			0[n]			1	Yes				12-Aug-2021	Cyclops scutifer			Vouchered:Registered Collection	Centre for Biodiversity Genomics
DNARA	DNARA3045-21	BIOUG74682-A05	DN_21_PL_21a	BOLD:AEB5314	BIOUG74682-A05	0[n]			538[2n]	2		0[n]			0[n]			1	No				20-Jul-2021	Cyclops scutifer			Vouchered:Registered Collection	Centre for Biodiversity Genomics
DNARA	DNARA3360-21	BIOUG74685-C11	DN_21_BE_25a	BOLD:AEB5314	BIOUG74685-C11	0[n]			658[0n]	2		0[n]			0[n]			1	Yes				21-Jul-2021	Cyclops scutifer			Vouchered:Registered Collection	Centre for Biodiversity Genomics
DNARA	DNARA3361-21	BIOUG74685-C12	DN_21_PL_22	BOLD:AEB5314	BIOUG74685-C12	0[n]			658[0n]	2		0[n]			0[n]			1	Yes				20-Jul-2021	Cyclops scutifer			Vouchered:Registered Collection	Centre for Biodiversity Genomics
NJCGS	NJCGS1015-11	NJPEL-00004	Erie	BOLD:AAV0661		0[n]			658[0n]	2	MG936353	0[n]			0[n]			1	Yes				30-Jun-2010	Diacyclops		No estimate		University of Guelph	B4
NJCGS	NJCGS1021-11	NJPEL-00010	Erie	BOLD:AAV0661		0[n]			658[0n]	2	MG936174	0[n]			0[n]			1	Yes				30-Jun-2010	Diacyclops		No estimate		University of Guelph	B10
ZOOPS	ZOOPS354-19	ZOOPS_0354	CBFS-Specimen-354	BOLD:ADZ4844		0[n]			658[0n]	2	OP830260	0[n]			0[n]			10	Yes				22-Aug-2018	Diacyclops albus	Adult	GLNPO	E-Vouchered:DNA/Tissue+Photo	University of Guelph	Benthic
AGSYU	BACZP1911-16	BIOUG30477-A11	YBALPOZ050516	BOLD:ADC6040	ECO-CH-Z	0[n]			622[0n]	2		0[n]			0[n]			1	Yes				04-May-2016	Diacyclops chakan				El Colegio de la Frontera Sur, Unidad Chetumal
AGSYU	BACZP1912-16	BIOUG30477-A12	YBALPOZ050516	BOLD:ADC6040	ECO-CH-Z	0[n]			658[1n]	2		0[n]			0[n]			1	Yes				04-May-2016	Diacyclops chakan				El Colegio de la Frontera Sur, Unidad Chetumal
ZOOPS	ZOOPS033-18	ZOOPS_0033	CBFS-Specimen-33	BOLD:AEA2503		0[n]			651[1n]	4	OP829980	0[n]			0[n]			10	No				27-Aug-2017	Diacyclops nanus	Adult	GLNPO	E-Vouchered:DNA/Tissue+Photo	University of Guelph	Benthic
ZOOPS	ZOOPS582-20	ZOOPS_0582	CBFS-Specimen-582	BOLD:AEA2503		0[n]			658[0n]	4	OP830010	0[n]			0[n]			10	Yes				21-Jul-2019	Diacyclops nanus	Adult	CSMI	E-Vouchered:DNA/Tissue+Photo	University of Guelph	Benthic
ZOOPS	ZOOPS583-20	ZOOPS_0583	CBFS-Specimen-583	BOLD:AEA2503		0[n]			658[0n]	4	OP830336	0[n]			0[n]			10	Yes				21-Jul-2019	Diacyclops nanus	Adult	CSMI	E-Vouchered:DNA/Tissue+Photo	University of Guelph	Benthic
ZOOPS	ZOOPS584-20	ZOOPS_0584	CBFS-Specimen-584	BOLD:AEA2503		0[n]			658[0n]	4	OP830065	0[n]			0[n]			7	Yes				21-Jul-2019	Diacyclops nanus	Adult	CSMI	E-Vouchered:DNA/Tissue+Photo	University of Guelph	Benthic
ZOOPS	ZOOPS585-20	ZOOPS_0585	CBFS-Specimen-585	BOLD:AEA2503		0[n]			658[0n]	4	OP830121	0[n]			0[n]			9	Yes				21-Jul-2019	Diacyclops nanus	Adult	CSMI	E-Vouchered:DNA/Tissue+Photo	University of Guelph	Benthic
ZOOPS	ZOOPS586-20	ZOOPS_0586	CBFS-Specimen-586	BOLD:AEA2503		0[n]			658[0n]	4	OP830149	0[n]			0[n]			10	Yes				21-Jul-2019	Diacyclops nanus	Adult	CSMI	E-Vouchered:DNA/Tissue+Photo	University of Guelph	Benthic
ZOOPS	ZOOPS594-20	ZOOPS_0594	CBFS-Specimen-594	BOLD:AEF5007		0[n]			658[1n]	4	OP830029	0[n]			0[n]			5	Yes				05-Aug-2019	Diacyclops thomasi	Adult	GLNPO	E-Vouchered:DNA/Tissue+Photo	University of Guelph	Planktonic
ZOOPS	ZOOPS610-20	ZOOPS_0610	CBFS-Specimen-610	BOLD:AEF3489		0[n]			509[0n]	4	OP830212	0[n]			0[n]			6	Yes				10-Jul-2019	Diacyclops thomasi	Adult	GLNPO	E-Vouchered:DNA/Tissue+Photo	University of Guelph	Planktonic
BACZP	BACZP363-15	GZPL-173	GUELPH291015	BOLD:ADV7941		0[n]			658[0n]	2	MG450009	0[n]			0[n]			1	Yes				29-Oct-2015	Diacyclops thomasi	Adult			El Colegio de la Frontera Sur, Unidad Chetumal
BACZP	BACZP724-16	BIOUG30062-E11	GLTL120516PEC	BOLD:ADV7941	ECO-CH-Z	0[n]			658[0n]	2	MG448986	0[n]			0[n]			1	Yes				11-May-2016	Diacyclops thomasi	Adult			El Colegio de la Frontera Sur, Unidad Chetumal
BACZP	BACZP735-16	BIOUG30062-F10	GLTL120516PEC	BOLD:ADV7941	ECO-CH-Z	0[n]			582[5n]	2		0[n]			0[n]			1	Yes				11-May-2016	Diacyclops thomasi	Adult			El Colegio de la Frontera Sur, Unidad Chetumal
BACZP	BACZP739-16	BIOUG30062-G02	GLTL120516PEC	BOLD:ADV7941	ECO-CH-Z	0[n]			658[0n]	2	MG448814	0[n]			0[n]			1	Yes				11-May-2016	Diacyclops thomasi	Adult			El Colegio de la Frontera Sur, Unidad Chetumal
BACZP	BACZP837-16	BIOUG30063-G05	GLTL120516DEC	BOLD:ADV7941	ECO-CH-Z	0[n]			658[0n]	2	MG449193	0[n]			0[n]			1	Yes				11-May-2016	Diacyclops thomasi	Adult			El Colegio de la Frontera Sur, Unidad Chetumal
NJCGS	NJCGS1013-11	NJPEL-00002	Erie	BOLD:ADV7940		0[n]			658[0n]	2	MG936529	0[n]			0[n]			1	Yes				30-Jun-2010	Diacyclops thomasi		No estimate		University of Guelph	B2
ZOOPS	ZOOPS228-19	ZOOPS_0228	CBFS-Specimen-228	BOLD:ADV7940		0[n]			658[0n]	2	OP830034	0[n]			0[n]			5	Yes				04-Aug-2018	Diacyclops thomasi	Adult	GLNPO	E-Vouchered:DNA/Tissue+Photo	University of Guelph	Plankton
ZOOPS	ZOOPS229-19	ZOOPS_0229	CBFS-Specimen-229	BOLD:ADV7940		0[n]			658[0n]	2	OP830098	0[n]			0[n]			6	Yes				04-Aug-2018	Diacyclops thomasi	Adult	GLNPO	E-Vouchered:DNA/Tissue+Photo	University of Guelph	Plankton
ZOOPS	ZOOPS595-20	ZOOPS_0595	CBFS-Specimen-595	BOLD:ADV7940		0[n]			658[0n]	4	OP830284	0[n]			0[n]			5	Yes				05-Aug-2019	Diacyclops thomasi	Adult	GLNPO	E-Vouchered:DNA/Tissue+Photo	University of Guelph	Planktonic
BACZP	BACZP302-15	GZPL-112	PGUELP291015	BOLD:ACY4297	ECO-CH-Z	0[n]			658[0n]	2	MG450302	0[n]			0[n]			1	Yes				29-Oct-2015	Diacyclops thomasi	Adult			El Colegio de la Frontera Sur, Unidad Chetumal
BACZP	BACZP324-15	GZPL-134	PGUELP291015	BOLD:ACY4297	ECO-CH-Z	0[n]			658[0n]	2	MG448635	0[n]			0[n]			1	Yes				29-Oct-2015	Diacyclops thomasi	Adult			El Colegio de la Frontera Sur, Unidad Chetumal	Eggs sequenced
BACZP	BACZP357-15	GZPL-167	GUELPH291015	BOLD:ACY4297	ECO-CH-Z	0[n]			658[0n]	2	MG449010	0[n]			0[n]			1	Yes				29-Oct-2015	Diacyclops thomasi	Adult			El Colegio de la Frontera Sur, Unidad Chetumal
BACZP	BACZP359-15	GZPL-169	GUELPH291015	BOLD:ACY4297	ECO-CH-Z	0[n]			658[0n]	2	MG448789	0[n]			0[n]			1	Yes				29-Oct-2015	Diacyclops thomasi	Adult			El Colegio de la Frontera Sur, Unidad Chetumal
BACZP	BACZP376-15	GZPL-186	GUELPH291015	BOLD:ACY4297	ECO-CH-Z	0[n]			658[0n]	2	MG449625	0[n]			0[n]			1	Yes				29-Oct-2015	Diacyclops thomasi	Adult			El Colegio de la Frontera Sur, Unidad Chetumal
BACZP	BACZP694-16	BIOUG30062-C05	GLTL120516PER	BOLD:ACY4297	ECO-CH-Z	0[n]			519[0n]	2		0[n]			0[n]				No				11-May-2016	Diacyclops thomasi	Adult			El Colegio de la Frontera Sur, Unidad Chetumal
BACZP	BACZP733-16	BIOUG30062-F08	GLTL120516PEC	BOLD:ACY4297	ECO-CH-Z	0[n]			562[0n]	2	MG449943	0[n]			0[n]			1	Yes				11-May-2016	Diacyclops thomasi	Adult			El Colegio de la Frontera Sur, Unidad Chetumal
BACZP	BACZP737-16	BIOUG30062-F12	GLTL120516PEC	BOLD:ACY4297	ECO-CH-Z	0[n]			658[0n]	2	MG449461	0[n]			0[n]			1	Yes				11-May-2016	Diacyclops thomasi	Adult			El Colegio de la Frontera Sur, Unidad Chetumal
BACZP	BACZP742-16	BIOUG30062-G05	GLTL120516PEC	BOLD:ACY4297	ECO-CH-Z	0[n]			658[0n]	2	MG449562	0[n]			0[n]			1	Yes				11-May-2016	Diacyclops thomasi	Adult			El Colegio de la Frontera Sur, Unidad Chetumal
BACZP	BACZP846-16	BIOUG30063-H02	GLTL120516DEC	BOLD:ACY4297	ECO-CH-Z	0[n]			658[3n]	2	MG449629	0[n]			0[n]			1	Yes				11-May-2016	Diacyclops thomasi	Adult			El Colegio de la Frontera Sur, Unidad Chetumal
ZOOPS	ZOOPS232-19	ZOOPS_0232	CBFS-Specimen-232	BOLD:ACY4297		0[n]			662[0n]	2	OP830316	0[n]			0[n]			5	No				04-Aug-2018	Diacyclops thomasi	Adult	GLNPO	E-Vouchered:DNA/Tissue+Photo	University of Guelph	Plankton
ZOOPS	ZOOPS593-20	ZOOPS_0593	CBFS-Specimen-593	BOLD:ACY4297		0[n]			599[0n]	4	OP829973	0[n]			0[n]			6	Yes				05-Aug-2019	Diacyclops thomasi	Adult	GLNPO	E-Vouchered:DNA/Tissue+Photo	University of Guelph	Planktonic
ZOOPS	ZOOPS597-20	ZOOPS_0597	CBFS-Specimen-597	BOLD:AAV0661		0[n]			658[0n]	4	OP830345	0[n]			0[n]			7	Yes				04-Aug-2019	Diacyclops thomasi	Adult	GLNPO	E-Vouchered:DNA/Tissue+Photo	University of Guelph	Planktonic
COAPP	COAPP338-13	BIOUG01718-E05	L#11APP-0148	BOLD:AAV0660	BIOUG01718-E05	0[n]			658[0n]	2		0[n]			0[n]			1	Yes				23-Jun-2011	Diacyclops thomasi			E-Vouchered:DNA/Tissue+Photo	Centre for Biodiversity Genomics	Small beach, fish were present 4 tows
NJCGS	NJCGS1032-11	NJPEL-00021	Erie	BOLD:AAV0657	BiO	0[n]			658[0n]	2	MG936306	0[n]			0[n]			1	Yes				30-Jun-2010	Diacyclops thomasi		No estimate		University of Guelph	C9
COAPP	COAPP408-13	BIOUG03326-C04	L#11APP-0243	BOLD:AAV0657	BIOUG03326-C04	0[n]			658[0n]	2		0[n]			0[n]			1	Yes				25-Jun-2011	Diacyclops thomasi			E-Vouchered:DNA/Tissue+Photo	Centre for Biodiversity Genomics	Overcast, calm lake, higher plankton levels than usual 3 tows (three transects across dock)
BACZP	BACZP206-15	GZPL-016	GUELPH291015	BOLD:AAV0657		0[n]			658[0n]	2	MG449991	0[n]			0[n]				Yes				29-Oct-2015	Diacyclops thomasi	Adult			El Colegio de la Frontera Sur, Unidad Chetumal
BACZP	BACZP288-15	GZPL-098	PGUELP291015	BOLD:AAV0657		0[n]			658[0n]	2	MG450209	0[n]			0[n]			1	Yes				29-Oct-2015	Diacyclops thomasi	Adult			El Colegio de la Frontera Sur, Unidad Chetumal
BACZP	BACZP308-15	GZPL-118	PGUELP291015	BOLD:AAV0657		0[n]			658[0n]	2	MG448991	0[n]			0[n]			1	Yes				29-Oct-2015	Diacyclops thomasi	Adult			El Colegio de la Frontera Sur, Unidad Chetumal
BACZP	BACZP321-15	GZPL-131	PGUELP291015	BOLD:AAV0657		0[n]			658[0n]	2	MG449984	0[n]			0[n]			1	Yes				29-Oct-2015	Diacyclops thomasi	Adult			El Colegio de la Frontera Sur, Unidad Chetumal
BACZP	BACZP333-15	GZPL-143	PGUELP291015	BOLD:AAV0657		0[n]			658[0n]	2	MG449494	0[n]			0[n]			1	Yes				29-Oct-2015	Diacyclops thomasi	Adult			El Colegio de la Frontera Sur, Unidad Chetumal
BACZP	BACZP335-15	GZPL-145	PGUELP291015	BOLD:AAV0657		0[n]			658[0n]	2	MG450149	0[n]			0[n]			1	Yes				29-Oct-2015	Diacyclops thomasi	Adult			El Colegio de la Frontera Sur, Unidad Chetumal
BACZP	BACZP337-15	GZPL-147	PGUELP291015	BOLD:AAV0657		0[n]			658[0n]	2	MG449047	0[n]			0[n]			1	Yes				29-Oct-2015	Diacyclops thomasi	Adult			El Colegio de la Frontera Sur, Unidad Chetumal	Eggs sequenced
BACZP	BACZP369-15	GZPL-179	GUELPH291015	BOLD:AAV0657		0[n]			658[0n]	2	MG449099	0[n]			0[n]			1	Yes				29-Oct-2015	Diacyclops thomasi	Adult			El Colegio de la Frontera Sur, Unidad Chetumal
BACZP	BACZP370-15	GZPL-180	GUELPH291015	BOLD:AAV0657		0[n]			658[0n]	2	MG449902	0[n]			0[n]			1	Yes				29-Oct-2015	Diacyclops thomasi	Adult			El Colegio de la Frontera Sur, Unidad Chetumal
BACZP	BACZP374-15	GZPL-184	GUELPH291015	BOLD:AAV0657		0[n]			658[0n]	2	MG448618	0[n]			0[n]			1	Yes				29-Oct-2015	Diacyclops thomasi	Adult			El Colegio de la Frontera Sur, Unidad Chetumal
BACZP	BACZP691-16	BIOUG30062-C02	GLTL120516PER	BOLD:AAV0657	ECO-CH-Z	0[n]			658[0n]	2	MG448610	0[n]			0[n]				Yes				11-May-2016	Diacyclops thomasi	Adult			El Colegio de la Frontera Sur, Unidad Chetumal
BACZP	BACZP774-16	BIOUG30063-B02	GLTL120516DER	BOLD:AAV0657	ECO-CH-Z	0[n]			658[0n]	2	MG448906	0[n]			0[n]				Yes				11-May-2016	Diacyclops thomasi	Adult			El Colegio de la Frontera Sur, Unidad Chetumal
BACZP	BACZP780-16	BIOUG30063-B08	GLTL120516DER	BOLD:AAV0657	ECO-CH-Z	0[n]			658[0n]	2	MG448975	0[n]			0[n]				Yes				11-May-2016	Diacyclops thomasi	Adult			El Colegio de la Frontera Sur, Unidad Chetumal
BACZP	BACZP784-16	BIOUG30063-B12	GLTL120516DER	BOLD:AAV0657	ECO-CH-Z	0[n]			658[0n]	2	MG449638	0[n]			0[n]				Yes				11-May-2016	Diacyclops thomasi	Adult			El Colegio de la Frontera Sur, Unidad Chetumal
BACZP	BACZP786-16	BIOUG30063-C02	GLTL120516DER	BOLD:AAV0657	ECO-CH-Z	0[n]			658[2n]	2	MG449452	0[n]			0[n]				Yes				11-May-2016	Diacyclops thomasi	Adult			El Colegio de la Frontera Sur, Unidad Chetumal
BACZP	BACZP787-16	BIOUG30063-C03	GLTL120516DER	BOLD:AAV0657	ECO-CH-Z	0[n]			658[0n]	2	MG448643	0[n]			0[n]				Yes				11-May-2016	Diacyclops thomasi	Adult			El Colegio de la Frontera Sur, Unidad Chetumal
BACZP	BACZP791-16	BIOUG30063-C07	GLTL120516DER	BOLD:AAV0657	ECO-CH-Z	0[n]			598[0n]	2		0[n]			0[n]				Yes				11-May-2016	Diacyclops thomasi	Adult			El Colegio de la Frontera Sur, Unidad Chetumal
BACZP	BACZP819-16	BIOUG30063-E11	GLTL120516DEC	BOLD:AAV0657	ECO-CH-Z	0[n]			658[0n]	2	MG449088	0[n]			0[n]			1	Yes				11-May-2016	Diacyclops thomasi	Adult			El Colegio de la Frontera Sur, Unidad Chetumal
BACZP	BACZP828-16	BIOUG30063-F08	GLTL120516DEC	BOLD:AAV0657	ECO-CH-Z	0[n]			658[0n]	2	MG450206	0[n]			0[n]			1	Yes				11-May-2016	Diacyclops thomasi	Adult			El Colegio de la Frontera Sur, Unidad Chetumal
ZOOPS	ZOOPS034-18	ZOOPS_0034	CBFS-Specimen-34	BOLD:AAV0657		0[n]			658[0n]	4	OP829935	0[n]			0[n]			8	Yes				25-Aug-2017	Diacyclops thomasi	Adult	GLNPO	E-Vouchered:DNA/Tissue+Photo	University of Guelph	Plankton
ZOOPS	ZOOPS035-18	ZOOPS_0035	CBFS-Specimen-35	BOLD:AAV0657		0[n]			658[0n]	4	OP830267	0[n]			0[n]			10	Yes				25-Aug-2017	Diacyclops thomasi	Adult	GLNPO	E-Vouchered:DNA/Tissue+Photo	University of Guelph	Plankton
ZOOPS	ZOOPS230-19	ZOOPS_0230	CBFS-Specimen-230	BOLD:AAV0657		0[n]			658[0n]	2	OP830110	0[n]			0[n]			4	Yes				04-Aug-2018	Diacyclops thomasi	Adult	GLNPO	E-Vouchered:DNA/Tissue+Photo	University of Guelph	Plankton
ZOOPS	ZOOPS231-19	ZOOPS_0231	CBFS-Specimen-231	BOLD:AAV0657		0[n]			658[1n]	2	OP830146	0[n]			0[n]			6	Yes				04-Aug-2018	Diacyclops thomasi	Adult	GLNPO	E-Vouchered:DNA/Tissue+Photo	University of Guelph	Plankton
ZOOPS	ZOOPS596-20	ZOOPS_0596	CBFS-Specimen-596	BOLD:AAV0657		0[n]			658[0n]	4	OP830024	0[n]			0[n]			8	Yes				05-Aug-2019	Diacyclops thomasi	Adult	GLNPO	E-Vouchered:DNA/Tissue+Photo	University of Guelph	Planktonic
ZOOPS	ZOOPS606-20	ZOOPS_0606	CBFS-Specimen-606	BOLD:AAV0657		0[n]			658[1n]	4	OP830184	0[n]			0[n]			10	Yes				25-Apr-2019	Diacyclops thomasi	Adult	GLNPO	E-Vouchered:DNA/Tissue+Photo	University of Guelph	Planktonic
ZOOPS	ZOOPS607-20	ZOOPS_0607	CBFS-Specimen-607	BOLD:AAV0657		0[n]			658[0n]	4	OP830180	0[n]			0[n]			4	Yes				10-Jul-2019	Diacyclops thomasi	Adult	GLNPO	E-Vouchered:DNA/Tissue+Photo	University of Guelph	Planktonic
GLC	GLC338-06	05-114-24A	05-114-24A			0[n]			591[0n]			0[n]			0[n]				No				16-Aug-2005	Diacyclops thomasi				Great Lakes Institute for Environmental Research
GLC	GLC339-06	05-114-24B	05-114-24B			0[n]			633[0n]			0[n]			0[n]				No				16-Aug-2005	Diacyclops thomasi				Great Lakes Institute for Environmental Research
GLC	GLC340-06	05-114-24C	05-114-24C			0[n]			588[0n]			0[n]			0[n]				No				16-Aug-2005	Diacyclops thomasi				Great Lakes Institute for Environmental Research
GLC	GLC341-06	05-114-24D	05-114-24D			0[n]			591[0n]			0[n]			0[n]				No				16-Aug-2005	Diacyclops thomasi				Great Lakes Institute for Environmental Research
GBAAS	GBA10789-13	KC594144	KC594144	BOLD:ACH6665	KC594144	0[n]			681[0n]		KC594144	0[n]			0[n]				No				09-Feb-2010	Dioithona oculata				Mined from GenBank, NCBI
GBAAS	GBA10790-13	KC594143	KC594143	BOLD:ACH6665	KC594143	0[n]			639[0n]		KC594143	0[n]			0[n]				No				09-Feb-2010	Dioithona oculata				Mined from GenBank, NCBI
GBAAS	GBA10791-13	KC594142	KC594142	BOLD:ACH6665	KC594142	0[n]			679[0n]		KC594142	0[n]			0[n]				No				09-Feb-2010	Dioithona oculata				Mined from GenBank, NCBI
GBAAS	GBA10792-13	KC594141	KC594141	BOLD:ACH6665	KC594141	0[n]			676[0n]		KC594141	0[n]			0[n]				No				09-Feb-2010	Dioithona oculata				Mined from GenBank, NCBI
CAISN	CAISN407-13	BIOUG03170-C03	L#11CAISN-403-C03	BOLD:ACP8195		0[n]			657[0n]	4		0[n]			0[n]			1	No				07-Dec-2011	Ditrichocorycaeus anglicus			Museum voucher, E-vouchered with additional representatives stored in ethanol in parent lot	Centre for Biodiversity Genomics	bulk zooplankton Specimens picked from the combined port collection samples
ZPC	ZPC190-14	BIOUG01212-H10	0613-0614	BOLD:ACM3619	BIOUG01212-H10	0[n]			658[0n]	2		0[n]			0[n]			1	Yes				14-Jan-2013	Ditrichocorycaeus anglicus	Adult	Adult	E-Vouchered:DNA/Tissue+Photo	Centre for Biodiversity Genomics	Colorful
ZHAK	ZHAK049-18	ZOO_049	ZOO_049	BOLD:ACM3619	ZOO_049	0[n]			609[0n]	2		0[n]			0[n]			2	Yes				10-Feb-2015	Ditrichocorycaeus anglicus			E-Vouchered:DNA/Tissue+Photo	Centre for Biodiversity Genomics
ZPC	ZPC615-18	CCDB 24622 D07	23-28	BOLD:ACM3619		0[n]			661[0n]	2		0[n]			0[n]			1	Yes				14-Nov-2017	Ditrichocorycaeus anglicus	Adult with eggs	Adult with eggs		Centre for Biodiversity Genomics
ZOOPS	ZOOPS252-19	ZOOPS_0252	CBFS-Specimen-252	BOLD:ADV4257		0[n]			658[0n]	2	OP829984	0[n]			0[n]			6	Yes				20-Sep-2018	Ectocyclops cf. polyspinosus	Adult	Barcoding	E-Vouchered:DNA/Tissue+Photo	University of Guelph	Plankton
ZOOPS	ZOOPS253-19	ZOOPS_0253	CBFS-Specimen-253	BOLD:ADV4257		0[n]			658[0n]	2	OP830040	0[n]			0[n]			7	Yes				20-Sep-2018	Ectocyclops cf. polyspinosus	Adult	Barcoding	E-Vouchered:DNA/Tissue+Photo	University of Guelph	Plankton
ZOOPS	ZOOPS255-19	ZOOPS_0255	CBFS-Specimen-255	BOLD:ADV4257		0[n]			658[0n]	2	OP830157	0[n]			0[n]			10	Yes				20-Sep-2018	Ectocyclops cf. polyspinosus	Adult	Barcoding	E-Vouchered:DNA/Tissue+Photo	University of Guelph	Plankton
ZOOPS	ZOOPS254-19	ZOOPS_0254	CBFS-Specimen-254	BOLD:ADV4256		0[n]			658[0n]	2	OP829917	0[n]			0[n]			10	Yes				20-Sep-2018	Ectocyclops cf. polyspinosus	Adult	Barcoding	E-Vouchered:DNA/Tissue+Photo	University of Guelph	Plankton
ZOOPS	ZOOPS256-19	ZOOPS_0256	CBFS-Specimen-256	BOLD:ADV4256		0[n]			658[0n]	2	OP830283	0[n]			0[n]			10	Yes				20-Sep-2018	Ectocyclops cf. polyspinosus	Adult	Barcoding	E-Vouchered:DNA/Tissue+Photo	University of Guelph	Plankton
BACZP	BACZP1329-16	BIOUG30360-H10	GUELPHLS70616PCE	BOLD:ADB9984	ECO-CH-Z	0[n]			658[0n]	2	MG449826	0[n]			0[n]			1	Yes				07-Jun-2016	Ectocyclops cf. polyspinosus	Adult			El Colegio de la Frontera Sur, Unidad Chetumal
BACZP	BACZP1330-16	BIOUG30360-H11	GUELPHLS70616PCE	BOLD:ADB9984	ECO-CH-Z	0[n]			658[0n]	2	MG449451	0[n]			0[n]			1	Yes				07-Jun-2016	Ectocyclops cf. polyspinosus	Adult			El Colegio de la Frontera Sur, Unidad Chetumal
MCM	MCM431-15	MAGA-0241	Cyclo154_SLP5	BOLD:ACX7802		0[n]			583[0n]	2		0[n]			0[n]				Yes				24-Apr-2015	Ectocyclops phaleratus				El Colegio de la Frontera Sur, Unidad Chetumal	Entire body
MCM	MCM432-15	MAGA-0242	Cyclo155_SLP5	BOLD:ACX7802		0[n]			583[0n]	2		0[n]			0[n]				Yes				24-Apr-2015	Ectocyclops phaleratus	Adult			El Colegio de la Frontera Sur, Unidad Chetumal	Entire body
ZPLIV	ZPLIV532-11	HE-440	WPTEMIL140911	BOLD:ABA1204	ECO-CH-Z-08887	0[n]			597[0n]	2	KC617559	0[n]			0[n]				Yes				14-Sep-2011	Ectocyclops rubescens	A			El Colegio de la Frontera Sur, Unidad Chetumal	WGS84, Eggs sequenced
ZPLIV	ZPLIV538-11	HE-446	WPTEMIL140911	BOLD:ABA1204	ECO-CH-Z-08888	0[n]			595[0n]	2	KC617560	0[n]			0[n]				No				14-Sep-2011	Ectocyclops rubescens	A			El Colegio de la Frontera Sur, Unidad Chetumal	WGS84, Eggs sequenced
ZPLIV	ZPLIV627-11	HE-440.1	WPTEMIL140911	BOLD:ABA1204	ECO-CH-Z-08913	0[n]			658[0n]	4	KC617544	0[n]			0[n]				Yes				14-Sep-2011	Ectocyclops rubescens	A			El Colegio de la Frontera Sur, Unidad Chetumal	WGS84, Eggs sequenced
ZPLIV	ZPLIV633-11	HE-446.1	WPTEMIL140911	BOLD:ABA1204	ECO-CH-Z-08911	0[n]			658[0n]	4	KC617563	0[n]			0[n]				Yes				14-Sep-2011	Ectocyclops rubescens	A			El Colegio de la Frontera Sur, Unidad Chetumal	WGS84, Eggs sequenced
ESPBC	ESPBC045-23	USNM:IZ:1688393	158_7751A	BOLD:AFB2990		0[n]			658[0n]	2	PP627432	0[n]			709[0n]	2	PP621986		Yes				01-Jul-2019	Ergasilidae				Smithsonian Institution, National Museum of Natural History	paratype accessioned
ESPBC	ESPBC038-23	USNM:IZ:1688386	166_7865B	BOLD:AFA6219		0[n]			658[0n]	2	PP627428	0[n]			709[0n]	2	PP621980		Yes				15-Aug-2019	Ergasilidae				Smithsonian Institution, National Museum of Natural History	paratype accessioned
ESPBC	ESPBC039-23	USNM:IZ:1688387	166_7865BR1	BOLD:AFA6219		0[n]			658[0n]	2	PP627429	0[n]			709[0n]	2	PP621981		Yes				15-Aug-2019	Ergasilidae				Smithsonian Institution, National Museum of Natural History	repeat sampling
ESPBC	ESPBC040-23	USNM:IZ:1688388	166_7865BR2	BOLD:AFA6219		0[n]			658[0n]	2	PP627430	0[n]			709[0n]	2	PP621982		Yes				15-Aug-2019	Ergasilidae				Smithsonian Institution, National Museum of Natural History	repeat sampling
ESPBC	ESPBC050-23	USNM:IZ:1688398	SB_191A	BOLD:AFA6219		0[n]			658[0n]	2	PP627437	0[n]			709[0n]	2	PP621991		Yes				12-Sep-2018	Ergasilidae				Smithsonian Institution, National Museum of Natural History	paratype accessioned
BROW	BROW296-24	CH832-H07	COCALIM210121	BOLD:AEN6880	ECO-CH-Z	0[n]			599[0n]	2		0[n]			0[n]			1	Yes				21-Jan-2021	Ergasilidae	Adult			El Colegio de la Frontera Sur, Unidad Chetumal
ZPLV	ZPLV536-18	CH731-F01	BACANTE200218T3	BOLD:ADO1482	ECO-CH-Z	0[n]			650[1n]	2		0[n]			0[n]				Yes				11-Apr-2018	Ergasilidae	Adult			El Colegio de la Frontera Sur, Unidad Chetumal
ESPBC	ESPBC046-23	USNM:IZ:1688394	SB_048A	BOLD:ACM2886		0[n]			658[0n]	2	PP627433	0[n]			709[0n]	2	PP621987		Yes				27-Apr-2018	Ergasilidae				Smithsonian Institution, National Museum of Natural History	paratype accessioned
ESPBC	ESPBC047-23	USNM:IZ:1688395	SB_072B	BOLD:ACM2886		0[n]			658[1n]	2	PP627434	0[n]			710[0n]	2	PP621988		Yes				11-Jul-2018	Ergasilidae				Smithsonian Institution, National Museum of Natural History	paratype accessioned
ESPBC	ESPBC048-23	USNM:IZ:1688396	SB_160A	BOLD:ACM2886		0[n]			658[3n]	2	PP627435	0[n]			709[0n]	2	PP621989		Yes				17-Oct-2018	Ergasilidae				Smithsonian Institution, National Museum of Natural History	paratype accessioned
ESPBC	ESPBC041-23	USNM:IZ:1688389	127_6614C			0[n]			0[n]			0[n]			709[0n]	2	PP621983		No				26-Jun-2018	Ergasilidae				Smithsonian Institution, National Museum of Natural History	paratype accessioned
ESPBC	ESPBC042-23	USNM:IZ:1688390	127_6614CR1			0[n]			0[n]			0[n]			638[3n]	2	PP621984		No				26-Jun-2018	Ergasilidae				Smithsonian Institution, National Museum of Natural History	repeat sampling
ESPBC	ESPBC044-23	USNM:IZ:1688392	161_7800A			0[n]			617[10n]	2	PP627431	0[n]			710[0n]	2	PP621985		No				24-Jul-2019	Ergasilidae				Smithsonian Institution, National Museum of Natural History	specimen destroyed
ESPBC	ESPBC049-23	USNM:IZ:1688397	SB_183A			0[n]			658[9n]	2	PP627436	0[n]			677[4n]	2	PP621990		No				16-Oct-2018	Ergasilidae				Smithsonian Institution, National Museum of Natural History	paratype accessioned
EXDB	EXDB1919-21	CH819-D06	HUAYLIMN111220	BOLD:AEN6880	ECO-CH-Z	0[n]			657[0n]	2		0[n]			0[n]			1	No				11-Dec-2020	Ergasilus				El Colegio de la Frontera Sur, Unidad Chetumal
EXDB	EXDB1927-21	CH819-E02	HUAYLIMN111220	BOLD:AEN6880	ECO-CH-Z	0[n]			657[0n]	2		0[n]			0[n]			1	Yes				11-Dec-2020	Ergasilus				El Colegio de la Frontera Sur, Unidad Chetumal
EXDB	EXDB1931-21	CH819-E06	HUAYLIMN111220	BOLD:AEN6880	ECO-CH-Z-12137	0[n]			657[0n]	2		0[n]			0[n]			1	Yes				11-Dec-2020	Ergasilus				El Colegio de la Frontera Sur, Unidad Chetumal
EXDB	EXDB746-21	CH776-H08	ILUSLIT2140320	BOLD:AEI3497	ECO-CH-Z	0[n]			650[0n]	2		0[n]			0[n]			1	Yes				14-Mar-2020	Ergasilus	Adult			El Colegio de la Frontera Sur, Unidad Chetumal
EXDB	EXDB678-21	CH776-B12	SILVITTL5180320	BOLD:AEI3496	ECO-CH-Z	0[n]			615[0n]	2		0[n]			0[n]			1	Yes				18-Mar-2020	Ergasilus	Adult			El Colegio de la Frontera Sur, Unidad Chetumal
EXDB	EXDB628-21	CH775-F08	SILVITTL4180320	BOLD:AEI3151	ECO-CH-Z	0[n]			650[0n]	2		0[n]			0[n]			1	Yes				18-Mar-2020	Ergasilus				El Colegio de la Frontera Sur, Unidad Chetumal
EXDB	EXDB658-21	CH776-A04	SILVITTL5180320	BOLD:AEI3150	ECO-CH-Z	0[n]			647[0n]	2		0[n]			0[n]			1	Yes				18-Mar-2020	Ergasilus	Adult			El Colegio de la Frontera Sur, Unidad Chetumal
EXDB	EXDB680-21	CH776-C02	SILVITTL5180320	BOLD:AEI3150	ECO-CH-Z	0[n]			650[0n]	2		0[n]			0[n]			1	No				18-Mar-2020	Ergasilus	Adult			El Colegio de la Frontera Sur, Unidad Chetumal
EXDB	EXDB688-21	CH776-C10	SILVITTL5180320	BOLD:AEI3150	ECO-CH-Z	0[n]			650[0n]	2		0[n]			0[n]			1	Yes				18-Mar-2020	Ergasilus	Adult			El Colegio de la Frontera Sur, Unidad Chetumal
SKAAN	SKAAN149-19	CH756-E06	SIJNOHLM220819	BOLD:AEA6623	ECO-CH-Z	0[n]			650[0n]	2	MZ517943	0[n]			0[n]			2	Yes				22-Aug-2019	Ergasilus				El Colegio de la Frontera Sur, Unidad Chetumal
BACZP	BACZP014-15	BACAZ-014	COCA190615LP	BOLD:ACX9579	ECO-CH-Z	0[n]			658[0n]	2	MG448879	0[n]			0[n]			1	Yes				19-Jul-2015	Ergasilus	Adult			El Colegio de la Frontera Sur, Unidad Chetumal
BACZP	BACZP055-15	BACAZ-055	COCA190715L5	BOLD:ACX9579	ECO-CH-Z	0[n]			658[0n]	2	MG449789	0[n]			0[n]			1	Yes				19-Jul-2015	Ergasilus	Adult			El Colegio de la Frontera Sur, Unidad Chetumal
BACZP	BACZP100-15	BACAZ-100	COCA190715L5	BOLD:ACX9579	ECO-CH-Z	0[n]			658[0n]	2	MG449626	0[n]			0[n]			1	Yes				19-Jul-2015	Ergasilus	Adult			El Colegio de la Frontera Sur, Unidad Chetumal
BACZP	BACZP101-15	BACAZ-101	COCA190715L5	BOLD:ACX9579	ECO-CH-Z	0[n]			658[0n]	2	MG450065	0[n]			0[n]			1	Yes				19-Jul-2015	Ergasilus	Adult			El Colegio de la Frontera Sur, Unidad Chetumal
BACZP	BACZP102-15	BACAZ-102	COCA190715L5	BOLD:ACX9579	ECO-CH-Z	0[n]			658[0n]	2	MG448925	0[n]			0[n]			1	Yes				19-Jul-2015	Ergasilus	Adult			El Colegio de la Frontera Sur, Unidad Chetumal
BACZP	BACZP103-15	BACAZ-103	COCA190715L5	BOLD:ACX9579	ECO-CH-Z	0[n]			658[0n]	2	MG450071	0[n]			0[n]			1	Yes				19-Jul-2015	Ergasilus	Adult			El Colegio de la Frontera Sur, Unidad Chetumal
BACZP	BACZP104-15	BACAZ-104	COCA190715L5	BOLD:ACX9579	ECO-CH-Z	0[n]			658[0n]	2	MG449060	0[n]			0[n]			1	Yes				19-Jul-2015	Ergasilus	Adult			El Colegio de la Frontera Sur, Unidad Chetumal
BACZP	BACZP155-15	BACAZ-155	COCAPAS180415	BOLD:ACX9579	ECO-CH-Z	0[n]			608[0n]	2	MG449078	0[n]			0[n]			1	Yes				18-Apr-2015	Ergasilus	Adult			El Colegio de la Frontera Sur, Unidad Chetumal
BACZP	BACZP156-15	BACAZ-156	COCAPAS180415	BOLD:ACX9579	ECO-CH-Z	0[n]			658[0n]	2	MG449820	0[n]			0[n]			1	Yes				18-Apr-2015	Ergasilus	Adult			El Colegio de la Frontera Sur, Unidad Chetumal
BACZP	BACZP163-15	BACAZ-163	XUL310715TS	BOLD:ACX9579	ECO-CH-Z	0[n]			651[0n]	2	MG449608	0[n]			0[n]			1	Yes				19-Jul-2015	Ergasilus	Adult			El Colegio de la Frontera Sur, Unidad Chetumal
BACZP	BACZP165-15	BACAZ-165	XUL310715TS	BOLD:ACX9579	ECO-CH-Z	0[n]			658[0n]	2	MG450189	0[n]			0[n]			1	Yes				19-Jul-2015	Ergasilus	Adult			El Colegio de la Frontera Sur, Unidad Chetumal
BACZP	BACZP167-15	BACAZ-167	XUL310715TS	BOLD:ACX9579	ECO-CH-Z	0[n]			658[0n]	2	MG448840	0[n]			0[n]			1	Yes				28-Jun-2015	Ergasilus	Adult			El Colegio de la Frontera Sur, Unidad Chetumal
BACZP	BACZP168-15	BACAZ-168	COCA280615	BOLD:ACX9579	ECO-CH-Z	0[n]			658[0n]	2	MG449466	0[n]			0[n]			1	Yes				28-Jun-2015	Ergasilus	Adult			El Colegio de la Frontera Sur, Unidad Chetumal
BACZP	BACZP169-15	BACAZ-169	COCA280615	BOLD:ACX9579	ECO-CH-Z	0[n]			658[0n]	2	MG449456	0[n]			0[n]			1	Yes				28-Jun-2015	Ergasilus	Adult			El Colegio de la Frontera Sur, Unidad Chetumal
BACZP	BACZP171-15	BACAZ-171	COCA280615	BOLD:ACX9579	ECO-CH-Z	0[n]			658[0n]	2	MG448691	0[n]			0[n]			1	Yes				28-Jun-2015	Ergasilus	Adult			El Colegio de la Frontera Sur, Unidad Chetumal
BACZP	BACZP172-15	BACAZ-172	COCA280615	BOLD:ACX9579	ECO-CH-Z	0[n]			658[0n]	2	MG448825	0[n]			0[n]			1	Yes				28-Jun-2015	Ergasilus	Adult			El Colegio de la Frontera Sur, Unidad Chetumal
BACZP	BACZP474-16	BIOUG27652-H10	COCA021215TL	BOLD:ACX9579	ECOSUR-CH-Z	0[n]			658[0n]	2	MG448706	0[n]			0[n]			1	Yes				02-Dec-2015	Ergasilus				El Colegio de la Frontera Sur, Unidad Chetumal
BACZP	BACZP867-16	BIOUG30215-A12	COCA010516TLAMB	BOLD:ACX9579	ECO-CH-Z	0[n]			658[0n]	2	MG449109	0[n]			0[n]				Yes				01-May-2016	Ergasilus				El Colegio de la Frontera Sur, Unidad Chetumal
BACZP	BACZP888-16	BIOUG30215-C09	COCA010516TLAMB	BOLD:ACX9579	ECO-CH-Z	0[n]			658[0n]	2	MG449780	0[n]			0[n]				Yes				01-May-2016	Ergasilus				El Colegio de la Frontera Sur, Unidad Chetumal
BACZP	BACZP903-16	BIOUG30215-D12	COCA010516TLFRIO	BOLD:ACX9579	ECO-CH-Z	0[n]			658[0n]	2	MG449981	0[n]			0[n]				Yes				01-May-2016	Ergasilus				El Colegio de la Frontera Sur, Unidad Chetumal
BACZP	BACZP924-16	BIOUG30215-F09	COCA010516TLFRIO	BOLD:ACX9579	ECO-CH-Z	0[n]			658[0n]	2	MG449355	0[n]			0[n]				Yes				01-May-2016	Ergasilus				El Colegio de la Frontera Sur, Unidad Chetumal
EXDB	EXDB1271-21	CH782-E04	HUAYLIT111220	BOLD:ACX9579	ECO-CH-Z	0[n]			657[0n]	2		0[n]			0[n]			1	Yes				11-Dec-2020	Ergasilus				El Colegio de la Frontera Sur, Unidad Chetumal
EXDB	EXDB1278-21	CH782-E11	HUAYLIT111220	BOLD:ACX9579	ECO-CH-Z	0[n]			657[0n]	2		0[n]			0[n]			1	No				11-Dec-2020	Ergasilus				El Colegio de la Frontera Sur, Unidad Chetumal
EXDB	EXDB1341-21	CH783-C04	HUAYLIT111220	BOLD:ACX9579	ECO-CH-Z	0[n]			652[0n]			0[n]			0[n]			1	No				11-Dec-2020	Ergasilus				El Colegio de la Frontera Sur, Unidad Chetumal
EXDB	EXDB1348-21	CH783-C11	HUAYLIT111220	BOLD:ACX9579	ECO-CH-Z	0[n]			652[0n]			0[n]			0[n]			1	No				11-Dec-2020	Ergasilus				El Colegio de la Frontera Sur, Unidad Chetumal
EXDB	EXDB1888-21	CH819-A11	HUAYLIMN111220	BOLD:ACX9579	ECO-CH-Z	0[n]			657[0n]	2		0[n]			0[n]			1	Yes				11-Dec-2020	Ergasilus				El Colegio de la Frontera Sur, Unidad Chetumal
ECTCR	ECTCR067-14	Erg.G.Ga.CBR.3.1	Erg.G.Ga.CBR.3.1	BOLD:ACM2886		0[n]			657[0n]	2		0[n]			0[n]				No				01-Oct-2012	Ergasilus	Adult	ex Gasterosteus aculeatus	DNA/Tissue Vouchered Only	Centre for Biodiversity Genomics
ECTCR	ECTCR090-14	Erg.G.Ga.CBR.3x.3	Erg.G.Ga.CBR.3x.3	BOLD:ACM2886		0[n]			667[0n]	2		0[n]			0[n]				No				01-Oct-2012	Ergasilus	Adult	ex Gasterosteus aculeatus		Centre for Biodiversity Genomics
ECTCR	ECTCR185-14	Erg.Ga.G.CBR.2.1	Erg.Ga.G.CBR.2.1	BOLD:ACM2886		0[n]			658[0n]	6		0[n]			0[n]				Yes				01-Oct-2012	Ergasilus		ex Gasterosteus aculeatus		Centre for Biodiversity Genomics
ECTCR	ECTCR064-14	Erg.G.Fh.CBR.1.1	Erg.G.Fh.CBR.1.1	BOLD:ACM2885	99.54 BLV	0[n]			667[0n]	2		0[n]			0[n]				No				01-Oct-2012	Ergasilus	Adult	ex Fundulus heteroclitus		Centre for Biodiversity Genomics
ECTCR	ECTCR065-14	Erg.G.Fh.CBR.1.2	Erg.G.Fh.CBR.1.2	BOLD:ACM2885	99.54 BLV	0[n]			667[0n]	2		0[n]			0[n]				No				01-Oct-2012	Ergasilus	Adult	ex Fundulus heteroclitus	DNA/Tissue Vouchered Only	Centre for Biodiversity Genomics
ECTCR	ECTCR068-14	Erg.G.Fh.CBR.1x.1	Erg.G.Fh.CBR.1x.1	BOLD:ACM2885	99.70 BLV	0[n]			667[0n]	2		0[n]			0[n]				No				01-Oct-2012	Ergasilus	Adult	ex Fundulus heteroclitus	DNA/Tissue Vouchered Only	Centre for Biodiversity Genomics
ECTCR	ECTCR070-14	Erg.G.Fh.CBR.1x.3	Erg.G.Fh.CBR.1x.3	BOLD:ACM2885	99.70 BLV	0[n]			667[0n]	2		0[n]			0[n]				No				01-Oct-2012	Ergasilus	Adult	ex Fundulus heteroclitus	DNA/Tissue Vouchered Only	Centre for Biodiversity Genomics
ECTCR	ECTCR071-14	Erg.G.Fh.CBR.1x.4	Erg.G.Fh.CBR.1x.4	BOLD:ACM2885	99.70 BLV	0[n]			667[0n]	2		0[n]			0[n]				No				01-Oct-2012	Ergasilus	Adult	ex Fundulus heteroclitus	DNA/Tissue Vouchered Only	Centre for Biodiversity Genomics
ECTCR	ECTCR094-14	Erg.G.Fh.LWT.13.1	Erg.G.Fh.LWT.13.1	BOLD:ACM2885		0[n]			667[0n]	2		0[n]			0[n]				No				23-Aug-2011	Ergasilus	Adult	ex Fundulus heteroclitus	DNA/Tissue Vouchered Only	Centre for Biodiversity Genomics
ECTCR	ECTCR095-14	Erg.G.Fh.LWT.13.2	Erg.G.Fh.LWT.13.2	BOLD:ACM2885		0[n]			667[0n]	2		0[n]			0[n]				No				23-Aug-2011	Ergasilus	Adult	ex Fundulus heteroclitus	DNA/Tissue Vouchered Only	Centre for Biodiversity Genomics
ECTCR	ECTCR058-14	Erg.G.Ls.CBR.1.1	Erg.G.Ls.CBR.1.1	BOLD:ACM2884	102.06 BLV	0[n]			667[0n]	2		0[n]			0[n]				No				01-Oct-2012	Ergasilus	Adult	ex Labidesthes sicculus	DNA/Tissue Vouchered Only	Centre for Biodiversity Genomics
ECTCR	ECTCR061-14	Erg.G.Ls.CBR.2.1	Erg.G.Ls.CBR.2.1	BOLD:ACM2884	100.48 BLV	0[n]			667[0n]	2		0[n]			0[n]				No				01-Oct-2012	Ergasilus	Adult	ex Labidesthes sicculus	DNA/Tissue Vouchered Only	Centre for Biodiversity Genomics
ECTCR	ECTCR073-14	Erg.G.Aq.CBR.4.1	Erg.G.Aq.CBR.4.1	BOLD:ACM2884	102.34 BLV	0[n]			667[0n]	2		0[n]			0[n]				No				01-Oct-2012	Ergasilus	Adult	ex Apeltes quadracus	DNA/Tissue Vouchered Only	Centre for Biodiversity Genomics
ECTCR	ECTCR086-14	Erg.G.Aq.RVG.2.1	Erg.G.Aq.RVG.2.1	BOLD:ACM2884	89.79 BLV	0[n]			667[0n]	2		0[n]			0[n]				No				06-Aug-2006	Ergasilus	Adult	ex Apeltes quadracus		Centre for Biodiversity Genomics
ECTCR	ECTCR106-14	Erg.RVG.Pp.1.2	Erg.RVG.Pp.1.2	BOLD:ACM2884		0[n]			658[0n]	2		0[n]			0[n]				Yes				06-Aug-2006	Ergasilus	Adult	ex Pungitius pungitius		Centre for Biodiversity Genomics
ECTCR	ECTCR108-14	Erg.RVG.Pp.1.4	Erg.RVG.Pp.1.4	BOLD:ACM2884		0[n]			658[0n]	2		0[n]			0[n]				Yes				06-Aug-2006	Ergasilus	Adult	ex Pungitius pungitius		Centre for Biodiversity Genomics
ECTCR	ECTCR018-14	Erg.LG.Ar.RAC.11.1	Erg.LG.Ar.RAC.11.1	BOLD:ACM2700		0[n]			667[0n]	2		0[n]			0[n]			1	No				11-Sep-2009	Ergasilus	Adult	ex Ambloplites rupestris	E-Vouchered:DNA/Tissue+Photo	Centre for Biodiversity Genomics
ECTCR	ECTCR153-14	Erg.Ms.G.LSF1.1.1	Erg.Ms.G.LSF1.1.1	BOLD:ACM2700		0[n]			658[0n]	2		0[n]			0[n]				Yes				23-Aug-2011	Ergasilus		ex Micropterus salmoides		Centre for Biodiversity Genomics
ECTCR	ECTCR154-14	Erg.Ms.G.LSF1.1.2	Erg.Ms.G.LSF1.1.2	BOLD:ACM2700		0[n]			658[0n]	2		0[n]			0[n]				Yes				23-Aug-2011	Ergasilus		ex Micropterus salmoides		Centre for Biodiversity Genomics
ECTCR	ECTCR155-14	Erg.Ms.G.LSF1.1.3	Erg.Ms.G.LSF1.1.3	BOLD:ACM2700		0[n]			554[0n]	4		0[n]			0[n]				Yes				23-Aug-2011	Ergasilus		ex Micropterus salmoides		Centre for Biodiversity Genomics
ECTCR	ECTCR156-14	Erg.Ms.G.LSF1.1.4	Erg.Ms.G.LSF1.1.4	BOLD:ACM2700		0[n]			658[0n]	2		0[n]			0[n]				Yes				23-Aug-2011	Ergasilus		ex Micropterus salmoides		Centre for Biodiversity Genomics
ECTCR	ECTCR157-14	Erg.Ms.G.LSF1.1.5	Erg.Ms.G.LSF1.1.5	BOLD:ACM2700		0[n]			658[0n]	2		0[n]			0[n]				Yes				23-Aug-2011	Ergasilus		ex Micropterus salmoides		Centre for Biodiversity Genomics
ECTCR	ECTCR158-14	Erg.Ms.G.LSF1.1.6	Erg.Ms.G.LSF1.1.6	BOLD:ACM2700		0[n]			658[0n]	2		0[n]			0[n]				Yes				23-Aug-2011	Ergasilus		ex Micropterus salmoides		Centre for Biodiversity Genomics
ECTCR	ECTCR012-14	Erg.RG.Cc.RAC.5.1	Erg.RG.Cc.RAC.5.1	BOLD:ACM2699		0[n]			667[0n]	2		0[n]			0[n]			1	No				11-Sep-2009	Ergasilus	Adult	ex Catostomus commersoni	E-Vouchered:DNA/Tissue+Photo	Centre for Biodiversity Genomics
ECTCR	ECTCR017-14	Erg.G.Ar.RAC.1.1	Erg.G.Ar.RAC.1.1	BOLD:ACM2699		0[n]			667[0n]	2		0[n]			0[n]			2	No				11-Sep-2009	Ergasilus	Adult	ex Ambloplites rupestris	E-Vouchered:DNA/Tissue+Photo	Centre for Biodiversity Genomics
ECTCR	ECTCR019-14	Erg.LG.Po.RAC.3.1	Erg.LG.Po.RAC.3.1	BOLD:ACM2699		0[n]			667[0n]	2		0[n]			0[n]			1	No				11-Sep-2009	Ergasilus	Adult	ex Percopsis omiscomaycus	E-Vouchered:DNA/Tissue+Photo	Centre for Biodiversity Genomics
ECTCR	ECTCR020-14	Erg.G.Lg.RAC.1.1	Erg.G.Lg.RAC.1.1	BOLD:ACM2699	51.54 BLV	0[n]			667[0n]	2		0[n]			0[n]			1	No				11-Sep-2009	Ergasilus	Adult	ex Lepomis gibbosus	E-Vouchered:DNA/Tissue+Photo	Centre for Biodiversity Genomics
ECTCR	ECTCR032-14	Erg.G.N.SPI.1.2	Erg.G.N.SPI.1.2	BOLD:ACM2363	56.16 BLVs	0[n]			667[0n]	2		0[n]			0[n]			2	No				10-Jun-2010	Ergasilus	Adult	ex Notropis sp.		Centre for Biodiversity Genomics
ECTCR	ECTCR033-14	Erg.G.N.SPI.1.3	Erg.G.N.SPI.1.3	BOLD:ACM2363	56.16 BLVs	0[n]			667[0n]	2		0[n]			0[n]			2	No				10-Jun-2010	Ergasilus	Adult	ex Notropis sp.	E-Vouchered:DNA/Tissue+Photo	Centre for Biodiversity Genomics
ECTCR	ECTCR034-14	Erg.G.N.SPI.1.4	Erg.G.N.SPI.1.4	BOLD:ACM2363	56.16 BLVs	0[n]			667[0n]	2		0[n]			0[n]			3	No				10-Jun-2010	Ergasilus	Adult	ex Notropis sp.	E-Vouchered:DNA/Tissue+Photo	Centre for Biodiversity Genomics
ECTCR	ECTCR035-14	Erg.G.N.SPI.1.5	Erg.G.N.SPI.1.5	BOLD:ACM2363	56.16 BLVs	0[n]			667[0n]	2		0[n]			0[n]			2	No				10-Jun-2010	Ergasilus	Adult	ex Notropis sp.	E-Vouchered:DNA/Tissue+Photo	Centre for Biodiversity Genomics
ECTCR	ECTCR036-14	Erg.G.N.SPI.1.6	Erg.G.N.SPI.1.6	BOLD:ACM2363	56.16 BLVs	0[n]			667[0n]	2		0[n]			0[n]			2	No				10-Jun-2010	Ergasilus	Adult	ex Notropis sp.	E-Vouchered:DNA/Tissue+Photo	Centre for Biodiversity Genomics
ECTCR	ECTCR041-14	Erg.G.Ms.SPI.3.1	Erg.G.Ms.SPI.3.1	BOLD:ACM2363	56.02 BLV	0[n]			667[0n]	2		0[n]			0[n]			1	No				10-Jun-2010	Ergasilus	Adult	ex Micropterus salmoides, gills	E-Vouchered:DNA/Tissue+Photo	Centre for Biodiversity Genomics
ECTCR	ECTCR043-14	Erg.G.Ms.SPI.3.3	Erg.G.Ms.SPI.3.3	BOLD:ACM2363	56.02 BLV	0[n]			667[0n]	2		0[n]			0[n]			1	No				10-Jun-2010	Ergasilus	Adult	ex Micropterus salmoides, gills	E-Vouchered:DNA/Tissue+Photo	Centre for Biodiversity Genomics
ECTCR	ECTCR044-14	Erg.G.Pn.SPI.2.1	Erg.G.Pn.SPI.2.1	BOLD:ACM2363	56.72 BLV	0[n]			642[0n]	2		0[n]			0[n]				No				10-Jun-2010	Ergasilus	Adult	ex Pimephales notatus	DNA/Tissue Vouchered Only	Centre for Biodiversity Genomics
ECTCR	ECTCR045-14	Erg.G.Pn.SPI.2.2	Erg.G.Pn.SPI.2.2	BOLD:ACM2363	56.72 BLV	0[n]			667[0n]	2		0[n]			0[n]				No				10-Jun-2010	Ergasilus	Adult	ex Pimephales notatus	DNA/Tissue Vouchered Only	Centre for Biodiversity Genomics
ECTCR	ECTCR046-14	Erg.G.Pn.SPI.2.3	Erg.G.Pn.SPI.2.3	BOLD:ACM2363	56.72 BLV	0[n]			667[0n]	2		0[n]			0[n]				No				10-Jun-2010	Ergasilus	Adult	ex Pimephales notatus	DNA/Tissue Vouchered Only	Centre for Biodiversity Genomics
ECTCR	ECTCR047-14	Erg.G.Nc.SPI.2.1	Erg.G.Nc.SPI.2.1	BOLD:ACM2363	56.86 BLV	0[n]			667[0n]	2		0[n]			0[n]				No				10-Jun-2010	Ergasilus	Adult	ex Notemigonus crysoleucas	DNA/Tissue Vouchered Only	Centre for Biodiversity Genomics
ECTCR	ECTCR048-14	Erg.G.Nc.SPI.2.2	Erg.G.Nc.SPI.2.2	BOLD:ACM2363	56.86 BLV	0[n]			667[0n]	2		0[n]			0[n]				No				10-Jun-2010	Ergasilus	Adult	ex Notemigonus crysoleucas	DNA/Tissue Vouchered Only	Centre for Biodiversity Genomics
ECTCR	ECTCR050-14	Erg.G.Nc.SPI.2.4	Erg.G.Nc.SPI.2.4	BOLD:ACM2363	56.86 BLV	0[n]			667[0n]	2		0[n]			0[n]				No				10-Jun-2010	Ergasilus	Adult	ex Notemigonus crysoleucas	DNA/Tissue Vouchered Only	Centre for Biodiversity Genomics
ECTCR	ECTCR082-14	Erg.G.Pn.SPI.3.1	Erg.G.Pn.SPI.3.1	BOLD:ACM2363		0[n]			667[0n]	2		0[n]			0[n]				No				10-Jun-2010	Ergasilus	Adult	ex Pimephales notatus	DNA/Tissue Vouchered Only	Centre for Biodiversity Genomics
ECTCR	ECTCR083-14	Erg.G.Pn.SPI.3.2	Erg.G.Pn.SPI.3.2	BOLD:ACM2363		0[n]			667[0n]	2		0[n]			0[n]				No				10-Jun-2010	Ergasilus	Adult	ex Pimephales notatus	DNA/Tissue Vouchered Only	Centre for Biodiversity Genomics
ECTCR	ECTCR084-14	Erg.G.Pn.SPI.3.3	Erg.G.Pn.SPI.3.3	BOLD:ACM2363		0[n]			667[0n]	2		0[n]			0[n]				No				10-Jun-2010	Ergasilus	Adult	ex Pimephales notatus	DNA/Tissue Vouchered Only	Centre for Biodiversity Genomics
ECTCR	ECTCR085-14	Erg.G.Pn.SPI.3.4	Erg.G.Pn.SPI.3.4	BOLD:ACM2363		0[n]			642[0n]	2		0[n]			0[n]				No				10-Jun-2010	Ergasilus	Adult	ex Pimephales notatus	DNA/Tissue Vouchered Only	Centre for Biodiversity Genomics
ECTCR	ECTCR097-14	Erg.G.Nc.SPI.2.6	Erg.G.Nc.SPI.2.6	BOLD:ACM2363	56.88 BLV	0[n]			658[0n]	2		0[n]			0[n]				Yes				10-Jun-2010	Ergasilus	Adult	ex Notemigonus crysoleucas		Centre for Biodiversity Genomics
ECTCR	ECTCR098-14	Erg.G.Nc.SPI.2.7	Erg.G.Nc.SPI.2.7	BOLD:ACM2363	56.88 BLV	0[n]			658[0n]	2		0[n]			0[n]				Yes				10-Jun-2010	Ergasilus	Adult	ex Notemigonus crysoleucas		Centre for Biodiversity Genomics
ECTCR	ECTCR100-14	Erg.G.Nc.SPI.1.1	Erg.G.Nc.SPI.1.1	BOLD:ACM2363	56.90 BLV	0[n]			658[0n]	2		0[n]			0[n]			1	Yes				10-Jun-2010	Ergasilus	Adult	ex Notemigonus crysoleucas		Centre for Biodiversity Genomics
ECTCR	ECTCR101-14	Erg.G.Nc.SPI.1.2	Erg.G.Nc.SPI.1.2	BOLD:ACM2363	56.90 BLV	0[n]			658[0n]	2		0[n]			0[n]			1	Yes				10-Jun-2010	Ergasilus	Adult	ex Notemigonus crysoleucas		Centre for Biodiversity Genomics
ECTCR	ECTCR102-14	Erg.G.N.SPI.3.1	Erg.G.N.SPI.3.1	BOLD:ACM2363		0[n]			658[0n]	2		0[n]			0[n]				Yes				10-Jun-2010	Ergasilus	Adult	ex Notropis sp.		Centre for Biodiversity Genomics
ECTCR	ECTCR103-14	Erg.G.N.SPI.3.2	Erg.G.N.SPI.3.2	BOLD:ACM2363		0[n]			658[0n]	2		0[n]			0[n]				Yes				10-Jun-2010	Ergasilus	Adult	ex Notropis sp.		Centre for Biodiversity Genomics
ECTCR	ECTCR104-14	Erg.G.N.SPI.3.3	Erg.G.N.SPI.3.3	BOLD:ACM2363		0[n]			658[0n]	2		0[n]			0[n]				Yes				10-Jun-2010	Ergasilus	Adult	ex Notropis sp.		Centre for Biodiversity Genomics
ECTCR	ECTCR091-14	Erg.G.Ga.CBR.3x.1	Erg.G.Ga.CBR.3x.1	BOLD:ACM2886		0[n]			667[0n]	2		0[n]			0[n]				No				01-Oct-2012	Ergasilus auritus	Adult	ex Gasterosteus aculeatus		Centre for Biodiversity Genomics
ECTCR	ECTCR003-14	Erg.G.Lmg.OPI.1.1	Erg.G.Lmg.OPI.1.1	BOLD:ACM2701		0[n]			667[0n]	2		0[n]			0[n]			1	No				24-May-2010	Ergasilus caeruleus	Adult	ex Lepomis gibbosus x macrochirus gills	E-Vouchered:DNA/Tissue+Photo	Centre for Biodiversity Genomics
ECTCR	ECTCR005-14	Erg.G.Lg.WND.4.1	Erg.G.Lg.WND.4.1	BOLD:ACM2701	43.55BLV	0[n]			667[0n]	2		0[n]			0[n]			1	No				09-Sep-2009	Ergasilus caeruleus	Adult	ex Lepomis gibbosus		Centre for Biodiversity Genomics
ECTCR	ECTCR006-14	Erg.G.Lg.WND.4.2	Erg.G.Lg.WND.4.2	BOLD:ACM2701	43.55BLV	0[n]			667[0n]	2		0[n]			0[n]			1	No				09-Sep-2009	Ergasilus caeruleus	Adult	ex Lepomis gibbosus		Centre for Biodiversity Genomics
ECTCR	ECTCR007-14	Erg.G.Lg.WND.4.3	Erg.G.Lg.WND.4.3	BOLD:ACM2701	43.55BLV	0[n]			667[0n]	2		0[n]			0[n]			1	No				09-Sep-2009	Ergasilus caeruleus	Adult	ex Lepomis gibbosus	E-Vouchered:DNA/Tissue+Photo	Centre for Biodiversity Genomics
ECTCR	ECTCR008-14	Erg.RG.Lma.OPI.2.1	Erg.RG.Lma.OPI.2.1	BOLD:ACM2701		0[n]			667[0n]	2		0[n]			0[n]			1	No				24-May-2010	Ergasilus caeruleus	Adult	ex Lepomis macrochirus		Centre for Biodiversity Genomics
ZOOPS	ZOOPS258-19	ZOOPS_0258	CBFS-Specimen-258	BOLD:ACM2701		0[n]			658[0n]	2	OP830082	0[n]			0[n]			10	Yes				15-Aug-2018	Ergasilus caeruleus	Adult	Barcoding	E-Vouchered:DNA/Tissue+Photo	University of Guelph	Parasite
ZOOPS	ZOOPS259-19	ZOOPS_0259	CBFS-Specimen-259	BOLD:ACM2701		0[n]			658[0n]	2	OP830072	0[n]			0[n]			10	Yes				15-Aug-2018	Ergasilus caeruleus	Adult	Barcoding	E-Vouchered:DNA/Tissue+Photo	University of Guelph	Parasite
ZOOPS	ZOOPS260-19	ZOOPS_0260	CBFS-Specimen-260	BOLD:ACM2701		0[n]			658[1n]	2	OP830099	0[n]			0[n]			7	Yes				15-Aug-2018	Ergasilus caeruleus	Adult	Barcoding	E-Vouchered:DNA/Tissue+Photo	University of Guelph	Parasite
ZOOPS	ZOOPS351-19	ZOOPS_0351	CBFS-Specimen-351	BOLD:ACM2701		0[n]			658[0n]	2	OP830263	0[n]			0[n]			10	Yes				10-Jul-2018	Ergasilus caeruleus	Adult	Barcoding	E-Vouchered:DNA/Tissue+Photo	University of Guelph	Parasite
ZOOPS	ZOOPS353-19	ZOOPS_0353	CBFS-Specimen-353	BOLD:ACM2701		0[n]			507[0n]	2		0[n]			0[n]			10	No				20-Sep-2018	Ergasilus caeruleus	Adult	Barcoding	E-Vouchered:DNA/Tissue+Photo	University of Guelph	Parasite
ZOOPS	ZOOPS432-19	ZOOPS_0432	CBFS-Specimen-431	BOLD:ACM2701		0[n]			628[0n]	2	OP830265	0[n]			0[n]			10	Yes				19-Jul-2018	Ergasilus caeruleus	Adult	Barcoding	E-Vouchered:DNA/Tissue+Photo	University of Guelph	Parasite
ZOOPS	ZOOPS433-19	ZOOPS_0433	CBFS-Specimen-432	BOLD:ACM2701		0[n]			655[0n]	2	OP829928	0[n]			0[n]			8	Yes				19-Jul-2018	Ergasilus caeruleus	Adult	Barcoding	E-Vouchered:DNA/Tissue+Photo	University of Guelph	Parasite
ECTCR	ECTCR004-14	Erg.G.Lmg.OPI.1.2	Erg.G.Lmg.OPI.1.2	BOLD:ACM2701		0[n]			667[0n]	2		0[n]			0[n]			1	No				24-May-2010	Ergasilus centrarchidarum	Adult	ex Lepomis gibbosus x macrochirus gills	E-Vouchered:DNA/Tissue+Photo	Centre for Biodiversity Genomics
ECTCR	ECTCR001-14	Ec.LG.2.Ms.1.1	Ec.LG.2.Ms.1.1	BOLD:ACM2700		0[n]			635[0n]	2		0[n]			0[n]			3	No				21-Jun-2006	Ergasilus centrarchidarum	Adult	ex Micropterus salmoides, gills	E-Vouchered:DNA/Tissue+Photo	Centre for Biodiversity Genomics
ECTCR	ECTCR009-14	Erg.RG.Msa.B.2.1	Erg.RG.Msa.B.2.1	BOLD:ACM2700		0[n]			667[0n]	2		0[n]			0[n]			1	No				01-Jun-2010	Ergasilus centrarchidarum	Adult	ex Micropterus salmoides, gills	E-Vouchered:DNA/Tissue+Photo	Centre for Biodiversity Genomics
ECTCR	ECTCR037-14	Erg.G.Ms.SPI.1.1	Erg.G.Ms.SPI.1.1	BOLD:ACM2700	109.50 BLV	0[n]			667[0n]	2		0[n]			0[n]			4	No				10-Jun-2010	Ergasilus centrarchidarum	Adult	ex Micropterus salmoides, gills	E-Vouchered:DNA/Tissue+Photo	Centre for Biodiversity Genomics
ECTCR	ECTCR038-14	Erg.G.Ms.SPI.1.2	Erg.G.Ms.SPI.1.2	BOLD:ACM2700	109.50 BLV	0[n]			667[0n]	2		0[n]			0[n]			2	No				10-Jun-2010	Ergasilus centrarchidarum	Adult	ex Micropterus salmoides, gills	E-Vouchered:DNA/Tissue+Photo	Centre for Biodiversity Genomics
ECTCR	ECTCR052-14	Erg.G.Ar.8.BQD.8.1	Erg.G.Ar.8.BQD.8.1	BOLD:ACM2700		0[n]			667[0n]	2		0[n]			0[n]				No				31-May-2010	Ergasilus centrarchidarum	Adult	ex Ambloplites rupestris	DNA/Tissue Vouchered Only	Centre for Biodiversity Genomics
ECTCR	ECTCR053-14	Erg.G.Ar.8.BQD.8.2	Erg.G.Ar.8.BQD.8.2	BOLD:ACM2700		0[n]			667[0n]	2		0[n]			0[n]				No				31-May-2010	Ergasilus centrarchidarum	Adult	ex Ambloplites rupestris		Centre for Biodiversity Genomics
ECTCR	ECTCR054-14	Erg.G.Ar.8.BQD.8.3	Erg.G.Ar.8.BQD.8.3	BOLD:ACM2700		0[n]			667[0n]	2		0[n]			0[n]				No				31-May-2010	Ergasilus centrarchidarum	Adult	ex Ambloplites rupestris	DNA/Tissue Vouchered Only	Centre for Biodiversity Genomics
ECTCR	ECTCR055-14	Erg.G.Ar.8.BQD.8.4	Erg.G.Ar.8.BQD.8.4	BOLD:ACM2700		0[n]			667[0n]	2		0[n]			0[n]				No				31-May-2010	Ergasilus centrarchidarum	Adult	ex Ambloplites rupestris		Centre for Biodiversity Genomics
ZOOPS	ZOOPS071-18	ZOOPS_0071	CBFS-Specimen-71	BOLD:ACM2700		0[n]			658[0n]	4	OP829991	0[n]			0[n]			7	Yes				23-Jul-2017	Ergasilus centrarchidarum	Adult	Barcoding	E-Vouchered:DNA/Tissue+Photo	University of Guelph	Plankton
ZOOPS	ZOOPS072-18	ZOOPS_0072	CBFS-Specimen-72	BOLD:ACM2700		0[n]			658[0n]	4	OP829922	0[n]			0[n]			10	Yes				23-Jul-2017	Ergasilus centrarchidarum	Adult	Barcoding	E-Vouchered:DNA/Tissue+Photo	University of Guelph	Plankton
ZOOPS	ZOOPS073-18	ZOOPS_0073	CBFS-Specimen-73	BOLD:ACM2700		0[n]			658[0n]	4	OP830032	0[n]			0[n]			8	Yes				23-Jul-2017	Ergasilus centrarchidarum	Adult	Barcoding	E-Vouchered:DNA/Tissue+Photo	University of Guelph	Plankton
ZOOPS	ZOOPS074-18	ZOOPS_0074	CBFS-Specimen-74	BOLD:ACM2700		0[n]			658[0n]	4	OP830132	0[n]			0[n]			7	Yes				23-Jul-2017	Ergasilus centrarchidarum	Adult	Barcoding	E-Vouchered:DNA/Tissue+Photo	University of Guelph	Plankton
ZOOPS	ZOOPS075-18	ZOOPS_0075	CBFS-Specimen-75	BOLD:ACM2700		0[n]			658[0n]	4	OP830192	0[n]			0[n]			10	Yes				23-Jul-2017	Ergasilus centrarchidarum	Adult	Barcoding	E-Vouchered:DNA/Tissue+Photo	University of Guelph	Plankton
ECTCR	ECTCR029-14	Erg.Lg.RAC.7.2	Erg.Lg.RAC.7.2	BOLD:ACM2699		0[n]			667[1n]	2		0[n]			0[n]				No				11-Sep-2009	Ergasilus centrarchidarum	Adult	ex Lepomis gibbosus	DNA/Tissue Vouchered Only	Centre for Biodiversity Genomics
ZOOPS	ZOOPS077-18	ZOOPS_0077	CBFS-Specimen-77	BOLD:ADN0054		0[n]			658[0n]	4	OP830141	0[n]			0[n]			10	Yes				10-Oct-2017	Ergasilus chautauquaensis	Adult	Barcoding	E-Vouchered:DNA/Tissue+Photo	University of Guelph	Plankton
ZOOPS	ZOOPS076-18	ZOOPS_0076	CBFS-Specimen-76	BOLD:ADN0053		0[n]			658[0n]	4	OP830262	0[n]			0[n]			10	Yes				10-Oct-2017	Ergasilus chautauquaensis	Adult	Barcoding	E-Vouchered:DNA/Tissue+Photo	University of Guelph	Plankton
ZOOPS	ZOOPS078-18	ZOOPS_0078	CBFS-Specimen-78	BOLD:ADN0053		0[n]			658[0n]	4	OP830234	0[n]			0[n]			10	Yes				10-Oct-2017	Ergasilus chautauquaensis	Adult	Barcoding	E-Vouchered:DNA/Tissue+Photo	University of Guelph	Plankton
GBAAM	GBAAM23997-25	PQ663820		BOLD:ACM2886		0[n]			558[1n]		PQ663820	0[n]			0[n]				No				29-Nov-2023	Ergasilus labracis				Mined from GenBank, NCBI
ECTCR	ECTCR024-14	Erg.LG.Fd.SPI.2.1	Erg.LG.Fd.SPI.2.1	BOLD:ACM2363		0[n]			667[0n]	2		0[n]			0[n]			1	No				10-Jun-2010	Ergasilus lizae	Adult	ex Fundulus diaphanus	E-Vouchered:DNA/Tissue+Photo	Centre for Biodiversity Genomics
ECTCR	ECTCR025-14	Erg.LG.Fd.SPI.2.2	Erg.LG.Fd.SPI.2.2	BOLD:ACM2363		0[n]			667[0n]	2		0[n]			0[n]			1	No				10-Jun-2010	Ergasilus lizae	Adult	ex Fundulus diaphanus	E-Vouchered:DNA/Tissue+Photo	Centre for Biodiversity Genomics
ECTCR	ECTCR026-14	Erg.LG.Fd.SPI.2.3	Erg.LG.Fd.SPI.2.3	BOLD:ACM2363		0[n]			667[0n]	2		0[n]			0[n]				No				10-Jun-2010	Ergasilus lizae	Adult	ex Fundulus diaphanus	DNA/Tissue Vouchered Only	Centre for Biodiversity Genomics
ECTCR	ECTCR039-14	Erg.G.Fd.SPI.3.1	Erg.G.Fd.SPI.3.1	BOLD:ACM2363		0[n]			667[0n]	2		0[n]			0[n]			2	No				10-Jun-2010	Ergasilus lizae	Adult	ex Fundulus diaphanus	E-Vouchered:DNA/Tissue+Photo	Centre for Biodiversity Genomics
ECTCR	ECTCR078-14	Erg.G.Pf.LER2.1.2	Erg.G.Pf.LER2.1.2	BOLD:ACM2662		0[n]			667[0n]	2		0[n]			0[n]				No				26-May-2010	Ergasilus luciopercarum	Adult	ex Perca flavescens		Centre for Biodiversity Genomics
ECTCR	ECTCR079-14	Erg.G.Pf.LER2.1.3	Erg.G.Pf.LER2.1.3	BOLD:ACM2662		0[n]			667[0n]	2		0[n]			0[n]				No				26-May-2010	Ergasilus luciopercarum	Adult	ex Perca flavescens		Centre for Biodiversity Genomics
ECTCR	ECTCR080-14	Erg.G.Pf.LER2.Pf.3.1	Erg.G.Pf.LER2.Pf.3.1	BOLD:ACM2662		0[n]			667[0n]	2		0[n]			0[n]				No				26-May-2010	Ergasilus luciopercarum	Adult	ex Perca flavescens		Centre for Biodiversity Genomics
ZOOPS	ZOOPS060-18	ZOOPS_0060	CBFS-Specimen-60	BOLD:ACM2662		0[n]			658[0n]	4	OP830101	0[n]			0[n]			10	Yes				01-Aug-2017	Ergasilus luciopercarum	Adult	Barcoding	E-Vouchered:DNA/Tissue+Photo	University of Guelph	Plankton
ZOOPS	ZOOPS061-18	ZOOPS_0061	CBFS-Specimen-61	BOLD:ACM2662		0[n]			616[0n]	4	OP830069	0[n]			0[n]			6	Yes				01-Aug-2017	Ergasilus luciopercarum	Adult	Barcoding	E-Vouchered:DNA/Tissue+Photo	University of Guelph	Plankton
ZOOPS	ZOOPS062-18	ZOOPS_0062	CBFS-Specimen-62	BOLD:ACM2662		0[n]			658[0n]	4	OP830124	0[n]			0[n]			5	Yes				01-Aug-2017	Ergasilus luciopercarum	Adult	Barcoding	E-Vouchered:DNA/Tissue+Photo	University of Guelph	Plankton
ZOOPS	ZOOPS063-18	ZOOPS_0063	CBFS-Specimen-63	BOLD:ACM2662		0[n]			658[0n]	4	OP830273	0[n]			0[n]			5	Yes				01-Aug-2017	Ergasilus luciopercarum	Adult	Barcoding	E-Vouchered:DNA/Tissue+Photo	University of Guelph	Plankton
ZOOPS	ZOOPS064-18	ZOOPS_0064	CBFS-Specimen-64	BOLD:ACM2662		0[n]			658[0n]	4	OP830347	0[n]			0[n]			8	Yes				01-Aug-2017	Ergasilus luciopercarum	Adult	Barcoding	E-Vouchered:DNA/Tissue+Photo	University of Guelph	Plankton
ZOOPS	ZOOPS628-20	ZOOPS_0628	CBFS-Specimen-628	BOLD:ACM2662		0[n]			640[0n]	4	OP830154	0[n]			0[n]			10	Yes				06-Jun-2019	Ergasilus luciopercarum	Adult	Barcoding	E-Vouchered:DNA/Tissue+Photo	University of Guelph	Parasitic
ZOOPS	ZOOPS629-20	ZOOPS_0629	CBFS-Specimen-629	BOLD:ACM2662		0[n]			658[0n]	4	OP830298	0[n]			0[n]			6	Yes				17-Jun-2019	Ergasilus luciopercarum	Adult	Barcoding	E-Vouchered:DNA/Tissue+Photo	University of Guelph	Parasitic
ZOOPS	ZOOPS630-20	ZOOPS_0630	CBFS-Specimen-630	BOLD:ACM2662		0[n]			658[0n]	4	OP830279	0[n]			0[n]			5	Yes				17-Jun-2019	Ergasilus luciopercarum	Adult	Barcoding	E-Vouchered:DNA/Tissue+Photo	University of Guelph	Parasitic
ZOOPS	ZOOPS065-18	ZOOPS_0065	CBFS-Specimen-65	BOLD:ADO4638		0[n]			588[0n]	4	OP830321	0[n]			0[n]			7	Yes				28-Apr-2018	Ergasilus megaceros	Adult	Barcoding	E-Vouchered:DNA/Tissue+Photo	University of Guelph	Plankton
ZOOPS	ZOOPS066-18	ZOOPS_0066	CBFS-Specimen-66	BOLD:ADO4638		0[n]			658[0n]	4	OP829945	0[n]			0[n]			9	Yes				28-Apr-2018	Ergasilus megaceros	Adult	Barcoding	E-Vouchered:DNA/Tissue+Photo	University of Guelph	Plankton
ZOOPS	ZOOPS067-18	ZOOPS_0067	CBFS-Specimen-67	BOLD:ADO4638		0[n]			651[0n]	4	OP830011	0[n]			0[n]			9	Yes				28-Apr-2018	Ergasilus megaceros	Adult	Barcoding	E-Vouchered:DNA/Tissue+Photo	University of Guelph	Plankton
ZOOPS	ZOOPS068-18	ZOOPS_0068	CBFS-Specimen-68	BOLD:ADO4638		0[n]			612[0n]	4	OP830295	0[n]			0[n]			8	Yes				28-Apr-2018	Ergasilus megaceros	Adult	Barcoding	E-Vouchered:DNA/Tissue+Photo	University of Guelph	Plankton
ZOOPS	ZOOPS069-18	ZOOPS_0069	CBFS-Specimen-69	BOLD:ADO4638		0[n]			655[0n]	4	OP830107	0[n]			0[n]			8	Yes				28-Apr-2018	Ergasilus megaceros	Adult	Barcoding	E-Vouchered:DNA/Tissue+Photo	University of Guelph	Plankton
ZOOPS	ZOOPS070-18	ZOOPS_0070	CBFS-Specimen-70	BOLD:ADO4638		0[n]			643[0n]	4	OP830257	0[n]			0[n]			10	Yes				28-Apr-2018	Ergasilus megaceros	Adult	Barcoding	E-Vouchered:DNA/Tissue+Photo	University of Guelph	Plankton
ZOOPS	ZOOPS257-19	ZOOPS_0257	CBFS-Specimen-257	BOLD:ADO4638		0[n]			658[0n]	2	OP830057	0[n]			0[n]			9	Yes				28-Jun-2018	Ergasilus megaceros	Adult	Barcoding	E-Vouchered:DNA/Tissue+Photo	University of Guelph	Parasite
ZOOPS	ZOOPS437-19	ZOOPS_0437	CBFS-Specimen-436	BOLD:ADO4638		0[n]			658[0n]	2	OP830205	0[n]			0[n]			10	Yes				28-Apr-2018	Ergasilus megaceros	Adult	Barcoding	E-Vouchered:DNA/Tissue+Photo	University of Guelph	Parasite
ZOOPS	ZOOPS438-19	ZOOPS_0438	CBFS-Specimen-437	BOLD:ADO4638		0[n]			631[0n]	2	OP830247	0[n]			0[n]			8	Yes				28-Apr-2018	Ergasilus megaceros	Adult	Barcoding	E-Vouchered:DNA/Tissue+Photo	University of Guelph	Parasite
ZOOPS	ZOOPS439-19	ZOOPS_0439	CBFS-Specimen-438	BOLD:ADO4638		0[n]			603[0n]	2	OP830224	0[n]			0[n]			8	Yes				28-Apr-2018	Ergasilus megaceros	Adult	Barcoding	E-Vouchered:DNA/Tissue+Photo	University of Guelph	Parasite
ZOOPS	ZOOPS440-19	ZOOPS_0440	CBFS-Specimen-439	BOLD:ADO4638		0[n]			644[0n]	2	OP830147	0[n]			0[n]			7	Yes				28-Apr-2018	Ergasilus megaceros	Adult	Barcoding	E-Vouchered:DNA/Tissue+Photo	University of Guelph	Parasite
ZOOPS	ZOOPS441-19	ZOOPS_0441	CBFS-Specimen-440	BOLD:ADO4638		0[n]			624[0n]	2	OP830038	0[n]			0[n]			10	Yes				28-Apr-2018	Ergasilus megaceros	Adult	Barcoding	E-Vouchered:DNA/Tissue+Photo	University of Guelph	Parasite
ECTCR	ECTCR027-14	Erg.RG.Lg.RAC.2.1	Erg.RG.Lg.RAC.2.1	BOLD:ACM2699		0[n]			667[0n]	2		0[n]			0[n]			1	No				11-Sep-2009	Ergasilus megaceros	Adult	ex Lepomis gibbosus	E-Vouchered:DNA/Tissue+Photo	Centre for Biodiversity Genomics
ECTCR	ECTCR030-14	Erg.Lg.RAC.7.3	Erg.Lg.RAC.7.3	BOLD:ACM2699		0[n]			667[0n]	2		0[n]			0[n]			3	No				11-Sep-2009	Ergasilus megaceros	Adult	ex Lepomis gibbosus	E-Vouchered:DNA/Tissue+Photo	Centre for Biodiversity Genomics
ZOOPS	ZOOPS261-19	ZOOPS_0261	CBFS-Specimen-261	BOLD:ADT7167		0[n]			658[0n]	2	OP830081	0[n]			0[n]			6	Yes				27-Jul-2018	Ergasilus versicolor	Adult	Barcoding	E-Vouchered:DNA/Tissue+Photo	University of Guelph	Parasite
ZOOPS	ZOOPS262-19	ZOOPS_0262	CBFS-Specimen-262	BOLD:ADT7167		0[n]			658[0n]	2	OP830009	0[n]			0[n]			3	Yes				27-Jul-2018	Ergasilus versicolor	Adult	Barcoding	E-Vouchered:DNA/Tissue+Photo	University of Guelph	Parasite
ZOOPS	ZOOPS263-19	ZOOPS_0263	CBFS-Specimen-263	BOLD:ADT7167		0[n]			658[0n]	2	OP829911	0[n]			0[n]			10	Yes				27-Jul-2018	Ergasilus versicolor	Adult	Barcoding	E-Vouchered:DNA/Tissue+Photo	University of Guelph	Parasite
ZOOPS	ZOOPS264-19	ZOOPS_0264	CBFS-Specimen-264	BOLD:ADT7167		0[n]			658[1n]	2	OP830223	0[n]			0[n]			10	Yes				27-Jul-2018	Ergasilus versicolor	Adult	Barcoding	E-Vouchered:DNA/Tissue+Photo	University of Guelph	Parasite
ZOOPS	ZOOPS265-19	ZOOPS_0265	CBFS-Specimen-265	BOLD:ADT7167		0[n]			658[0n]	2	OP830335	0[n]			0[n]			10	Yes				27-Jul-2018	Ergasilus versicolor	Adult	Barcoding	E-Vouchered:DNA/Tissue+Photo	University of Guelph	Parasite
BCRUS	BCRUS054-10	09BBCRU-0087	L#09OKL-075	BOLD:AAL8088		0[n]			658[0n]	2	HM883976	0[n]			0[n]			1	Yes				16-Apr-2009	Eucyclopinae				Centre for Biodiversity Genomics	Aquatic trap
BCRUS	BCRUS055-10	09BBCRU-0088	L#09OKL-075	BOLD:AAL8088		0[n]			658[0n]	2	HM883977	0[n]			0[n]			1	Yes				16-Apr-2009	Eucyclopinae				Centre for Biodiversity Genomics	Aquatic trap
BCRUS	BCRUS056-10	09BBCRU-0089	L#09OKL-075	BOLD:AAL8088		0[n]			653[0n]	2	HM883978	0[n]			0[n]			1	Yes				16-Apr-2009	Eucyclopinae				Centre for Biodiversity Genomics	Aquatic trap
BCRUS	BCRUS057-10	09BBCRU-0090	L#09OKL-075	BOLD:AAL8088		0[n]			658[0n]	2	HM883979	0[n]			0[n]			1	Yes				16-Apr-2009	Eucyclopinae				Centre for Biodiversity Genomics	Aquatic trap
BCRUS	BCRUS089-10	09BBCRU-0122	AZ090528-01	BOLD:AAL8088		0[n]			658[0n]	2	HM884001	0[n]			0[n]			1	Yes				28-May-2009	Eucyclopinae				Centre for Biodiversity Genomics	aquatic trap
BACZP	BACZP1039-16	BIOUG30216_H05	GLMTL060516PEC	BOLD:AAL8088	ECO-CH-Z	0[n]			618[1n]	2	MG450260	0[n]			0[n]			1	Yes				20-May-2016	Eucyclopinae	Adult			El Colegio de la Frontera Sur, Unidad Chetumal
MXPLA	MXPLA031-24	CH856-B09	SOLLIT1200721	BOLD:AAL8088	ECO-CH-Z-12361	0[n]			650[0n]	2		0[n]			0[n]			1	Yes				20-Jul-2021	Eucyclopinae	Adult			El Colegio de la Frontera Sur, Unidad Chetumal	Eggs sequenced
COAPP	COAPP290-13	BIOUG01718-A05	L#11APP-0166	BOLD:AAG0694	BIOUG01718-A05	0[n]			658[0n]	2		0[n]			0[n]			1	Yes				24-Jun-2011	Eucyclopinae			E-Vouchered:DNA/Tissue+Photo	Centre for Biodiversity Genomics	5 tows (2 shallow, 2 deep, 1 pull along dock)
EXDB	EXDB1958-21	CH819-G09	ARHON290321TL2	BOLD:AEV3083	ECO-CH-Z	0[n]			657[0n]	2		0[n]			0[n]			1	Yes				29-Mar-2021	Eucyclops				El Colegio de la Frontera Sur, Unidad Chetumal
EXDB	EXDB1960-21	CH819-G11	ARHON290321TL2	BOLD:AEV3083	ECO-CH-Z	0[n]			657[0n]	2		0[n]			0[n]			1	No				29-Mar-2021	Eucyclops				El Colegio de la Frontera Sur, Unidad Chetumal
EXDB	EXDB1846-21	CH818-F03	ARHON290321TL2	BOLD:AEP5262	ECO-CH-Z	0[n]			556[0n]	2		0[n]			0[n]			1	No				29-Mar-2021	Eucyclops				El Colegio de la Frontera Sur, Unidad Chetumal
EXDB	EXDB1876-21	CH818-H09	ARHON290321TL2	BOLD:AEP5262	ECO-CH-Z	0[n]			556[0n]	2		0[n]			0[n]			1	Yes				29-Mar-2021	Eucyclops				El Colegio de la Frontera Sur, Unidad Chetumal
BBCRU	BBCRU208-12	BIOUG02838-B10	L#10PCPP-0026	BOLD:ABW5480	BIOUG02838-B10	0[n]			635[0n]	2	MF743134	0[n]			0[n]			1	Yes				22-Jun-2010	Eucyclops	A	Point Pelee National Park	E-Vouchered:DNA/Tissue+Photo	Centre for Biodiversity Genomics	Dip Net Open Pond with thick marsh surrounding perimeter. Dip Net Mixed zooplankton
BBCRU	BBCRU239-12	BIOUG02838-E05	L#10PCPP-0042	BOLD:ABW5480	BIOUG02838-E05	0[n]			658[0n]	2	MF749775	0[n]			0[n]			1	Yes				22-Jun-2010	Eucyclops	A	Point Pelee National Park	E-Vouchered:DNA/Tissue+Photo	Centre for Biodiversity Genomics	Water Trap Open Pond with vegetation around perimeter Water Trap
MXPLA	MXPLA011-24	CH856-A01	CIENLERMALITI190721	BOLD:ABW5480	ECO-CH-Z-12357	0[n]			650[0n]	2		0[n]			0[n]			1	Yes				19-Jul-2021	Eucyclops	Adult			El Colegio de la Frontera Sur, Unidad Chetumal	Eggs sequenced
ZOOPS	ZOOPS238-19	ZOOPS_0238	CBFS-Specimen-238	BOLD:ACW5318		0[n]			658[0n]	2	OP830244	0[n]			0[n]			7	Yes				20-Sep-2018	Eucyclops cf. agilis	Adult	Barcoding	E-Vouchered:DNA/Tissue+Photo	University of Guelph	Plankton
ZOOPS	ZOOPS239-19	ZOOPS_0239	CBFS-Specimen-239	BOLD:ACW5318		0[n]			663[0n]	2	OP829933	0[n]			0[n]			2	No				20-Sep-2018	Eucyclops cf. agilis	Adult	Barcoding	E-Vouchered:DNA/Tissue+Photo	University of Guelph	Plankton
ZOOPS	ZOOPS240-19	ZOOPS_0240	CBFS-Specimen-240	BOLD:ACW5318		0[n]			663[0n]	2	OP829990	0[n]			0[n]			9	No				20-Sep-2018	Eucyclops cf. agilis	Adult	Barcoding	E-Vouchered:DNA/Tissue+Photo	University of Guelph	Plankton
ZOOPS	ZOOPS241-19	ZOOPS_0241	CBFS-Specimen-241	BOLD:ACW5318		0[n]			658[0n]	2	OP830310	0[n]			0[n]			7	Yes				20-Sep-2018	Eucyclops cf. agilis	Adult	Barcoding	E-Vouchered:DNA/Tissue+Photo	University of Guelph	Plankton
ZOOPS	ZOOPS242-19	ZOOPS_0242	CBFS-Specimen-242	BOLD:AAV0656		0[n]			658[0n]	2	OP829939	0[n]			0[n]			8	Yes				20-Sep-2018	Eucyclops cf. agilis	Adult	Barcoding	E-Vouchered:DNA/Tissue+Photo	University of Guelph	Plankton
BACZP	BACZP048-15	BACAZ-048	COCAPAS180415	BOLD:ACY0105	ECO-CH-Z	0[n]			643[1n]	2	MG449437	0[n]			0[n]			1	Yes				18-Apr-2015	Eucyclops cf. cuatrocienegas	Adult			El Colegio de la Frontera Sur, Unidad Chetumal
BACZP	BACZP051-15	BACAZ-051	COCAPAS180415	BOLD:ACY0105	ECO-CH-Z	0[n]			658[0n]	2	MG449599	0[n]			0[n]			1	Yes				18-Apr-2015	Eucyclops cf. cuatrocienegas	Adult			El Colegio de la Frontera Sur, Unidad Chetumal
BACZP	BACZP138-15	BACAZ-138	COCA190715L12	BOLD:ACY0105		0[n]			658[0n]	2	MG449554	0[n]			0[n]			1	Yes				19-Jul-2015	Eucyclops cf. cuatrocienegas	Adult			El Colegio de la Frontera Sur, Unidad Chetumal
BACZP	BACZP140-15	BACAZ-140	COCAPAS180415	BOLD:ACY0105		0[n]			658[0n]	2	MG448876	0[n]			0[n]			1	Yes				18-Apr-2015	Eucyclops cf. cuatrocienegas	Adult			El Colegio de la Frontera Sur, Unidad Chetumal
BACZP	BACZP145-15	BACAZ-145	COCAPAS180415	BOLD:ACY0105		0[n]			658[0n]	2	MG448873	0[n]			0[n]			1	Yes				18-Apr-2015	Eucyclops cf. cuatrocienegas	Adult			El Colegio de la Frontera Sur, Unidad Chetumal
BACZP	BACZP154-15	BACAZ-154	COCAPAS180415	BOLD:ACY0105		0[n]			658[0n]	2	MG449658	0[n]			0[n]			1	Yes				18-Apr-2015	Eucyclops cf. cuatrocienegas	Adult			El Colegio de la Frontera Sur, Unidad Chetumal
SKAAN	SKAAN273-19	CH757-G11	TRREI230819	BOLD:ACY0105	ECO-CH-Z	0[n]			650[0n]	2	MZ517807	0[n]			0[n]			2	Yes				23-Aug-2019	Eucyclops cf. cuatrocienegas				El Colegio de la Frontera Sur, Unidad Chetumal
SKAAN	SKAAN275-19	CH757-H01	TRREI230819	BOLD:ACY0105	ECO-CH-Z	0[n]			581[0n]	2	MZ517404	0[n]			0[n]			2	No				23-Aug-2019	Eucyclops cf. cuatrocienegas				El Colegio de la Frontera Sur, Unidad Chetumal
SKAAN	SKAAN283-19	CH757-H09	TRREI230819	BOLD:ACY0105	ECO-CH-Z	0[n]			650[0n]	2	MZ517884	0[n]			0[n]			2	Yes				23-Aug-2019	Eucyclops cf. cuatrocienegas				El Colegio de la Frontera Sur, Unidad Chetumal
SKAAN	SKAAN670-19	CH762-A05	PUCT2250819	BOLD:ACY0105	ECO-CH-Z	0[n]			650[0n]	2	MZ517716	0[n]			0[n]			2	Yes				25-Aug-2019	Eucyclops cf. cuatrocienegas				El Colegio de la Frontera Sur, Unidad Chetumal
SKAAN	SKAAN676-19	CH762-A11	PUCT2250819	BOLD:ACY0105	ECO-CH-Z	0[n]			650[0n]	2	MZ518006	0[n]			0[n]			2	Yes				25-Aug-2019	Eucyclops cf. cuatrocienegas				El Colegio de la Frontera Sur, Unidad Chetumal
SKAAN	SKAAN812-19	CH763-E04	KM48240819	BOLD:ACY0105	ECO-CH-Z	0[n]			650[0n]	2	MZ517687	0[n]			0[n]			2	Yes				24-Aug-2019	Eucyclops cf. cuatrocienegas				El Colegio de la Frontera Sur, Unidad Chetumal
SKAAN	SKAAN910-19	CH764-E07	PUCTI250819	BOLD:ACY0105	ECO-CH-Z	0[n]			619[1n]	2	MZ517313	0[n]			0[n]			2	Yes				25-Aug-2019	Eucyclops cf. cuatrocienegas				El Colegio de la Frontera Sur, Unidad Chetumal	With eggs
ZSYS	ZSYS004-24	CH860-A04	YUNSM180523	BOLD:ACY0105	ECO-CH-Z	0[n]			650[0n]	2		0[n]			0[n]				Yes				18-May-2023	Eucyclops cf. cuatrocienegas	adult			El Colegio de la Frontera Sur, Unidad Chetumal
ZSYS	ZSYS005-24	CH860-A05	YUNSM180523	BOLD:ACY0105	ECO-CH-Z	0[n]			650[0n]	2		0[n]			0[n]				Yes				18-May-2023	Eucyclops cf. cuatrocienegas	adult			El Colegio de la Frontera Sur, Unidad Chetumal
ZSYS	ZSYS006-24	CH860-A06	YUNSM190523	BOLD:ACY0105	ECO-CH-Z	0[n]			650[0n]	2		0[n]			0[n]				No				19-May-2023	Eucyclops cf. cuatrocienegas	adult			El Colegio de la Frontera Sur, Unidad Chetumal
ZSYS	ZSYS007-24	CH860-A07	YUNSM190523	BOLD:ACY0105	ECO-CH-Z	0[n]			650[0n]	2		0[n]			0[n]				Yes				19-May-2023	Eucyclops cf. cuatrocienegas	adult			El Colegio de la Frontera Sur, Unidad Chetumal
ZSYS	ZSYS008-24	CH860-A08	YUNSM190523	BOLD:ACY0105	ECO-CH-Z	0[n]			650[0n]	2		0[n]			0[n]				Yes				19-May-2023	Eucyclops cf. cuatrocienegas	adult			El Colegio de la Frontera Sur, Unidad Chetumal
ZSYS	ZSYS009-24	CH860-A09	YUNSM190523	BOLD:ACY0105	ECO-CH-Z	0[n]			650[0n]	2		0[n]			0[n]				No				19-May-2023	Eucyclops cf. cuatrocienegas	adult			El Colegio de la Frontera Sur, Unidad Chetumal
ZSYS	ZSYS010-24	CH860-A10	YUNSM190523	BOLD:ACY0105	ECO-CH-Z	0[n]			650[0n]	2		0[n]			0[n]				Yes				19-May-2023	Eucyclops cf. cuatrocienegas	adult			El Colegio de la Frontera Sur, Unidad Chetumal
ZSYS	ZSYS013-24	CH860-B01	YUNSM190523	BOLD:ACY0105	ECO-CH-Z	0[n]			650[0n]	2		0[n]			0[n]				Yes				19-May-2023	Eucyclops cf. cuatrocienegas	adult			El Colegio de la Frontera Sur, Unidad Chetumal
BCRUS	BCRUS133-10	09BBCRU-0187	TX090522-02	BOLD:AAL8091		0[n]			658[0n]	2	HM884024	0[n]			0[n]			1	Yes				22-May-2009	Eucyclops cf. estherae				Centre for Biodiversity Genomics	aquatic trap
ZPII	ZPII1414-11	HE-241	TRIFA220611	BOLD:AAL8091	ECO-CH-Z-08746	0[n]			658[0n]	2	KC616900	0[n]			0[n]				Yes				22-Jun-2011	Eucyclops cf. estherae	A			El Colegio de la Frontera Sur, Unidad Chetumal	WGS84, Eggs sequenced
ZPII	ZPII1555-11	HE-379	DX220611	BOLD:AAL8091	ECO-CH-Z-08733	0[n]			658[0n]	2	KC616887	0[n]			0[n]				Yes				22-Jun-2011	Eucyclops cf. estherae	A			El Colegio de la Frontera Sur, Unidad Chetumal	WGS84, Eggs sequenced
ZPLIV	ZPLIV471-11	HE-379.1	DX220611	BOLD:AAL8091	ECO-CH-Z-08863	0[n]			658[0n]	4	KC617543	0[n]			0[n]				Yes				22-Jun-2011	Eucyclops cf. estherae	A			El Colegio de la Frontera Sur, Unidad Chetumal	WGS84, Eggs sequenced
ZPLIV	ZPLIV698-11	HE-230.1	TRIFA220611	BOLD:AAL8091	ECO-CH-Z-08892	0[n]			658[0n]	4	KC617578	0[n]			0[n]				Yes				22-Jun-2011	Eucyclops cf. estherae	A			El Colegio de la Frontera Sur, Unidad Chetumal	WGS84, Eggs sequenced
ZPLIV	ZPLIV701-11	HE-233.1	TRIFA220611	BOLD:AAL8091	ECO-CH-Z-08891	0[n]			658[0n]	4	KC617573	0[n]			0[n]				Yes				22-Jun-2011	Eucyclops cf. estherae	A			El Colegio de la Frontera Sur, Unidad Chetumal	WGS84, Eggs sequenced
ZPLIV	ZPLIV710-11	HE-241.1	TRIFA220611	BOLD:AAL8091	ECO-CH-Z-08882	0[n]			658[0n]	4	KC617569	0[n]			0[n]				Yes				22-Jun-2011	Eucyclops cf. estherae	A			El Colegio de la Frontera Sur, Unidad Chetumal	WGS84, Eggs sequenced
ZMIII	ZMIII885-12	HE-607	IRAMLIT2220611	BOLD:AAL8091	ECO-CH-Z-08624	0[n]			598[0n]	2		0[n]			0[n]				Yes				22-Jun-2011	Eucyclops cf. estherae	A			El Colegio de la Frontera Sur, Unidad Chetumal	WGS84, Eggs sequenced
ZMIII	ZMIII977-12	HE-604.1	IRAMLIT2220611	BOLD:AAL8091	ECO-CH-Z-08622	0[n]			610[0n]	4		0[n]			0[n]				Yes				22-Jun-2011	Eucyclops cf. estherae	A			El Colegio de la Frontera Sur, Unidad Chetumal	WGS84, Eggs sequenced
ZMIII	ZMIII980-12	HE-607.1	IRAMLIT2220611	BOLD:AAL8091	ECO-CH-Z-08624	0[n]			658[0n]	4		0[n]			0[n]				Yes				22-Jun-2011	Eucyclops cf. estherae	A			El Colegio de la Frontera Sur, Unidad Chetumal	WGS84, Eggs sequenced
GBAAS	GBA14363-13	KC617302		BOLD:AAL8091	HE-604.1	0[n]			610[0n]		KC617302	0[n]			0[n]				No				23-Jun-2011	Eucyclops cf. estherae				Mined from GenBank, NCBI
GBAAS	GBA14365-13	KC617300		BOLD:AAL8091	HE-607.1	0[n]			658[0n]		KC617300	0[n]			0[n]				No				23-Jun-2011	Eucyclops cf. estherae				Mined from GenBank, NCBI
GBAAS	GBA14386-13	KC617275		BOLD:AAL8091	HE-607	0[n]			598[0n]		KC617275	0[n]			0[n]				No				23-Jun-2011	Eucyclops cf. estherae				Mined from GenBank, NCBI
AGSYU	BACZP500-16	BIOUG27974-C01	CHTAS100914	BOLD:AAL8091		0[n]			658[0n]	2		0[n]			0[n]			1	Yes				10-Sep-2014	Eucyclops cf. estherae	Adult			El Colegio de la Frontera Sur, Unidad Chetumal
ZPLIV	ZPLIV519-11	HE-427	CSARBMA130411	BOLD:ABA1203	ECO-CH-Z-08880	0[n]			594[0n]	2	KC617554	0[n]			0[n]				No				13-Apr-2011	Eucyclops cf. leptacanthus	A			El Colegio de la Frontera Sur, Unidad Chetumal	WGS84, Eggs sequenced
ZPLIV	ZPLIV614-11	HE-427.1	CSARBMA130411	BOLD:ABA1203	ECO-CH-Z-08902	0[n]			600[0n]	4	KC617591	0[n]			0[n]				Yes				13-Apr-2011	Eucyclops cf. leptacanthus	A			El Colegio de la Frontera Sur, Unidad Chetumal	WGS84, Eggs sequenced
MCM	MCM391-15	MAGA-0201	Cyclo150_SLP3	BOLD:ACX8586		0[n]			583[0n]	2		0[n]			0[n]				Yes				24-Apr-2015	Eucyclops chihuahuensis				El Colegio de la Frontera Sur, Unidad Chetumal	Entire body
BACZP	BACZP052-15	BACAZ-052	COCAPAS180415	BOLD:AEA4964	ECO-CH-Z	0[n]			658[0n]	2	MG449344	0[n]			0[n]			1	Yes				18-Apr-2015	Eucyclops cuatrocienegas	Adult			El Colegio de la Frontera Sur, Unidad Chetumal
BACZP	BACZP054-15	BACAZ-054	COCAPAS180415	BOLD:AEA4964	ECO-CH-Z	0[n]			658[0n]	2	MG448828	0[n]			0[n]			1	Yes				18-Apr-2015	Eucyclops cuatrocienegas	Adult			El Colegio de la Frontera Sur, Unidad Chetumal
BACZP	BACZP139-15	BACAZ-139	COCAPAS180415	BOLD:AEA4964	ECO-CH-Z	0[n]			630[1n]	2	MG448762	0[n]			0[n]			1	Yes				18-Apr-2015	Eucyclops cuatrocienegas	Adult			El Colegio de la Frontera Sur, Unidad Chetumal
BACZP	BACZP150-15	BACAZ-150	COCAPAS180415	BOLD:AEA4964	ECO-CH-Z	0[n]			658[0n]	2	MG449559	0[n]			0[n]			1	Yes				18-Apr-2015	Eucyclops cuatrocienegas	Adult			El Colegio de la Frontera Sur, Unidad Chetumal
BACZP	BACZP152-15	BACAZ-152	COCAPAS180415	BOLD:AEA4964	ECO-CH-Z	0[n]			658[2n]	2	MG449054	0[n]			0[n]			1	Yes				18-Apr-2015	Eucyclops cuatrocienegas	Adult			El Colegio de la Frontera Sur, Unidad Chetumal
SKAAN	SKAAN039-19	CH755-D03	DPADLM220819	BOLD:AEA4964	ECO-CH-Z	0[n]			644[0n]	2	MZ517290	0[n]			0[n]			1	Yes				22-Aug-2019	Eucyclops cuatrocienegas				El Colegio de la Frontera Sur, Unidad Chetumal
SKAAN	SKAAN040-19	CH755-D04	DPADLM220819	BOLD:AEA4964	ECO-CH-Z	0[n]			650[0n]	2	MZ517936	0[n]			0[n]			1	No				22-Aug-2019	Eucyclops cuatrocienegas				El Colegio de la Frontera Sur, Unidad Chetumal
SKAAN	SKAAN047-19	CH755-D11	DPADLM220819	BOLD:AEA4964	ECO-CH-Z	0[n]			650[0n]	2	MZ517954	0[n]			0[n]			3	Yes				22-Aug-2019	Eucyclops cuatrocienegas				El Colegio de la Frontera Sur, Unidad Chetumal
SKAAN	SKAAN051-19	CH755-E03	DPADLM220819	BOLD:AEA4964	ECO-CH-Z	0[n]			650[0n]	2	MZ517281	0[n]			0[n]			1	Yes				22-Aug-2019	Eucyclops cuatrocienegas				El Colegio de la Frontera Sur, Unidad Chetumal
SKAAN	SKAAN070-19	CH755-F10	DPADLI220819	BOLD:AEA4964	ECO-CH-Z	0[n]			650[0n]	2	MZ517820	0[n]			0[n]			3	Yes				22-Aug-2019	Eucyclops cuatrocienegas				El Colegio de la Frontera Sur, Unidad Chetumal
SKAAN	SKAAN080-19	CH755-G08	CHAVELM220819	BOLD:AEA4964	ECO-CH-Z	0[n]			650[0n]	2	MZ517647	0[n]			0[n]			2	Yes				22-Aug-2019	Eucyclops cuatrocienegas				El Colegio de la Frontera Sur, Unidad Chetumal
SKAAN	SKAAN136-19	CH756-D05	SIJNOHLM220819	BOLD:AEA4964	ECO-CH-Z	0[n]			650[0n]	2	MZ517369	0[n]			0[n]			3	Yes				22-Aug-2019	Eucyclops cuatrocienegas				El Colegio de la Frontera Sur, Unidad Chetumal
SKAAN	SKAAN157-19	CH756-F02	SIJNOHLM220819	BOLD:AEA4964	ECO-CH-Z	0[n]			650[0n]	2	MZ517685	0[n]			0[n]			2	Yes				22-Aug-2019	Eucyclops cuatrocienegas				El Colegio de la Frontera Sur, Unidad Chetumal
SKAAN	SKAAN164-19	CH756-F09	SIJNOHLI220819	BOLD:AEA4964	ECO-CH-Z	0[n]			650[0n]	2	MZ517605	0[n]			0[n]			2	Yes				22-Aug-2019	Eucyclops cuatrocienegas				El Colegio de la Frontera Sur, Unidad Chetumal
SKAAN	SKAAN185-19	CH756-H06	SIJNOHLI220819	BOLD:AEA4964	ECO-CH-Z	0[n]			609[0n]	2	MZ517576	0[n]			0[n]			2	Yes				22-Aug-2019	Eucyclops cuatrocienegas				El Colegio de la Frontera Sur, Unidad Chetumal
SKAAN	SKAAN424-19	CH759-D08	CHUNM240819	BOLD:AEA4964	ECO-CH-Z	0[n]			650[1n]	2	MZ517510	0[n]			0[n]			2	Yes				24-Aug-2019	Eucyclops cuatrocienegas				El Colegio de la Frontera Sur, Unidad Chetumal
SKAAN	SKAAN545-19	CH760-F10	MUYII240819	BOLD:AEA4964	ECO-CH-Z	0[n]			650[0n]	2	MZ517397	0[n]			0[n]			2	Yes				24-Aug-2019	Eucyclops cuatrocienegas				El Colegio de la Frontera Sur, Unidad Chetumal
SKAAN	SKAAN552-19	CH760-G05	MUYII240819	BOLD:AEA4964	ECO-CH-Z	0[n]			650[0n]	2	MZ517733	0[n]			0[n]			2	Yes				24-Aug-2019	Eucyclops cuatrocienegas				El Colegio de la Frontera Sur, Unidad Chetumal	With eggs
SKAAN	SKAAN562-19	CH760-H03	MUYII240819	BOLD:AEA4964	ECO-CH-Z	0[n]			650[0n]	2	MZ517414	0[n]			0[n]			2	Yes				24-Aug-2019	Eucyclops cuatrocienegas				El Colegio de la Frontera Sur, Unidad Chetumal
SKAAN	SKAAN568-19	CH760-H09	MUYII240819	BOLD:AEA4964	ECO-CH-Z-010907	0[n]			657[0n]	2	MZ517462	0[n]			0[n]			2	Yes				24-Aug-2019	Eucyclops cuatrocienegas				El Colegio de la Frontera Sur, Unidad Chetumal	With eggs
EXDB	EXDB1286-21	CH782-F07	HUAYLIT111220	BOLD:AEA4964	ECO-CH-Z	0[n]			657[0n]	2		0[n]			0[n]			1	Yes				11-Dec-2020	Eucyclops cuatrocienegas				El Colegio de la Frontera Sur, Unidad Chetumal
EXDB	EXDB1332-21	CH783-B07	HUAYLIT111220	BOLD:AEA4964	ECO-CH-Z	0[n]			652[0n]			0[n]			0[n]			1	No				11-Dec-2020	Eucyclops cuatrocienegas				El Colegio de la Frontera Sur, Unidad Chetumal
ZPLIV	ZPLIV616-11	HE-429.1	PPIR130411	BOLD:ABA6537	ECO-CH-Z-08900	0[n]			658[0n]	4	KC617593	0[n]			0[n]				Yes				13-Apr-2011	Eucyclops cuatrocienegas	A			El Colegio de la Frontera Sur, Unidad Chetumal	WGS84, Eggs sequenced
SKAAN	SKAAN179-19	CH756-G12	SIJNOHLI220819	BOLD:ABA6537	ECO-CH-Z	0[n]			624[0n]	2	MZ517861	0[n]			0[n]			2	Yes				22-Aug-2019	Eucyclops cuatrocienegas				El Colegio de la Frontera Sur, Unidad Chetumal
EXDB	EXDB711-21	CH776-E09	SILVITTL3180320	BOLD:ABA6537	ECO-CH-Z	0[n]			650[0n]	2		0[n]			0[n]			1	Yes				18-Mar-2020	Eucyclops cuatrocienegas	Adult			El Colegio de la Frontera Sur, Unidad Chetumal
ZPII	ZPII1543-11	HE-367	DX220611	BOLD:ABA1201	ECO-CH-Z-08739	0[n]			502[0n]	2	KC616891	0[n]			0[n]				Yes				22-Jun-2011	Eucyclops estherae	A			El Colegio de la Frontera Sur, Unidad Chetumal	WGS84, Eggs sequenced
ZPII	ZPII1544-11	HE-368	DX220611	BOLD:ABA1201	ECO-CH-Z-08738	0[n]			554[0n]	2	KC616892	0[n]			0[n]				Yes				22-Jun-2011	Eucyclops estherae	A			El Colegio de la Frontera Sur, Unidad Chetumal	WGS84, Eggs sequenced
ZPII	ZPII1545-11	HE-369	DX220611	BOLD:ABA1201	ECO-CH-Z-08737	0[n]			552[0n]	2	KC616893	0[n]			0[n]				Yes				22-Jun-2011	Eucyclops estherae	A			El Colegio de la Frontera Sur, Unidad Chetumal	WGS84, Eggs sequenced
ZPII	ZPII1546-11	HE-370	DX220611	BOLD:ABA1201	ECO-CH-Z-08736	0[n]			658[0n]	2	KC616885	0[n]			0[n]				Yes				22-Jun-2011	Eucyclops estherae	A			El Colegio de la Frontera Sur, Unidad Chetumal	WGS84, Eggs sequenced
ZPII	ZPII1547-11	HE-371	DX220611	BOLD:ABA1201	ECO-CH-Z-08735	0[n]			510[0n]	2	KC616888	0[n]			0[n]				No				22-Jun-2011	Eucyclops estherae	A			El Colegio de la Frontera Sur, Unidad Chetumal	WGS84, Eggs sequenced
ZPII	ZPII1548-11	HE-372	DX220611	BOLD:ABA1201	ECO-CH-Z-08734	0[n]			605[0n]	2	KC616889	0[n]			0[n]				Yes				22-Jun-2011	Eucyclops estherae	A			El Colegio de la Frontera Sur, Unidad Chetumal	WGS84, Eggs sequenced
ZPLIV	ZPLIV459-11	HE-367.1	DX220611	BOLD:ABA1201	ECO-CH-Z-08894	0[n]			658[0n]	4	KC617550	0[n]			0[n]				Yes				22-Jun-2011	Eucyclops estherae	A			El Colegio de la Frontera Sur, Unidad Chetumal	WGS84, Eggs sequenced
ZPLIV	ZPLIV460-11	HE-368.1	DX220611	BOLD:ABA1201	ECO-CH-Z-08898	0[n]			658[0n]	4	KC617549	0[n]			0[n]				Yes				22-Jun-2011	Eucyclops estherae	A			El Colegio de la Frontera Sur, Unidad Chetumal	WGS84, Eggs sequenced
ZPLIV	ZPLIV461-11	HE-369.1	DX220611	BOLD:ABA1201	ECO-CH-Z-08905	0[n]			658[0n]	4	KC617548	0[n]			0[n]				Yes				22-Jun-2011	Eucyclops estherae	A			El Colegio de la Frontera Sur, Unidad Chetumal	WGS84, Eggs sequenced
ZPLIV	ZPLIV462-11	HE-370.1	DX220611	BOLD:ABA1201	ECO-CH-Z-08907	0[n]			658[0n]	4	KC617547	0[n]			0[n]				Yes				22-Jun-2011	Eucyclops estherae	A			El Colegio de la Frontera Sur, Unidad Chetumal	WGS84, Eggs sequenced
ZPLIV	ZPLIV463-11	HE-371.1	DX220611	BOLD:ABA1201	ECO-CH-Z-08908	0[n]			658[0n]	4	KC617546	0[n]			0[n]				Yes				22-Jun-2011	Eucyclops estherae	A			El Colegio de la Frontera Sur, Unidad Chetumal	WGS84, Eggs sequenced
SKAAN	SKAAN377-19	CH758-H08	MUYI230819	BOLD:AEA4888	ECO-CH-Z	0[n]			624[0n]	2	MZ517490	0[n]			0[n]			2	Yes				23-Aug-2019	Eucyclops leptacanthus				El Colegio de la Frontera Sur, Unidad Chetumal
SKAAN	SKAAN530-19	CH760-E07	MUYII240819	BOLD:AEA4888	ECO-CH-Z	0[n]			624[0n]	2	MZ517730	0[n]			0[n]			2	Yes				24-Aug-2019	Eucyclops leptacanthus				El Colegio de la Frontera Sur, Unidad Chetumal
SKAAN	SKAAN548-19	CH760-G01	MUYII240819	BOLD:AEA4888	ECO-CH-Z	0[n]			624[0n]	2	MZ517924	0[n]			0[n]			2	Yes				24-Aug-2019	Eucyclops leptacanthus				El Colegio de la Frontera Sur, Unidad Chetumal
SKAAN	SKAAN554-19	CH760-G07	MUYII240819	BOLD:AEA4888	ECO-CH-Z	0[n]			561[0n]	2	MZ517904	0[n]			0[n]			2	No				24-Aug-2019	Eucyclops leptacanthus				El Colegio de la Frontera Sur, Unidad Chetumal
SKAAN	SKAAN569-19	CH760-H10	MUYII240819	BOLD:AEA4888	ECO-CH-Z	0[n]			624[0n]	2	MZ518061	0[n]			0[n]			2	Yes				24-Aug-2019	Eucyclops leptacanthus				El Colegio de la Frontera Sur, Unidad Chetumal
ZPLIV	ZPLIV518-11	HE-426	CSARBMA130411	BOLD:ABA1202	ECO-CH-Z-08879	0[n]			596[0n]	2	KC617553	0[n]			0[n]				Yes				13-Apr-2011	Eucyclops leptacanthus	A			El Colegio de la Frontera Sur, Unidad Chetumal	WGS84, Eggs sequenced
ZPLIV	ZPLIV613-11	HE-426.1	CSARBMA130411	BOLD:ABA1202	ECO-CH-Z-08903	0[n]			658[0n]	4	KC617590	0[n]			0[n]				Yes				13-Apr-2011	Eucyclops leptacanthus	A			El Colegio de la Frontera Sur, Unidad Chetumal	WGS84, Eggs sequenced
ZPLIV	ZPLIV615-11	HE-428.1	CSARBMA130411	BOLD:ABA1202	ECO-CH-Z-08901	0[n]			658[0n]	4	KC617592	0[n]			0[n]				Yes				13-Apr-2011	Eucyclops leptacanthus	A			El Colegio de la Frontera Sur, Unidad Chetumal	WGS84, Eggs sequenced
BACZP	BACZP1266-16	BIOUG30360-C07	EELLTL290516PER	BOLD:ACF8549	ECO-CH-Z	0[n]			658[0n]	2	MG448946	0[n]			0[n]			1	Yes				29-May-2016	Eucyclops macruroides	Adult			El Colegio de la Frontera Sur, Unidad Chetumal
BACZP	BACZP1454-16	BIOUG30452-C05	CRAW030616CPE	BOLD:ACF8549	ECO-CH-Z	0[n]			628[0n]	2	MG450183	0[n]			0[n]			1	Yes				03-Jun-2016	Eucyclops macruroides	Adult			El Colegio de la Frontera Sur, Unidad Chetumal
BACZP	BACZP1571-16	BIOUG30453-E03	EEL290516CPE	BOLD:ACF8549	ECO-CH-Z	0[n]			658[0n]	2	MG449430	0[n]			0[n]			1	Yes				29-May-2016	Eucyclops macruroides	Adult			El Colegio de la Frontera Sur, Unidad Chetumal
BACZP	BACZP1578-16	BIOUG30453-E10	EEL290516CPE	BOLD:ACF8549	ECO-CH-Z	0[n]			651[0n]	2	MG450088	0[n]			0[n]			1	Yes				29-May-2016	Eucyclops macruroides	Adult			El Colegio de la Frontera Sur, Unidad Chetumal
BACZP	BACZP1612-16	BIOUG30453-H08	EEL290516CPE	BOLD:ACF8549	ECO-CH-Z	0[n]			656[0n]	2	MG450270	0[n]			0[n]			1	Yes				29-May-2016	Eucyclops macruroides	Adult			El Colegio de la Frontera Sur, Unidad Chetumal
ZPLIV	ZPLIV680-11	HE-211.1	SIL260611	BOLD:AEX0723	ECO-CH-Z-08899	0[n]			658[0n]	4	KC617587	0[n]			0[n]				Yes				26-Jun-2011	Eucyclops prionophorus	A			El Colegio de la Frontera Sur, Unidad Chetumal	WGS84, Eggs sequenced
BACZP	BACZP1708-16	BIOUG30454-H09	FORKSP110616CPE	BOLD:AEX0723	ECO-CH-Z	0[n]			591[2n]	2		0[n]			0[n]			1	Yes				11-Jun-2016	Eucyclops prionophorus	Adult			El Colegio de la Frontera Sur, Unidad Chetumal
SKAAN	SKAAN834-19	CH763-G02	KM48240819	BOLD:AED1623	ECO-CH-Z	0[n]			611[0n]	2		0[n]			0[n]			2	No				24-Aug-2019	Eucyclops prionophorus				El Colegio de la Frontera Sur, Unidad Chetumal
SKAAN	SKAAN183-19	CH756-H04	SIJNOHLI220819	BOLD:AEA8116	ECO-CH-Z	0[n]			550[0n]	2	MZ517942	0[n]			0[n]			2	No				22-Aug-2019	Eucyclops prionophorus				El Colegio de la Frontera Sur, Unidad Chetumal
ZPII	ZPII1505-11	HE-329	LNEGLIT070911	BOLD:ABA1200	ECO-CH-Z-08742	0[n]			625[0n]	2	KC616880	0[n]			0[n]				No				07-Sep-2011	Eucyclops prionophorus	A			El Colegio de la Frontera Sur, Unidad Chetumal	WGS84, Eggs sequenced
ZPII	ZPII1506-11	HE-330	LNEGLIT070911	BOLD:ABA1200	ECO-CH-Z-08741	0[n]			596[0n]	2	KC616881	0[n]			0[n]				Yes				07-Sep-2011	Eucyclops prionophorus	A			El Colegio de la Frontera Sur, Unidad Chetumal	WGS84, Eggs sequenced
ZPII	ZPII1508-11	HE-332	LNEGLIT070911	BOLD:ABA1200	ECO-CH-Z-08740	0[n]			658[0n]	2	KC616882	0[n]			0[n]				Yes				07-Sep-2011	Eucyclops prionophorus	A			El Colegio de la Frontera Sur, Unidad Chetumal	WGS84, Eggs sequenced
ZPII	ZPII1521-11	HE-345	LENLIT070911	BOLD:ABA1200	ECO-CH-Z-08732	0[n]			658[0n]	2	KC616896	0[n]			0[n]				Yes				07-Sep-2011	Eucyclops prionophorus	A			El Colegio de la Frontera Sur, Unidad Chetumal	WGS84, Eggs sequenced
ZPLIV	ZPLIV421-11	HE-329.1	LNEGLIT070911	BOLD:ABA1200	ECO-CH-Z-08869	0[n]			658[0n]	4	KC617583	0[n]			0[n]				Yes				07-Sep-2011	Eucyclops prionophorus	A			El Colegio de la Frontera Sur, Unidad Chetumal	WGS84, Eggs sequenced
ZPLIV	ZPLIV422-11	HE-330.1	LNEGLIT070911	BOLD:ABA1200	ECO-CH-Z-08868	0[n]			658[0n]	4	KC617582	0[n]			0[n]				Yes				07-Sep-2011	Eucyclops prionophorus	A			El Colegio de la Frontera Sur, Unidad Chetumal	WGS84, Eggs sequenced
ZPLIV	ZPLIV423-11	HE-331.1	LNEGLIT070911	BOLD:ABA1200	ECO-CH-Z-08867	0[n]			551[0n]	4	KC617581	0[n]			0[n]				Yes				07-Sep-2011	Eucyclops prionophorus	A			El Colegio de la Frontera Sur, Unidad Chetumal	WGS84, Eggs sequenced
ZPLIV	ZPLIV424-11	HE-332.1	LNEGLIT070911	BOLD:ABA1200	ECO-CH-Z-08866	0[n]			658[0n]	4	KC617580	0[n]			0[n]				Yes				07-Sep-2011	Eucyclops prionophorus	A			El Colegio de la Frontera Sur, Unidad Chetumal	WGS84, Eggs sequenced
ZPLIV	ZPLIV437-11	HE-345.1	LENLIT070911	BOLD:ABA1200	ECO-CH-Z-08914	0[n]			658[0n]	4	KC617577	0[n]			0[n]				Yes				07-Sep-2011	Eucyclops prionophorus	A			El Colegio de la Frontera Sur, Unidad Chetumal	WGS84, Eggs sequenced
ZPLIV	ZPLIV679-11	HE-210.1	SIL260611	BOLD:ABA1200	ECO-CH-Z-08904	0[n]			658[0n]	4	KC617588	0[n]			0[n]				Yes				26-Jun-2011	Eucyclops prionophorus	A			El Colegio de la Frontera Sur, Unidad Chetumal	WGS84, Eggs sequenced
ZMIII	ZMIII716-12	HE-533	LNEG070911	BOLD:ABA1200	ECO-CH-Z-08601	0[n]			658[0n]	2		0[n]			0[n]				Yes				07-Sep-2011	Eucyclops prionophorus	A			El Colegio de la Frontera Sur, Unidad Chetumal	WGS84
ZMIII	ZMIII717-12	HE-534	LNEG070911	BOLD:ABA1200	ECO-CH-Z-08602	0[n]			658[0n]	2		0[n]			0[n]				Yes				07-Sep-2011	Eucyclops prionophorus	A			El Colegio de la Frontera Sur, Unidad Chetumal	WGS84
ZMIII	ZMIII730-12	HE-547	LNEG070911	BOLD:ABA1200	ECO-CH-Z-08604	0[n]			658[0n]	2		0[n]			0[n]				Yes				07-Sep-2011	Eucyclops prionophorus	A			El Colegio de la Frontera Sur, Unidad Chetumal	WGS84
ZMIII	ZMIII733-12	HE-550	LNEG070911	BOLD:ABA1200	ECO-CH-Z-08607	0[n]			658[0n]	2		0[n]			0[n]				Yes				07-Sep-2011	Eucyclops prionophorus	A			El Colegio de la Frontera Sur, Unidad Chetumal	WGS84
ZMIII	ZMIII811-12	HE-533.1	LNEG070911	BOLD:ABA1200	ECO-CH-Z-08601	0[n]			661[0n]	4		0[n]			0[n]				Yes				07-Sep-2011	Eucyclops prionophorus	A			El Colegio de la Frontera Sur, Unidad Chetumal	WGS84
ZMIII	ZMIII812-12	HE-534.1	LNEG070911	BOLD:ABA1200	ECO-CH-Z-08602	0[n]			661[0n]	4		0[n]			0[n]				Yes				07-Sep-2011	Eucyclops prionophorus	A			El Colegio de la Frontera Sur, Unidad Chetumal	WGS84
ZMIII	ZMIII825-12	HE-547.1	LNEG070911	BOLD:ABA1200	ECO-CH-Z-08604	0[n]			661[0n]	4		0[n]			0[n]				Yes				07-Sep-2011	Eucyclops prionophorus	A			El Colegio de la Frontera Sur, Unidad Chetumal	WGS84
ZMIII	ZMIII826-12	HE-548.1	LNEG070911	BOLD:ABA1200	ECO-CH-Z-08605	0[n]			661[0n]	4		0[n]			0[n]				Yes				07-Sep-2011	Eucyclops prionophorus	A			El Colegio de la Frontera Sur, Unidad Chetumal	WGS84
ZMIII	ZMIII827-12	HE-549.1	LNEG070911	BOLD:ABA1200	ECO-CH-Z-08606	0[n]			661[0n]	4		0[n]			0[n]				Yes				07-Sep-2011	Eucyclops prionophorus	A			El Colegio de la Frontera Sur, Unidad Chetumal	WGS84
ZMIII	ZMIII829-12	HE-551.1	LNEG070911	BOLD:ABA1200	ECO-CH-Z-08608	0[n]			661[0n]	4		0[n]			0[n]				Yes				07-Sep-2011	Eucyclops prionophorus	A			El Colegio de la Frontera Sur, Unidad Chetumal	WGS84
ZMIII	ZMIII830-12	HE-552.1	LNEG070911	BOLD:ABA1200	ECO-CH-Z-08609	0[n]			661[0n]	4		0[n]			0[n]				Yes				07-Sep-2011	Eucyclops prionophorus	A			El Colegio de la Frontera Sur, Unidad Chetumal	WGS84
ZMIII	ZMIII837-12	HE-559.1	LNEG070911	BOLD:ABA1200	ECO-CH-Z-08611	0[n]			661[1n]	4		0[n]			0[n]				Yes				07-Sep-2011	Eucyclops prionophorus	A			El Colegio de la Frontera Sur, Unidad Chetumal	WGS84
GBAAS	GBA14366-13	KC617296		BOLD:ABA1200	HE-533	0[n]			658[0n]		KC617296	0[n]			0[n]				No				08-Sep-2011	Eucyclops prionophorus				Mined from GenBank, NCBI
GBAAS	GBA14367-13	KC617295		BOLD:ABA1200	HE-534	0[n]			658[0n]		KC617295	0[n]			0[n]				No				08-Sep-2011	Eucyclops prionophorus				Mined from GenBank, NCBI
GBAAS	GBA14368-13	KC617294		BOLD:ABA1200	HE-547	0[n]			658[0n]		KC617294	0[n]			0[n]				No				08-Sep-2011	Eucyclops prionophorus				Mined from GenBank, NCBI
GBAAS	GBA14369-13	KC617292		BOLD:ABA1200	HE-550	0[n]			658[0n]		KC617292	0[n]			0[n]				No				08-Sep-2011	Eucyclops prionophorus				Mined from GenBank, NCBI
GBAAS	GBA14374-13	KC617287		BOLD:ABA1200	HE-533.1	0[n]			658[0n]		KC617287	0[n]			0[n]				No				08-Sep-2011	Eucyclops prionophorus				Mined from GenBank, NCBI
GBAAS	GBA14375-13	KC617286		BOLD:ABA1200	HE-534.1	0[n]			658[0n]		KC617286	0[n]			0[n]				No				08-Sep-2011	Eucyclops prionophorus				Mined from GenBank, NCBI
GBAAS	GBA14376-13	KC617285		BOLD:ABA1200	HE-547.1	0[n]			658[0n]		KC617285	0[n]			0[n]				No				08-Sep-2011	Eucyclops prionophorus				Mined from GenBank, NCBI
GBAAS	GBA14377-13	KC617284		BOLD:ABA1200	HE-548.1	0[n]			658[0n]		KC617284	0[n]			0[n]				No				08-Sep-2011	Eucyclops prionophorus				Mined from GenBank, NCBI
GBAAS	GBA14378-13	KC617283		BOLD:ABA1200	HE-549.1	0[n]			658[0n]		KC617283	0[n]			0[n]				No				08-Sep-2011	Eucyclops prionophorus				Mined from GenBank, NCBI
GBAAS	GBA14379-13	KC617282		BOLD:ABA1200	HE-551.1	0[n]			658[0n]		KC617282	0[n]			0[n]				No				08-Sep-2011	Eucyclops prionophorus				Mined from GenBank, NCBI
GBAAS	GBA14380-13	KC617281		BOLD:ABA1200	HE-552.1	0[n]			658[0n]		KC617281	0[n]			0[n]				No				08-Sep-2011	Eucyclops prionophorus				Mined from GenBank, NCBI
GBAAS	GBA14382-13	KC617279		BOLD:ABA1200	HE-559.1	0[n]			658[1n]		KC617279	0[n]			0[n]				No				08-Sep-2011	Eucyclops prionophorus				Mined from GenBank, NCBI
BACZP	BACZP045-15	BACAZ-045	COCAPAS180415	BOLD:ABA1200	ECO-CH-Z	0[n]			658[0n]	2	MG449804	0[n]			0[n]			1	Yes				18-Apr-2015	Eucyclops prionophorus	Adult			El Colegio de la Frontera Sur, Unidad Chetumal
BACZP	BACZP144-15	BACAZ-144	COCAPAS180415	BOLD:ABA1200	ECO-CH-Z	0[n]			644[0n]	2	MG448928	0[n]			0[n]			1	Yes				18-Apr-2015	Eucyclops prionophorus	Adult			El Colegio de la Frontera Sur, Unidad Chetumal
BACZP	BACZP835-16	BIOUG30063-G03	GLTL120516DEC	BOLD:ABA1200	ECO-CH-Z	0[n]			658[0n]	2	MG449753	0[n]			0[n]			1	Yes				11-May-2016	Eucyclops prionophorus	Adult			El Colegio de la Frontera Sur, Unidad Chetumal
SKAAN	SKAAN048-19	CH755-D12	DPADLM220819	BOLD:ABA1200	ECO-CH-Z	0[n]			624[0n]	2	MZ517578	0[n]			0[n]			5	Yes				22-Aug-2019	Eucyclops prionophorus				El Colegio de la Frontera Sur, Unidad Chetumal
SKAAN	SKAAN109-19	CH756-B02	CHAVELM220819	BOLD:ABA1200	ECO-CH-Z	0[n]			603[0n]	2	MZ517763	0[n]			0[n]			2	Yes				22-Aug-2019	Eucyclops prionophorus				El Colegio de la Frontera Sur, Unidad Chetumal
SKAAN	SKAAN139-19	CH756-D08	SIJNOHLM220819	BOLD:ABA1200	ECO-CH-Z	0[n]			624[0n]	2	MZ517455	0[n]			0[n]			3	Yes				22-Aug-2019	Eucyclops prionophorus				El Colegio de la Frontera Sur, Unidad Chetumal
SKAAN	SKAAN142-19	CH756-D11	SIJNOHLM220819	BOLD:ABA1200	ECO-CH-Z	0[n]			624[0n]	2	MZ517411	0[n]			0[n]			4	Yes				22-Aug-2019	Eucyclops prionophorus				El Colegio de la Frontera Sur, Unidad Chetumal
SKAAN	SKAAN148-19	CH756-E05	SIJNOHLM220819	BOLD:ABA1200	ECO-CH-Z	0[n]			624[0n]	2	MZ517682	0[n]			0[n]			2	Yes				22-Aug-2019	Eucyclops prionophorus				El Colegio de la Frontera Sur, Unidad Chetumal
SKAAN	SKAAN150-19	CH756-E07	SIJNOHLM220819	BOLD:ABA1200	ECO-CH-Z	0[n]			624[0n]	2	MZ517307	0[n]			0[n]			2	Yes				22-Aug-2019	Eucyclops prionophorus				El Colegio de la Frontera Sur, Unidad Chetumal
SKAAN	SKAAN191-19	CH757-A01	SIJNOHLM220819	BOLD:ABA1200	ECO-CH-Z	0[n]			624[0n]	2	MZ517569	0[n]			0[n]			2	Yes				22-Aug-2019	Eucyclops prionophorus				El Colegio de la Frontera Sur, Unidad Chetumal
SKAAN	SKAAN281-19	CH757-H07	TRREI230819	BOLD:ABA1200	ECO-CH-Z	0[n]			624[0n]	2	MZ517821	0[n]			0[n]			2	Yes				23-Aug-2019	Eucyclops prionophorus				El Colegio de la Frontera Sur, Unidad Chetumal
SKAAN	SKAAN292-19	CH758-A07	TRREI230819	BOLD:ABA1200	ECO-CH-Z	0[n]			624[0n]	2	MZ518054	0[n]			0[n]			2	Yes				23-Aug-2019	Eucyclops prionophorus				El Colegio de la Frontera Sur, Unidad Chetumal
SKAAN	SKAAN357-19	CH758-F12	MUYI230819	BOLD:ABA1200	ECO-CH-Z	0[n]			624[0n]	2	MZ517543	0[n]			0[n]			2	Yes				23-Aug-2019	Eucyclops prionophorus				El Colegio de la Frontera Sur, Unidad Chetumal
SKAAN	SKAAN533-19	CH760-E10	MUYII240819	BOLD:ABA1200	ECO-CH-Z	0[n]			650[0n]	2	MZ517872	0[n]			0[n]			2	Yes				24-Aug-2019	Eucyclops prionophorus				El Colegio de la Frontera Sur, Unidad Chetumal
SKAAN	SKAAN654-19	CH761-G12	PUCT2250819	BOLD:ABA1200	ECO-CH-Z	0[n]			624[0n]	2	MZ517961	0[n]			0[n]			2	Yes				25-Aug-2019	Eucyclops prionophorus				El Colegio de la Frontera Sur, Unidad Chetumal
SKAAN	SKAAN766-19	CH763-A06	KM48240819	BOLD:ABA1200	ECO-CH-Z	0[n]			535[0n]	2	MZ517921	0[n]			0[n]			2	No				24-Aug-2019	Eucyclops prionophorus				El Colegio de la Frontera Sur, Unidad Chetumal
SKAAN	SKAAN787-19	CH763-C03	KM48240819	BOLD:ABA1200	ECO-CH-Z	0[n]			624[0n]	2	MZ517754	0[n]			0[n]			2	Yes				24-Aug-2019	Eucyclops prionophorus				El Colegio de la Frontera Sur, Unidad Chetumal
SKAAN	SKAAN790-19	CH763-C06	KM48240819	BOLD:ABA1200	ECO-CH-Z	0[n]			624[0n]	2	MZ517533	0[n]			0[n]			2	Yes				24-Aug-2019	Eucyclops prionophorus				El Colegio de la Frontera Sur, Unidad Chetumal
SKAAN	SKAAN794-19	CH763-C10	KM48240819	BOLD:ABA1200	ECO-CH-Z	0[n]			624[0n]	2	MZ517269	0[n]			0[n]			2	Yes				24-Aug-2019	Eucyclops prionophorus				El Colegio de la Frontera Sur, Unidad Chetumal
SKAAN	SKAAN802-19	CH763-D06	KM48240819	BOLD:ABA1200	ECO-CH-Z	0[n]			596[0n]	2	MZ517683	0[n]			0[n]			2	No				24-Aug-2019	Eucyclops prionophorus				El Colegio de la Frontera Sur, Unidad Chetumal
SKAAN	SKAAN807-19	CH763-D11	KM48240819	BOLD:ABA1200	ECO-CH-Z	0[n]			623[0n]	2	MZ517377	0[n]			0[n]			2	Yes				24-Aug-2019	Eucyclops prionophorus				El Colegio de la Frontera Sur, Unidad Chetumal
SKAAN	SKAAN817-19	CH763-E09	KM48240819	BOLD:ABA1200	ECO-CH-Z	0[n]			624[0n]	2	MZ517689	0[n]			0[n]			2	Yes				24-Aug-2019	Eucyclops prionophorus				El Colegio de la Frontera Sur, Unidad Chetumal
SKAAN	SKAAN831-19	CH763-F11	KM48240819	BOLD:ABA1200	ECO-CH-Z	0[n]			602[0n]	2	MZ517877	0[n]			0[n]			2	No				24-Aug-2019	Eucyclops prionophorus				El Colegio de la Frontera Sur, Unidad Chetumal
SKAAN	SKAAN832-19	CH763-F12	KM48240819	BOLD:ABA1200	ECO-CH-Z	0[n]			624[0n]	2	MZ517742	0[n]			0[n]			2	Yes				24-Aug-2019	Eucyclops prionophorus				El Colegio de la Frontera Sur, Unidad Chetumal
SKAAN	SKAAN837-19	CH763-G05	KM48240819	BOLD:ABA1200	ECO-CH-Z	0[n]			624[0n]	2	MZ517583	0[n]			0[n]			2	Yes				24-Aug-2019	Eucyclops prionophorus				El Colegio de la Frontera Sur, Unidad Chetumal
SKAAN	SKAAN839-19	CH763-G07	KM48240819	BOLD:ABA1200	ECO-CH-Z	0[n]			624[0n]	2	MZ517507	0[n]			0[n]			2	Yes				24-Aug-2019	Eucyclops prionophorus				El Colegio de la Frontera Sur, Unidad Chetumal
EXDB	EXDB158-20	CH770-F05	CHUTL1170320	BOLD:ABA1200	ECO-CH-Z	0[n]			510[0n]	2		0[n]			0[n]			1	No				17-Mar-2020	Eucyclops prionophorus				El Colegio de la Frontera Sur, Unidad Chetumal
EXDB	EXDB163-20	CH770-F10	CHUTL1170320	BOLD:ABA1200	ECO-CH-Z	0[n]			624[0n]	2		0[n]			0[n]			1	Yes				17-Mar-2020	Eucyclops prionophorus				El Colegio de la Frontera Sur, Unidad Chetumal	With eggs
EXDB	EXDB288-20	CH771-B07	CHUTL3170325	BOLD:ABA1200	ECO-CH-Z	0[n]			579[0n]	2		0[n]			0[n]			1	No				17-Mar-2020	Eucyclops prionophorus	Adult			El Colegio de la Frontera Sur, Unidad Chetumal	With eggs
EXDB	EXDB290-20	CH771-B09	CHUTL3170325	BOLD:ABA1200	ECO-CH-Z	0[n]			650[0n]	2		0[n]			0[n]			1	Yes				17-Mar-2020	Eucyclops prionophorus	Adult			El Colegio de la Frontera Sur, Unidad Chetumal
EXDB	EXDB291-20	CH771-B10	CHUTL3170325	BOLD:ABA1200	ECO-CH-Z	0[n]			603[0n]	2		0[n]			0[n]			1	No				17-Mar-2020	Eucyclops prionophorus	Adult			El Colegio de la Frontera Sur, Unidad Chetumal	With eggs
EXDB	EXDB297-20	CH771-C04	CHUTL3170325	BOLD:ABA1200	ECO-CH-Z	0[n]			650[0n]	2		0[n]			0[n]			1	Yes				17-Mar-2020	Eucyclops prionophorus	Adult			El Colegio de la Frontera Sur, Unidad Chetumal	With eggs
EXDB	EXDB306-20	CH771-D01	CHUTL3170325	BOLD:ABA1200	ECO-CH-Z	0[n]			648[0n]	2		0[n]			0[n]			1	Yes				17-Mar-2020	Eucyclops prionophorus	Adult			El Colegio de la Frontera Sur, Unidad Chetumal	With eggs
EXDB	EXDB313-20	CH771-D08	CHUTL3170325	BOLD:ABA1200	ECO-CH-Z	0[n]			650[0n]	2		0[n]			0[n]			1	Yes				17-Mar-2020	Eucyclops prionophorus	Adult			El Colegio de la Frontera Sur, Unidad Chetumal	With eggs
EXDB	EXDB324-20	CH771-E07	CHUTL3170325	BOLD:ABA1200	ECO-CH-Z	0[n]			615[0n]	2		0[n]			0[n]			1	Yes				17-Mar-2020	Eucyclops prionophorus	Adult			El Colegio de la Frontera Sur, Unidad Chetumal	With eggs
EXDB	EXDB326-20	CH771-E09	CHUTL3170325	BOLD:ABA1200	ECO-CH-Z	0[n]			555[0n]	2		0[n]			0[n]			1	Yes				17-Mar-2020	Eucyclops prionophorus	Adult			El Colegio de la Frontera Sur, Unidad Chetumal	With eggs
EXDB	EXDB331-20	CH771-F02	CHUTL3170325	BOLD:ABA1200	ECO-CH-Z	0[n]			600[0n]	2		0[n]			0[n]			1	No				17-Mar-2020	Eucyclops prionophorus	Adult			El Colegio de la Frontera Sur, Unidad Chetumal
EXDB	EXDB337-20	CH771-F08	CHUTL3170325	BOLD:ABA1200	ECO-CH-Z	0[n]			561[0n]	2		0[n]			0[n]			1	No				17-Mar-2020	Eucyclops prionophorus	Adult			El Colegio de la Frontera Sur, Unidad Chetumal
EXDB	EXDB338-20	CH771-F09	CHUTL3170325	BOLD:ABA1200	ECO-CH-Z	0[n]			600[0n]	2		0[n]			0[n]			1	No				17-Mar-2020	Eucyclops prionophorus	Adult			El Colegio de la Frontera Sur, Unidad Chetumal
EXDB	EXDB473-20	CH774-A05	SILVITTL1180320	BOLD:ABA1200	ECO-CH-Z	0[n]			624[0n]	2		0[n]			0[n]			1	Yes				18-Mar-2020	Eucyclops prionophorus	Adult			El Colegio de la Frontera Sur, Unidad Chetumal
EXDB	EXDB595-21	CH775-C11	SILVITTL1180320	BOLD:ABA1200	ECO-CH-Z	0[n]			650[0n]	2		0[n]			0[n]			1	No				18-Mar-2020	Eucyclops prionophorus				El Colegio de la Frontera Sur, Unidad Chetumal
EXDB	EXDB1284-21	CH782-F05	HUAYLIT111220	BOLD:ABA1200	ECO-CH-Z-011328	0[n]			657[1n]	2		0[n]			0[n]			1	No				11-Dec-2020	Eucyclops prionophorus				El Colegio de la Frontera Sur, Unidad Chetumal
EXDB	EXDB1922-21	CH819-D09	HUAYLIMN111220	BOLD:ABA1200	ECO-CH-Z	0[n]			657[0n]	2		0[n]			0[n]			1	No				11-Dec-2020	Eucyclops prionophorus				El Colegio de la Frontera Sur, Unidad Chetumal
EXDB	EXDB1934-21	CH819-E09	HUAYLIMN111220	BOLD:ABA1200	ECO-CH-Z	0[n]			657[0n]	2		0[n]			0[n]			1	Yes				11-Dec-2020	Eucyclops prionophorus				El Colegio de la Frontera Sur, Unidad Chetumal
BROW	BROW223-24	CH832-B06	BUELIMN201020	BOLD:ABA1200	ECO-CH-Z	0[n]			650[0n]	2		0[n]			0[n]			1	Yes				20-Oct-2020	Eucyclops prionophorus	Adult			El Colegio de la Frontera Sur, Unidad Chetumal
BACZP	BACZP143-15	BACAZ-143	COCAPAS180415		ECO-CH-Z	0[n]			583[5n]	2		0[n]			0[n]			1	No				18-Apr-2015	Eucyclops prionophorus	Adult			El Colegio de la Frontera Sur, Unidad Chetumal
ZOOPS	ZOOPS616-20	ZOOPS_0616	CBFS-Specimen-616			0[n]			510[0n]	4	OP830053	0[n]			0[n]			10	Yes				16-Jul-2019	Eucyclops prionophorus	Adult	CSMI	E-Vouchered:DNA/Tissue+Photo	University of Guelph	Benthic
EXDB	EXDB559-20	CH774-H09	SILVITTL1180320		ECO-CH-Z	0[n]			500[0n]	2		0[n]			0[n]			1	No				18-Mar-2020	Eucyclops prionophorus	Adult			El Colegio de la Frontera Sur, Unidad Chetumal
BACZP	BACZP1003-16	BIOUG30216_E05	GLMTL060516DEC	BOLD:ABW5480	ECO-CH-Z	0[n]			658[0n]	2	MG449551	0[n]			0[n]			2	Yes				20-May-2016	Eucyclops sp.	Adult			El Colegio de la Frontera Sur, Unidad Chetumal
BACZP	BACZP1004-16	BIOUG30216_E06	GLMTL060516DEC	BOLD:ABW5480	ECO-CH-Z	0[n]			658[0n]	2	MG450316	0[n]			0[n]			2	Yes				20-May-2016	Eucyclops sp.	Adult			El Colegio de la Frontera Sur, Unidad Chetumal
BACZP	BACZP1005-16	BIOUG30216_E07	GLMTL060516DEC	BOLD:ABW5480	ECO-CH-Z	0[n]			658[0n]	2	MG449105	0[n]			0[n]			1	Yes				20-May-2016	Eucyclops sp.	Adult			El Colegio de la Frontera Sur, Unidad Chetumal
BACZP	BACZP1006-16	BIOUG30216_E08	GLMTL060516DEC	BOLD:ABW5480	ECO-CH-Z	0[n]			658[0n]	2	MG448886	0[n]			0[n]			1	Yes				20-May-2016	Eucyclops sp.	Adult			El Colegio de la Frontera Sur, Unidad Chetumal	Eggs sequenced
BACZP	BACZP1008-16	BIOUG30216_E10	GLMTL060516DEC	BOLD:ABW5480	ECO-CH-Z	0[n]			658[0n]	2	MG449463	0[n]			0[n]			1	Yes				20-May-2016	Eucyclops sp.	Adult			El Colegio de la Frontera Sur, Unidad Chetumal
BACZP	BACZP1009-16	BIOUG30216_E11	GLMTL060516DEC	BOLD:ABW5480	ECO-CH-Z	0[n]			658[0n]	2	MG449404	0[n]			0[n]			1	Yes				20-May-2016	Eucyclops sp.	Adult			El Colegio de la Frontera Sur, Unidad Chetumal
BACZP	BACZP1010-16	BIOUG30216_E12	GLMTL060516DEC	BOLD:ABW5480	ECO-CH-Z	0[n]			616[0n]	2	MG449501	0[n]			0[n]			1	No				20-May-2016	Eucyclops sp.	Adult			El Colegio de la Frontera Sur, Unidad Chetumal	Eggs sequenced
BACZP	BACZP1033-16	BIOUG30216_G11	GLMTL060516DEC	BOLD:ABW5480	ECO-CH-Z	0[n]			658[0n]	2	MG448801	0[n]			0[n]			1	Yes				20-May-2016	Eucyclops sp.	Adult			El Colegio de la Frontera Sur, Unidad Chetumal
BACZP	BACZP1038-16	BIOUG30216_H04	GLMTL060516PEC	BOLD:ABW5480	ECO-CH-Z	0[n]			658[0n]	2	MG450179	0[n]			0[n]			1	Yes				20-May-2016	Eucyclops sp.	Adult			El Colegio de la Frontera Sur, Unidad Chetumal
MCM	MCM714-17	MAGA-0334	Cyclo177_SLP7	BOLD:ABW5480		0[n]			606[0n]	2		0[n]			0[n]				Yes				20-Dec-2016	Eucyclops sp.	Adult			El Colegio de la Frontera Sur, Unidad Chetumal	Entire body
MCM	MCM715-17	MAGA-0335	Cyclo178_SLP7	BOLD:ABW5480		0[n]			624[0n]	2		0[n]			0[n]				Yes				20-Dec-2016	Eucyclops sp.	Adult			El Colegio de la Frontera Sur, Unidad Chetumal	Entire body
MCM	MCM716-17	MAGA-0336	Cyclo179_SLP7	BOLD:ABW5480		0[n]			624[0n]	2		0[n]			0[n]				Yes				20-Dec-2016	Eucyclops sp.	Adult			El Colegio de la Frontera Sur, Unidad Chetumal	Entire body
MCM	MCM717-17	MAGA-0337	Cyclo180_SLP7	BOLD:ABW5480		0[n]			624[0n]	2		0[n]			0[n]				Yes				20-Dec-2016	Eucyclops sp.	Adult			El Colegio de la Frontera Sur, Unidad Chetumal	Entire body
MCM	MCM718-17	MAGA-0338	Cyclo181_SLP7	BOLD:ABW5480		0[n]			624[0n]	2		0[n]			0[n]				Yes				20-Dec-2016	Eucyclops sp.	Adult			El Colegio de la Frontera Sur, Unidad Chetumal	Egg sac
MCM	MCM719-17	MAGA-0339	Cyclo182_SLP7	BOLD:ABW5480		0[n]			624[0n]	2		0[n]			0[n]				Yes				20-Dec-2016	Eucyclops sp.	Adult			El Colegio de la Frontera Sur, Unidad Chetumal	Egg sac
MCM	MCM721-17	MAGA-0341	Cyclo184_SLP7	BOLD:ABW5480		0[n]			624[0n]	2		0[n]			0[n]				Yes				20-Dec-2016	Eucyclops sp.	Adult			El Colegio de la Frontera Sur, Unidad Chetumal	Half body
MCM	MCM722-17	MAGA-0342	Cyclo185_SLP7	BOLD:ABW5480		0[n]			624[0n]	2		0[n]			0[n]				Yes				20-Dec-2016	Eucyclops sp.	Adult			El Colegio de la Frontera Sur, Unidad Chetumal	Half body
MCM	MCM723-17	MAGA-0343	Cyclo186_SLP7	BOLD:ABW5480		0[n]			624[0n]	2		0[n]			0[n]				Yes				20-Dec-2016	Eucyclops sp.	Adult			El Colegio de la Frontera Sur, Unidad Chetumal	Half body
MCM	MCM724-17	MAGA-0344	Cyclo187_SLP7	BOLD:ABW5480		0[n]			624[0n]	2		0[n]			0[n]				Yes				20-Dec-2016	Eucyclops sp.	Adult			El Colegio de la Frontera Sur, Unidad Chetumal	Half body
MCM	MCM725-17	MAGA-0345	Cyclo188_SLP7	BOLD:ABW5480		0[n]			624[0n]	2		0[n]			0[n]				Yes				20-Dec-2016	Eucyclops sp.	Adult			El Colegio de la Frontera Sur, Unidad Chetumal	Egg sacs
FWC	ZPC604-18	CCDB 24622 C08	7	BOLD:ACS3675		0[n]			661[0n]	2		0[n]			0[n]			1	Yes				08-Nov-2017	Eucyclops sp. MYL2014				Centre for Biodiversity Genomics
GBAAS	GBMND82876-21	MW431298	MW431298	BOLD:AEK8409	BR000408	0[n]			650[0n]		MW431298	0[n]			0[n]				No					Halicyclops sp. 1 SK-2020				Mined from GenBank, NCBI
GBAAS	GBMND82877-21	MW431297	MW431297	BOLD:AEL5022	BR000289	0[n]			650[0n]		MW431297	0[n]			0[n]				No					Halicyclops sp. 2 SK-2020				Mined from GenBank, NCBI
GBAAS	GBMND82878-21	MW431294	MW431294	BOLD:AEL5022	BR000291	0[n]			651[0n]		MW431294	0[n]			0[n]				No					Halicyclops sp. 2 SK-2020				Mined from GenBank, NCBI
GBAAS	GBMND82879-21	MW431292	MW431292	BOLD:AEL5022	BR000431	0[n]			649[0n]		MW431292	0[n]			0[n]				No					Halicyclops sp. 2 SK-2020				Mined from GenBank, NCBI
GBAAS	GBMND82880-21	MW431293	MW431293	BOLD:AEL5022	BR000433	0[n]			652[0n]		MW431293	0[n]			0[n]				No					Halicyclops sp. 2 SK-2020				Mined from GenBank, NCBI
GBAAS	GBMND82881-21	MW431290	MW431290	BOLD:AEL5022	BR000434	0[n]			653[0n]		MW431290	0[n]			0[n]				No					Halicyclops sp. 2 SK-2020				Mined from GenBank, NCBI
GBAAS	GBMND82882-21	MW431295	MW431295	BOLD:AEL5022	BR000436	0[n]			649[0n]		MW431295	0[n]			0[n]				No					Halicyclops sp. 2 SK-2020				Mined from GenBank, NCBI
GBAAS	GBMND82883-21	MW431296	MW431296	BOLD:AEL5022	BR000437	0[n]			645[0n]		MW431296	0[n]			0[n]				No					Halicyclops sp. 2 SK-2020				Mined from GenBank, NCBI
GBAAS	GBMND82884-21	MW431291	MW431291	BOLD:AEL5022	BR000438	0[n]			641[0n]		MW431291	0[n]			0[n]				No					Halicyclops sp. 2 SK-2020				Mined from GenBank, NCBI
BACZP	BACZP1026-16	BIOUG30216_G04	GLMTL060516DEC	BOLD:AAG9779	ECO-CH-Z	0[n]			658[0n]	2	MG449281	0[n]			0[n]			1	Yes				20-May-2016	Homocyclops ater	Adult			El Colegio de la Frontera Sur, Unidad Chetumal
BACZP	BACZP1081-16	BIOUG30347-C12	EELTL290516DER	BOLD:AAG9779	ECO-CH-Z	0[n]			658[1n]	2	MG449912	0[n]			0[n]			1	Yes				29-May-2016	Homocyclops ater	Adult			El Colegio de la Frontera Sur, Unidad Chetumal
ZPLV	ZPLV547-18	CH731-F12	BACANTE110418T3	BOLD:AAG9779	ECO-CH-Z	0[n]			550[0n]	2		0[n]			0[n]				Yes				11-Apr-2018	Homocyclops ater	Adult			El Colegio de la Frontera Sur, Unidad Chetumal
SKAAN	SKAAN651-19	CH761-G09	PUCT2250819	BOLD:AAG9779	ECO-CH-Z	0[n]			650[0n]	2	MZ517984	0[n]			0[n]			2	Yes				25-Aug-2019	Homocyclops ater				El Colegio de la Frontera Sur, Unidad Chetumal	Brown
SKAAN	SKAAN774-19	CH763-B02	KM48240819	BOLD:AAG9779	ECO-CH-Z-010993	0[n]			624[0n]	2	MZ517953	0[n]			0[n]			2	Yes				24-Aug-2019	Homocyclops ater				El Colegio de la Frontera Sur, Unidad Chetumal
SKAAN	SKAAN796-19	CH763-C12	KM48240819	BOLD:AAG9779	ECO-CH-Z	0[n]			650[0n]	2	MZ517562	0[n]			0[n]			2	Yes				24-Aug-2019	Homocyclops ater				El Colegio de la Frontera Sur, Unidad Chetumal
EXDB	EXDB475-20	CH774-A07	SILVITTL1180320	BOLD:AAG9779	ECO-CH-Z	0[n]			624[0n]	2		0[n]			0[n]			1	Yes				18-Mar-2020	Homocyclops ater	Adult			El Colegio de la Frontera Sur, Unidad Chetumal
EXDB	EXDB545-20	CH774-G07	SILVITTL1180320	BOLD:AAG9779	ECO-CH-Z-011161	0[n]			567[0n]	2		0[n]			0[n]			1	Yes				18-Mar-2020	Homocyclops ater	Adult			El Colegio de la Frontera Sur, Unidad Chetumal
EXDB	EXDB557-20	CH774-H07	SILVITTL1180320	BOLD:AAG9779	ECO-CH-Z	0[n]			624[0n]	2		0[n]			0[n]			1	Yes				18-Mar-2020	Homocyclops ater	Adult			El Colegio de la Frontera Sur, Unidad Chetumal
EXDB	EXDB560-20	CH774-H10	SILVITTL1180320	BOLD:AAG9779	ECO-CH-Z-011164	0[n]			650[0n]	2		0[n]			0[n]			1	Yes				18-Mar-2020	Homocyclops ater	Adult			El Colegio de la Frontera Sur, Unidad Chetumal
EXDB	EXDB585-21	CH775-C01	SILVITTL1180320	BOLD:AAG9779	ECO-CH-Z	0[n]			650[0n]	2		0[n]			0[n]			1	Yes				18-Mar-2020	Homocyclops ater	Adult			El Colegio de la Frontera Sur, Unidad Chetumal
EXDB	EXDB674-21	CH776-B08	SILVITTL5180320	BOLD:AAG9779	ECO-CH-Z	0[n]			650[0n]	2		0[n]			0[n]			1	Yes				18-Mar-2020	Homocyclops ater	Adult			El Colegio de la Frontera Sur, Unidad Chetumal
EXDB	EXDB713-21	CH776-E11	SILVITTL3180320	BOLD:AAG9779	ECO-CH-Z	0[n]			650[0n]	2		0[n]			0[n]			1	Yes				18-Mar-2020	Homocyclops ater	Adult			El Colegio de la Frontera Sur, Unidad Chetumal
EXDB	EXDB1000-21	CH779-F03	COCODI290321	BOLD:AAG9779	ECO-CH-Z	0[n]			650[0n]	2		0[n]			0[n]			1	Yes				29-Mar-2021	Homocyclops ater				El Colegio de la Frontera Sur, Unidad Chetumal
EXDB	EXDB1188-21	CH781-F03	SELAZLIT260321	BOLD:AAG9779	ECO-CH-Z	0[n]			657[0n]	2		0[n]			0[n]			1	Yes				26-Mar-2021	Homocyclops ater				El Colegio de la Frontera Sur, Unidad Chetumal
EXDB	EXDB1337-21	CH783-B12	HUAYLIT111220	BOLD:AAG9779	ECO-CH-Z	0[n]			652[0n]			0[n]			0[n]			1	No				11-Dec-2020	Homocyclops ater				El Colegio de la Frontera Sur, Unidad Chetumal
EXDB	EXDB1364-21	CH783-E03	HUAYLIT111220	BOLD:AAG9779	ECO-CH-Z	0[n]			652[0n]			0[n]			0[n]			1	No				11-Dec-2020	Homocyclops ater				El Colegio de la Frontera Sur, Unidad Chetumal
EXDB	EXDB1391-21	CH783-G06	SELAZLIT260321	BOLD:AAG9779	ECO-CH-Z	0[n]			652[0n]			0[n]			0[n]			1	No				26-Mar-2021	Homocyclops ater				El Colegio de la Frontera Sur, Unidad Chetumal
GBAAS	GBMNE18537-21	MZ964927		BOLD:AAG9779	MZ964927	0[n]			642[0n]		MZ964927	0[n]			0[n]				No				26-Aug-2014	Homocyclops ater				Mined from GenBank, NCBI
ECTCR	ECTCR011-14	L.Ex.Cc.RAC.4.1	L.Ex.Cc.RAC.4.1	BOLD:ACM2696		0[n]			667[0n]	2		0[n]			0[n]			1	Yes				11-Sep-2009	Lernaea	Adult	ex Catostomus commersoni		Centre for Biodiversity Genomics
ECTCR	ECTCR010-14	L.Ex.Cc.RAC.2.1	L.Ex.Cc.RAC.2.1	BOLD:ACM2695		0[n]			667[0n]	2		0[n]			0[n]			1	Yes				11-Sep-2009	Lernaea	Adult	ex Catostomus commersoni		Centre for Biodiversity Genomics
ECTCR	ECTCR013-14	L.Ex.Cc.RAC.6.1	L.Ex.Cc.RAC.6.1	BOLD:ACM2695	47.09	0[n]			667[0n]	2		0[n]			0[n]			1	Yes				11-Sep-2009	Lernaea	Adult	ex Catostomus commersoni		Centre for Biodiversity Genomics
SWCHL	SWCHL148-15	BIOUG23329-D07	L#15BIOBUS-0135	BOLD:ACX1052	BIOUG23329-D07	0[n]			658[0n]	2	MG314947	0[n]			0[n]				Yes				22-Jun-2015	Macrocyclops		Charleston Lake PP	Vouchered:Registered Collection	Centre for Biodiversity Genomics	Sample 1, microinvertebrates
SWCHL	SWCHL184-15	BIOUG23329-G07	L#15BIOBUS-0137	BOLD:ACX1052	BIOUG23329-G07	0[n]			658[0n]	2	MG317878	0[n]			0[n]				Yes				22-Jun-2015	Macrocyclops		Charleston Lake PP	Vouchered:Registered Collection	Centre for Biodiversity Genomics	Sample 2, microinvertebrates
SWCHL	SWCHL1243-16	BIOUG27696-C02	L#15BIOBUS-0132	BOLD:ACX1052	BIOUG27696-C02	0[n]			658[0n]	2		0[n]			0[n]				Yes				22-Jun-2015	Macrocyclops		Charleston Lake PP	DNA/Tissue Vouchered Only	Centre for Biodiversity Genomics	Microinvertebrates A, sample 3
SWCHL	SWCHL1245-16	BIOUG27696-C04	L#15BIOBUS-0132	BOLD:ACX1052	BIOUG27696-C04	0[n]			658[0n]	2		0[n]			0[n]				Yes				22-Jun-2015	Macrocyclops		Charleston Lake PP	DNA/Tissue Vouchered Only	Centre for Biodiversity Genomics	Microinvertebrates A, sample 3
SWCHL	SWCHL1251-16	BIOUG27696-C10	L#15BIOBUS-0132	BOLD:ACX1052	BIOUG27696-C10	0[n]			658[0n]	2		0[n]			0[n]				Yes				22-Jun-2015	Macrocyclops		Charleston Lake PP	DNA/Tissue Vouchered Only	Centre for Biodiversity Genomics	Microinvertebrates A, sample 3
SWCHL	SWCHL1557-16	BIOUG27699-F02	L#15BIOBUS-0137	BOLD:ACX1052	BIOUG27699-F02	0[n]			658[0n]	2		0[n]			0[n]				Yes				22-Jun-2015	Macrocyclops		Charleston Lake PP	DNA/Tissue Vouchered Only	Centre for Biodiversity Genomics	Microinvertebrates, sample 2
SWCHL	SWCHL1558-16	BIOUG27699-F03	L#15BIOBUS-0137	BOLD:ACX1052	BIOUG27699-F03	0[n]			658[0n]	2		0[n]			0[n]				Yes				22-Jun-2015	Macrocyclops		Charleston Lake PP	DNA/Tissue Vouchered Only	Centre for Biodiversity Genomics	Microinvertebrates, sample 2
SWCHL	SWCHL1665-16	BIOUG27700-G03	L#15BIOBUS-0139	BOLD:ACX1052	BIOUG27700-G03	0[n]			658[0n]	2		0[n]			0[n]				Yes				22-Jun-2015	Macrocyclops		Charleston Lake PP	DNA/Tissue Vouchered Only	Centre for Biodiversity Genomics	Microinvertebrates A, sample 3
BCRUA	BCRUA210-10	10BBPLANK-0186	L#2010FL-599	BOLD:AAV0648	10BBPLANK-0186	0[n]			658[0n]	2		0[n]			0[n]			1	Yes				30-Mar-2010	Macrocyclops		Tarkiln Bayou SP		Centre for Biodiversity Genomics	Freehand Sampling|Warm sunny day, breezy colony
GBIOC	GBIOC1709-21	BIOUG65132-D08	L#14BIOBUS-0399	BOLD:AAG9778	BIOUG65132-D08	0[n]			654[0n]			0[n]			0[n]			1	No				18-Jul-2014	Macrocyclops			Vouchered:Registered Collection	Centre for Biodiversity Genomics
ECCRU	ECCRU040-10	09BBCRU-0145	L#09KJ-127	BOLD:AGC3888	09BBCRU-0145	0[n]			650[0n]	4	KM611739	0[n]			0[n]			1	Yes				04-Aug-2009	Macrocyclops albidus		Kejimkujik NP	Vouchered:Registered Collection	Centre for Biodiversity Genomics
ZPII	ZPII1516-11	HE-340	LNEGLIT070911	BOLD:AGC3888	ECO-CH-Z-08827	0[n]			595[0n]	2	KC617065	0[n]			0[n]				No				07-Sep-2011	Macrocyclops albidus				El Colegio de la Frontera Sur, Unidad Chetumal	WGS84, Part sequenced
ZPII	ZPII1522-11	HE-346	LENLIT070911	BOLD:AGC3888	ECO-CH-Z-08823	0[n]			563[0n]	2	KC617063	0[n]			0[n]				Yes				07-Sep-2011	Macrocyclops albidus	A			El Colegio de la Frontera Sur, Unidad Chetumal	WGS84, Eggs sequenced
ZPLIV	ZPLIV432-11	HE-340.1	LNEGLIT070911	BOLD:AGC3888	ECO-CH-Z-08946	0[n]			658[0n]	4	KC617659	0[n]			0[n]				Yes				07-Sep-2011	Macrocyclops albidus	A			El Colegio de la Frontera Sur, Unidad Chetumal	WGS84, Part sequenced
ZPLIV	ZPLIV438-11	HE-346.1	LENLIT070911	BOLD:AGC3888	ECO-CH-Z-08947	0[n]			658[0n]	4	KC617660	0[n]			0[n]				Yes				07-Sep-2011	Macrocyclops albidus	A		Vouchered:Registered Collection	El Colegio de la Frontera Sur, Unidad Chetumal	WGS84, Eggs sequenced
BBCRU	BBCRU212-12	BIOUG02838-C02	L#10PCPP-0026	BOLD:AGC3888	BIOUG02838-C02	0[n]			658[0n]	2	MF744700	0[n]			0[n]			1	Yes				22-Jun-2010	Macrocyclops albidus	A	Point Pelee National Park	E-Vouchered:DNA/Tissue+Photo	Centre for Biodiversity Genomics	Dip Net Open Pond with thick marsh surrounding perimeter. Dip Net Mixed zooplankton
RBNII	RBNII299-13	BIOUG08049-A11	ON13-C4300	BOLD:AGC3888	BIOUG08049-A11	0[n]			595[0n]	2	MF745282	0[n]			0[n]			1	Yes				14-Sep-2013	Macrocyclops albidus		Rouge NP	Vouchered:Registered Collection	Centre for Biodiversity Genomics
BACZP	BACZP047-15	BACAZ-047	COCAPAS180415	BOLD:AGC3888	ECO-CH-Z	0[n]			658[0n]	2	MG449513	0[n]			0[n]			1	Yes				18-Apr-2015	Macrocyclops albidus	Adult			El Colegio de la Frontera Sur, Unidad Chetumal
BACZP	BACZP147-15	BACAZ-147	COCAPAS180415	BOLD:AGC3888	ECO-CH-Z	0[n]			658[0n]	2	MG449370	0[n]			0[n]			1	Yes				18-Apr-2015	Macrocyclops albidus	Adult			El Colegio de la Frontera Sur, Unidad Chetumal
CAZUL	CAZUL465-17	CH694-H01	CA170526TL1	BOLD:AGC3888	ECO-CH-Z	0[n]			650[1n]	2	MT888240	0[n]			0[n]			2	Yes				26-May-2017	Macrocyclops albidus	Adult			El Colegio de la Frontera Sur, Unidad Chetumal
ZOOPS	ZOOPS100-18	ZOOPS_0100	CBFS-Specimen-100	BOLD:AGC3888		0[n]			658[0n]	2	OP830021	0[n]			0[n]			7	No				10-Nov-2017	Macrocyclops albidus	Adult		E-Vouchered:DNA/Tissue+Photo	University of Guelph
ZOOPS	ZOOPS101-18	ZOOPS_0101	CBFS-Specimen-101	BOLD:AGC3888		0[n]			660[0n]	2	OP829937	0[n]			0[n]			6	No				26-May-2018	Macrocyclops albidus	Adult		E-Vouchered:DNA/Tissue+Photo	University of Guelph
SKAAN	SKAAN168-19	CH756-G01	SIJNOHLI220819	BOLD:AGC3888	ECO-CH-Z	0[n]			624[0n]	2	MZ518027	0[n]			0[n]			2	Yes				22-Aug-2019	Macrocyclops albidus				El Colegio de la Frontera Sur, Unidad Chetumal
SKAAN	SKAAN195-19	CH757-A05	SIJNOHLM220819	BOLD:AGC3888	ECO-CH-Z	0[n]			650[0n]	2	MZ517623	0[n]			0[n]			2	Yes				22-Aug-2019	Macrocyclops albidus				El Colegio de la Frontera Sur, Unidad Chetumal
SKAAN	SKAAN220-19	CH757-C06	TRREII230819	BOLD:AGC3888	ECO-CH-Z	0[n]			650[0n]	2	MZ517800	0[n]			0[n]			2	Yes				23-Aug-2019	Macrocyclops albidus				El Colegio de la Frontera Sur, Unidad Chetumal
SKAAN	SKAAN230-19	CH757-D04	TRREII230819	BOLD:AGC3888	ECO-CH-Z	0[n]			650[0n]	2	MZ517946	0[n]			0[n]			2	No				23-Aug-2019	Macrocyclops albidus				El Colegio de la Frontera Sur, Unidad Chetumal
SKAAN	SKAAN267-19	CH757-G05	TRREI230819	BOLD:AGC3888	ECO-CH-Z	0[n]			650[0n]	2	MZ517501	0[n]			0[n]			2	Yes				23-Aug-2019	Macrocyclops albidus				El Colegio de la Frontera Sur, Unidad Chetumal
SKAAN	SKAAN279-19	CH757-H05	TRREI230819	BOLD:AGC3888	ECO-CH-Z	0[n]			650[0n]	2	MZ517715	0[n]			0[n]			2	Yes				23-Aug-2019	Macrocyclops albidus				El Colegio de la Frontera Sur, Unidad Chetumal
SKAAN	SKAAN296-19	CH758-A11	TRREI230819	BOLD:AGC3888	ECO-CH-Z	0[n]			650[0n]	2	MZ517773	0[n]			0[n]			2	Yes				23-Aug-2019	Macrocyclops albidus				El Colegio de la Frontera Sur, Unidad Chetumal
SKAAN	SKAAN356-19	CH758-F11	MUYI230819	BOLD:AGC3888	ECO-CH-Z	0[n]			650[0n]	2	MZ517829	0[n]			0[n]			2	Yes				23-Aug-2019	Macrocyclops albidus				El Colegio de la Frontera Sur, Unidad Chetumal
SKAAN	SKAAN358-19	CH758-G01	MUYI230819	BOLD:AGC3888	ECO-CH-Z	0[n]			650[0n]	2	MZ517606	0[n]			0[n]			2	Yes				23-Aug-2019	Macrocyclops albidus				El Colegio de la Frontera Sur, Unidad Chetumal
SKAAN	SKAAN361-19	CH758-G04	MUYI230819	BOLD:AGC3888	ECO-CH-Z	0[n]			650[0n]	2	MZ517871	0[n]			0[n]			2	Yes				23-Aug-2019	Macrocyclops albidus				El Colegio de la Frontera Sur, Unidad Chetumal
SKAAN	SKAAN376-19	CH758-H07	MUYI230819	BOLD:AGC3888	ECO-CH-Z	0[n]			650[0n]	2	MZ518079	0[n]			0[n]			2	Yes				23-Aug-2019	Macrocyclops albidus				El Colegio de la Frontera Sur, Unidad Chetumal
SKAAN	SKAAN394-19	CH759-B02	CHUNPI240819	BOLD:AGC3888	ECO-CH-Z	0[n]			631[0n]	2	MZ518049	0[n]			0[n]			2	No				24-Aug-2019	Macrocyclops albidus				El Colegio de la Frontera Sur, Unidad Chetumal
SKAAN	SKAAN398-19	CH759-B06	CHUNPI240819	BOLD:AGC3888	ECO-CH-Z	0[n]			650[0n]	2	MZ517833	0[n]			0[n]			2	Yes				24-Aug-2019	Macrocyclops albidus				El Colegio de la Frontera Sur, Unidad Chetumal
SKAAN	SKAAN400-19	CH759-B08	CHUNPI240819	BOLD:AGC3888	ECO-CH-Z	0[n]			650[0n]	2	MZ517561	0[n]			0[n]			2	Yes				24-Aug-2019	Macrocyclops albidus				El Colegio de la Frontera Sur, Unidad Chetumal
SKAAN	SKAAN402-19	CH759-B10	CHUNPI240819	BOLD:AGC3888	ECO-CH-Z	0[n]			650[0n]	2	MZ517587	0[n]			0[n]			2	Yes				24-Aug-2019	Macrocyclops albidus				El Colegio de la Frontera Sur, Unidad Chetumal
SKAAN	SKAAN403-19	CH759-B11	CHUNPI240819	BOLD:AGC3888	ECO-CH-Z	0[n]			650[0n]	2	MZ518045	0[n]			0[n]			2	Yes				24-Aug-2019	Macrocyclops albidus				El Colegio de la Frontera Sur, Unidad Chetumal
SKAAN	SKAAN473-19	CH759-H09	CHUNM240819	BOLD:AGC3888	ECO-CH-Z	0[n]			650[0n]	2	MZ517356	0[n]			0[n]			2	Yes				24-Aug-2019	Macrocyclops albidus				El Colegio de la Frontera Sur, Unidad Chetumal
SKAAN	SKAAN474-19	CH759-H10	CHUNM240819	BOLD:AGC3888	ECO-CH-Z	0[n]			650[0n]	2	MZ518078	0[n]			0[n]			2	Yes				24-Aug-2019	Macrocyclops albidus				El Colegio de la Frontera Sur, Unidad Chetumal
SKAAN	SKAAN485-19	CH760-A10	CHUNM240819	BOLD:AGC3888	ECO-CH-Z	0[n]			650[0n]	2	MZ517658	0[n]			0[n]			2	Yes				24-Aug-2019	Macrocyclops albidus				El Colegio de la Frontera Sur, Unidad Chetumal
SKAAN	SKAAN526-19	CH760-E03	MUYII240819	BOLD:AGC3888	ECO-CH-Z	0[n]			650[0n]	2	MZ517812	0[n]			0[n]			2	Yes				24-Aug-2019	Macrocyclops albidus				El Colegio de la Frontera Sur, Unidad Chetumal
SKAAN	SKAAN534-19	CH760-E11	MUYII240819	BOLD:AGC3888	ECO-CH-Z	0[n]			581[0n]	2	MZ517594	0[n]			0[n]			2	No				24-Aug-2019	Macrocyclops albidus				El Colegio de la Frontera Sur, Unidad Chetumal
SKAAN	SKAAN655-19	CH761-H01	PUCT2250819	BOLD:AGC3888	ECO-CH-Z	0[n]			650[0n]	2	MZ517680	0[n]			0[n]			2	Yes				25-Aug-2019	Macrocyclops albidus				El Colegio de la Frontera Sur, Unidad Chetumal	Many eggs
SKAAN	SKAAN669-19	CH762-A04	PUCT2250819	BOLD:AGC3888	ECO-CH-Z	0[n]			581[0n]	2	MZ517310	0[n]			0[n]			2	No				25-Aug-2019	Macrocyclops albidus				El Colegio de la Frontera Sur, Unidad Chetumal
SKAAN	SKAAN813-19	CH763-E05	KM48240819	BOLD:AGC3888	ECO-CH-Z	0[n]			650[0n]	2	MZ517398	0[n]			0[n]			2	Yes				24-Aug-2019	Macrocyclops albidus				El Colegio de la Frontera Sur, Unidad Chetumal
FWC	ZPC1080-20	CCDB-24003 C09	25	BOLD:AGC3888		0[n]			632[0n]	2		0[n]			0[n]			1	Yes				09-Feb-2018	Macrocyclops albidus		Freshwater		Centre for Biodiversity Genomics
EXDB	EXDB132-20	CH770-D03	CHUTL1170320	BOLD:AGC3888	ECO-CH-Z	0[n]			650[0n]	2		0[n]			0[n]			1	Yes				17-Mar-2020	Macrocyclops albidus				El Colegio de la Frontera Sur, Unidad Chetumal
EXDB	EXDB157-20	CH770-F04	CHUTL1170320	BOLD:AGC3888	ECO-CH-Z	0[n]			650[0n]	2		0[n]			0[n]			1	Yes				17-Mar-2020	Macrocyclops albidus				El Colegio de la Frontera Sur, Unidad Chetumal
EXDB	EXDB231-20	CH772-D08	CHUTL5170320	BOLD:AGC3888	ECO-CH-Z	0[n]			581[0n]	2		0[n]			0[n]			1	No				17-Mar-2020	Macrocyclops albidus				El Colegio de la Frontera Sur, Unidad Chetumal
EXDB	EXDB244-20	CH772-E09	CHUTL5170320	BOLD:AGC3888	ECO-CH-Z	0[n]			587[0n]	2		0[n]			0[n]			1	No				17-Mar-2020	Macrocyclops albidus				El Colegio de la Frontera Sur, Unidad Chetumal
EXDB	EXDB295-20	CH771-C02	CHUTL3170325	BOLD:AGC3888	ECO-CH-Z	0[n]			650[0n]	2		0[n]			0[n]			1	Yes				17-Mar-2020	Macrocyclops albidus	Adult			El Colegio de la Frontera Sur, Unidad Chetumal
EXDB	EXDB622-21	CH775-F02	SILVITTL4180320	BOLD:AGC3888	ECO-CH-Z-011180	0[n]			650[0n]	2		0[n]			0[n]			1	Yes				18-Mar-2020	Macrocyclops albidus	Adult			El Colegio de la Frontera Sur, Unidad Chetumal
EXDB	EXDB1204-21	CH781-G07	SELAZLIT260321	BOLD:AGC3888	ECO-CH-Z	0[n]			657[0n]	2		0[n]			0[n]			1	Yes				26-Mar-2021	Macrocyclops albidus				El Colegio de la Frontera Sur, Unidad Chetumal
EXDB	EXDB1281-21	CH782-F02	HUAYLIT111220	BOLD:AGC3888	ECO-CH-Z	0[n]			657[0n]	2		0[n]			0[n]			1	No				11-Dec-2020	Macrocyclops albidus				El Colegio de la Frontera Sur, Unidad Chetumal
EXDB	EXDB1294-21	CH782-G03	HUAYLIT111220	BOLD:AGC3888	ECO-CH-Z	0[n]			657[0n]	2		0[n]			0[n]			1	Yes				11-Dec-2020	Macrocyclops albidus				El Colegio de la Frontera Sur, Unidad Chetumal
EXDB	EXDB1301-21	CH782-G10	HUAYLIT111220	BOLD:AGC3888	ECO-CH-Z	0[n]			657[0n]	2		0[n]			0[n]			1	No				11-Dec-2020	Macrocyclops albidus				El Colegio de la Frontera Sur, Unidad Chetumal
EXDB	EXDB1304-21	CH782-H01	HUAYLIT111220	BOLD:AGC3888	ECO-CH-Z	0[n]			657[0n]	2		0[n]			0[n]			1	Yes				11-Dec-2020	Macrocyclops albidus				El Colegio de la Frontera Sur, Unidad Chetumal
EXDB	EXDB1333-21	CH783-B08	HUAYLIT111220	BOLD:AGC3888	ECO-CH-Z	0[n]			652[0n]			0[n]			0[n]			1	No				11-Dec-2020	Macrocyclops albidus				El Colegio de la Frontera Sur, Unidad Chetumal
EXDB	EXDB1366-21	CH783-E05	HUAYLIT111220	BOLD:AGC3888	ECO-CH-Z-12012	0[n]			652[0n]			0[n]			0[n]			1	No				11-Dec-2020	Macrocyclops albidus				El Colegio de la Frontera Sur, Unidad Chetumal
EXDB	EXDB1503-21	CH815-A02	PEDBTL1160320	BOLD:AGC3888	ECO-CH-Z	0[n]			656[0n]	2		0[n]			0[n]			1	Yes				16-Mar-2020	Macrocyclops albidus				El Colegio de la Frontera Sur, Unidad Chetumal
EXDB	EXDB1504-21	CH815-A03	PEDBTL1160320	BOLD:AGC3888	ECO-CH-Z	0[n]			656[0n]	2		0[n]			0[n]			1	No				16-Mar-2020	Macrocyclops albidus				El Colegio de la Frontera Sur, Unidad Chetumal
EXDB	EXDB1511-21	CH815-A10	PEDBTL1160320	BOLD:AGC3888	ECO-CH-Z	0[n]			656[0n]	2		0[n]			0[n]			1	Yes				16-Mar-2020	Macrocyclops albidus				El Colegio de la Frontera Sur, Unidad Chetumal
EXDB	EXDB1517-21	CH815-B04	PEDBTL1160320	BOLD:AGC3888	ECO-CH-Z	0[n]			656[0n]	2		0[n]			0[n]			1	Yes				16-Mar-2020	Macrocyclops albidus				El Colegio de la Frontera Sur, Unidad Chetumal
EXDB	EXDB1529-21	CH815-C04	PEDBTL1160320	BOLD:AGC3888	ECO-CH-Z	0[n]			656[0n]	2		0[n]			0[n]			1	Yes				16-Mar-2020	Macrocyclops albidus				El Colegio de la Frontera Sur, Unidad Chetumal
EXDB	EXDB1542-21	CH815-D05	PEDBTL1160320	BOLD:AGC3888	ECO-CH-Z	0[n]			656[0n]	2		0[n]			0[n]			1	Yes				16-Mar-2020	Macrocyclops albidus				El Colegio de la Frontera Sur, Unidad Chetumal
EXDB	EXDB1558-21	CH815-E09	PEDBTL1160320	BOLD:AGC3888	ECO-CH-Z	0[n]			656[0n]	2		0[n]			0[n]			1	Yes				16-Mar-2020	Macrocyclops albidus				El Colegio de la Frontera Sur, Unidad Chetumal
EXDB	EXDB1575-21	CH815-G02	PEDBTL1160320	BOLD:AGC3888	ECO-CH-Z	0[n]			656[0n]	2		0[n]			0[n]			1	Yes				16-Mar-2020	Macrocyclops albidus				El Colegio de la Frontera Sur, Unidad Chetumal
MXPLA	MXPLA015-24	CH856-A05	CIENLERMALITI190721	BOLD:AGC3888	ECO-CH-Z	0[n]			650[0n]	2		0[n]			0[n]			1	No				19-Jul-2021	Macrocyclops albidus				El Colegio de la Frontera Sur, Unidad Chetumal
MXPLA	MXPLA016-24	CH856-A06	CIENLERMALITI190721	BOLD:AGC3888	ECO-CH-Z-12359	0[n]			650[0n]	2		0[n]			0[n]			1	No				19-Jul-2021	Macrocyclops albidus	Adult			El Colegio de la Frontera Sur, Unidad Chetumal	Eggs sequenced
BACZP	BACZP334-15	GZPL-144	PGUELP291015	BOLD:ACX1052	ECO-CH-Z	0[n]			658[0n]	2	MG449204	0[n]			0[n]			1	Yes				29-Oct-2015	Macrocyclops albidus	Adult			El Colegio de la Frontera Sur, Unidad Chetumal
BACZP	BACZP378-15	GZPL-188	GUELPH291015	BOLD:ACX1052	ECO-CH-Z	0[n]			658[0n]	2	MG449585	0[n]			0[n]			1	Yes				29-Oct-2015	Macrocyclops albidus	Adult			El Colegio de la Frontera Sur, Unidad Chetumal
BACZP	BACZP1313-16	BIOUG30360-G06	GUELPHLS70616PCE	BOLD:ACX1052	ECO-CH-Z	0[n]			658[0n]	2	MG449004	0[n]			0[n]			1	Yes				07-Jun-2016	Macrocyclops albidus	Adult			El Colegio de la Frontera Sur, Unidad Chetumal
BACZP	BACZP1507-16	BIOUG30452-G10	CRAW150616CDE	BOLD:ACX1052	ECO-CH-Z	0[n]			658[0n]	2	MG449697	0[n]			0[n]			1	Yes				15-Jun-2016	Macrocyclops albidus	Adult			El Colegio de la Frontera Sur, Unidad Chetumal
ZOOPS	ZOOPS099-18	ZOOPS_0099	CBFS-Specimen-99	BOLD:ACX1052		0[n]			659[0n]	2	OP829916	0[n]			0[n]			5	No				10-Nov-2017	Macrocyclops albidus	Adult		E-Vouchered:DNA/Tissue+Photo	University of Guelph
GBAAS	GBA14370-13	KC617291		BOLD:ABA1205	HE-483	0[n]			658[0n]		KC617291	0[n]			0[n]				No				15-Sep-2011	Macrocyclops albidus				Mined from GenBank, NCBI
GBAAS	GBA14372-13	KC617289		BOLD:ABA1205	HE-483.1	0[n]			658[0n]		KC617289	0[n]			0[n]				No				15-Sep-2011	Macrocyclops albidus				Mined from GenBank, NCBI
MCM	MCM435-15	MAGA-0245	Cyclo158_Chkn01	BOLD:ABA1205		0[n]			608[1n]	2		0[n]			0[n]				Yes				07-Apr-2015	Macrocyclops albidus	Adult			El Colegio de la Frontera Sur, Unidad Chetumal	Entire body
ZPII	ZPII1175-11	HE-157	PTIM220611	BOLD:AAZ8506	ECO-CH-Z-08824	0[n]			664[0n]	2	KC617060	0[n]			0[n]				Yes				22-Jun-2011	Macrocyclops albidus	A			El Colegio de la Frontera Sur, Unidad Chetumal	WGS84
ZPII	ZPII1176-11	HE-158	PTIM220611	BOLD:AAZ8506	ECO-CH-Z-08825	0[n]			664[0n]	2	KC617064	0[n]			0[n]				Yes				22-Jun-2011	Macrocyclops albidus	A		Vouchered:Registered Collection	El Colegio de la Frontera Sur, Unidad Chetumal	WGS84
ZPII	ZPII1330-11	HE-157A	PTIM220611	BOLD:AAZ8506	ECO-CH-Z-08828	0[n]			664[0n]	4	KC617062	0[n]			0[n]				Yes				22-Jun-2011	Macrocyclops albidus	A			El Colegio de la Frontera Sur, Unidad Chetumal	WGS84
ZPII	ZPII1331-11	HE-158A	PTIM220611	BOLD:AAZ8506	ECO-CH-Z-08826	0[n]			664[0n]	4	KC617061	0[n]			0[n]				Yes				22-Jun-2011	Macrocyclops albidus	A		Vouchered:Registered Collection	El Colegio de la Frontera Sur, Unidad Chetumal	WGS84
BACZP	BACZP207-15	GZPL-017	GUELPH291015	BOLD:AAG9780	ECO-CH-Z	0[n]			642[0n]	2	MG449830	0[n]			0[n]				Yes				29-Oct-2015	Macrocyclops albidus	Adult			El Colegio de la Frontera Sur, Unidad Chetumal
BACZP	BACZP403-16	BIOUG27652-B11	CHIP181114L3	BOLD:AAG9780	ECOSUR-CH-Z	0[n]			658[0n]	2	MG449458	0[n]			0[n]			1	Yes				18-Nov-2014	Macrocyclops albidus	Adult			El Colegio de la Frontera Sur, Unidad Chetumal
BACZP	BACZP1075-16	BIOUG30347-C06	EELTL290516DER	BOLD:AAG9780	ECO-CH-Z	0[n]			624[0n]	2	MG449156	0[n]			0[n]			1	Yes				29-May-2016	Macrocyclops albidus	Adult			El Colegio de la Frontera Sur, Unidad Chetumal
BACZP	BACZP1082-16	BIOUG30347-D01	EELTL290516DER	BOLD:AAG9780	ECO-CH-Z	0[n]			658[0n]	2	MG448617	0[n]			0[n]			1	Yes				29-May-2016	Macrocyclops albidus	Adult			El Colegio de la Frontera Sur, Unidad Chetumal
BACZP	BACZP1098-16	BIOUG30347-E05	EELTL290516DER	BOLD:AAG9780	ECO-CH-Z	0[n]			658[0n]	2	MG450305	0[n]			0[n]			1	Yes				29-May-2016	Macrocyclops albidus	Adult			El Colegio de la Frontera Sur, Unidad Chetumal
BACZP	BACZP1614-16	BIOUG30453-H10	EEL290516CPE	BOLD:AAG9780	ECO-CH-Z	0[n]			626[0n]	2	MG449657	0[n]			0[n]			1	Yes				29-May-2016	Macrocyclops albidus	Adult			El Colegio de la Frontera Sur, Unidad Chetumal
GBAAI	GBCM19636-19	MK329348		BOLD:AAG9780	USNM:IZ:1139189	0[n]			613[0n]		MK329348	0[n]			0[n]				No				20-Dec-1993	Macrocyclops albidus				Mined from GenBank, NCBI
ZOOPS	ZOOPS617-20	ZOOPS_0617	CBFS-Specimen-617	BOLD:AAG9780		0[n]			658[0n]	4	OP830207	0[n]			0[n]			8	Yes				16-Jul-2019	Macrocyclops albidus	Adult	CSMI	E-Vouchered:DNA/Tissue+Photo	University of Guelph	Benthic
ZOOPS	ZOOPS618-20	ZOOPS_0618	CBFS-Specimen-618	BOLD:AAG9780		0[n]			658[0n]	4	OP829944	0[n]			0[n]			10	Yes				16-Jul-2019	Macrocyclops albidus	Adult	CSMI	E-Vouchered:DNA/Tissue+Photo	University of Guelph	Benthic
ZOOPS	ZOOPS619-20	ZOOPS_0619	CBFS-Specimen-619	BOLD:AAG9780		0[n]			658[0n]	4	OP829925	0[n]			0[n]			10	Yes				16-Jul-2019	Macrocyclops albidus	Adult	CSMI	E-Vouchered:DNA/Tissue+Photo	University of Guelph	Benthic
ZOOPS	ZOOPS620-20	ZOOPS_0620	CBFS-Specimen-620	BOLD:AAG9780		0[n]			658[0n]	4	OP830249	0[n]			0[n]			10	Yes				16-Jul-2019	Macrocyclops albidus	Adult	CSMI	E-Vouchered:DNA/Tissue+Photo	University of Guelph	Benthic
GBIOC	GBIOC2644-21	BIOUG65141-B09	L#14BIOBUS-0429	BOLD:AAG9780	BIOUG65141-B09	0[n]			654[0n]			0[n]			0[n]			1	No				22-Jul-2014	Macrocyclops albidus			Vouchered:Registered Collection	Centre for Biodiversity Genomics
GBIOC	GBIOC2661-21	BIOUG65141-D02	L#14BIOBUS-0429	BOLD:AAG9780	BIOUG65141-D02	0[n]			655[0n]			0[n]			0[n]			1	No				22-Jul-2014	Macrocyclops albidus			Vouchered:Registered Collection	Centre for Biodiversity Genomics
GBIOC	GBIOC2662-21	BIOUG65141-D03	L#14BIOBUS-0429	BOLD:AAG9780	BIOUG65141-D03	0[n]			660[0n]			0[n]			0[n]			1	No				22-Jul-2014	Macrocyclops albidus			Vouchered:Registered Collection	Centre for Biodiversity Genomics
GBIOC	GBIOC2663-21	BIOUG65141-D04	L#14BIOBUS-0429	BOLD:AAG9780	BIOUG65141-D04	0[n]			654[0n]			0[n]			0[n]			1	No				22-Jul-2014	Macrocyclops albidus			Vouchered:Registered Collection	Centre for Biodiversity Genomics
GBAAS	GBMNE18538-21	MZ964923		BOLD:AAG9780	MZ964923	0[n]			641[1n]		MZ964923	0[n]			0[n]				No				26-Aug-2014	Macrocyclops albidus				Mined from GenBank, NCBI
SWCHL	SWCHL1075-16	BIOUG27694-D12	L#15BIOBUS-0129	BOLD:AAG9778	BIOUG27694-D12	0[n]			501[2n]	2		0[n]			0[n]				No				22-Jun-2015	Macrocyclops albidus		Charleston Lake PP	DNA/Tissue Vouchered Only	Centre for Biodiversity Genomics	Microinvertebrates A, sample 2
GLC	GLC413-06	06-120-29C	06-120-29C			0[n]			570[0n]			0[n]			0[n]				No					Macrocyclops albidus				Great Lakes Institute for Environmental Research
ZPLIV	ZPLIV540-11	HE-448	WPTEMIL140911	BOLD:ABA1205	ECO-CH-Z-08889	0[n]			595[0n]	2	KC617561	0[n]			0[n]				Yes				14-Sep-2011	Macrocyclops cf. albidus	A			El Colegio de la Frontera Sur, Unidad Chetumal	WGS84, Eggs sequenced
ZPLIV	ZPLIV635-11	HE-448.1	WPTEMIL140911	BOLD:ABA1205	ECO-CH-Z-08943	0[n]			658[0n]	4	KC617541	0[n]			0[n]				Yes				14-Sep-2011	Macrocyclops cf. albidus	A		Vouchered:Registered Collection	El Colegio de la Frontera Sur, Unidad Chetumal	WGS84, Eggs sequenced
ZMIII	ZMIII666-12	HE-483	WPTEMIL140911	BOLD:ABA1205	ECO-CH-Z-08591	0[n]			658[0n]	2		0[n]			0[n]				Yes				14-Sep-2011	Macrocyclops cf. albidus	A			El Colegio de la Frontera Sur, Unidad Chetumal	WGS84
ZMIII	ZMIII761-12	HE-483.1	WPTEMIL140911	BOLD:ABA1205	ECO-CH-Z-08591	0[n]			661[0n]	4		0[n]			0[n]				Yes				14-Sep-2011	Macrocyclops cf. albidus	A			El Colegio de la Frontera Sur, Unidad Chetumal	WGS84
EXDB	EXDB1302-21	CH782-G11	HUAYLIT111220	BOLD:ABA1205	ECO-CH-Z	0[n]			657[1n]	2		0[n]			0[n]			1	No				11-Dec-2020	Macrocyclops cf. albidus				El Colegio de la Frontera Sur, Unidad Chetumal
ZOOPS	ZOOPS042-18	ZOOPS_0042	CBFS-Specimen-42	BOLD:AAG9778		0[n]			659[0n]	4	OP830278	0[n]			0[n]			7	No				11-Oct-2017	Macrocyclops fuscus	Adult	Barcoding	E-Vouchered:DNA/Tissue+Photo	University of Guelph	Plankton
GBAAS	GBMND82885-21	MW522586	MW522586	BOLD:AGC3888	GACOP5	0[n]			655[0n]		MW522586	0[n]			0[n]				No					Macrocyclops sp. GACOP5				Mined from GenBank, NCBI
GBAAI	GBCM19633-19	MK329349		BOLD:AEB2645	USNM:IZ:1139175	0[n]			613[0n]		MK329349	0[n]			0[n]				No				17-Jul-1994	Megacyclops				Mined from GenBank, NCBI
SMONY	SMONY055-25	CH879-E07	STAMAORO080224TL	BOLD:AGZ5959	ECO-CH-Z	0[n]			614[0n]	2		0[n]			0[n]				Yes					Mesocyclops	Juvenil			El Colegio de la Frontera Sur, Unidad Chetumal
SKAAN	SKAAN288-19	CH758-A03	TRREI230819	BOLD:AEI4897	ECO-CH-Z	0[n]			619[0n]	2	MZ517540	0[n]			0[n]			2	No				23-Aug-2019	Mesocyclops				El Colegio de la Frontera Sur, Unidad Chetumal
GBAAS	GBA14358-13	KC617307		BOLD:ABA8110	HE-580.1	0[n]			658[0n]		KC617307	0[n]			0[n]				No				27-Jun-2011	Mesocyclops				Mined from GenBank, NCBI
GBAAS	GBA14383-13	KC617278		BOLD:ABA8110	HE-580	0[n]			658[0n]		KC617278	0[n]			0[n]				No				27-Jun-2011	Mesocyclops				Mined from GenBank, NCBI
MCM	MCM940-20	CH792-H01	Cyclo-254	BOLD:ABA1199		0[n]			624[0n]	2		0[n]			0[n]				Yes				11-Oct-2020	Mesocyclops	Adult			El Colegio de la Frontera Sur, Unidad Chetumal
MCM	MCM941-20	CH792-H02	Cyclo-255	BOLD:ABA1199		0[n]			624[0n]	2		0[n]			0[n]				Yes				11-Oct-2020	Mesocyclops	Adult			El Colegio de la Frontera Sur, Unidad Chetumal
MCM	MCM942-20	CH792-H03	Cyclo-256	BOLD:ABA1199		0[n]			576[0n]	2		0[n]			0[n]				Yes				11-Oct-2020	Mesocyclops	Adult			El Colegio de la Frontera Sur, Unidad Chetumal
MCM	MCM943-20	CH792-H04	Cyclo-257	BOLD:ABA1199		0[n]			561[0n]	2		0[n]			0[n]				Yes				11-Oct-2020	Mesocyclops	Adult			El Colegio de la Frontera Sur, Unidad Chetumal
MCM	MCM944-20	CH792-H05	Cyclo-258	BOLD:ABA1199		0[n]			624[0n]	2		0[n]			0[n]				Yes				11-Oct-2020	Mesocyclops	Adult			El Colegio de la Frontera Sur, Unidad Chetumal
MCM	MCM945-20	CH792-H06	Cyclo-259	BOLD:ABA1199		0[n]			624[0n]	2		0[n]			0[n]				Yes				11-Oct-2020	Mesocyclops	Adult			El Colegio de la Frontera Sur, Unidad Chetumal
MCM	MCM946-20	CH792-H07	Cyclo-260	BOLD:ABA1199		0[n]			564[0n]	2		0[n]			0[n]				No				11-Oct-2020	Mesocyclops	Adult			El Colegio de la Frontera Sur, Unidad Chetumal
MCM	MCM947-20	CH792-H08	Cyclo-261	BOLD:ABA1199		0[n]			624[0n]	2		0[n]			0[n]				Yes				11-Oct-2020	Mesocyclops	Adult			El Colegio de la Frontera Sur, Unidad Chetumal
MCM	MCM948-20	CH792-H09	Cyclo-262	BOLD:ABA1199		0[n]			624[0n]	2		0[n]			0[n]				No				11-Oct-2020	Mesocyclops	Adult			El Colegio de la Frontera Sur, Unidad Chetumal
MCM	MCM949-20	CH792-H10	Cyclo-263	BOLD:ABA1199		0[n]			624[0n]	2		0[n]			0[n]				Yes				11-Oct-2020	Mesocyclops				El Colegio de la Frontera Sur, Unidad Chetumal	2 ovisacs with approximately 20 eggs each
SMONY	SMONY053-25	CH879-E05	STAMAORO080224TL	BOLD:AAL8088	ECO-CH-Z	0[n]			650[0n]	2		0[n]			0[n]				Yes					Mesocyclops	Juvenil			El Colegio de la Frontera Sur, Unidad Chetumal
SMONY	SMONY054-25	CH879-E06	STAMAORO080524TL	BOLD:AAL8088	ECO-CH-Z	0[n]			650[0n]	2		0[n]			0[n]				Yes					Mesocyclops	Juvenil			El Colegio de la Frontera Sur, Unidad Chetumal
SKAAN	SKAAN262-19	CH757-F12	TRREI230819	BOLD:AEI4896	ECO-CH-Z	0[n]			586[0n]	2	MZ517483	0[n]			0[n]			2	Yes				23-Aug-2019	Mesocyclops edax				El Colegio de la Frontera Sur, Unidad Chetumal
SKAAN	SKAAN264-19	CH757-G02	TRREI230819	BOLD:AEI4896	ECO-CH-Z	0[n]			586[0n]	2	MZ517580	0[n]			0[n]			2	Yes				23-Aug-2019	Mesocyclops edax				El Colegio de la Frontera Sur, Unidad Chetumal
SKAAN	SKAAN266-19	CH757-G04	TRREI230819	BOLD:AEI4896	ECO-CH-Z	0[n]			586[0n]	2	MZ517433	0[n]			0[n]			2	Yes				23-Aug-2019	Mesocyclops edax				El Colegio de la Frontera Sur, Unidad Chetumal
SKAAN	SKAAN268-19	CH757-G06	TRREI230819	BOLD:AEI4896	ECO-CH-Z	0[n]			586[0n]	2	MZ517289	0[n]			0[n]			2	Yes				23-Aug-2019	Mesocyclops edax				El Colegio de la Frontera Sur, Unidad Chetumal
SKAAN	SKAAN269-19	CH757-G07	TRREI230819	BOLD:AEI4896	ECO-CH-Z	0[n]			586[0n]	2	MZ517772	0[n]			0[n]			2	Yes				23-Aug-2019	Mesocyclops edax				El Colegio de la Frontera Sur, Unidad Chetumal
SKAAN	SKAAN274-19	CH757-G12	TRREI230819	BOLD:AEI4896	ECO-CH-Z	0[n]			586[0n]	2	MZ517882	0[n]			0[n]			2	Yes				23-Aug-2019	Mesocyclops edax				El Colegio de la Frontera Sur, Unidad Chetumal
SKAAN	SKAAN276-19	CH757-H02	TRREI230819	BOLD:AEI4896	ECO-CH-Z	0[n]			586[0n]	2	MZ518087	0[n]			0[n]			2	Yes				23-Aug-2019	Mesocyclops edax				El Colegio de la Frontera Sur, Unidad Chetumal
SKAAN	SKAAN278-19	CH757-H04	TRREI230819	BOLD:AEI4896	ECO-CH-Z	0[n]			586[0n]	2	MZ517616	0[n]			0[n]			2	Yes				23-Aug-2019	Mesocyclops edax				El Colegio de la Frontera Sur, Unidad Chetumal
SKAAN	SKAAN284-19	CH757-H10	TRREI230819	BOLD:AEI4896	ECO-CH-Z	0[n]			586[0n]	2	MZ518062	0[n]			0[n]			2	Yes				23-Aug-2019	Mesocyclops edax				El Colegio de la Frontera Sur, Unidad Chetumal
SKAAN	SKAAN286-19	CH758-A01	TRREI230819	BOLD:AEI4896	ECO-CH-Z	0[n]			586[0n]	2	MZ517372	0[n]			0[n]			2	Yes				23-Aug-2019	Mesocyclops edax				El Colegio de la Frontera Sur, Unidad Chetumal
SKAAN	SKAAN287-19	CH758-A02	TRREI230819	BOLD:AEI4896	ECO-CH-Z	0[n]			650[0n]	2	MZ517338	0[n]			0[n]			2	Yes				23-Aug-2019	Mesocyclops edax				El Colegio de la Frontera Sur, Unidad Chetumal
SKAAN	SKAAN293-19	CH758-A08	TRREI230819	BOLD:AEI4896	ECO-CH-Z	0[n]			650[0n]	2	MZ517726	0[n]			0[n]			2	Yes				23-Aug-2019	Mesocyclops edax				El Colegio de la Frontera Sur, Unidad Chetumal
SKAAN	SKAAN294-19	CH758-A09	TRREI230819	BOLD:AEI4896	ECO-CH-Z	0[n]			650[0n]	2	MZ517987	0[n]			0[n]			2	Yes				23-Aug-2019	Mesocyclops edax				El Colegio de la Frontera Sur, Unidad Chetumal
SKAAN	SKAAN709-19	CH762-D08	TORO250819	BOLD:AEI4896	ECO-CH-Z	0[n]			650[0n]	2	MZ517956	0[n]			0[n]			2	Yes				25-Aug-2019	Mesocyclops edax				El Colegio de la Frontera Sur, Unidad Chetumal
SKAAN	SKAAN711-19	CH762-D10	TORO250819	BOLD:AEI4896	ECO-CH-Z	0[n]			650[0n]	2	MZ518050	0[n]			0[n]			2	Yes				25-Aug-2019	Mesocyclops edax				El Colegio de la Frontera Sur, Unidad Chetumal
[truncated: 454 more rows]

## Sheet: Voucher Info
Project:	3000 bp); Tax(Cyclopoida; Ergasilidae; Cyclopoida_family_incertae_sedis); Geo(Mexico; Canada; United States); Include public records (2353 records returned) (2303 records selected)			User:	Manuel Elias-Gutierrez
[truncated: 2,305 more rows]

[truncated: 3 more sheets: Taxonomy, Specimen Details, Collection Data]
