# Supplementary material for: DNA barcoding of North American freshwater copepods (Diaptomidae and Cyclopoida): an overview after 20 years with emphasis in the Mexican fauna, the transition between the Nearctic and Neotropics
Source: PeerJ. 2026 Apr 9;14:e20989. doi: 10.7717/peerj.20989 (PMC13070316; doi:10.7717/peerj.20989)
Supplement: Supplemental Information 7 — Identifiers for each sequence are the same as supplementary figures of Diaptomidae: Process Id. Only sequences with ¿500 bp were selected. [file peerj-14-20989-s007.fas]

>GLC015_06_Skistodiaptomus_oregonensis_Canada_
CGGGATAGTCGGCACTGGGTTGAGAATAATTATTCGAATGGAGCTAGGGCAAGCCGGCTCTTTAATCGGCGACGACCAAATTTACAACGTAGTGGTTACTGCCCATGCGTTTATTATAATTTTCTTTATGGTGATGCCAATTTTGATTGGTGGGTTCGGTAATTGGTTAGTACCTTTAATACTGGGTGCGAGGGACATGGCCTTCCCCCGGATAAATAATATAAGATTTTGATTTTTGATCCCCGCACTAGTGATATTACTTTCTAGGTCGCTTGTAGAGAGCGGCGCAGGAACCGGGTGGACNGTATACCCCCCCCTTTCTAGTAATGTCGCGCACGCGGGCAGGTCTGTCGACTTTGCGATTTTTTCTCTGCATTTAGCTGGTGTTAGGTCTATTTTAGGTGCTGTTAATTTTATTAGAACTCTAGGCAATTTTCGGGTTTTCGGAATAATTTTAGACCGGATGCCCCTGTTCGCGTGATCTGTTTTGATCACAGCAGTTCTTCTTTTGCTTTCCCTACCTGTTCTCGCGGGGGCAATTACAATACTCTTGACTGACCGTAACTTANNN
>GLC021_06_Leptodiaptomus_sicilis_Canada_
TGGAATAGTGGGAACAGGGTTGAGGATAATTATTCGTATAGAATTAGGACAAGCTGGTTCACTTATTGGGGACGACCAAATTTATAATGTAGTTGTTACTGCCCATGCATTTATTATAATTTTTTTTATAGTTATACCTATTTTGATTGGGGGGTTTGGTAATTGGTTGGTTCCTCTTATGTTGGGGGCAAGAGATATAGCATTTCCCCGGATAAATAATATAAGCTTTTGATTTTTAGTTCCAGCTTTAGTATTATTATTATCAAGATCGCTAGTAGAAAGAGGGGCGGGAACAGGCTGAACAGTTTATCCTCCACTCTCTAGAAATATTGCTCATGCCGGCAGATCTGTAGATTTTGCTATTTTTTCTCTTCATTTAGCAGGGGTAAGATCTATTTTAGGAGCAGTAAATTTTATTAGTACTTTAGGAAACCTTCGAGCCTTTGGAATAATTTTAGACCGTATACCGTTGTTTGCCTGAGCTGTATTAATCACAGCTGTGCTATTATTACTCTCCTTACCGGTATTGGCTGGAGCAATTACTATGTTGTTAACTGACCGAAATCTTAAT
>GLC022_06_Leptodiaptomus_ashlandi_Canada_
TGGTATGGTGGGTACAGGCTTAAGAATAATTATTCGAATAGAGCTGGGACAGGCCGGCTCGTTAATTGGTGATGACCAAATTTACAATGTAGTAGTAACGGCCCATGCTTTTATTATAATTTTTTTTATAGTTATACCCATCTTAATTGGAGGGTTTGGAAATTGATTGGTGCCATTAATGTTAGGGGCTAGAGATATAGCGTTCCCCCGAATAAATAATATAAGGTTTTGGTTTTTAATCCCCGCACTAGTGATATTGCTATCTAGATCCTTAGTAGAAAGAGGAGCAGGGACAGGGTGAACGGTGTATCCACCCCTTTCAAGAAATATCGCGCATGCTGGAAGATCTGTCGATTTTGCTATTTTTTCTCTCCATTTGGCAGGGGTGAGATCAATTTTAGGGGCAGTAAACTTTATTAGAACTCTAGGCAACCTGCGAGCTTTTGGTATAATTTTAGACCGCATACCCTTGTTTGCGTGGGCCGTATTGATTACTGCAGTTCTTTTACTTCTGTCTTTACCTGTTCTAGCAGGAGCTATCACTATACTTCTCACAGACCGAAACCTAAAC
>ZPLMX161_06_Mastigodiaptomus_albuquerquensis_Mexico_BOLDAAC4388
AGGCATGGTGGGAACTGGCTTGAGGATAATTATTCGGATAGAGCTAGGACAGGCGGGCTCTTTAATTGGAGACGACCAAATTTATAATGTTGTAGTAACAGCTCACGCGTTTGTAATAATTTTTTTTATAGTTATACCTATCTTAATTGGGGGGTTTGGAAATTGGCTAGTTCCTTTAATATTGGGGGCAGCAGATATGGCTTTCCCGCGAATAAATAATATAAGATTTTGATTTTTGCTCCCTGCTTTGGTTATGCTTTTGTCGAGGTCGTTAGTGGAAAGAGGGGCAGGAACCGGGTGAACCGTGTATCCCCCGCTATCTAGGAACATCGCGCACGCTGGCAGGTCTGTTGATTTTGCAATTTTTTCTTTACATTTGGCAGGGGTCAGGTCTATTTTGGGGGCAGTAAATTTTATTAGAACATTAGGTAATTTACGGGCGTTTGGAATAATTTTAGACCGGATGCCCTTGTTTGCTTGAGCTGTGCTTATTACAGCTATTTTGCTTCTTCTGTCTTTGCCTNTCTTGGCTGGGGCTATTANAATNCTTCTCACTGACNNNNNNNNNNNN
>ZPLMX162_06_Mastigodiaptomus_cihuatlan_Mexico_BOLDAAJ1590
TGGCATGGTGGGGACAGGGTTGAGTATAATTATTCGAATGGAATTAGGTCAGGCTGGGTCCTTAATTGGGGACGATCAAATTTATAATGTAGTAGTTACCGCTCACGCGTTTGTAATAATTTTTTTTATGGTGATACCTATTTTAATTGGTGGGTTTGGAAATTGGCTAGTGCCCTTGATGTTGGGAGCAGCGGATATAGCTTTCCCACGAATAAATAATATAAGATTTTGATTTTTACTGCCTGCCTTAGTAATATTGTTGTCAAGATCGTTGGTAGAAAGGGGGGCGGGGACTGGGTGGACAGTTTATCCACCGCTGTCTAGAAACATTGCTCATGCTGGAAGATCTGTGGATTTTGCTATTTTCTCTTTACATTTGGCTGGGGTTAGTTCAATTCTGGGGGCAGTGAATTTTATTAGTACATTGGGGAATTTACGGGTTTTCGGGATGATTTTAGACCGGATGCCATTGTTTGCTTGAGCTGTTTTAATTACGGCGGTTTTGCTTCTTTTATCTCTTCCTGTTTTGGCGGGGGCGATTACCATACTTTTAACTGACCGAAACTTAAAT
>ZPLMX165_06_Mastigodiaptomus_sp_Mexico_BOLDAAC4389
AGGCATGGTGGGAACTGGCTTAAGAATAATTATTCGGATAGAGCTAGGACAGGCGGGCTCCTTAATTGGAGACGACCAAATTTATAATGTTGTAGTAACAGCCCACGCATTTGTAATAATTTTTTTTATAGTTATACCTATCTTAATTGGGGGGTTTGGAAATTGGTTAGTCCCTTTAATATTGGGGGCAGCAGATATGGCTTTCCCGCGAATGAATAATATAAGATTTTGATTTTTGCTCCCTGCTTTGGTTATGCTTTTGTCGAGGTCGTTAGTGGAAAGAGGGGCAGGAACCGGGTGAACCGTGTACCCCCCGCTGTCCAGGAACATCGCGCACGCTGGCAGGTCTGTTGATTTTGCAATTTTTTCTTTACACTTGGNGGGGGTCAGGTCTATTTTAGGAGCAGTAAATTTTATTAGAACATTGGGTAATTTACGAGCGTTTGGAATAATTTTAGATCGGATGCCCTTGTTTGCTTGAGCTGTGCTTATTACAGCTATTTTGCTTCTCCTGTCTTTGCCTGTCTTAGCNGGAGCTATTACAATACTTCTTACTGACCGAAATTTAAAT
>ZPLMX166_06_Mastigodiaptomus_sp_Mexico_BOLDAAC4389
AGGCATGGTGGGAACTGGCTTAAGAATAATTATTCGGATAGAGCTAGGACAGGCGGGCTCCTTAATTGGAGACGACCAAATTTATAATGTTGTAGTAACAGCCCACNCATTTGTAATAATTTTTTTTATAGTTATACCTATCTTAATTGGGGGGTTTGGAAATTGGTTAGTCCCTTTAATATTGGGGGCAGCAGATATGGCTTTCCCGCGAATGAATAATATAAGATTTTGATTTTTGCTCCCTGCTTTGGTTATGCTTTTGTCGAGGTCGTTAGTAGAAAGAGGGGCAGGAACCGGGTGAACCGTGTACCCCCCGCTGTCCAGGAACATCGCGCACGCTGGCAGGTCTGTTGATTTTGCAATTTTTTCTTTACACTTGGCGGGGGTCAGGTCTATTTTAGGAGCAGNAAATTTTATTAGAACATTGGGTAATTTACGAGCGTTTGGAATAATTTTAGATCGGATGCCCTTGTTTGCTTGAGCTGTGCTTATTACAGCTATTTTGCTTCTCCTGTCTTTGCCTGTCTTAGCTGGAGCTATTACAATACTTCTTACTGACCGAAATTTAAAT
>ZPLMX168_06_Leptodiaptomus_siciloides_Mexico_BOLDAAC4291
AGGTATAGTTGGGACTGGATTGAGAATAATTATTCGAATAGAATTGGGGCAGGCCGGCTCATTAATTGGAGATGATCAGGTTTATAATGTAGTTGTAACGGCCCATGCTTTTATTATAATTTTTTTTATAGTTATACCTATTTTAATTGGGGGATTTGGAAATTGATTAGTACCTTTAATATTAGGTGCAAGAGATATAGCTTTCCCTCGAATAAATAATATAAGATTTTGATTTTTAATTCCAGCCCTAGTTATATTATTATCTAGGTCTTTAGTAGAGAGTGGGGCAGGAACGGGGTGAACAGTTTATCCTCCANTATCAAGAAATATTGCGCATGCAGGCAGATCGGTTGATTTTGCTATTTTTTCACTACATTTGGCAGGGGTTAGTTCAATTTTAGGTGCAGTAAATTTTATTAGGACTTTGGGAAATTTGCGAGCTTTTGGAATAATTCTTGATCGAATACCATTATTTGCATGGGCTGTGCTTATTACTGCAGTTTTATTGTTGCTTTCATTACCTGTTTTAGCAGGAGCGATTACAATACTACTTACAGATCGAAATTTAAAT
>ZPLMX170_06_Mastigodiaptomus_patzcuarensis_Mexico_BOLDAAC4008
AGGCATGGTAGGAACTGGCTTAAGAATAATTATTCGAATAGAACTAGGACAAGCGGGCTCCTTAATTGGGGATGATCAAATTTATAATGTTGTAGTAACAGCCCACGCGTTTGTAATAATTTTTTTTATAGTTATGCCTATTTTAATTGGAGGTTTTGGAAATTGGTTAGTTCCATTAATATTGGGGGCAGCAGATATGGCTTTCCCGCGAATAAATAATATGAGATTTTGATTTTTGCTTCCTGCCTTGGTAATGCTCTTGTCGAGGTCGTTAGTGGAAAGAGGGGCAGGAACCGGATGAACCGTTTATCCTCCGCTGTCTAGAAACATTGCGCATGCTGGCAGATCTGTTGATTTTGCAATTTTTTCTTTACACTTGGCGGGGGTTAGGTCTATTTTAGGGGCAGTAAATTTTATTAGAACTTTGGGTAATTTACGGGCGTTTGGAATAATTTTAGATCGTATGCCTTTATTTGCTTGAGCAGTACTTATTACAGCTATTTTACTCTTATTGTCTTTGCCTGTCTTAGCCGGGGCTATTACAATGCTTCTGACTGACCGGAATTTAAAT
>ZPLMX171_06_Mastigodiaptomus_patzcuarensis_Mexico_BOLDAAC4008
AGGCATGGTAGGAACTGGCTTAAGAATAATTATTCGAATAGAACTAGGACAAGCGGGCTCCTTAATTGGGGATGATCAAATTTATAATGTTGTAGTAACAGCCCACGCGTTTGTAATAATTTTTTTTATAGTTATGCCTATTTTAATTGGAGGTTTTGGAAATTGGTTAGTTCCATTAATATTGGGGGCAGCAGATATGGCTTTCCCGCGAATAAATAATATGAGATTTTGATTTTTGCTTCCTGCCTTGGTAATGCTCTTGTCGAGGTCGTTAGTGGAAAGAGGGGCAGGAACCGGATGAACCGTTTATCCTCCGCTGTCTAGAAACATTGCGCATGCTGGCAGATCTGTTGATTTTGCAATTTTTTCTTTACACTTGGCGGGGGTTAGGTCTATTTTAGGGGCAGTAAATTTTATTAGAACTTTGGGTAATTTACGGGCGTTTGGAATAATTTTAGATCGTATGCCTTTATTTGCTTGAGCAGTACTTATTACAGCTATTTTACTCTTATTGTCTTTGCCTGTCTTAGCCGGGGCTATTACAATGCTTCTGACTGACCGGAATTTAAAT
>ZPLMX172_06_Mastigodiaptomus_patzcuarensis_Mexico_BOLDABZ7048
NNNNNNNNNNNNNNNNNNNTTNAGAATAATTATTCGGATAGAACTAGGACAAGCGGGCTCCTTAATTGGGGATGATCAAATTTATAATGTTGTAGTAACAGCCCACGCGTTTGTAATAATTTTTTTTATAGTTATGCCTATTTTAATTGGGGGCTTTGGAAATTGATTAGTTCCGTTAATATTGGGTGCAGCAGACATGGCTTTCCCGCGAATAAATAATATGAGATTTTGATTTTTGCTTCCTGCCTTGGTTATGCTCTTATCGAGGTCGTTAGTGGAAAGAGGGGCAGGAACCGGATGAACCGTTTATCCCCCGCTGTCTAGGAACATCGCGCACGCTGGTAGATCTGTTGATTTTGCAATTTTTTCTTTACACTTGGCGGGGGTCAGGTCTATTTTAGGGGCAGTAAATTTTATTAGAACTTTGGGTAATTTACGGGCGTTTGGGATAATTTTAGATCGGATGCCTTTATTTGCTTGAGCTGTGCTTATTACAGCTATTTTACTTCTACTGTCTTTGCCTGTCTTAGCCGGGGCTATTACAATGCTTCTTACTGACCGGAATTTAAAT
>ZPLMX173_06_Mastigodiaptomus_patzcuarensis_Mexico_BOLDAAC4008
AGGCATGGTAGGAACTGGCTTAAGAATAATTATTCGAATAGAACTAGGACAAGCGGGCTCCTTAATTGGAGATGATCAAATTTATAATGTTGTAGTAACAGCCCACGCGTTTGTAATAATTTTTTTTATAGTTATGCCTATTTTAATTGGAGGTTTTGGAAATTGGTTAGTTCCACTAATATTGGGGGCAGCAGATATGGCTTTCCCGCGAATAAATAATATGAGATTTTGATTTTTGCTTCCTGCCTTGGTAATGCTCTTGTCGAGGTCGTTAGTGGAAAGAGGGGCAGGAACCGGATGAACCGTTTATCCTCCGCTGTCTAGAAACATTGCGCATGCTGGCAGATCTGTTGATTTTGCAATTTTTTCTTTACACTTGGCGGGGGTTAGGTCTATTTTAGGGGCAGTAAATTTTATTAGAACTTTGGGTAATTTACGGGCGTTTGGAATAATTTTAGATCGTATGCCTTTATTTGCTTGAGCAGTACTTATTACAGCTATTTTACTCTTATTGTCTTTGCCTGTCTTAGCCGGGGCTATTACAATGCTTCTGACTGACCGGAATTTAAAT
>ZPLMX175_06_Mastigodiaptomus_montezumae_Mexico_BOLDAAD9210
CGGGATGGTCGGGACAGGCCTTAGAATAATTATTCGGATAGAGTTGGGGCAGGCGGGGTCGTTAATTGGGGACGACCAAATTTATAATGTGGTTGTAACTGCTCATGCGTTTGTTATAATTTTTTTCATAGTTATGCCTATTTTAATCGGCGGGTTCGGAAACTGNTTAGTGCCTTTAATGCTCGGAGCGGCGGATATAGCTTTCCCTCGAATAAATAATATAAGATTTTGATTTTTACTCCCCGCCTTAGTGATGTTGCTTTCAAGATCCTTGGTAGAAAGGGGGGCGGGGACAGGTTGGACGGTTTACCCGCCCCTCTCAAGAAATATCGCNCATGCTGGGAGGTCTGTGGATTTTGCCATCTTCTCGTTACATNTAGCCGGGGTGAGATCTATTTTAGGGGCAGTGAATTTTATTAGAACCCTCGGGAATTTGCGGGTGTTTGGTATAATTTTAGACCGTATACCACTTTTTGCCTGAGCCGTGTTAATTACGGCTATCCTGTTATTACTATCTTTACCTGTTTTAGCGGGTGCTATCACAATACTTCTCACCGACCGGAATCTAAAT
>ZPLMX177_06_Mastigodiaptomus_montezumae_Mexico_BOLDAAD9210
CGGGATGGTCGGGACAGGCCTTAGAATAATTATTCGGATAGAGTTGGGGCAGGCGGGGTCGTTAATTGGGGACGACCAAATTTATAATGTGGTTGTAACTGCTCATGCGTTTGTTATAATTTTTTTCATAGTTATGCCTATTTTAATCGGCGGGTTCGGAAACTGATTAGTGCCTTTAATGCTCGGAGCGGCGGATATAGCTTTCCCTCGAATAAATAATATAAGATTTTGATTTTTACTCCCCGCCTTAGTGATGTTGCTTTCAAGATCCTTGGTAGAAAGGGGGGCGGGGACAGGTTGGACGGTTTACCCGCCCCTCTCAAGAAATATCGCGCATGCTGGGAGGTCTGTGGATTTTGCCATCTTCTCGTTACATCTAGCCGGGGTGAGATCTATTTTAGGGGCAGTGAATTTTATTAGAACCCTCGGGAATTTGCGGGTGTTTGGTATAATTTTAGACCGTATACCACTTTTTGCCTGAGCCGTGTTAATTACGGCTATCCTGTTATTACTATCTTTACCTGTTTTAGCGGGTGCTATCACAATACTTCTCACCGACCGGAATCTAAAT
>ZPLMX179_06_Mastigodiaptomus_montezumae_Mexico_BOLDAAD9211
CGGGATGGTCGGGACAGGCCTTAGAATAATTATTCGGATAGAGTTGGGGCAGGCGGGGTCATTAATTAGGGACGACCAAATTTATAATGTGGTTGTAACTGCTCATGCGTTTGTTATAATTTTTTTCATAGTTATGCCTATTTTAATCGGCGGGTTCGGAAACTGGTTAGTGCCTTTAATGCTCGGCGCGGCGGACATGGCTTTCCCTCGAATAAATAATATAAGATTTTGATTTTTACTCCCCGCCTTAGTGATGTTGCTTTCAAGATCCTTGGTAGAAAGGGGGGCAGGGACAGGTTGGACGGTTTACCCGCCCCTCTCAAGAAATATCGCACATGCTGGGAGGTCTGTGGATTTTGCCATCTTTTCATTACATTTAGCCGGGGTGAGATCTATTTTGGGGGCAGTGAATTTTATCAGAACCCTCGGGAATTTGCGGGTGTTTGGAATAATTTTAGACCGTATACCACTTTTTGCCTGAGCCGTGTTAATTACGGCTATCTTACTATTGTTATCTTTACCTGTTTTAGCGGGTGCTATCACAATACTTCTCACCGACCGGAATCTAAAT
>ZPLMX180_06_Leptodiaptomus_novamexicanus_Mexico_
NNNNNNNNNNNNNNNNNNNCTTAGAATAATTATTCGGATAGAGTTAGGACAAGCTGGATCACTTATTGGAGATGATCAGGTTTATAACGTAGTTGTGACAGCCCATGCGTTTATTATGATTTTTTTTATAGTAATGCCAATTTTAATTGGGGGGTTTGGGAACTGACTGGTACCTTTAATATTAGGGGCTAGTGATATGGCTTTCCCCCGAATAAATAACATAAGATTTTGATTTTTAATCCCCGCTCTTGTTATATTACTATCAAGATCTTTGGTAGAAAGAGGGGCAGGGACAGGGTGGACTGTATATCCACCTCTTTCTAGAAATATCGCGCATGCCGGAAGNNNAGTAGATTTTGCTATTTTTTCTTTACATCTAGCCGGAGTAANNNCTATTTTAGGGGCGGNAAATTTTATTAGAACTTTAGGCAATTTACGAGCCTTTGGTATAATTCTTGACCGCATACCTTTATTTGCTTGGGCTGTACTAATTACAGCTGTTTTATTATTATTATCCCTTCCTGTTTTAGCTGGGGCCATTACTATGCTGCTAACGGANCGAAACCTAAAT
>ZPLMX181_06_Leptodiaptomus_novamexicanus_Mexico_BOLDAAB2389
TGGAATGGTAGGAACAGGCCTTAGAATAATTATTCGGATAGAGTTAGGACAAGCTGGATCACTTATTGGAGATGATCAGGTTTATAACGTAGTTGTGACAGCCCATGCGTTTATTATGATTTTTTTTATAGTAATGCCAATTTTAATTGGGGGGTTTGGGAACTGACTGGTACCTTTAATATTAGGGGCTAGTGATATGGCTTTCCCCCGAATAAATAACATAAGATTTTGATTTTTAATCCCCGCTCTTGTTATATTACTATCAAGATCTTTGGTAGAAAGAGGGGCAGGGACAGGGTGAACTGTATATCCACCTCTTTCTAGAAATATCGCGCATGCCGGAAGGTCAGTAGATTTTGCTATTTTTTCTTTACATCTAGCCGGAGTAAGGTCTATTTTAGGGGCGGTAAATTTTATTAGAACTTTAGGCAATTTACGAGCCTTTGGTATAATTCTTGACCGCATACCTTTATTTGCTTGGGCTGTACTAATTACAGCTGTTTTATTATTATTATCCCTTCCTGTTTTAGCTGGGGCCATTACTATGCTGCTAACGGATCGAAACCTAAAT
>ZPLMX182_06_Leptodiaptomus_novamexicanus_Mexico_BOLDAAB2389
TGGAATGGTAGGAACAGGCCTTAGAATAATTATTCGGATAGAGTTAGGACAAGCTGGATCACTTATTGGAGATGATCAGGTTTATAACGTAGTTGTGACAGCCCATGCGTTTATTATGATTTTTTTTATAGTAATGCCAATTTTAATTGGGGGGTTTGGGAACTGACTGGTACCTTTAATATTAGGGGCTAGTGATATGGCTTTCCCCCGAATAAATAACATAAGATTTTGATTTTTAATCCCCGCTCTTGTTATATTACTATCAAGATCTTTGGTAGAAAGAGGGGCAGGGACAGGGTGGACTGTATATCCACCTCTTTCTAGAAATATCGCGCATGCCGGAAGGTCAGTAGATTTTGCTATTTTTTCTTTACATCTAGCCGGAGTAAGGTCTATTTTAGGGGCGGTAAATTTTATTAGAACTTTAGGCAATTTACGAGCCTTTGGTATAATTCTTGACCGCATACCTTTATTTGCTTGGGCTGTACTAATTACAGCTGTTTTATTATTATTATCCCTTCCTGTTTTAGCTGGGGCCATTACTATGCTGCTAACGGATCGAAACCTAAAT
>ZPLMX183_06_Leptodiaptomus_novamexicanus_Mexico_BOLDAAB2389
TGGAATGGTAGGAACAGGCCTTAGAATAATTATTCGGATAGAGTTAGGACAAGCTGGATCACTTATTGGAGATGATCAGGTTTATAACGTAGTTGTGACAGCCCATGCGTTTATTATGATTTTTTTTATAGTAATGCCAATTTTAATTGGGGGGTTTGGGAACTGACTGGTACCTTTAATATTAGGGGCTAGTGATATGGCTTTCCCCCGAATAAATAACATAAGATTTTGATTTTTAATCCCCGCTCTTGTTATATTACTATCAAGATCTTTGGTAGAAAGAGGGGCAGGGACAGGGTGGACTGTATATCCACCTCTTTCTAGAAATATCGCGCATGCCGGAAGGTCAGTAGATTTTGCTATTTTTTCTTTACATCTAGCCGGAGTAAGGTCTATTTTAGGGGCGGTAAATTTTATTAGAACTTTAGGCAATTTACGAGCCTTTGGTATAATTCTTGACCGCATACCTTTATTTGCTTGGGCTGTACTAATTACAGCTGTTTTATTATTATTATCCCTTCCTGTTTTAGCTGGGGCCATTACTATGCTGCTAACGGATCGAAACCTAAAT
>ZPLMX184_06_Mastigodiaptomus_patzcuarensis_Mexico_BOLDAAC4008
AGGCATGGTAGGAACTGGCTTAAGAATAATTATTCGAATAGAACTAGGACAAGCGGGCTCATTAATTGGGGATGACCAAATTTATAATGTTGTAGTAACAGCCCACGCGTTTGTAATAATTTTTTTTATAGTTATGCCTATTTTAATTGGAGGTTTTGGAAATTGGTTAGTTCCATTAATATTGGGGGCAGCAGATATGGCTTTTCCGCGAATAAATAATATGAGATTTTGATTTTTGCTTCCTGCTTTGGTTATGCTCTTGTCGAGGTCGTTAGTGGAAAGAGGGGCAGGAACCGGATGAACCGTTTACCCCCCACTGTCTAGAAACATTGCGCATGCTGGCAGATCTGTTGATTTTGCAATTTTTTCTTTACACTTGGCGGGGGTTAGGTCTATTTTAGGGGCAGTAAATTTTATTAGAACTTTGGGTAATTTACGGGCGTTTGGAATAATTTTAGATCGGATGCCTTTATTTGCTTGAGCTGTACTTATTACAGCTATTTTACTCCTACTGTCTTTGCCTGTTTTAGCCGGGGCTATTACAATGCTTCTTACTGACCGGAATTTAAAT
>ZPLMX185_06_Mastigodiaptomus_patzcuarensis_Mexico_BOLDAAC4008
AGGCATGGTAGGAACTGGCTTAAGAATAATTATTCGAATAGAACTAGGACAAGCGGGCTCATTAATTGGGGATGACCAAATTTATAATGTTGTAGTAACAGCCCACGCGTTTGTAATAATTTTTTTTATAGTTATGCCTATTTTAATTGGAGGTTTTGGAAATTGGTTAGTTCCATTAATATTGGGGGCAGCAGATATGGCTTTTCCGCGAATAAATAATATGAGATTTTGATTTTTGCTTCCTGCTTTGGTTATGCTCTTGTCGAGGTCGTTAGTGGAAAGAGGGGCAGGAACCGGATGAACCGTTTACCCCCCACTGTCTAGAAACATTGCGCATGCTGGCAGATCTGTTGATTTTGCAATTTTTTCTTTACACTTGGCGGGGGTTAGGTCTATTTTAGGGGCAGTAAATTTTATTAGAACTTTGGGTAATTTACGGGCGTTTGGAATAATTTTAGATCGGATGCCTTTATTTGCTTGAGCTGTACTTATTACAGCTATTTTACNTCTACTGTCTTTGCCTGTTTTAGCCGGGGCTATTACAATGNNNNNNNNNNNNNNNNNNNNNNNN
>ZPLMX189_06_Arctodiaptomus_dorsalis_Mexico_
TGGTATGGTAGGCACTGGATTGAGAATGATTATTCGTATAGAGCTNGGNCAAGCAGGCTCCTTAATTGGGGNCGACCAAATTTATAATGTAGTAGTAACAGCTCATGCTTTTATTATAATTTTTTTTATGGTAATACCTATTTTAATTGGNGGGTTTGGAAACTGGTTGGTGCCTCTGATATTGGGGGCGGCAGATATAGCATTCCCCCGTATAAACAATATAAGATTTTGATTTTTACTGCCCGCGTTAGTAATATTATTATCGAGGTCATTAGTGGAAAGGGGGGCAGGCACAGGATGGACTGTNTATCCTCCTTTGTCGAGGAATATTGCACACGCTGGGAGGTCTGTCGATTTTGCAATTTTTTCCTTACATTTGGCTGGNGTTAGATCAATTTTGGGNGCTGTAAATTTTATTAGGACTTTAGGNAACCTGCGAGCCTTTGGAATAATTTTAGANCGAATGCCTCTTTTTGCTTGAGCAGTTTTAATTACTGCAATTTTATTATTATTGTCCTTGCCAGTTTTAGCGGGGGCAATTACAATATTGCTGACNGACCGAAACTTAAAC
>ZPLMX193_06_Mastigodiaptomus_reidae_Mexico_BOLDAAC8649
CGGGATAGTGGGGACGGGCTTGAGAATAATTATTCGAATAGAGTTGGGACAGGCTGGGTCTTTAATTGGGGATGATCAAATTTATAACGTGGTAGTCACTGCCCATGCTTTTGTAATGATTTTTTTTATGGTGATGCCTATTTTAATTGGAGGATTTGGAAATTGGCTAGTGCCTTTAATATTGGGCGCAGCCGATATAGCTTTTCCTCGAATAAATAACATGAGATTTTGATTTCTTTTACCCGCGCTAGTAATACTTTTGTCAAGGTCTTTAGTAGAAAGGGGAGCAGGGACCGGGTGAACTGTGTACCCGCCGCTATCCAGAAATATCGCACATGCCGGAAGATCTGTTGATTTTGCTATTTTCTCTCTCCATCTTGCGGGGGTGAGTTCAATTTTAGGGGCAGTGAATTTTATCAGAACTTTAGGAAATTTGCGAGTTTTCGGCATAATTCTNGATCGAATACCCTTATTTGCTTGAGCTGTGTTAATTACTGCAATTCTTTTGTTATTGTCTCTTCCGGTGTTAGCTGGGGCTATCACTATGTTATTGNNNNNNNNNNNNNNNNNN
>ZPLMX194_06_Mastigodiaptomus_reidae_Mexico_BOLDAAC8649
CGGGATAGTGGGGACGGGCTTGAGAATAATTATTCGAATAGAGTTGGGACAGGCTGGGTCTTTAATTGGGGATGATCAAATTTATAACGTGGTAGTCACTGCCCATGCTTTTGTAATGATTTTTTTTATGGTGATGCCTATTTTAATTGGAGGATTTGGAAATTGGCTAGTGCCTTTAATATTGGGCGCAGCCGATATAGCTTTTCCTCGGATAAATAACATGAGATTTTGATTTCTTTTACCCGCGCTAGTAATACTTTTGTCAAGGTCTTTAGTAGAAAGGGGAGCAGGGACCGGGTGAACTGTGTACCCGCCGCTATCCAGAAATATCGCACATGCCGGAAGATCTGTTGATTTTGCTATTTTCTCTCTCCATCTTGCGGGGGTGAGTTCAATTTTAGGGGCAGTGAATTTTATCAGAACTTTAGGAAATTTGCGAGTTTTCGGCATAATTCTTGATCGAATACCCTTATTTGCTTGAGCTGTGTTAATTACTGCAATTCTTTTGTTATTGTCTCTTCCGGTGTTAGCTGGGGCTATCACTATGTTATTGACGGATCGAAATTTAAAT
>ZPLMX196_06_Mastigodiaptomus_reidae_Mexico_BOLDAAC8649
CGGGATAGTGGGGACGGGCTTGAGAATAATTATTCGAATAGAGTTGGGACAGGCTGGGTCTTTAATTGGGGATGATCAAATTTATAACGTGGTAGTCACTGCCCATGCTTTTGTAATGATTTTTTTTATGGTGATGCCTATTTTAATTGGAGGATTTGGAAATTGGCTAGTGCCTTTAATATTGGGCGCAGCCGATATAGCTTTTCCTCGGATAAATAACATGAGATTTTGATTTCTTTTACCCGCGCTAGTAATACTTTTGTCAAGGTCTTTAGTAGAAAGGGGAGCAGGGACCGGGTGAACTGTGTACCCGCCGCTATCCAGAAATATCGCACATGCCGGAAGATCTGTTGATTTTGCTATTTTCTCTCTCCATCTTGCGGGGGTGAGTTCAATTTTAGGGGCAGTGAATTTTATCAGAACTTTAGGAAATTTGCGAGTTTTCGGCATAATTCTGGATCGAATACCCTTATTTGCTTGAGCTGTGTTAATTACTGCAATTCTTTTGTTATTGTCTCTTCCGGTGTTAGCTGGGGCTATCACTATGTTANNNNNNNNNNNNNNNNNNNNN
>ZPLMX197_06_Mastigodiaptomus_siankaanensis_Mexico_
NNNNNNNNNNNNNACCGGGTTAAGAATAATTATTCGGATAGAATTAGGGCAGGCGGGCTCTTTAATTGGGGATGACCAAATTTATAATGTTGTAGTCACCGCTCATGCGTTTGTAATAATTTTTTTTATGGTGATGCCTATTTTAATTGGCGGGTTTGGTAATTGATTAGTGCCGCTAATATTGGGCGCNGCGGATATGGCTTTCCCCCGAATAAACAACATAAGATTTTGATTTTTACTCCCCGCTTTGGTAATACTTTTGTCCAGATCTTTAGTGGAAAGCGGGGCAGGGACAGGGTGAACTGTGTACCCCCCCCTCTCTAGAAATATTGCGCATNCTGGGAGANCAGTTGATTTTGCTATTTTTTCTTTACATCTAGCGGGGGTGAGATCCATCTTAGGGGCCGTTAATTTTATTAGGACGTTGGGGAATTTGCGGGCTTTCGGAATAATTTTAGACCGTATGCCCCTTTTTGCTTGAGCTGTGCNAATTACTGCTATTCTTTTGTTGTTATCTTTACCAGTATTGGCNGGGGCGATTACNATACTTTTGACCGACCGAAACCTAAAT
>ZPLMX210_06_Arctodiaptomus_cf_dorsalis_Mexico_BOLDAAE6394
NNNNNNNNNNNNNNNNNNNNNNNNNNNNNNNNNNNNNNNNNNNNNNNNNNNNNNNNNNNNNNNNNNNGGGGACGACCAAATTTATAATGTAGTAGTAACAGCTCATGCTTTTGTTATAATTTTTTTTATGGTAATGCCTATTTTAATTGGGGGGTTTGGAAACTGGTTGGTGCCTCTGATATTGGGGGCGGCAGATATAGCATTCCCCCGTATAAACAATATAAGATTTTNATTTTTACTGCCCGCTTTAGTAATATTATTATCGAGGTCATTAGTGGAAAGAGGGGCAGGCACAGGATGGACTGTTTATCCTCCTTTATCGAGAAATATCGCACACGCTGGGAGGTCTGTCGATTTTGCAATTTTTTCCTTACATTTAGCGGGNGTTAGGTCAATTTTGGGGGCCGTAAATTTTATTAGGACTTTAGGTAACCTGCGAGCCTTTGGAATAATTTTAGACCGAATGCCTCTTTTTGCTTGAGCAGTTTTAATTACTGCAATTTTATTATTATTGTCCTTGCCAGTTTTAGCGGGGGCAATTACAATGTTGTTGACAGACCGAAACTTAAAC
>ZPLMX212_06_Mastigodiaptomus_alexei_Mexico_BOLDAAF1220
AGGCATGGTTGGAACTGGGTTAAGGATAATTATTCGAATAGAACTGGGTCAGGCTGGGTCTTTAATTGGCGACGATCAAATTTATAATGTAGTTGTCACAGCCCATGCTTTTGTTATAATTTTTTTCATGGTGATGCCTATTTTAATCGGCGGGTTTGGAAATTGGTTAGTCCCTTTAATGTTAGGGGCTGCAGATATGGCATTCCCTCGGATAAATAATATGAGATTTTGATTTTTGCTGCCCGCGTTAGTAATGCTGCTTTCGAGGTCATTAGTGGAAAGAGGAGCGGGGACAGGGTGGACAGTTTATCCCCCGCTTTCTAGGAATATCGCACACGCCGGGAGATCCGTCGATTTCGCTATTTTTTCGCTTCATTTAGCTGGGGTGAGGTCAATTTTAGGTGCCGTTAATTTCATCAGGACTCTGGGGAATTTGCGGGCATTCGGTATAATTCTTGACCGGATACCGTTATTCGCGTGGGCTGTACTAATTACTGCTATTCTTTTGTTATTGTCTCTCCCGGTTTTAGCTGGGGCGATTACTATATTATTGACAGACCGTAACCTAAAT
>ZPLMX233_06_Mastigodiaptomus_patzcuarensis_Mexico_BOLDABZ7048
AGGCATGGTGGGAACTGGCTTAAGAATAATTATTCGGATAGAACTAGGACAAGCGGGCTCCTTAATTGGGGATGATCAAATTTATAATGTTGTAGTAACAGCCCACGCGTTTGTAATAATTTTTTTTATAGTTATGCCTATCTTAATTGGGGGCTTTGGAAATTGATTAGTTCCGTTAATATTGGGTGCAGCAGACATGGCTTTCCCGCGAATAAATAATATGAGATTTTGATTTTTGCTTCCTGCCTTGGTTATGCTCTTATCGAGGTCGTTAGTGGAAAGAGGGGCAGGAACCGGATGAACCGTTTATCCCCCGCTGTCTAGGAACATCGCGCACGCTGGTAGATCTGTTGATTTTGCAATTTTTTCTTTACACTTGGCGGGGGTCAGGTCTATTTTAGGGGCAGTAAATTTTATTAGAACTTTGGGTAATTTACGGGCGTTTGGGATAATTTTAGATCGGATGCCTTTATTTGCTTGAGCTGTGCTTATTACAGCTATTTTACTTCTACTGTCTTTGCCTGTCTTAGCCGGGGCTATTACAATGCTTCTTACTGACCGGAATTTAAAT
>ZPLMX234_06_Mastigodiaptomus_cf_reidae_Mexico_BOLDAAC8649
CGGGATAGTGGGGACGGGCTTGAGAATAATTATTCGAATAGAGTTGGGACAGGCTGGGTCTTTAATTGGGGATGATCAAATTTATAACGTGGTAGTCACTGCCCATGCTTTTGTAATGATTTTTTTTATGGTGATGCCTATTTTAATTGGTGGATTTGGAAATTGGTTAGTGCCTTTAATATTGGGCGCAGCCGATATAGCTTTTCCTCGAATAAATAACATGAGATTCTGATTTCTTTTACCCGCGCTAGTAATACTTTTGTCAAGGTCTTTAGTAGAAAGAGGAGCAGGGACCGGGTGAACTGTGTACCCGCCGCTATCTAGAAATATCGCGCATGCTGGTAGATCCGTTGATTTTGCTATTTTCTCTCTCCATCTTGCGGGGGTGAGTTCAATTTTAGGGGCAGTGAATTTTATTAGAACTTTGGGAAATTTGCGAGTTTTCGGCATAATTCTTGATCGGATGCCTCTATTTGCTTGAGCTGTGTTAATTACTGCAATTCTTTTGTTATTGTCTCTTCCGGTGTTAGCTGGGGCCATCACTATGTTATTGACGGATCGAAATTTAAAT
>ZPLMX243_06_Mastigodiaptomus_reidae_Mexico_BOLDAAC8649
NNNNNNNNNNNNNNNNNNNNNNNNNNNNNNNNNNNNNNNNNNNNNNGGACAGGCTGGGTCTTTAATTGGGGATGATCAAATTTATAACGTGGTAGTCACTGCCCATGCTTTTGTAATGATTTTTTTTATGGTGATGCCTATTTTAATTGGAGGATTTGGAAATTGGCTAGTGCCTTTAATATTGGGCGCAGCCGATATAGCTTTTCCTCGGATAAATAACATGAGATTTTGATTTCTTTTACCCGCGCTAGTAATACTTTTGTCAAGGTCTTTAGTAGAAAGGGGAGCAGGGACCGGGTGAACTGTGTACCCGCCGCTATCCAGAAATATCGCACATGCCGGAAGATCTGTTGATTTTGCTATTTTCTCTCTCCATCTTGCGGGGGTGAGTTCAATTTTAGGGGCAGTGAATTTTATCAGAACTTTAGGAAATTTGCGAGTTTTCGGCATAATTCTTGATCGAATACCCTTATTTGCTTGAGCTGTGTTAATTACTGCAATTCTTTTGTTATTGTCTCTTCCGGTGTTAGCTGGGGCTATCACTATGTTATTGACGGATCGAAATTTAAAT
>ZPLMX247_06_Mastigodiaptomus_cf_reidae_Mexico_BOLDAAC8649
NNNNNNNNNNNNNNNNNNNNNNNNNNNNNNNNNNNNNATAGAGTTGGGACAGGCTGGGTCTTTAATTGGGGATGATCAAATTTATAACGTGGTAGTCACTGCCCATGCTTTTGTAATGATTTTTTTTATGGTGATGCCTATTTTAATTGGTGGATTTGGAAATTGGTTAGTGCCTTTAATATTGGGCGCAGCCGATATAGCTTTTCCTCGAATAAATAACATGAGATTNTGATTTCTTTTACCCGCGCTAGTAATACTTTTGTCAAGGTCTTTAGTAGAAAGAGGAGCAGGGACCGGGTGAACTGTGTACCCGCCGCTATCTAGAAATATCGCGCATGCNGGNAGATCCGTTGATTTTGCTATTTTCTCTCTCCATCTTGCGGGGGTGAGTTCAATTTTAGGGGCAGTGAATTTTATTAGAACTTTGGGAAATTTGCGAGTTTTCGGCATAATTCTTGATCGGATGCCTCTATTTGCTTGAGCTGTGTTAATTACTGCAATTCTTTTGTTATTGTCTCTTCCGGTGTTAGCTGGGGCCATCACTATGTTATTGACGGATCGAAATTTAAAT
>ZPLMX248_06_Mastigodiaptomus_albuquerquensis_Mexico_BOLDAAC4390
NNNNNNNNNNGGAACTGGCTTAAGGATAATTATTCGGATAGAGCTAGGACAGGCGGGCTCCTTAATCGGAGACGACCAAATTTATAATGTTGTAGTAACAGCCCACGCNTTTGTAATAATTTTTTTTATAGTTATACCTATCTTAATTGGGGGATTCGGAAATTGGCTAGTCCCTTTAATATTGGGGGCAGCAGATATAGCCTTCCCGCGAATAAATAATATAAGATTTTGGTTTTTGCTCCCTGCTTTGGTTATGCTTCTGTCGAGGTCGTTAGTGGAAAGAGGGGCAGGAACCGGGTGAACCGTGTATCCTCCGTTATCTAGGAACATCGCGCACGCTGGCAGGTCTGTTGATTTTGCAATTTTTTCTTTGCACTTGGCAGGGGTCAGGTCTATTTTGGGGGCAGTAAACTTTATTAGAACATTGGGTAATTTACGAGCGTTTGGGATAATTTTAGATCGAATGCCCTTGTTTGCTTGAGCTGTGCTTATTACAGCTATTTTGCTTCTTCTGTCTTTACCTGTCTTGGCTGGGGCTATCACAATACTTCTCACTGACCGAAATTTANNN
>ZPLCA005_06_Skistodiaptomus_oregonensis_Canada_
CGGGATAGTCGGCACTGGGTTGAGAATAATTATTCGAATGGAGCTAGGGCAAGCCGGCTCTTTAATCGGCGACGACCAAATTTACAACGTAGTGGTTACTGCCCATGCGTTTATTATAATTTTCTTTATGGTGATGCCAATTTTGATTGGNGGGTTCGGTAATTGGTTAGTACCTCTAATGCTGGGTGCNAGGGANATGGCCTTCCCCCGGATAAATAATATAAGATTTTGATTTTTGATCCCCGCACTAGTGATATTACTTTCTAGGTNGCTTGTAGAGAGCGGNGCAGGAACCGGGTGAACTGTATACCCCCCCCTTTCTAGTAATNTGGCGCACGCGGGCAGGTCTGTCGACTTTGCGATTTTTTCTCTGCATTTAGCTGGTGTTAGGTCTATTTTAGGTGCTGTTAATTTTATTAGAACTCTAGGCAATTTGCGGGTTTTCGGAATAATTTTAGACCGGATGCCCCTGTTCGCGTGATCTGTTTTGATNACAGCAGTTCTTCTTTTGCTTTCCCTNCCTGTTCTCGCGGGGGCAATTACAATACTCTTGACTGACCGTAACTTAAAC
>ZPLMX512_06_Arctodiaptomus_dorsalis_Mexico_BOLDAEM6544
TGGTATGGTAGGCACTGGATTGAGAATGATTATTCGTATAGAGCTAGGTCAAGCAGGTTCTTTAATTGGGGACGACCAAATTTATAATGTAGTAGTAACAGCTCATGCTTTCATTATAATTTTTTTTATGGTAATGCCTATTTTAATTGGAGGGTTTGGAAATTGGTTGGTGCCTCTGATATTGGGGGCGGCAGATATAGCATTCCCCCGTATAAACAATATAAGATTTTGATTTTTACTGCCCGCTTTAGTAATATTATTATCGAGGTCATTAGTGGAAAGGGGGGCAGGCACAGGATGGACTGTTTATCCTCCTTTATCGAGGAATATTGCACATGCTGGAAGGTCTGTTGATTTTGCAATTTTTTCCTTACATTTAGCGGGAGTTAGGTCAATTTTGGGGGCCGTAAATTTTATTAGGACTTTGGGTAACNTGCGAGCCTTCGGAATAATTTTAGACCGAATGCCTCTTTTTGCTTGAGCAGTTTTAATTACTGCGATTTTATTATTATTGTCCTTGCCAGTTTTAGCGGGGGCAATTACAATGTTGTTGACAGACCGAAACTTAAAC
>ZPLMX513_06_Arctodiaptomus_dorsalis_Mexico_BOLDAEM6544
TGGTATGGTAGGCACTGGATTGAGAATGATTATTCGAATAGAGCTAGGNCAAGCAGGTTCTTTAATTGGGGACGACCAAATTTATAATGTAGTAGTAACAGCTCATGCTTTCATTATAATTTTTTTTATGGTAATGCCTATTTTAATTGGAGGGTTTGGAAATTGGTTGGTGCCTCTGATATTGGGGGCGGCAGATATNGCATTCCCCCGTATAAACAATATAAGATTTTGATTTTTACTGCCTGCTTTAGTAATATTATTATCGAGGTCATTAGTGGAAAGGGGGGCAGGCACAGGATGGACTGTTTACCCTCCTTTATCNAGGAATATTGCACATGCTGGAAGGTCTGTTGATTTTGCAATTTTTTCCTTACATTTAGCGGGGGTTAGGTCAATTTTGGGGGCCGTAAATTTTATTAGGACTTTGGGTAACTTGCGAGCCTTCGGAATAATCTTAGACCGAATGCCTCTTTTTGCTTGAGCAGTTTTAATTACTGCGATTTTATTATTATTGTCCTTGCCAGTTTTAGCGGGGGCAATTACAATGTTGTTGACAGACCGAAACTTAAAC
>ZPLMX514_06_Arctodiaptomus_dorsalis_Mexico_BOLDACF0749
TGGTATGGTAGGCACTGGATTGAGAATGATTATTCGTATAGAGCTAGGTCAAGCAGGTTCTTTAATTGGGGACGACCAAATTTATAATGTAGTAGTAACAGCTCATGCTTTCATTATAATTTTTTTTATGGTAATGCCTATTTTAATTGGAGGGTTTGGAAATTGGTTGGTGCCTCTGATATTGGGGGCGGCAGATATAGCATTCCCCCGTATAAACAACATAAGATTTTGATTTTTACTGCCTGCTTTAGTAATATTATTATCGAGGTCATTAGTGGAAAGGGGGGCAGGCACTGGATGGACTGTTTATCCNCCTTTATCGAGGAATATTGCACATGCTGGAAGGTCTGTTGATTTTGCAATTTTTTCCCTACATTTAGCGGGAGTTAGGTCAATTTTGGGGGCCGTAAATTTTATTAGGACTTTGGGTAACTTGCGAGCTTTCGGAATAATTTTAGACCGAATGCCTCTTTTTGCTTGAGCAGTATTAATTACTGCGATTTTATTATTATTGTCCTTGCCAGTTTTAGCGGGGGCAATTACAATGTTGTTGACAGATCGAAACTTAAAC
>ZPLMX517_06_Arctodiaptomus_cf_dorsalis1_Mexico_BOLDAAE6395
TGGTATAGTAGGCACTGGATTGAGAATGATTATTCGTATAGAGTTAGGTCAAGCAGGTTCTTTAATTGGGGACGACCAAATTTATAATGTAGTAGTAACAGCCCATGCTTTTATTATAATTTTTTTTATGGTAATACCTATTTTAATTGGAGGGTTTGGAAACTGGTTGGTGCCTCTAATATTGGGGGCGGCAGATATAGCATTCCCTCGTATAAACAATATAAGATTTTGATTTTTACTGCCCGCTTTAGTAATGTTATTATCGAGGTCATTAGTGGAAAGGGGGGCAGGCACGGGATGGACTGTTTATCCTCCTTTGTCGAGGAATATTGCGCACGCTGGGAGGTCTGTCGATTTTGCAATTTTTTCCTTACATTTAGCGGGGGTTAGGTCAATTTTGGGGGCCGTAAATTTTATTAGGACTTTAGGTAACCTGCGAGCTTTTGGAATAATTTTAGACCGAATGCCTCTTTTTGCTTGAGCAGTTTTAATTACTGCAATTTTATTATTATTGTCCTTGCCAGTTTTAGCGGGGGCAATTACAATGTTGTTGACAGACCGAAACTTAAAC
>ZPLMX518_06_Arctodiaptomus_cf_dorsalis2_Mexico_
TGGTATGGTAGGTACTGGATTGAGAATGATTATTCGTATAGAGCTAGGACAAGCAGGCTCCTTAATTGGGGACGACCAAATTTATAATGTAGTAGTAACAGCTCATGCTTTTATTATAATTTTTTTTATGGTAATGCCTATTTTAATTGGGGGGTTTGGAAACTGGTTGGTGCCTCTGATATTGGGGGCGGCAGATATAGCATTCCCCCGTATAAACAATATAAGATTTTGATTTTTACTGCCCGCTTTAGTAATATTATTATCGAGGTCATTAGTGGAAAGGGGGGCAGGCACAGGATGGACTGTTTATCCTCCTTTGTCGAGGAATATCGCACACGCTGGGAGGTCTGTCGATTTTGCAATTTTTTCCTTACATTTGGCTGGAGTTAGATCAATTTTGGGGGCTGTAAATTTTATTAGGACTTTAGGCAACCTGCGAGCTTTTGGAATAATTTTAGACCGAATGCCTCTTTTTGCTTGAGCAGTTTTANNNNNNNNNNNNNNNNNNNNNNNNNNNNNNNNNNNNNNNNNNNNNNNNNNNNNNNNNNNNNNNNNNNNNNNNNNNNNNNNN
>ZPLMX520_06_Arctodiaptomus_cf_dorsalis_Mexico_BOLDAAE6394
GGGTATGGTAGGCACTGGATTGAGAATGATTATTCGTATAGAGCTAGGTCAAGCAGGTTCTTTAATTGGGGACGACCAAATTTATAATGTAGTAGTAACAGCTCATGCTTTTGTTATAATTTTTTTTATGGTAATGCCTATTTTAATTGGAGGGTTTGGAAACTGGTTGGTGCCTCTGATATTGGGGGCGGCAGATATAGCATTCCCCCGTATAAACAATATAAGATTTTGATTTTTACTGCCCGCTTTAGTAATATTATTATCGAGGTCATTAGTGGAAAGAGGGGCAGGCACAGGATGGACTGTTTATCCTCCTTTNTCGAGAAATATCGCACACGCTGGGAGGTCTGTCGATTTTGCAATTTTTTCCTTACATTTAGCGGGGGTTAGGTCAATTTTGGGGGCCGTAAATTTTATTAGGACTTTAGGTAACCTGCGAGCCTTTGGAATAATTTTAGACCGAATGCCTCTTTTTGCTTGAGCAGTTTTAATTACTGCAATTTTATTATTATTGTCCTTGCCAGTTTTANCGGGGGCAATTACAATGTTGTTGACAGACCGAAACTTAAAC
>ZPLMX524_06_Mastigodiaptomus_albuquerquensis_Mexico_
NNNNNNNNNNNNNNNNNNNNNNNNNNNNATTATTCGGATAGAGCTAGGACAGGCGGGCTCCTTAATCGGAGACGACCAAATTTATAATGTTGTAGTAACAGCCCACGCGTTTGTAATAATTTTTTTTATAGTTATACCTATCTTAATTGGGGGGTTTGGAAATTGGTTAGTCCCTTTAATATTGGGGGCAGCAGATATAGCCTTCCCGCGAATAAATAATATAAGATTTTGATTTTTGCTCCCTGCTTTGGTTATGCTTCTGTCGAGGTCGTTAGTGGAAAGAGGGGCAGGAACCGGGTGAACCGTGTATCCTCCGCTATCTAGGAACATCGCGCACGCTGGCAGGTCTGTTGATTTTGCAATTTTTTCTTTACACTTGGCAGGGGTCAGGTCTATTTTGGGGGCAGTAAACTTTATTAGAACATTGGGTAATTTACGAGCGTTTGGGATAATTTTAGATCGAATGCCCTTGTTTGCTTGAGCTGTGCTTATTACAGCTATTTTGCTTCTTCTGTCTTTGCCTGTCTTGGCTGGGGCTATCACAATACTTCTCACTGACCGAAATTTANNN
>ZPLMX525_06_Mastigodiaptomus_albuquerquensis_Mexico_BOLDAAC4390
NGGCATGGTAGGAACTGGCTTAAGAATAATTATTCGGATAGAGCTAGGACAGGCGGGCTCCTTAATCGGAGACGACCAAATTTATAATGTTGTAGTAACAGCCCACGCGTTTGTAATAATTTTTTTTATAGTTATACCTATCTTAATTGGGGGGTTTGGAAATTGGTTAGTCCCTTTAATATTGGGGGCAGCAGATATAGCCTTCCCGCGAATAAATAATATAAGATTTTGATTTTTGCTCCCTGCTTTGGTTATGCTTCTGTCGAGGTCGTTAGTGGAAAGAGGGGCAGGAACCGGGTGAACCGTGTATCCCCCGCTATCTAGGAACATCGCGCACGCTGGCAGGTCTGTTGATTTTGCAATTTTTTCTTTACACTTGGCAGGGGTCAGGTCTATTTTGGGGGCAGTAAACTTTATTAGAACATTGGGTAATTTACGAGCGTTTGGGATAATTTTAGATCGAATGCCCTTGTTTGCTTGAGCTGTGCTTATTACAGCTATTTTGCTTCTTCTGTCTTTACCTGTCTTGGCTGGGGCTATCACAATACTTCTCACTGACCGAAATTTAAAT
>ZPLMX526_06_Mastigodiaptomus_albuquerquensis_Mexico_BOLDAAC4390
AGGCATGGTAGGAACTGGCTTAAGAATAATTATTCGGATAGAGCTAGGACAGGCGGGCTCCTTAATCGGAGACGACCAAATTTATAATGTTGTAGTAACAGCCCACGCGTTTGTAATAATTTTTTTTATAGTTATACCTATCTTAATTGGGGGGTTTGGAAATTGGTTAGTCCCTTTAATATTGGGGGCAGCAGATATAGCCTTCCCGCGAATAAATAATATAAGGTTTTGATTTTTGCTCCCTGCTTTGGTTATGCTTCTGTCGAGGTCGTTAGTGGAAAGAGGGGCAGGAACCGGGTGAACCGTGTATCCCCCGCTATCTAGGAACATCGCGCACGCTGGCAGGTCTGTTGATTTTGCAATTTTTTCTTTACACTTGGCAGGGGTCAGGTCTATTTTGGGAGCAGTAAACTTTATTAGAACATTGGGTAATTTACGGGCGTTTGGGATAATTTTAGACCGAATGCCCTTGTTTGCTTGAGCTGTGCTTATTACAGCTATTTTGCTTCTTCTGTCTTTACCTGTCTTGGCTGGGGCTATCACAATACTTCTCACTGACCGAAATTTAAAT
>ZPLMX527_06_Mastigodiaptomus_albuquerquensis_Mexico_
NNNNNNNNNNGGAACTGGCTTAAGAATAATTATTCGGATAGAGCTAGGACAGGCGGGCTCCTTAATCGGAGACGACCAAATTTATAATGTTGTAGTAACAGCCCACGCGTTTGTAATAATTTTTTTTATAGTTATACCTATCTTAATTGGGGGGTTTGGAAATTGGTTAGTCCCTTTAATATTGGGGGCAGCAGATATAGCCTTCCCGCGAATAAATAATATAAGGTTTTGATTTTTGCTCCCTGCTTTGGTTATGCTTCTGTCGAGGTCGTTAGTGGAAAGAGGGGCAGGAACCGGGTGAACCGTGTATCCCCCGCTATCTAGGAACATCGCGCACGCTGGCAGGTCTGTTGATTTTGCAATTTTTTCTTTACACTTGGCAGGGGTCAGGTCTATTTTGGGAGCAGTAAACTTTATTAGAACATTGGGTAATTTACGGGCGTTTGGGATAATTTTAGACCGAATGCCCTTGTTTGCTTGAGCTGTGCTTATTACAGCTATTTTGCTTCTTCTGTCTTTACCTGTCTTGGCTGGGGCTATCACAATACTTCTCACTGACCGAAATTTAAAT
>ZPLMX528_06_Mastigodiaptomus_albuquerquensis_Mexico_BOLDAAC4390
AGGCATGGTAGGAACTGGCTTAAGAATAATTATTCGGATAGAGCTAGGACAGGCGGGCTCCTTAATCGGAGACGACCAAATTTATAATGTTGTAGTAACAGCCCACGCGTTTGTAATAATTTTTTTTATAGTTATACCTATCTTAATTGGGGGGTTTGGAAATTGGTTAGTCCCTTTAATATTGGGGGCAGCAGATATAGCCTTCCCGCGAATAAATAATATAAGATTTTGATTTTTGCTCCCTGCTTTGGTTATGCTTCTGTCGAGGTCGTTAGTGGAAAGAGGGGCAGGAACCGGGTGAACCGTGTATCCCCCGCTATCTAGGAACATCGCGCACGCTGGCAGGTCTGTTGATTTTGCAATTTTTTCTTTACACTTGGCAGGGGTCAGGTCTATTTTGGGAGCAGTAAACTTTATTAGAACATTGGGTAATTTACGAGCGTTTGGGATAATTTTAGACCGAATGCCCTTGTTTGCTTGAGCTGTGCTTATTACAGCTATTTTGCTTCTTCTGTCTTTACCTGTCTTGGCTGGGGCTATCACAATACTTCTCACTGACCGAAATTTAAAT
>ZPLMX529_06_Mastigodiaptomus_patzcuarensis_Mexico_BOLDAAC4008
AGGCATGGTAGGAACTGGCTTAAGAATAATTATTCGAATAGAACTAGGACAAGCGGGCTCCTTAATTGGGGATGATCAAATTTATAATGTTGTAGTAACAGCCCACGCGTTTGTAATAATTTTTTTTATAGTTATGCCTATTTTAATTGGAGGTTTCGGAAATTGGTTAGTTCCATTAATATTGGGGGCAGCAGATATGGCTTTCCCGCGAATAAATAATATGAGATTTTGATTTTTGCTTCCTGCCTTGGTTATGCTCTTGTCGAGGTCGTTAGTGGAAAGAGGGGCAGGAACCGGATGAACCGTTTATCCTCCNCTGTCTAGAAACATTGCGCATGCTGGCAGATCTGTTGATTTTGCAATTTTTTCTTTACACTTGGCGGGGGTTAGGTCTATTTTAGGGGCAGTAAATTTTATTAGAACTTTGGGTAATTTACGGGCGTTTGGAATAATTTTAGATCGGATGCCTTTATTTGCTTGAGCNGTACTTATTACAGCTATTTTACTCNTACTGTCTTTGCCTGTCTTAGCCGGGGCTATTACAATGCTTCTNACTGACCGGAATTTAAAT
>ZPLMX530_06_Mastigodiaptomus_patzcuarensis_Mexico_BOLDAAC4008
AGGCATGGTAGGAACTGGCTTAAGAATAATTATTCGAATAGAACTAGGACAAGCGGGCTCATTAATTGGGGATGANCAAATTTATAATGTTGTAGTAACAGCCCACGCGTTTGTAATAATTTTTTTTATAGTTATGCCTATTTTAATTGGAGGTTTCGGAAATTGGTTAGTTCCATTAATATTGGGGGCAGCAGATATGGCTTTCCCGCGAATAAATAATATGAGATTTTGATTTTTGCTTCCTGCTTTGGTTATGCTCTTGTCGAGGTCGTTAGTGGAAAGAGGGGCAGGAACCGGATGAACCGTTTATCCTCCACTGTCTAGAAACATTGCGCATGCTGGCAGATCTGTTGATTTTGCAATTTTTTCTTTACACTTGGCGGGGGTTAGGTCTATTTTAGGGGCAGTAAATTTTATTAGAACTTTGGGTAATTTACGGGCGTTTGGAATAATTTTAGATCGGATGCCTTTATTTGCTTGAGCTGTACTTATTACAGCTATTTTACTCCTACTGTCTTTGCCTGTCTTAGCCGGGGCTATTACAATGCTTCTAACTGACCGGAATTTAAAT
>ZPLMX532_06_Mastigodiaptomus_patzcuarensis_Mexico_BOLDAAC4008
NNNNNNNNNNGGAACTGGCTTAAGAATAATTATTCGAATAGAACTAGGACAAGCGGGCTCCTTAATTGGGGATGATCAAATTTATAATGTTGTAGTAACAGCCCACGCGTTTGTAATAATTTTTTTTATAGTTATGCCTATTTTAATTGGAGGTTTCGGAAATTGGTTAGTTCCATTAATATTGGGGGCAGCAGATATGGCTTTCCCGCGAATAAATAATATGAGATTTTGATTTTTGCTTCCTGCTTTGGTTATGCTCTTGTCGAGGTCGTTAGTGGAAAGAGGGGCAGGAACCGGATGAACCGTTTATCCTCCACTGTCTAGAAACATTGCGCATGCTGGCAGATCTGTTGATTTTGCAATTTTTTCTTTACACTTGGCGGGGGTTAGGTCTATTTTAGGGGCAGTAAATTTTATTAGAACTTTGGGTAATTTACGGGCGTTTGGAATAATTTTAGATCGGATGCCTTTATTTGCTTGAGCTGTACTTATTACAGCTATTTTACTCCTACTGTCTTTGCCTGTCTTAGCCGGGGCTATTACAATGCTTCTAACTGACCGGAATTTAAAT
>ZPLMX533_06_Mastigodiaptomus_patzcuarensis_Mexico_BOLDAAC4008
AGGCATGGTAGGAACTGGCTTAAGAATAATTATTCGAATAGAACTAGGACAAGCGGGCTCNTTAATTGGGGATGATCAAATTTATAATGTTGTAGTAACAGCCCACGCGTTTGTAATAATTTTTTTTATAGTTATGCCTATTTTAATTGGAGGTTTCGGAAATTGGTTAGTTCCATTAATATTGGGGGCAGCAGATATGGCTTTCCCGCGAATAAATAATATGAGATTTTGATTTTTGCTTCCTGCTTTGGTTATGCTCTTGTCGAGGTCGTTAGTGGAAAGAGGGGCAGGAACCGGATGAACCGTTTATCCTCCACTGTCTAGAAACATTGCGCATGCTGGCAGATCTGTTGATTTTGCAATTTTTTCTTTACACTTGGCGGGGGTTAGGTCTATTTTAGGGGCAGTAAATTTTATTAGAACTTTGGGTAATTTACGGGCGTTTGGAATAATTTTAGATCGGATGCCTTTATTTGCTTGAGCTGTACTTATTACAGCTATTTTACTCCTACTGTCTTTGCCTGTCTTAGCCGGGGCTATTACAATGCTTCTAACTGACCGGAATTTAAAT
>ZPLMX536_06_Prionodiaptomus_cf_colombiensis_Mexico_BOLDAAX7991
GGGGATAGTGGGCACAGGCCTCAGAATAATTATTCGGATGGAGCTAGGGCAGGCGGGGTCCCTCATCGGAGACGACCAAATCTATAATGTAGTTGTAACCGCCCATGCTTTTGTAATAATTTTTTTCATGGTGATGCCTATTTTAATCGGCGGCTTTGGAAATTGGTTGGTGCCTCTTATACTAGGGGCGGCAGATATGGCGTTTCCTCGTATAAATAATATGAGATTTTGATTTTTAATCCCAGCTCTTGTGATGCTCCTAACCAGTTCGCTGGTGGAAAGCGGGGCGGGCACAGGGTGGACTGTGTACCCACCTTTATCGAGAAATGTGGCGCATGCTGGGAGCTCGGTGGATTTTGCCATTTTTTCACTACACCTAGCCGGGGTAAGATCAATCTTAGGGGCCGTCAATTTCATTAGTACCCTCGGCAATCTCCGAACTTTCGGTATAATTTTAGACCGAATGCCCCTCTTTGCTTGATCAGTTCTTATCACTGCAATTCTTTTGCTGCTTTCCCTCCCTGTCTTAGCCGGGGCTATCACAATATTGTTAACAGATCGTAACCTAAAC
>ZPLMX538_06_Mastigodiaptomus_albuquerquensis_Mexico_BOLDAAC4388
NNNNNNNGTGGGAACTGGCTTGAGGATAATTATTCGGATAGAGCTAGGACAGGCGGGCTCTTTAATTGGAGACGACCAAATTTATAATGTTGTAGTAACAGCTCACGCGTTTGTAATAATTTTTTTTATAGTTATACCTATCTTAATTGGGGGGTTTGGAAATTGGCTAGTTCCTTTAATATTGGGGGCAGCAGATATGGCTTTCCCGCGAATAAATAATATAAGATTTTGATTTTTGCTCCCTGCTTTGGTTATGCTTTTGTCGAGGTCGTTAGTGGAAAGAGGGGCAGGAACCGGGTGAACCGTGTATCCCCCGCTATCTAGGAACATCGCGCACGCTGGCAGGTCTGTTGATTTTGCAATTTTTTCTTTACATTTGGCAGGGGTCAGGTCTATTTTGGGGGCAGTAAATTTTATTAGAACATTAGGTAATTTACGGGCGTTTGGAATAATTTTAGACCGGATGCCCTTGTTTGCTTGAGCTGTGCTTATTACAGCTATTTTGCTTCTTCTGTCTTTGCCTGTCTTGGCTGGGGCTATTACAATGCTTCTCACTGACCGAAATTTAAAT
>ZPLMX540_06_Mastigodiaptomus_albuquerquensis_Mexico_BOLDAAC4388
AGGCATGGTGGGAACTGGCTTGAGGATAATTATTCGGATAGAGCTAGGACAGGCGGGCTCTTTAATTGGAGACGACCAAATTTATAATGTTGTAGTAACAGCTCACGCGTTTGTAATAATTTTTTTTATAGTTATACCTATCTTAATTGGGGGGTTTGGAAATTGGTTAGTTCCTTTAATATTGGGGGCAGCAGATATGGCTTTCCCGCGAATAAATAATATAAGATTTTGATTTTTGCTCCCTGCTTTGGTTATGCTTTTGTCGAGGTCGTTAGTGGAAAGAGGGGCAGGAACCGGGTGAACCGTATATCCCCCGCTATCTAGGAACATCGCGCACGCTGGCAGGTCTGTTGATTTTGCAATTTTTTCTTTACATTTGGCAGGGGTCAGGTCTATTTTGGGGGCAGTAAATTTTATTAGAACATTAGGTAATTTACGGGCGTTTGGAATAATTTTAGACCGGATGCCCTTGTTTGCTTGAGCTGTGCTTATTACAGCTATTTTGCTTCTTCTGTCTTTGCCTGTCTTGGCTGGGGCTATTACAATGCTTCTCACTGACCGAAATTTAAAT
>ZPLMX545_06_Mastigodiaptomus_cf_reidae_Mexico_BOLDAAC8649
NNNNNNNNNNNNNNNNNNNTTGAGAATAATTATTCGAATAGAGTTGGGACAGGCTGGGTCTTTAATTGGGGATGATCAAATTTATAACGTGGTAGTCACTGCCCATGCTTTTGTAATGATTTTTTTTATGGTGATGCCTATTTTAATTGGTGGATTTGGAAATTGGCTAGTGCCTTTAATATTGGGCGCAGCCGATATAGCTTTCCCTCGAATAAATAACATGAGATTCTGATTTCTTTTACCCGCGCTAGTAATACTTTTGTCAAGGTCTTTAGTAGAAAGAGGAGCAGGGACCGGGTGAACTGTGTACCCGCCGCTATCTAGAAATATCGCGCATGCTGGAAGATCCGTTGATTTTGCTATTTTCTCTCTCCATCTTGCGGGGGTGAGTTCAATTTTAGGGGCAGTGAATTTTATCAGAACTTTAGGAAATTTGCGAGTTTTCGGCATAATTCTTGATCGAATGCCTCTATTTGCTTGAGCTGTGTTAATTACTGCAATTCTTTTGTTATTGTCTCTTCCGGTGTTAGCTGGGGCTATCACTATGTTATTGACGGATCGAAATTTAAAT
>ZPLMX546_06_Mastigodiaptomus_cf_reidae_Mexico_BOLDAAC8649
CGGGATAGTGGGGACGGGCTTGAGAATAATTATTCGAATAGAGTTGGGACAGGCTGGGTCTTTAATTGGGGATGATCAAATTTATAACGTGGTAGTCACTGCCCATGCTTTTGTAATGATTTTTTTTATGGTGATGCCTATTTTAATTGGTGGATTTGGAAATTGGTTAGTGCCTTTAATATTGGGCGCAGCCGATATAGCTTTTCCTCGAATAAATAACATGAGATTCTGATTTCTTTTACCCGCGCTAGTAATACTTTTGTCAAGGTCTTTAGTAGAAAGAGGAGCAGGGACCGGGTGAACTGTGTACCCGCCGCTATCTAGAAATATCGCGCATGCTGGTAGATCCGTTGATTTTGCTATTTTCTCTCTCCATCTTGCGGGGGTGAGTTCAATTTTAGGGGCAGTGAATTTTATTAGAACTTTGGGAAATTTGCGAGTTTTCGGCATAATTCTTGATCGGATGCCTCTATTTGCTTGAGCTGTGTTAATTACTGCAATTCTTTTGTTATTGTCTCTTCCGGTGTTAGCTGGGGCCATCACTATGTTATTGACGGATCGAAATTTAAAT
>ZPLMX547_06_Mastigodiaptomus_reidae_Mexico_BOLDAAC8649
CGGGATAGTGGGGACGGGCTTGAGAATAATTATTCGAATAGAGTTGGGACAGGCTGGGTCTTTAATTGGGGATGATCAAATTTATAACGTGGTAGTCACTGCCCATGCTTTTGTAATGATTTTTTTTATGGTGATGCCTATTTTAATTGGAGGATTTGGAAATTGGCTAGTGCCTTTAATATTGGGCGCAGCCGATATAGCTTTTCCTCGGATAAATAACATGAGATTTTGATTTCTTTTACCCGCGCTAGTAATACTTTTGTCAAGGTCTTTAGTAGAAAGGGGAGCAGGGACCGGGTGAACTGTGTACCCGCCGCTATCCAGAAATATCGCACATGCCGGAAGATCTGTTGATTTTGCTATTTTCTCTCTCCATCTTGCGGGGGTGAGTTCAATTTTAGGGGCAGTGAATTTTATCAGAACTTTAGGAAATTTGCGAGTTTTCGGCATAATTCTTGATCGAATACCCTTATTTGCTTGAGCTGTGTTAATTACTGCAATTCTTTTGTTATTGTCTCTTCCGGTGTTAGCTGGGGCTATCACTATGTTATTGACGGATCGAAATTTAAAT
>ZPLMX548_06_Mastigodiaptomus_reidae_Mexico_BOLDAAC8649
CGGGATAGTGGGGACGGGCTTGAGAATAATTATTCGAATAGAGTTGGGACAGGCTGGGTCTTTAATTGGGGATGATCAAATTTATAACGTGGTAGTCACTGCCCATGCTTTTGTAATGATTTTTTTTATGGTGATGCCTATTTTAATTGGAGGATTTGGAAATTGGCTAGTGCCTTTAATATTGGGCGCAGCCGATATAGCTTTTCCTCGGATAAATAACATGAGATTTTGATTTCTTTTACCCGCGCTAGTAATACTTTTGTCAAGGTCTTTAGTAGAAAGGGGAGCAGGGACCGGGTGAACTGTGTACCCGCCGCTATCCAGAAATATCGCACATGCCGGAAGATCTGTTGATTTTGCTATTTTCTCTCTCCATCTTGCGGGGGTGAGTTCAATTTTAGGGGCAGTGAATTTTATCAGAACTTTAGGAAATTTGCGAGTTTTCGGCATAATTCTTGATCGAATACCCTTATTTGCTTGAGCTGTGTTAATTACTGCAATTCTTTTGTTATTGTCTCTTCCGGTGTTAGCTGGGGCTATCACTATGTTATTGACGGATCGAAATTTAAAT
>ZPLMX549_06_Mastigodiaptomus_reidae_Mexico_BOLDAAC8649
CGGGATAGTGGGGACGGGCTTGAGAATAATTATTCGAATAGAGTTGGGACAGGCTGGGTCTTTAATTGGGGATGATCAAATTTATAACGTGGTAGTCACTGCCCATGCTTTTGTAATGATTTTTTTTATGGTGATGCCTATTTTAATTGGAGGATTTGGAAATTGGCTAGTGCCTTTAATATTGGGCGCAGCCGATATAGCTTTTCCTCGGATAAATAACATGAGATTTTGATTTCTTTTACCCGCGCTAGTAATACTTTTGTCAAGGTCTTTAGTAGAAAGGGGAGCAGGGACCGGGTGAACTGTGTACCCGCCGCTATCCAGAAATATCGCACATGCCGGAAGATCTGTTGATTTTGCTATTTTCTCTCTCCATCTTGCGGGGGTGAGTTCAATTTTAGGGGCAGTGAATTTTATCAGAACTTTAGGAAATTTGCGAGTTTTCGGCATAATTCTTGATCGAATACCCTTATTTGCTTGAGCTGTGTTAATTACTGCAATTCTTTTGTTATTGTCTCTTCCGGTGTTAGCTGGGGCTATCACTATGTTATTGACGGATTGAAATTTAAAT
>ZPLMX550_06_Mastigodiaptomus_cf_reidae_Mexico_BOLDAAC8649
NNNNNNNNNNNNNNNNNNNNNNNNNNNNNNNNNNNNNNNNGAGTTGGGACAGGCTGGGTCTTTAATTGGGGATGATCAAATTTATAACGTGGTAGTCACTGCCCATGCTTTTGTAATGATTTTTTTTATGGTGATGCCTATTTTAATTGGTGGATTTGGAAATTGGCTAGTGCCTTTAATATTGGGCGCAGCCGATATAGCTTTCCCTCGAATAAATAACATGAGATTCTGATTTCTTTTACCCGCACTAGTAATACTTTTGTCAAGGTCTTTAGTAGAAAGAGGAGCAGGGACCGGGTGAACTGTGTACCCGCCGCTATCTAGAAATATCGCGCATGCTGGAAGATCCGTTGATTTTGCTATTTTCTCTCTCCATCTTGCGGGGGTGAGTTCAATTTTAGGGGCAGTGAATTTTATTAGAACTTTAGGAAATTTGCGAGTTTTCGGCATAATTCTTGATCGAATGCCCCTATTTGCTTGAGCTGTGTTAATTACTGCAATTCTTTTGTTATTGTCTCTTCCGGTGTTAGCTGGGGCTATCACTATGTTATTGACGGATCGAAATTTAAAT
>ZPLMX551_06_Mastigodiaptomus_cf_reidae_Mexico_BOLDAAC8649
TGGGATAGTGGGGACGGGCTTGAGAATAATTATTCGAATAGAGTTGGGACAGGCTGGGTCTTTAATTGGGGATGATCAAATTTATAACGTGGTAGTCACTGCCCATGCTTTTGTAATGATTTTTTTTATGGTGATGCCTATTTTAATTGGTGGATTTGGAAATTGGCTAGTGCCTTTAATATTGGGCGCAGCCGATATAGCTTTCCCTCGAATAAATAACATGAGATTCTGATTTCTTTTACCCGCACTAGTAATACTTTTGTCAAGGTCTTTAGTAGAAAGAGGAGCAGGGACCGGGTGAACTGTGTACCCGCCGCTATCTAGAAATATCGCGCATGCTGGAAGATCCGTTGATTTTGCTATTTTCTCTCTCCATCTTGCGGGGGTGAGTTCAATTTTAGGGGCAGTGAATTTTATTAGAACTTTAGGAAATTTGCGAGTTTTCGGCATAATTCTTGATCGAATGCCCCTATTTGCTTGAGCTGTGTTAATTACTGCAATTCTTTTGTTATTGTCTCTTCCGGTGTTAGCTGGGGCTATCACTATGTTATTGACGGATCGAAATTTAAAT
>ZPLMX552_06_Mastigodiaptomus_reidae_Mexico_BOLDAAC8649
CGGGATAGTGGGGACGGGCTTGAGAATAATTATTCGAATAGAGTTGGGACAGGCTGGGTCTTTAATTGGGGATGATCAAATTTATAACGTGGTAGTCACTGCCCATGCTTTTGTAATGATTTTTTTTATGGTGATGCCTATTTTAATTGGAGGATTTGGAAATTGGCTAGTGCCTTTAATATTGGGCGCAGCCGATATAGCTTTTCCTCGGATAAATAACATGAGATTTTGATTTCTTTTACCCGCGCTAGTAATACTTTTGTCAAGGTCTTTAGTAGAAAGGGGAGCAGGGACCGGGTGAACTGTGTACCCGCCGCTATCCAGAAATATCGCACATGCCGGAAGATCTGTTGATTTTGCTATTTTCTCTCTCCATCTTGCGGGGGTGAGTTCAATTTTAGGGGCAGTGAATTTTATCAGAACTTTAGGAAATTTGCGAGTTTTCGGCATAATTCTTGATCGAATACCCTTATTTGCTTGAGCTGTGTTAATTACTGCAATTCTTTTGTTATTGTCTCTTCCGGTGTTAGCTGGGGCTATCACTATGTTATTGACGGATCGAAATTTAAAT
>ZPLMX553_06_Mastigodiaptomus_reidae_Mexico_BOLDAAC8649
CGGGATAGTGGGGACGGGCTTGAGAATAATTATTCGAATAGAGTTGGGACAGGCTGGGTCTTTAATTGGGGATGATCAAATTTATAACGTGGTAGTCACTGCCCATGCTTTTGTAATGATTTTTTTTATGGTGATGCCTATTTTAATTGGAGGATTTGGAAATTGGCTAGTGCCTTTAATATTGGGCGCAGCCGATATAGCTTTTCCTCGAATAAATAACATGAGATTTTGATTTCTTTTACCCGCGCTAGTAATACTTTTGTCAAGGTCTTTAGTAGAAAGGGGAGCAGGGACCGGGTGAACTGTGTACCCGCCGCTATCCAGAAATATCGCACATGCCGGAAGATCTGTTGATTTTGCTATTTTCTCTCTCCATCTTGCGGGGGTGAGTTCAATTTTAGGGGCAGTGAATTTTATCAGAACTTTAGGAAATTTGCGAGTTTTCGGCATAATTCTTGATCGAATACCCTTATTTGCTTGAGCTGTGTTAATTACTGCAATTCTTTTGTTATTGTCTCTTCCGGTGTTAGCTGGGGCTATCACTATGTTATTGACGGATCGAAATTTAAAT
>ZPLMX554_06_Mastigodiaptomus_siankaanensis_Mexico_BOLDAAF1222
CGGGATGGTCGGGACAGGGCTAAGAATAATTATTCGGATAGAATTAGGGCAGGCGGGGTCTTTAATTGGGGATGACCAAATTTATAATGTTGTAGTCACTGCTCATGCGTTTGTAATAATTTTTTTTATGGTGATGCCTATTTTAATTGGCGGGTTTGGTAATTGATTAGTGCCGCTAATATTGGGCGCTGCGGATATGGCTTTCCCCCGAATAAACAACATAAGATTTTGATTTTTACTCCCCGCTTTGGTAATACTTTTGTCCAGATCTTTAGTGGAAAGCGGGGCAGGGACAGGGTGAACTGTGTACCCCCCCCTCTCTAGAAATATCGCGCATGCTGGGAGATCGGTTGATTTTGCTATTTTTTCTTTACATCTGGCGGGGGTAAGATCCATCTTAGGGGCCGTTAATTTTATTAGGACGTTGGGGAATTTGCGGGCTTTCGGAATAATTTTAGACCGTATGCCCCTTTTTGCTTGAGCTGTGTTAATTACTGCTATTCTTTTGTTGTTATCTTTACCAGTATTGGCGGGGGCGATTACTATACTTTTGACCGACCGAAACCTAAAT
>ZPLMX555_06_Mastigodiaptomus_siankaanensis_Mexico_BOLDAAF1222
NNNNNNNNNNNNNNNNNNNNNNAGAATAATTATTCGGATAGAATTAGGGCAGGCGGGCTCTTTAATTGGGGATGACCAAATTTATAATGTTGTAGTCACTGCTCATGCGTTTGTAATAATTTTTTTTATGGTGATGCCTATTTTAATTGGCGGGTTTGGTAATTGATTAGTGCCGCTAATATTGGGCGCTGCGGATATGGCTTTCCCCCGAATAAACAACATAAGATTTTGATTTTTACTCCCCGCTTTGGTAATACTTTTGTCCAGATCTTTAGTGGAAAGCGGGGCAGGGACAGGGTGAACTGTGTACCCCCCCCTCTCTAGAAATATTGCGCATGCTGGGAGATCAGTTGATTTTGCTATTTTTTCTTTACATCTAGCGGGGGTGAGATCCATCTTAGGGGCCGTTAATTTTATTAGGACGTTGGGGAATTTGCGGGCTTTCGGAATAATTTTAGACCGTATGCCCCTTTTTGCTTGAGCTGTGCTAATTACTGCTATTCTTTTGTTGTTATCTTTACCAGTATTGGCGGGGGCGATTACTATACTTTTGACCGACCGAAACCTAAAT
>ZPLMX556_06_Mastigodiaptomus_cf_reidae_Mexico_BOLDAAC8649
TGGGATAGTGGGGACGGGCTTGAGAATAATTATTCGAATAGAGTTGGGACAGGCTGGGTCTTTAATTGGGGATGATCAAATTTATAACGTGGTAGTCACTGCCCATGCTTTTGTAATGATTTTTTTTATGGTGATGCCTATTTTAATTGGTGGATTTGGAAATTGGCTAGTGCCTTTAATATTGGGCGCAGCCGATATAGCTTTCCCTCGAATAAATAACATGAGATTCTGATTTCTTTTACCCGCACTAGTAATACTTTTGTCAAGGTCTTTAGTAGAAAGAGGAGCAGGGACCGGGTGAACTGTGTACCCGCCGCTATCTAGAAATATCGCGCATGCTGGAAGATCCGTTGATTTTGCTATTTTCTCTCTCCATCTTGCGGGGGTGAGTTCAATTTTAGGGGCAGTGAATTTTATTAGAACTTTAGGAAATTTGCGAGTTTTCGGCATAATTCTTGATCGAATGCCCCTATTTGCTTGAGCTGTGTTAATTACTGCAATTCTTTTGTTATTGTCTCTTCCGGTGTTAGCTGGGGCTATCACTATGTTATTGACGGATCGAAATTTAAAT
>ZPLMX558_06_Mastigodiaptomus_alexei_Mexico_BOLDAAF1220
AGGCATGGTTGGAACTGGGTTAAGGATAATTATTCGAATAGAACTGGGTCAGGCTGGGTCTTTAATTGGCGACGATCAAATTTATAATGTAGTTGTCACAGCCCATGCTTTTGTTATAATTTTTTTCATGGTGATGCCTATTTTAATCGGCGGGTTTGGAAATTGGTTAGTCCCTTTAATGTTAGGGGCTGCAGATATGGCATTCCCTCGGATAAATAATATGAGATTTTGATTTTTGCTGCCCGCGTTAGTAATGCTGCTTTCGAGGTCATTAGTGGAAAGAGGAGCGGGGACAGGGTGGACAGTTTATCCCCCGCTTTCTAGGAATATCGCACACGCCGGGAGATCCGTCGATTTCGCTATTTTTTCGCTTCATTTAGCTGGGGTGAGGTCAATTTTAGGTGCCGTTAATTTCATCAGGACTCTGGGGAATTTGCGGGCATTCGGTATAATTCTTGACCGGATACCGTTATTCGCGTGGGCTGTACTAATTACTGCTATTCTTTTGTTATTGTCTCTCCCGGTTTTAGCTGGGGCGATTACTATATTATTGACAGACCGTAACCTAAAT
>ZPLMX561_06_Mastigodiaptomus_alexei_Mexico_BOLDAAF1220
AGGCATGGTTGGAACTGGGTTAAGGATAATTATTCGAATAGAACTGGGTCAGGCTGGGTCTTTAATTGGCGATGATCAAATTTATAATGTAGTTGTCACAGCCCATGCTTTTGTTATAATTTTTTTCATGGTGATGCCTATTTTAATCGGCGGGTTTGGAAATTGGTTAGTCCCTTTAATGTTAGGGGCTGCAGATATGGCATTCCCTCGGATAAATAATATGAGATTTTGATTTTTGCTGCCCGCGTTAGTAATGCTGCTTTCGAGGTCATTAGTGGAAAGAGGGGCGGGGACAGGGTGGACAGTTTATCCCCCGCTTTCTAGGAATATCGCACACGCCGGGAGATCCGTCGATTTCGCTATTTTTTCGCTTCATTTAGCTGGGGTGAGGTCAATTTTAGGTGCCGTTAATTTCATCAGGACTCTGGGGAATTTGCGGGCATTCGGTATAATTCTTGACCGAATACCGTTATTCGCGTGGGCTGTACTAATTACTGCTATTCTTTTGTTATTGTCTCTTCCGGTTTTAGCTGGGGCGATTACTATATTATTGACAGACCGTAACCTAAAT
>ZPLMX562_06_Mastigodiaptomus_patzcuarensis_Mexico_BOLDAAC4008
AGGCATGGTAGGAACTGGCTTAAGAATAATTATTCGAATAGAACTAGGACAAGCGGGCTCATTAATTGGGGATGACCAAATTTATAATGTTGTAGTAACAGCCCACGCGTTTGTAATAATTTTTTTTATAGTTATGCCTATTTTAATTGGAGGTTTTGGAAATTGGTTAGTTCCATTAATATTGGGGGCAGCAGATATGGCTTTTCCGCGAATAAATAATATGAGATTTTGATTTTTGCTTCCTGCTTTGGTTATGCTCTTGTCGAGGTCGTTAGTGGAAAGAGGGGCAGGAACCGGATGAACCGTTTACCCCCCACTGTCTAGAAACATTGCGCATGCTGGCAGATCTGTTGATTTTGCAATTTTTTCTTTACACTTGGCGGGGGTTAGGTCTATTTTAGGGGCAGTAAATTTTATTAGAACTTTGGGTAATTTACGGGCGTTTGGAATAATTTTAGATCGGATGCCTTTATTTGCTTGAGCTGTACTTATTACAGCTATTTTACTCCTACTGTCTTTGCCTGTTTTAGCCGGGGCTATTACAATGCTTCTTACTGACCGGAATTTAAAT
>ZPLMX563_06_Mastigodiaptomus_montezumae_Mexico_BOLDAAD9211
CGGGATGGTCGGGACAGGCCTTAGAATAATTATTCGGATAGAGTTGGGGCAGGCGGGGTCATTAATTGGGGACGACCAAATTTATAATGTGGTTGTAACTGCTCATGCGTTTGTTATAATTTTTTTCATAGTTATGCCTATTTTAATCGGCGGGTTCGGAAACTGGTTAGTGCCTTTAATGCTCGGCGCGGCGGACATGGCTTTCCCTCGAATAAATAATATAAGATTTTGATTTTTACTCCCCGCCTTAGTGATGTTGCTTTCAAGATCCTTGGTAGAAAGGGGGGCAGGGACAGGTTGGACGGTTTACCCGCCCCTCTCAAGAAATATCGCACATGCTGGGAGGTCTGTGGATTTTGCCATCTTTTCATTACATTTAGCCGGGGTGAGATCTATTTTGGGGGCAGTGAATTTTATCAGAACCCTCGGGAATTTGCGGGTGTTTGGAATAATTTTAGACCGTATACCACTTTTTGCCTGAGCCGTGTTAATTACGGCTATCTTGCTATTGTTATCTTTACCTGTTTTAGCGGGTGCTATCACAATACTTCTCACCGACCGGAATCTAAAT
>ZPLMX564_06_Mastigodiaptomus_montezumae_Mexico_BOLDAAD9211
CGGGATGGTCGGGACAGGCCTTAGAATAATTATTCGGATAGAGTTGGGGCAGGCGGGGTCATTAATTGGGGACGACCAAATTTATAATGTGGTTGTAACTGCTCATGCGTTTGTTATAATTTTTTTCATAGTTATGCCTATTTTAATCGGCGGGTTCGGAAACTGGTTAGTGCCTTTAATGCTCGGCGCGGCGGACATGGCTTTCCCTCGAATAAATAATATAAGATTTTGATTTTTACTCCCCGCCTTAGTGATGTTGCTTTCAAGATCCTTGGTAGAAAGGGGGGCAGGGACAGGTTGGACGGTTTACCCGCCCCTCTCAAGAAATACCGCACATGCTGGGAGGTCTGTGGATTTTGCCATCTTTTCATTACATTTAGCCGGGGTGAGATCTATTTTGGGGGCAGTGAATTTTATCAGAACCCTCGGGAATTTGCGGGTGTTTGGAATAATTTTAGACCGTATACCACTTTTTGCCTGAGCCGTGTTAATTACGGCTATCTTGCTATTGTTATCTTTACCTGTTTTAGCGGGTGCTATCACAATACTTCTCACCGACCGGAATCTAAAT
>ZPLMX565_06_Mastigodiaptomus_montezumae_Mexico_BOLDAAD9211
CGGGATGGTCGGGACAGGCCTTAGAATAATTATTCGGATAGAGTTGGGGCAGGCGGGGTCATTAATTGGGGACGACCAAATTTATAATGTGGTTGTAACTGCTCATGCGTTTGTTATAATTTTTTTCATAGTTATGCCTATTTTAATCGGCGGGTTCGGAAACTGGTTAGTGCCTTTAATGCTCGGCGCGGCGGACATGGCTTTCCCTCGAATAAATAATATAAGATTTTGATTTTTACTCCCCGCCTTAGTGATGTTGCTTTCAAGATCCTTGGTAGAAAGGGGGGCAGGGACAGGTTGGACGGTTTACCCGCCCCTCTCAAGAAATATCGCACATGCTGGGAGGTCTGTGGATTTTGCCATCTTTTCATTACATTTAGCCGGGGTGAGATCTATTTTGGGGGCAGTGAATTTTATCAGAACCCTCGGGAATTTGCGGGTGTTTGGAATAATTTTAGACCGTATACCACTTTTTGCCTGAGCCGTGTTAATTACGGCTATCTTGCTATTGTTATCTTTACCTGTTTTAGCGGGTGCTATCACAATACTTCTCACCGACCGGAATCTAAAT
>ZPLMX566_06_Prionodiaptomus_colombiensis_Mexico_BOLDAAD0295
GGGAATGGTCGGGACAGGCCTCAGGATAATTATCCGGATGGAGCTAGGGCAGGCGGGCTCTCTTATCGGGGATGACCAAATCTATAATGTGGTGGTAACNGCACATGCTTTTGTGATAATTTTCTTCATAGTTATGCCTATTTTAATCGGGGGGTTCGGAAATTGGCTAGTCCCCCTTATGCTCGGGGCTGCAGATATGGCTTTCCCACGAATAAATAATATAAGATTTTGATTTTTAATCCCAGCTTTGGTAATGCTTTTAACCAGTTCTTTGGTGGAAAGAGGGGCTGGAACTGGATGAACAGTTTATCCCCCTTTGTCCAGAAACGTCGCGCATGCTGGAAGCTCGGTAGATTTTGCTATTTTTTCGCTTCATCTGGCTGGGGTTAGCTCTATTTTAGGTGCTGTTAATTTCATTAGGACCTTAGGGAATCTACGAACCTTCGGGATGATTCTAGATCGTATGCCCCTTTTTGCCTGATCCGTTTTAATCACCGCTATTTTATTATTATNATCTCTACCCGTATTGGCGGGGGCAATTACAATAGTGTTAACAGACCGAAACTTAAAC
>ZPLMX567_06_Prionodiaptomus_colombiensis_Mexico_BOLDAAD0295
GGGAATGGTCGGGACAGGCCTCAGGATAATTATCCGGATGGAGCTAGGGCAGGCGGGCTCTCTTATCGGGGATGACCAAATCTATAATGTGGTGGTAACGGCACATGCTTTTGTGATAATTTTCTTCATAGTTATGCCTATTTTAATCGGGGGGTTCGGAAATTGGCTAGTCCCCCTTATGCTCGGGGCTGCAGATATGGCTTTCCCACGAATAAATAATATAAGATTTTGATTTTTAATCCCAGCTTTGGTAATGCTTTTAACCAGTTCTTTGGTGGAAAGAGGGGCTGGAACTGGATGAACAGTTTATCCCCCTTTGTCCAGAAACGTCGCGCATGCTGGAAGCTCGGTAGATTTTGCTATTTTTTCGCTTCATCTGGCTGGGGTTAGCTCTATTTTAGGTGCTGTTAATTTCATTAGGACCTTAGGGAATCTACGAACCTTCGGGATGATTCTAGATCGTATGCCCCTTTTTGCCTGATCCGTTTTAATCACCGCTATTTTATTATTATTATCTCTACCCGTATTGGCGGGGGCAATTACAATATTGTTAACAGACCGAAACTTAAAC
>ZPLMX568_06_Prionodiaptomus_colombiensis_Mexico_BOLDAAD0295
GGGAATGGTCGGGACAGGCCTCAGGATAATTATCCGGATGGAGCTAGGGCAGGCGGGCTCTCTTATCGGGGATGACCAAATCTATAATGTGGTGGTAACGGCACATGCTTTTGTGATAATTTTCTTCATAGTTATGCCTATTTTAATCGGGGGGTTCGGAAATTGGCTAGTCCCCCTTATGCTCGGGGCTGCAGATATGGCTTTCCCACGAATAAATAATATAAGATTTTGATTTTTAATCCCAGCTTTGGTAATGCTTTTAACCAGTTCTTTGGTGGAAAGAGGGGCTGGAACTGGATGAACAGTTTATCCCCCTTTGTCCAGAAACGTCGCGCATGCTGGAAGCTCGGTAGATTTTGCTATTTTTTCGCTTCATCTGGCTGGGGTTAGCTCTATTTTAGGTGCTGTTAATTTCATTAGGACCTTAGGGAATCTACGAACCTTCGGGATGATTCTAGATCGTATGCCCCTTTTTGCCTGATCCGTTTTAATCACCGCTATTTTATTATTATTATCTCTACCCGTATTGGCGGGGGCAATTACAATATTGTTAACAGACCGAAACTTAAAC
>GLC083_06_Leptodiaptomus_sicilis_Canada_
TGGAATAGTGGGAACAGGNTTGAGGATAATTATTCGTATAGAATTAGGACAAGCTGGTTCACTTATTGGGGACGACCAAATTTATAATGTAGTTGTTACTGCCCATGCATTTATTATAATTTTTTTTATAGTTATACCTATTTTGATTGGGGGGTTTGGTAATTGGTTGGTTCCTCTTATGTTGGGGGCAAGAGATATAGCATTTCCCCGGATAAATAATATAAGCTTTTGATTTTTAGTTCCAGCTTTAGTATTATTATTATCAAGATCNCTAGTAGAAAGAGGGGCGGGAACAGGCTGAACAGTTTATCCTCCACTCTCTAGAAATATTGCTCATGCCGGCAGATCTGTAGATTTTGCTATTTTTTCTCTTCATTTAGCAGGGGTAAGATCTATTTTAGGAGCAGTAAATTTTATTAGTACTTTAGGAAACCTTCGAGCCTTTGGAATAATTTTAGACCGTATACCGTTGTTTGCCTGAGCTGTATTAATCACAGCTGTGCTATTATTACTCTCCTTACCGGTATTGGCTGGAGCAATTACTATGTTGTTAACTGACCGAAATCTTAAT
>GLC202_06_Leptodiaptomus_ashlandi_Canada_
TGGTATGGTGGGTACAGGCTTAAGAATAATTATTCGAATAGAGCTGGGACAGGCCGGCTCGTTAATTGGTGATGACCAAATTTACAATGTAGTAGTAACGGCCCATGCTTTTATTATAATTTTTTTTATAGTTATACCCATCTTAATTGGAGGGTTTGGAAATTGATTGGTGCCATTAATGTTAGGGGCTAGAGATATAGCGTTCCCCCGAATAAATAATATAAGGTTTTGGTTTTTAATCCCCGCACTAGTGATATTGCTATCTAGATCCTTAGTAGAAAGAGGAGCAGGAACAGGGTGAACGGTGTATCCACCCCTTTCAAGAAATATCGCGCATGCTGGGAGATCTGTTGATTTTGCTATTTTTTCTCTCCATTTGGCAGGGGTGAGATCAATTTTAGGGGCAGTAAACTTTATTAGAACTCTAGGCAACCTGCGAGCTTTTGGTATAATTTTAGACCGCATACCCTTGTTTGCGTGGGCCGTATTGATTACTGCAGTTCTTTTACTTCTGTCTTTACCTGTTCTAGCAGGAGCTATCACTATACTTCTCACAGACCGAAACTTAAAC
>GLC203_06_Leptodiaptomus_ashlandi_Canada_
TGGTATGGTGGGTACAGGCTTAAGAATAATTATTCGNATAGAGCTGGGACAGGCCGGCTCGTTAATTGGTGATGACCAAATTTACAATGTAGTAGTAACGGCCCATGCTTTTATTATAATTTTTTTTATAGTTATACCCATCTTAATTGGAGGGTTTGGAAATTGATTGGTGCCATTGATGTTAGGGGCTAGAGATATAGCGTTCCCCCGAATAAATAATATAAGGTTTTGGTTTTTAATCCCCGCACTAGTGATATTGCTATCTAGATCCTTAGTAGAAAGAGGAGCAGGNACAGGGTGAACGGTGTANCCACCCCTNTCAAGAAATATCGCGCATGCTGGAAGATCTGTNGATTTTGCTATTTTTTCTCTCCATTTGGCAGGGGTGAGATCAATTTTAGGGGCAGTAAACTTTATTAGAACTCTAGGCAACCTGCGAGCTTTTGGTATAATTTTAGACCGCATACCCTTGTTTGCGTGGGCCGTATTGATTACTGCAGTTCTTTTACTTCTGTCTTTACCTGTTCTAGCAGGAGCTATCACTATACTTCTCACAGACCGAAACTTAAAC
>GLC208_06_Leptodiaptomus_minutus_Canada_
NNNNNNNNNNGGGACAGGTTTAAGTATAATTATTCGTATAGAGCTGGGGCAGGCAGGGTCTTTGATCGGGGATGATCAAATTTATAACGTAGTGGTTACCGCTCACGCTTTTATTATGATTTTTTTTATGGTTATACCTATTCTAATTGGTGGTTTCGGAAACTGGCTAGTACCTTTGATACTAGGGGAAAGGGACATGGCCTTTCCCCGAATAAATAATATAAGTTTTTGGTTTCTAATTCCTGCTTTAGTATTACTATTATCCAGTTCTTTAGTGGAGAGGGGGGCAGGGACGGGTTGAACTGTGTACCCCCCGCTTTCTAGAAATATTGCTCACGCCGGGAGGTCGGTTGACTTTGCTATTTTCTCTCTCCATCTGGCGGGGGTGAGGTCAATTCTTGGTGCGGTAAATTTTATTAGGACGCTGGGTAATTTACGGGCTTTCGGGATAATTTTAGACCGTATGCCCTTATTTGCATGGGCAGTGTTAATCACGGCTGTGTTGCTATTGCTATCATTACCTGTTTTAGCTGGGGCAATTACCATGCTTCTTACGGATNNNNNNNNNNNN
>GLC209_06_Leptodiaptomus_minutus_Canada_
TGGGATAGTGGGTACAGGTTTAAGTATAATTATTCGTATAGAGCTGGGGCAGGCGGGGTCTTTGATCGGGGATGACCAAATTTACAACGTAGTGGTTACCGCCCACGCCTTTATTATGATTTTTTTTATGGTTATACCTATTTTAATCGGCGGTTTTGGAAACTGGCTGGTGCCTTTGATATTAGGCGCAAGGGACATGGCCTTTCCCCGAATAAATAATATAAGGTTTTGGTTTCTAGTTCCTGCCTTAGTATTACTATTATCCAGTTCTTTAGTAGAGAGGGGAGCAGGGACGGGTTGAACTGTATACCCCCCGCTTTCAAGAAATATCGCGCACGCCGGGAGGTCGGTTGACTTTGCTATTTTCTCTCTCCATCTGGCGGGGGTGAGGTCAATTCTTGGGGCGGTAAATTTTATTAGGACGCTGGGTAATTTACGGGCTTTCGGAATAATTTTAGACCGTATGCCCTTATTTGCCTGGGCAGTGTTAATCACGGCTGTGTTGTTATTGTTATCATTACCTGTTTTAGCCGGAGCAATTACGATGCTTCTTACGGATCGAAATCTAAAC
>GLC210_06_Leptodiaptomus_minutus_Canada_
TGGGATAGTGGGTACAGGTTTAAGTATAATTATTCGTATAGAGCTGGGGCAGGCGGGGTCTTTGATCGGGGATGACCAAATTTACAACGTAGTGGTTACCGCCCACGCCTTTATTATGATTTTTTTTATGGTTATACCTATTTTAATCGGCGGTTTTGGAAACTGGCTGGTGCCTTTGATATTAGGCGCAAGGGACATGGCCTTTCCCCGAATAAATAATATAAGGTTTTGGTTTCTAGTTCCTGCCTTAGTATTACTATTATCCAGTTCTTTAGTAGAGAGGGGAGCAGGGACGGGTTGAACTGTATACCCCCCGCTTTCAAGAAATATCGCGCACGCCGGGAGGTCGGTTGACTTTGCTATTTTCTCTCTCCATCTGGCGGGGGTGAGGTCAATTCTTGGGGCGGTAAATTTTATTAGGACGCTGGGTAATTTACGGGCTTTCGGAATAATTTTAGACCGTATGCCCTTATTTGCCTGGGCAGTGTTAATCACGGCTGTGTTGTTATTGTTATCATTACCTGTTTTAGCCGGAGCAATTACGATGCTTCTTACGGATCGAAATCTAAAC
>GLC211_06_Leptodiaptomus_sicilis_Canada_
NGGAATAGTGGGTACAGGGTTAAGGATAATTATTCGTATAGAATTAGGACAAGCTGGTTCACTTATTGGGGACGACCAAATTTATAATGTAGTTGTTACTGCCCNTGCATTTATTATAATTTTTTTTATAGTTATACCTATTTTGATTGGGGGGTTTGGTAATTGGTTGGTTCCTCTTATGTTAGGGGCAAGAGATATAGCATTTCCACGGATAAATAATATAAGCTTTTGATTTTTAGTTCCAGCTTTAGTATTATTGTTATCAAGATCGCTAGTAGAAAGAGGGGCGGGAACAGGCTGAACAGTTTATCCTCCGCTCTCTAGAAATATTGCCCATGCCGGCAGATCTGTAGATTTTGCTATTTTTTCTCTTCATTTAGCAGGGGTAAGATCTATTTTAGGAGCAGTAAATTTTATTAGTACCTTAGGAAACCTTCGAGCCTTTGGAATAATTTTAGACCGTATACCGTTGTTTGCCTGAGCTGTATTAATCACAGCTGTGCTATTATTACTCTCCTTACCGGTATTGGCTGGAGCAATTACTATGTTGTTAACTGACCGAAATCTTAAT
>GLC212_06_Leptodiaptomus_sicilis_Canada_
TGGAATAGTGGGAACAGGGTTGAGGATAATTATTCGTATAGAATTAGGACAAGCTGGTTCACTTATTGGGGACGACCAAATTTATAATGTAGTTGTTACTGCCCATGCATTTATTATAATTTTTTTTATAGTTATACCTATTTTGATTGGGGGGTTTGGTAATTGGTTGGTTCCTCTTATGTTGGGGGCAAGAGATATAGCATTTCCCCGGATAAATAATATAAGCTTTTGATTTTTAGTTCCAGCTTTAGTATTATTATTATCAAGATCGCTAGTAGAAAGAGGGGCGGGAACAGGCTGAACAGTTTATCCTCCACTCTCTAGAAATATTGCTCATGCCGGCAGATCTGTAGATTTTGCTATTTTTTCTCTTCATTTAGCAGGGGTAAGATCTATTTTAGGAGCAGTAAATTTTATTAGTACTTTAGGAAACCTTCGAGCCTTTGGAATAATTTTAGACCGTATACCGTTGTTTGCCTGAGCTGTATTAATCACAGCTGTGCTATTATTACTCTCCTTACCGGTATTGGCTGGAGCAATTACTATGTTGTTAACTGACCGAAATCTTAAT
>GLC213_06_Leptodiaptomus_siciloides_Canada_
CGGCATAGTAGGAACGGGGCTAAGAATAATTATCCGGATAGAGTTGGGACAAGCAGGATCTTTAATTGGAGATGATCAAATTTATAATGTGGTTGTTACTGCTCATGCTTTTATTATAATTTTTTTTATGGTTATGCCTATTTTAATTGGAGGGTTTGGGAATTGACTAGTACCTTTAATATTGGGGGCTAGGGATATAGCTTTCCCACGAATAAATAATATAAGGTTTTGATTTTTAATTCCTGCTTTAGTAATGCTTTTATCTAGATCGATAGTAGAGAGGGGTGCAGGCACCGGCTGAACCGTTTATCCCCCCCTATCAAGAAATATTGCTCATGCCGGGAGGTCTGTGGATTTTGCTATTTTTTCACTACATTTAGCCGGAGTTAGGTCTATTTTAGGAGCAGTAAACTTTATCAGGACATTAGGTAATTTACGAGTTTTTGGTATAATCCTTGATCGTATGCCTCTATTCGCATGAGCGGTTCTTATCACGGCAGTTTTACTTTTATTATCTTTACCTGTGCTAGCCGGAGCTATTACAATATTACTAACTGACCGAAATCTAAAT
>GLC214_06_Leptodiaptomus_siciloides_Canada_
CGGCATAGTAGGAACGGGGCTAAGAATAATTATCCGGATAGAGTTGGGACAAGCAGGATCTTTAATTGGAGATGATCAAATTTATAATGTGGTTGTTACTGCTCATGCTTTTATTATAATTTTTTTTATGGTTATGCCTATTTTAATTGGAGGGTTTGGGAATTGACTAGTACCTTTAATATTGGGGGCTAGGGATATAGCTTTCCCACGAATAAATAATATAAGGTTTTGATTTTTAATTCCTGCTTTAGTAATGCTTTTATCTAGATCGATAGTAGAGAGGGGTGCAGGCACCGGCTGAACCGTTTATCCCCCCCTATCAAGAAATATTGCTCATGCCGGGAGGTCTGTGGATTTTGCTATTTTTTCACTACATTTAGCCGGAGTTAGGTCTATTTTAGGAGCAGTAAACTTTATCAGGACATTAGGTAATTTACGAGTTTTTGGTATAATCCTTGATCGTATGCCTCTATTCGCATGAGCGGTTCTTATCACGGCAGTTTTACTTTTATTATCTTTACCTGTGCTAGCCGGAGCTATTACAATATTACTAACTGACCGAAATCTAAAT
>GLC215_06_Leptodiaptomus_siciloides_Canada_
CGGCATAGTAGGAACGGGGCTAAGAATAATTATCCGGATAGAGGTGGGACAAGCAGGATCTTTAATTGGAGATGATCAAATTTATAATGTGGTTGTTACTGCTCATGCTTTTATTATAATTTTTTTTATGGTTATGCCTATTTTAATTGGAGGGTTTGGGAATTGACTAGTACCTTTAATATTGGGGGCTAGGGATATAGCTTTCCCACGAATAAATAATATAAGGTTTTGATTTTTAATTCCTGCTTTAGTAATGCTTTTATCTAGATCGATAGTAGAGAGGGGTGCAGGCACCGGCTGAACCGTTTATCCCCCCCTATCAAGAAATATTGCTCATGCCGGGAGGTCTGTGGATTTTGCTATTTTTTCACTACATTTAGCCGGAGTTAGGTCTATTTTAGGAGCAGTAAACTTTATCAGGACATTAGGTAATTTACGAGTTTTTGGTATAATCCTTGATCGTATGCCTCTATTCGCATGAGCGGTTCTTATCACGGCAGTTTTACTTTTATTATCTTTACCTGTGCTAGCCGGAGCTATTACAATATTACTAACTGACCGAAATCTAAAT
>GLC216_06_Leptodiaptomus_siciloides_Canada_
CGGCATAGTAGGAACGGGGCTAAGAATAATTATCCGGATAGAGTTGGGACAAGCAGGATCTTTAATTGGAGATGATCAAATTTATAATGTGGTTGTTACTGCTCATGCTTTTATTATAATTTTTTTTATGGTTATGCCTATTTTAATTGGAGGGTTTGGGAATTGACTAGTACCTTTAATATTGGGGGCTAGGGATATAGCTTTCCCACGAATAAATAATATAAGGTTTTGATTTTTAATTCCTGCTTTAGTAATGCTTTTATCTAGATCGATAGTAGAGAGGGGTGCAGGCACCGGCTGAACCGTTTATCCCCCCCTATCAAGAAATATTGCTCATGCCGGGAGGTCTGTGGATTTTGCTATTTTTTCACTACATTTAGCCGGAGTTAGGTCTATTTTAGGAGCAGTAAACTTTATCAGGACATTAGGTAATTTACGAGTTTTTGGTATAATCCTTGATCGTATGCCTCTATTCGCATGAGCGGTTCTTATCACGGCAGTTTTACTTTTATTATCTTTACCTGTGCTAGCCGGAGCTATTACAATATTACTAACTGACCGAAATCTAAAT
>GLC218_06_Leptodiaptomus_ashlandi_Canada_
TGGTATGGTGGGTACAGGCTTAAGAATAATTATTCGGATAGAGCTGGGACAGGCCGGCTCGTTAATTGGTGATGACCAAATTTACAATGTAGTAGTAACGGCCCATGCTTTTATTATAATTTTTTTTATAGTTATACCCATCTTAATTGGAGGGTTTGGAAATTGATTGGTGCCATTAATGTTAGGGGCTAGAGATATAGCGTTCCCCCGAATAAATAATATAAGGTTTTGGTTTTTAATCCCCGCACTAGTGATATTGCTATCTAGATCCTTAGTAGAAAGAGGAGCAGGAACAGGGTGAACGGTGTANCCACCCCTNTCAAGAAATATCGCGCATGCTGGGAGATCTGTTGATTTTGCTATTTTTTCTCTCCATTTGGCAGGGGTGAGATCAATTTTAGGGGCAGTAAACTTTATTAGAACTCTAGGCAACCTGCGAGCTTTTGGTATAATTTTAGACCGCATACCCTTGTTTGCGTGGGCCGTATTGATTACTGCAGTTCTTTTACTTCTGTCTTTACCTGTTCTAGCAGGAGCTATCACTATACTTCTCACAGACCGAAACTTAAAC
>GLC219_06_Skistodiaptomus_oregonensis_Canada_
NNNNNNNNNNNNNNNNNNNTTAAGAATAATTATTCGGATAGAGCTCGGTCAAGCAGGTTCTTTGATTGGAGATGACCAAATTTATAATGTGGTGGTAACAGCTCATGCTTTTATTATAATTTTTTTTATAGTAATACCAATTCTAATTGGAGGGTTTGGCAATTGATTAGTTCCTTTAATGTTAGGTGCTAGGGATATGGCTTTCCCACGAATAAATAATATAAGATTTTGGTTTCTTATCCCCGCGTTAGTAATACTTCTTTCTAGTTCTTTAGTGGAAAGGGGAGCAGGAACGGGGTGAACAGTGTACCCTCCCTTATCTAGTAATATTGCTCACGCAGGAAGCTCAGTAGATTTTGCTATTTTTTCTTTACATTTAGCCGGAGTCAGGTCAATTTTAGGAGCTGTAAATTTTATTAGGACTTTGGGGAATTTACGAGTTTTTGGAATAATTTTAGATCGAATACCTCTTTTCGCTTGAGCCGTCTTAATTACTGCTGTCTTACTTCTTTTATCACTACCTGTATTAGCTGGAGCTATTACTATGCTTTTAACGGATCGTAATTTAAAC
>GLC221_06_Leptodiaptomus_siciloides_Canada_
NNNNATAGTAGGAACGGGGCTAAGAATAATTATCCGGATAGAGTTGGGACAAGCAGGATCTTTAATTGGAGATGATCAAATTTATAATGTGGTTGTTACTGCTCATGCTTTTATTATAATTTTTTTTATGGTTATGCCTATTTTAATTGGAGGGTTTGGGAATTGACTAGTACCTTTAATATTGGGGGCTAGGGATATAGCTTTCCCACGAATAAATAATATAAGGTTTTGATTTTTAATTCCTGCTTTAGTAATGCTTTTATCTAGATCGATAGTAGAGAGGGGTGCAGGCACCGGCTGAACCGTTTATCCCCCCCTATCAAGAAATATTGCTCATGCCGGGAGGTCTGTGGATTTTGCTATTTTTTCACTACATTTAGCCGGAGTTAGGTCTATTTTAGGAGCAGTAAACTTTATCAGGACATTAGGTAATTTACGAGTTTTTGGTATAATCCTTGATCGTATGCCTCTATTCGCATGAGCGGTTCTTATCACGGCAGTTTTACTTTTATTATCTTTACCTGTGCTAGCCGGAGCTATTACAATATTACTAACTGACCGAAATCTAAAT
>GLC223_06_Skistodiaptomus_oregonensis_Canada_
CGGGATAGTCGGCACTGGGTTGAGAATAATTATTCGAATGGAGCTAGGGCAAGCCGGCTCTTTAATCGGCGACGACCAAATTTACAACGTAGTGGTTACTGCCCATGCGTTTATTATAATTTTTTTTATGGTGATGCCAATTTTGATTGGTGGGTTCGGTAATTGGTTAGTGCCTCTGATGCTGGGCGCGAGGGACATGGCCTTCCCCCGGATAAATAATATAAGATTTTGATTTTTGATCCCCGCACTAGTGATATTACTTTCTAGGTCGCTTGTAGAGAGCGGCGCAGGAACCGGGTGGACTGTATACCCCCCCCTTTCTAGTAATGTCGCGCACGCGGGCAGGTCTGTCGACTTTGCGATTTTTTCTCTGCATTTAGCTGGTGTTAGGTCTATTTTAGGTGCTGTTAATTTTATTAGAACTCTAGGCAATTTGCGGGTTTTCGGAATAATTTTAGACCGTATGCCCCTATTCGCGTGATCTGTTTTGATCACAGCAGTTCTTCTTTTGCTTTCCCTGCCTGTTCTCGCGGGGGCAATTACAATACTCTTGACTGACCGTNNNNNNNNN
>ZPLMX811_06_Aglaodiaptomus_clavipes_Mexico_BOLDACK4648
NNNNNNNNNNNNNNNNNNGTTAAGTATAATTATTCATATAGAGCTGGGGCAGGCTGGGTCACTAATTGGCGATGACCAGATTTANAATGTTGTAGTAACNNNNNNTGCCTTTATTATAATTTTTTTNATGGTTATGCCTATTTTAATTGGGGGGTTTGGTAATTGATTAGTTCCTTTAATATTGGGGGCCGCAGACATGGCTTTCCCCCATATAAATAACATAAGATTTTGATTTTTAATCCCCGCTTTAGTAATATTATTATCTAGGTCTTTGGTTGAAAGAGGAGCTGGGACAGGTTGAACTGTTTACCCCCCACTTTCAAGGAACATTGCCCACGCAGGTAGATCCGTGGACTTCGCCATTTTTTCATTACATTTAGCCAGGGTAAGGTCAATTTTAGGAGCAGTAAATTTTATTAGAACTTANGGCAATCTACGAACTTTTGGGATGATTCTTGACCGTATGCCTTTATTTGCTTGGGCTGTATTAATTACAGCAATTTTATTGCTGCTGTCTCTTCCTGTTTTAGCAGGCGCTATCACAATACTACTAACAGACCGAAACCTCAAT
>ZPLMX814_06_Leptodiaptomus_siciloides_Mexico_BOLDADM0938
AGGTATAGTTGGGACTGGATTGAGAATAATTATTCGTATAGAATTAGGGCAGGCCGGCTCATTAATTGGAGATGATCAGGTTTATAATGTAGTTGTAACGGCCCATGCTTTTATTATAATTTTTTTTATAGTTATACCTATTTTAATTGGGGGATTTGGAAATTGATTAGTACCATTAATATTAGGAGCAAGAGATATAGCTTTCCCTCGAATAAATAATATAAGATTTTGATTTTTAATTCCAGCTCTAGTTATATTATTATCTAGATCTTTAGTAGAGAGTGGGGCAGGAACGGGGTGAACAGTTTATCCTCCATTATCAAGAAATATCGCACATGCAGGCAGATCGGTTGACTTTGCTATTTTTTCACTACATTTGGCAGGGGTTAGGTCAATTTTAGGTGCAGTAAATTTTATTAGGACTTTGGGAAATTTGCGAGCTTTTGGAATAATTCTTGATCGAATACCATTATTTGCATGGGCTGTGCTTATTACTGCAGTTCTATTGTTGCTTTCATTACCTGTTTTAGCAGGAGCGATTACAATACTACTTACAGATCGAAATTTAAAT
>ZPLMX815_06_Leptodiaptomus_siciloides_Mexico_BOLDADM0938
AGGTATAGTTGGGACTGGATTGAGAATAATTATTCGTATAGAATTAGGGCAGGCCGGCTCATTAATTGGAGATGATCAGGTTTACAATGTAGTTGTAACGGCCCATGCTTTTATTATAATTTTTTTTATAGTTATACCTATTTTAATTGGGGGATTTGGAAATTGATTAGTACCATTAATATTAGGAGCAAGAGATATAGCTTTCCCTCGAATAAATAATATAAGATTTTGATTTTTAATTCCAGCTCTAGTTATATTATTATCTAGATCTTTAGTAGAGAGAGGGGCAGGAACGGGGTGAACAGTTTATCCTCCATTATCAAGAAATATCGCACATGCAGGCAGATCGGTTGACTTTGCTATTTTTTCACTACATTTGGCAGGGGTTAGGTCAATTTTAGGTGCAGTAAATTTTATTAGGACTTTGGGAAATTTGCGAGCTTTTGGAATAATTCTTGATCGAATACCATTATTTGCATGGGCTGTGCTTATTACTGCAGTTCTATTGTTGCTTTCATTACCTGTTTTAGCAGGAGCGATTACAATACTACTTACAGATCGAAATTTAAAT
>ZPLMX816_06_Leptodiaptomus_siciloides_Mexico_BOLDADM0938
AGGTATAGTTGGGACTGGATTGAGAATAATTATTCGTATAGAATTAGGGCAGGCCGGCTCATTAATTGGAGATGATCAGGTTTATAATGTAGTTGTAACGGCCCATGCTTTTATTATAATTTTTTTTATAGTTATACCTATTTTAATTGGGGGNTTTGGAAATTGATTAGTACCATTAATATTAGGAGCAAGAGATATAGCTTTCCCTCGAATAAATAATATAAGATTTTGATTTTTAATTCCAGCTCTAGTTATATTATTATCTAGATCTTTAGTAGAGAGTGGGGCAGGAACGGGGTGAACAGTTTATCCTCCATTATCAAGAAATATCGCNCATGCAGGCAGATCGGTTGACTTTGCTATTTTTTCACTACATTTGGCAGGGGTTAGGTCAATTTTAGGTGCAGTAAATTTTATTAGGACTTTGGGAAATTTGCGAGCTTTTGGAATAATTCTTGATCGAATACCATTATTTGCATGGGCTGTGCTTATTACTGCAGTTCTATTGTTGCTTTCATTACCTGTTTTAGCAGGAGCGATTACAATACTACTTACAGATCGAAATTTAAAT
>ZPLMX817_06_Leptodiaptomus_siciloides_Mexico_BOLDADM0938
AGGTATAGTTGGGACTGGATTGAGAATAATTATTCGTATAGAATTAGGGCAGGCCGGCTCATTAATTGGAGATGATCAGGTTTATAATGTAGTTGTAACGGCCCATGCTTTTATTATAATTTTTTTTATAGTTATACCTATTTTAATTGGGGGATTTGGAAATTGATTAGTACCATTAATATTAGGAGCAAGAGATATAGCTTTCCCTCGAATAAATAATATAAGATTTTGATTTTTAATTCCAGCTCTAGTTATATTATTATCTAGATCTTTAGTAGAGAGTGGGGCAGGAACGGGGTGAACAGTTTATCCTCCATTATCAAGAAATATCGCACATGCAGGCAGATCGGTTGACTTTGCTATTTTTTCACTACATTTGGCAGGGGTTAGGTCAATTTTAGGTGCAGTAAATTTTATTAGGACTTTGGGAAATTTGCGAGCTTTTGGAATAATTCTTGATCGAATACCATTATTTGCATGGGCTGTGCTTATTACTGCAGTTCTATTGTTGCTTTCATTACCTGTTTTAGCAGGAGCGATTACAATACTACTTACAGATCGAAATTTAAAT
>ZPLMX818_06_Leptodiaptomus_siciloides_Mexico_BOLDADM0938
AGGTATAGTTGGGACTGGATTGAGAATAATTATTCGTATAGAATTAGGGCAGGCCGGCTCATTAATTGGAGATGATCAGGTTTATAATGTAGTTGTAACGGCCCATGCTTTTATTATAATTTTTTTTATAGTTATACCTATTTTAATTGGGGGATTTGGAAATTGATTAGTACCATTAATATTAGGAGCAAGAGATATAGCTTTCCCTCGAATAAATAATATAAGATTTTGATTTTTAATTCCAGCTCTAGTTATATTATTATCTAGATCTTTAGTAGAGAGTGGGGCAGGAACGGGGTGAACAGTTTATCCTCCATTATCAAGAAATATCGCACATGCAGGCAGATCGGTTGACTTTGCTATTTTTTCACTACATTTGGCAGGGGTTAGGTCAATTTTAGGTGCAGTAAATTTTATTAGGACTTTGGGAAATTTGCGAGCTTTTGGAATAATTCTTGATCGAATACCATTATTTGCATGGGCTGTGCTTATTACTGCAGTTCTATTGTTGCTTTCATTACCTGTTTTAGCAGGAGCGATTACAATACTACTTACAGATCGAAATTTAAAT
>ZPLMX841_06_Aglaodiaptomus_clavipes_Mexico_
TGGGATAGTGGGGACTGGGTTAAGTATAATTATTCGTATAGAGCTGGGGCAGGCTGGGTCACTAATTGGCGATGACCAGATTTATAATGTTGTAGTAACCGCACATGCCTTTATTAAAAATTTTTTTATGGTTATGCCTATTTTAATTGGGGGGTTTGGTAATTGATTAGTTCCTTTAATATTGGGGGCCGCAGACATGGCTTTCCCCCGTATAAATAACATAAGATATTGATTTTTAATCCCCGCTCTAGTAATATTATTATCTAGGTCTTTGGTTGAAAGAGGAGCTGGGACAGGTTGAACTGTTTACCCCCCACTTTCAAGGAACATTGCCCACGCAGGTAGATCCGTGGACTTNNCCATTTTTTCATTACATTTAGCCGGGGTAAGGTCAATTTTAGGAGCAGTAAATTTTATTAGAACTTTAGGCAATCTATGAACTTTTGGGATGATTCTTGACCGTATGCCTTTATTTGCTTGGGCTGTATTAATTACAGCAATTTTATTGCTGCTGTCTCTTCCTGTTTTAGCAGGCGCTATCATAATACTACTAACAGACCGAAACCTCAAT
>ZPLMX863_06_Arctodiaptomus_cf_dorsalis2_Mexico_BOLDAAF4891
TGGTATAGTAGGTACTGGATTAAGAATGATTATTCGTATAGAATTAGGTCAAGCGGGTTCCTTAATTGGGGACGACCAAATTTATAATGTAGTGGTAACGGCGCATGCCTTTATTATGATTTTTTTTATGGTAATGCCTATTTTAATTGGAGGGTTTGGAAACTGGCTGGTGCCTCTGATATTGGGAGCGGCGGATATGGCATTTCCCCGTATAAACAATATAAGATTTTGATTTTTACTACCTGCTTTAGTAATATTGTTATCAAGATCATTAGTGGAAAGGGGGGCAGGCACGGGATGGACTGTTTATCCTCCTTTGTCGAGTAATATTGCACACGCTGGGAGGTCTGTTGACTTTGCAATTTTTTCCTTACATTTGGCCGGGGTTAGGTCAATTTTGGGGGCCGTAAATTTTATTAGAACCTTAGGTAACTTGCGAGCCTTTGGAATAATTTTAGATCGAATGCCTCTTTTTGCTTGAGCAGTTTTAATTACTGCAATTTTATTGTTACTGTCCTTACCAGTTTTAGCGGGGGCAATTACAATGTTGTTGACAGATCGAAACTTAAAC
>ZPLMX865_06_Arctodiaptomus_cf_dorsalis2_Mexico_BOLDAAF4891
TGGTATAGTAGGTACTGGATTAAGAATGATTATTCGTATAGAATTAGGTCAAGCGGGTTCCTTAATTGGGGACGACCAAATTTATAATGTAGTNGTAACGGCGCATGCCTTTATTATGATTTTTTTTATGGTAATGCCTATTTTAATTGGAGGGTTTGGAAACTGGCTGGTGCCTCTGATATTGGGAGCGGCGGATATGGCATTTCCCCGTATAAACAATATAAGATTTTGATTTTTACTACCTGCTTTAGTAATATTGTTATCAAGATCATTAGTGGAAAGGGGGGCAGGCACGGGATGGACTGTTTATCCTCCTTTGTCGAGTAATATTGCACACGCTGGGAGGTCTGTTGACTTTGCAATTTTTTCCTTACATTTGGCCGGGGTTAGGTCAATTTTGGGGGCCGTAAATTTTATTAGAACCTTAGGTAACTTGCGAGCCTTTGGAATAATTTTAGATCGAATGCCTCTTTTTGCTTGAGCAGTTTTAATTACTGCAATTTTATTGTTACTGTCCTTACCAGTTTTAGCGGGGGCAATTACAATGTTGTTGACAGATCGAAACTTAAAC
>ZPLMX866_06_Arctodiaptomus_cf_dorsalis3_Mexico_BOLDAAF4892
TGGTATAGTAGGTACTGGATTAAGAATGATTATTCGTATAGAATTAGGTCAAGCGGGTTCCTTAATTGGGGACGACCAAATTTATAATGTAGTTGTAACAGCGCATGCCTTTATTATAATTTTTTTTATGGTAATGCCTATTTTAATTGGAGGGTTTGGAAACTGGTTGGTGCCTCTGATATTGGGGGCGGCGGATATGGCATTTCCCCGTATAAACAATATAAGATTTTGATTTTTACTNCCCGCTTTAGTAATATTGTTATCAAGGTCATTAGTGGAAAGGGGGGCAGGCACGGGATGGACTGTTTATCCTCCTTTGTCGAGNAATATTGCACACGCTGGGAGGTCTGTTGACTTTGCAATTTTTTCCTTACATTTGGCTGGGGTTAGGTCAATTTTGGGGGCCGTAAATTTTATTAGAACTTTAGGTAACTTGCGAGCCTTTGGAATAATTTTAGACCGAATGCCTCTTTTTGCTTGAGCAGTTTTAATTACTGCAATTTTATTGTTACTGTCCTTGCCAGTTTTAGCGGGGGCAATTACAATGTTGTTGACAGATCGAAACTTAAAC
>ZPLMX908_06_Skistodiaptomus_oregonensis_Canada_BOLDAAG9231
CGGGATAGTCGGCACTGGGTTGAGAATAATTATTCGAATGGAGCTAGGGCAAGCCGGCTCTTTAATCGGCGACGACCAAATTTACAACGTAGTGGTTACTGCCCATGCGTTTATTATAATTTTCTTTATGGTGATGCCAATTTTGATTGGTGGGTTCGGTAATTGGTTAGTACCTCTAATGCTGGGTGCGAGGGACATGGCCTTCCCCCGGATAAATAATATAAGATTTTGATTTTTGATCCCCGCACTAGTGATATTACTTTCTAGGTCGCTTGTAGAGAGCGGCGCAGGAACCGGGTGAACTGTATACCCCCCCCTTTCTAGTAATGTCGCGCACGCGGGCAGGTCTGTCGACTTTGCGATTTTTTCTCTGCATTTAGCTGGTGTTAGGTCTATTTTAGGTGCTGTTAATTTTATTAGAACTCTAGGCAATTTGCGGGTTTTCGGAATAATTTTAGACCGGATGCCCCTGTTCGCGTGATCTGTTTTGATCACAGCAGTTCTTCTTTTGCTTTCCCTGCCTGTTCTCGCGGGGGCAATTACAATACTCTTGACTGACCGTAACTTAAAC
>ZPLMX909_06_Skistodiaptomus_oregonensis_Canada_BOLDAAG9231
CGGGATAGTCGGCACTGGGTTGAGAATAATTATTCGAATGGAGCTAGGGCAAGCCGGCTCTTTAATCGGCGACGACCAAATTTACAACGTAGTGGTTACTGCCCATGCGTTTATTATAATTTTCTTTATGGTGATGCCAATTTTGATTGGTGGGTTCGGTAATTGGTTAGTACCTCTAATGCTGGGTGCGAGGGACATGGCCTTCCCCCGGATAAATAATATAAGATTTTGATTTTTGATCCCCGCACTAGTGATATTACTTTCTAGGTCGCTTGTAGAGAGCGGCGCAGGAACCGGGTGAACTGTATACCCCCCCCTTTCTAGTAATGTCGCGCACGCGGGCAGGTCTGTCGACTTTGCGATTTTTTCTCTGCATTTAGCTGGTGTTAGGTCTATTTTAGGTGCTGTTAATTTTATTAGAACTCTAGGCAATTTGCGGGTTTTCGGAATAATTTTAGACCGGATGCCCCTGTTCGCGTGATCTGTTTTGATCACAGCAGTTCTTCTTTTGCTTTCCCTGCCTGTTCTCGCGGGGGCAATTACAATACTCTTGACTGACCGTAACTTAAAC
>ZPLMX910_06_Skistodiaptomus_oregonensis_Canada_
NNNNNNNNNNNNNNNNNNNNNNNNNNNNNNNATTCGAATGGAGCTAGGGCAAGCCGGCTCTTTATNNGGCGACGACNAAATTTACAACGTANTGGTTACTGCCCATGCGTTTATTATAATTTTCTTTATGGTGATGCCAATTTTGATTGGTGGGTTCGGTAATTGGTTAGTACCTCTAATGCTGGGTGCGAGGGACATGGCCTTCCCCCGGATAAATAATATAAGATTTTGATTTTTGANNNNCNNACTAANNATATTACTTTCTAGGTCGCTTGTAGAGAGCGGCGCAGGAACCGGGTGAACTGTATACCCCCCCCTTTCTAGTAATGTCGCGCACGCGGGCAGGTCTGTCGACTTTGCGATTTTTTCTCTGCATTTAGCTGGTGTTAGGTCTATTTTAGGTGCTGTTAATTTTATTAGAACTCTAGGCAATTTGCGGGTTTTCGGAATAATTTTAGACCGGATGCCCCTGTTCGCGTGATCTGTTTTGATCACAGCAGTTCTTCTTTTGCTTTCCCTGCCTGTTCTCGCGGGGGCAATTACAATACTCTTGACTGACCGTAACTTAAAC
>ZPLMX911_06_Skistodiaptomus_oregonensis_Canada_BOLDAAG9231
CGGGATAGTCGGCACTGGGTTGAGAATAATTATTCGAATGGAGCTAGGGCAAGCCGGCTCTTTAATCGGCGACGACCAAATTTACAACGTAGTGGTTACTGCCCATGCGTTTATTATAATTTTCTTTATGGTGATGCCAATTTTGATTGGTGGGTTTGGTAATTGGTTAGTACCTCTAATGTTGGGTGCGAGGGACATGGCCTTCCCCCGGATAAATAATATAAGATTTTGATTTTTGATCCCCGCACTAGTGATATTACTTTCTAGGTCGCTTGTAGAGAGCGGCGCAGGAACCGGGTGAACTGTATACCCCCCCCTTTCTAGTAATGTCGCGCACGCGGGCAGGTCTGTCGACTTTGCGATTTTTTCTCTGCATTTAGCTGGTGTTAGGTCTATTTTAGGTGCTGTTAATTTTATTAGAACTCTAGGCAATTTGCGGGTTTTCGGAATAATTTTAGACCGGATGCCCCTGTTCGCGTGATCTGTTTTGATCACAGCAGTTCTTCTTTTGCTTTCCCTGCCTGTTCTCGCGGGGGCAATTACAATACTCTTGACTGACCGTAACTTAAAC
>ZPLMX912_06_Skistodiaptomus_oregonensis_Canada_BOLDAAG9231
CGGGATAGTCGGCACTGGGTTGAGAATAATTATTCGGATGGAGCTAGGGCAAGCCGGCTCTTTAATCGGCGACGACCAAATTTACAACGTAGTGGTTACTGCTCATGCGTTTATTATAATTTTCTTTATGGTGATGCCAATTTTGATTGGTGGGTTCGGTAATTGGTTGGTACCTCTAATGCTGGGTGCGAGGGACATGGCCTTCCCCCGGATAAATAACATAAGATTTTGATTTTTGATCCCCGCCCTAGTGATATTACTTTCTAGGTCGCTTGTAGAGAGCGGCGCAGGAACCGGGTGAACTGTATACCCCCCCCTTTCTAGTAATGTCGCGCACGCGGGCAGGTCTGTCGATTTTGCGATTTTTTCTCTGCATTTAGCTGGTGTTAGGTCTATTTTAGGTGCTGTTAATTTTATTAGAACTCTAGGCAATTTGCGGGTTTTCGGAATAATTTTAGACCGGATGCCCCTGTTCGCGTGATCTGTTTTGATCACAGCAGTTCTTCTTTTGCTTTCCCTGCCTGTTCTCGCGGGGGCAATTACAATACTCTTGACTGACCGTAACTTAAAC
>ZPLMX921_06_Leptodiaptomus_novamexicanus_Mexico_BOLDAAB2389
TGGAATGGTAGGAACAGGCCTTAGAATAATTATTCGGATAGAGTTAGGACAAGCTGGATCACTTATTGGAGATGATCAGGTTTATAACGTAGTTGTGACAGCCCATGCGTTTATTATGATTTTTTTTATAGTAATGCCAATTTTAATTGGGGGGTTTGGGAACTGACTGGTACCTTTAATATTAGGGGCTAGTGATATGGCTTTCCCCCGAATAAATAACATAAGATTTTGATTTTTAATCCCCGCTCTTGTTATATTACTATCAAGATCTTTGGTAGAAAGAGGGGCAGGGACAGGGTGGACTGTATATCCACCTCTTTCTAGAAATATCGCGCATGCCGGAAGGTCAGTAGATTTTGCTATTTTTTCTTTACATCTAGCCGGAGTAAGGTCTATTTTAGGGGCGGTAAATTTTATTAGAACTTTAGGCAATTTACGAGCCTTTGGTATAATTCTTGACCGCATACCTTTATTTGCTTGGGCTGTACTAATTACAGCTGTTTTATTATTATTATCCCTTCCTGTTTTAGCTGGGGCCATTACTATGCTGCTAACGGATCGAAACCTAAAT
>ZPLMX922_06_Leptodiaptomus_novamexicanus_Mexico_BOLDAAB2389
TGGAATGGTAGGAACAGGCCTTAGAATAATTATTCGGATAGAGTTAGGACAAGCTGGATCACTTATTGGAGATGATCAGGTTTATAACGTAGTTGTGACAGCCCATGCGTTTATTATGATTTTTTTTATAGTAATGCCAATTTTAATTGGGGGGTTTGGGAACTGACTGGTACCTTTAATATTAGGGGCTAGTGATATGGCTTTCCCCCGAATAAATAACATAAGATTTTGATTTTTAATCCCCGCTCTTGTTATATTACTATCAAGATCTTTGGTAGAAAGAGGGGCAGGGACAGGGTGGACTGTGTATCCACCTCTTTCTAGAAATATCGCGCATGCCGGAAGGTCAGTAGATTTTGCTATTTTTTCTTTACATCTAGCCGGAGTAAGGTCTATTTTAGGGGCGGTAAATTTTATTAGAACTTTAGGCAATTTACGAGCCTTTGGTATAATTCTTGACCGCATACCTTTATTTGCTTGGGCTGTACTAATTACAGCTGTTTTATTATTATTATCCCTTCCTGTTTTAGCTGGGGCCATTACTATGCTGCTAACGGATCGAAACCTAAAT
>ZPLMX924_06_Leptodiaptomus_garciai_Mexico_BOLDAAD0924
TGGAATGGTAGGAACAGGTCTTAGAATAATTATTCGGATAGAGTTAGGGCAAGCTGGATCACTGATCGGAGATGATCAAGTCTATAACGTAGTTGTGACAGCACATGCGTTTATTATGATTTTTTTTATAGTAATACCAATTTTAATTGGGGGGTTTGGGAACTGGTTGGTACCTTTAATATTGGGGGCGAGTGATATGGCTTTCCCTCGAATAAATAACATAAGATTTTGATTTTTAATCCCCGCTCTTGTTATATTATTATCAAGATCCTTGGTAGAAAGAGGGGCAGGGACAGGGTGGACTGTATACCCACCTCTCTCTAGAAATATTGCGCATGCTGGAAGGTCAGTAGATTTTGCTATTTTTTCTTTACATTTAGCTGGGGTAAGGTCTATTTTAGGGGCGGTAAATTTTATTAGAACTTTAGGCAATTTACGAGCCTTTGGTATAATTCTTGACCGCATACCTTTATTTGCTTGGGCCGTATTAATTACGGCCGTTTTACTATTGTTATCCCTTCCTGTTTTAGCTGGGGCCATTACTATGCTGCTAACGGATCGAAATCTAAAT
>ZPLMX925_06_Leptodiaptomus_cf_novamexicanus_Mexico_BOLDAAB2390
TGGAATGGTAGGAACAGGACTTAGAATAATTATTCGAATAGAGTTAGGACAAGCTGGATCACTTATTGGAGACGACCAGGTTTATAACGTAGTTGTGACAGCCCATGCATTTATTATGATTTTTTTTATAGTAATACCAATTTTAATTGGGGGGTTTGGGAATTGATTGGTGCCTTTAATATTGGGGGCAAGTGATATGGCTTTTCCTCGAATAAATAATATAAGATTTTGATTTTTAATCCCCGCTCTTGTTATATTATTATCAAGATCTTTGGTAGAAAGAGGGGCAGGGACAGGGTGGACTGTGTACCCTCCCCTTTCTAGAAATATTGCGCACGCGGGAAGGTCGGTAGATTTTGCTATTTTTTCCTTACATCTGGCCGGAGTAAGGTCTATTTTAGGGGCAGTAAATTTTATTAGGACCTTGGGTAATTTACGAGCCTTTGGTATAATTCTTGATCGTATGCCTTTATTTGCTTGGGCTGTATTAATTACGGCTGTTTTATTATTGTTATCCCTTCCTGTTTTAGCTGGGGCTATTACTATGCTACTAACGGATCGAAACCTAAAT
>ZPLMX927_06_Leptodiaptomus_novamexicanus_Mexico_BOLDAAB2389
TGGAATGGTAGGAACAGGCCTTAGAATAATTATTCGGATAGAGTTAGGACAAGCTGGATCACTTATTGGAGATGATCAGGTTTATAACGTAGTTGTGACAGCCCATGCGTTTATTATGATTTTTTTTATAGTAATGCCAATTTTAATTGGGGGGTTTGGGAACTGACTGGTACCTTTAATATTAGGGGCTAGTGATATGGCTTTCCCCCGAATAAATAACATAAGATTTTGATTTTTAATCCCCGCTCTTGTTATATTACTATCAAGATCTTTGGTAGAAAGAGGGGCAGGGACAGGGTGGACTGTATATCCACCTCTTTCTAGAAATATCGCGCATGCCGGAAGGTCAGTAGATTTTGCTATTTTTTCTTTACATCTAGCCGGAGTAAGGTCTATTTTAGGGGCGGTAAATTTTATTAGAACTTTAGGCAATTTACGAGCCTTTGGTATAATTCTTGACCGCATACCTTTATTTGCTTGGGCTGTACTAATTACAGCTGTTTTATTATTATTATCCCTTCCTGTTTTAGCTGGGGCCATTACTATGCTGCTAACGGATCGAAACCTAAAT
>ZPLMX928_06_Leptodiaptomus_garciai_Mexico_
TGGAATGGTAGGAACAGGTCTTAGGATAATTATTCGGATAGAGTTAGGGCAAGCTGGATCACTGATCGGAGATGACCAAGTCTATAACGTAGTTGTGACAGCACATGCGTTTATTATGATTTTTTTTATAGTAATACCAATTTTAATTGGGGGGTTTGGGAACTGATTGGTACCTTTAATATTGGGGGCGAGTGATATGGCTTTCCCTCGAATAAATAACATAAGATTTTGATTTTTAATCCCAGCTCTTGTTATATTATTATCAAGATCCTTGGTAGAAAGAGGGGCAGGGACAGGGTGGACTGTATACCCACCTCTTTCTAGAAATATTGCGCATGCTGGAAGGTCAGTAGATTTTGCTATTTTTTCTTTACATTTAGCTGGGGTAAGGTCTATTTTAGGGGCGGTAAATTTTATTAGAACTTTAGGCAATTTACGAGCCTTTGGTATAATTCTTGACCGCATACCTTTATTTGCTTGGGCCGTATTAATTACGGCCGTTTTACTATTGTTATCCCTTCCTGTTTTAGCTGGGGCCATTACTATGCTGCTAACGGATCGAAATCTAAAT
>ZPLMX929_06_Leptodiaptomus_novamexicanus_Mexico_BOLDAAB2389
TGGAATGGTAGGAACAGGCCTTAGAATAATTATTCGGATAGAGTTAGGACAAGCTGGATCACTTATTGGAGATGATCAGGTTTATAACGTAGTTGTGACAGCCCATGCGTTTATTATGATTTTTTTTATAGTAATGCCAATTTTAATTGGGGGGTTTGGGAACTGACTGGTACCTTTAATATTAGGGGCTAGTGATATGGCTTTCCCCCGAATAAATAACATAAGATTTTGATTTTTAATCCCCGCTCTTGTTATATTACTATCAAGATCTTTGGTAGAAAGAGGGGCAGGGACAGGGTGGACTGTATATCCACCTCTTTCTAGAAATATCGCGCATGCCGGAAGGTCAGTAGATTTTGCTATTTTTTCTTTACATCTAGCCGGAGTAAGGTCTATTTTAGGGGCGGTAAATTTTATTAGAACTTTAGGCAATTTACGAGCCTTTGGTATAATTCTTGACCGCATACCTTTATTTGCTTGGGCTGTACTAATTACAGCTGTTTTATTATTATTATCCCTTCCTGTTTTAGCTGGGGCCATTACTATGCTGCTAACGGATCGAAACCTAAAT
>ZPLMX933_06_Leptodiaptomus_novamexicanus_Mexico_BOLDAAB2389
TGGAATGGTAGGAACAGGCCTTAGAATAATTATTCGGATAGAGTTAGGACAAGCTGGATCACTTATTGGAGATGATCAGGTTTATAACGTAGTTGTGACAGCCCATGCGTTTATTATGATTTTTTTTATAGTAATGCCAATTTTAATTGGGGGGTTTGGGAACTGACTGGTACCTTTAATATTAGGGGCTAGTGATATGGCTTTCCCCCGAATAAATAACATAAGATTTTGATTTTTAATCCCCGCTCTTGTTATATTACTATCAAGATCTTTGGTAGAAAGAGGGGCAGGGACAGGGTGAACTGTATATCCACCTCTTTCTAGAAATATCGCGCATGCCGGAAGGTCAGTAGATTTTGCTATTTTTTCTTTACATCTAGCCGGAGTAAGGTCTATTTTAGGGGCGGTAAATTTTATTAGAACTTTAGGCAATTTACGAGCCTTTGGTATAATTCTTGACCGCATACCTTTATTTGCTTGGGCTGTACTAATTACAGCTGTTTTATTATTATTATCCCTTCCTGTTTTAGCTGGGGCCATTACTATGCTGCTAACGGATCGAAACCTAAAT
>ZPLMX934_06_Leptodiaptomus_novamexicanus_Mexico_BOLDAAB2389
TGGAATGGTAGGAACAGGCCTTAGAATAATTATTCGGATAGAGTTAGGACAAGCTGGATCACTTATTGGAGATGATCAGGTTTATAACGTAGTTGTGACAGCCCATGCGTTTATTATGATTTTTTTTATAGTAATGCCAATTTTAATTGGGGGGTTTGGGAACTGACTGGTACCTTTAATATTAGGGGCTAGTGATATGGCTTTCCCCCGAATAAATAACATAAGATTTTGATTTTTAATCCCCGCTCTTGTTATATTACTATCAAGATCTTTGGTAGAAAGAGGGGCAGGGACAGGGTGGACTGTATATCCACCTCTTTCTAGAAATATCGCGCATGCCGGAAGGTCAGTAGATTTTGCTATTTTTTCTTTACATCTAGCCGGAGTAAGGTCTATTTTAGGGGCGGTAAATTTTATTAGAACTTTAGGCAATTTACGAGCCTTTGGTATAATTCTTGACCGCATACCTTTATTTGCTTGGGCTGTACTAATTACAGCTGTTTTATTATTATTATCCCTTCCTGTTTTAGCTGGGGCCATTACTATGCTGCTAACGGATCGAAACCTAAAT
>ZPLMX935_06_Leptodiaptomus_cf_novamexicanus_Mexico_BOLDAAB2390
TGGAATGGTAGGAACAGGACTTAGAATAATTATTCGAATAGAGTTAGGACAAGCTGGATCACTTATTGGAGACGACCAGGTTTATAACGTAGTTGTGACAGCCCATGCATTTATTATGATTTTTTTTATAGTAATACCAATTTTAATTGGGGGGTTTGGGAATTGATTGGTGCCTTTAATATTGGGGGCAAGTGATATGGCTTTTCCTCGAATAAATAATATAAGATTTTGATTTTTAATCCCCGCTCTTGTTATATTATTATCAAGATCTTTGGTAGAAAGAGGGGCAGGGACAGGGTGGACTGTGTACCCTCCCCTTTCTAGAAATATTGCGCACGCGGGAAGGTCGGTAGATTTTGCTATTTTTTCCTTACATCTGGCCGGAGTAAGGTCTATTTTAGGGGCAGTAAATTTTATTAGGACCTTGGGTAATTTACGAGCCTTTGGTATAATTCTTGATCGTATGCCTTTATTTGCTTGGGCTGTATTAATTACGGCTGTTTTATTATTGTTATCCCTTCCTGTTTTAGCTGGGGCTATTACTATGCTACTAACGGATCGAAACCTAAAT
>ZPLMX936_06_Leptodiaptomus_novamexicanus_Mexico_BOLDAAB2389
TGGAATGGTAGGAACAGGCCTTAGAATAATTATTCGGATAGAGTTAGGACAAGCTGGATCACTTATTGGAGATGATCAGGTTTATAACGTAGTTGTGACAGCCCATGCGTTTATTATGATTTTTTTTATAGTAATGCCAATTTTAATTGGGGGGTTTGGGAACTGACTGGTACCTTTAATATTAGGGGCTAGTGATATGGCTTTCCCCCGAATAAATAACATAAGATTTTGATTTTTAATCCCCGCTCTTGTTATATTACTATCAAGATCTTTGGTAGAAAGAGGGGCAGGGACAGGGTGGACTGTATATCCACCTCTTTCTAGAAATATCGCGCATGCCGGAAGGTCAGTAGATTTTGCTATTTTTTCTTTACATCTAGCCGGAGTAAGGTCTATTTTAGGGGCGGTAAATTTTATTAGAACTTTAGGCAATTTACGAGCCTTTGGTATAATTCTTGACCGCATACCTTTATTTGCTTGGGCTGTACTAATTACAGCTGTTTTATTATTATTATCCCTTCCTGTTTTAGCTGGGGCCATTACTATGCTGCTAACGGATCGAAACCTAAAT
>ZPLMX937_06_Leptodiaptomus_novamexicanus_Mexico_BOLDAAB2389
TGGAATGGTAGGAACAGGCCTTAGAATAATTATTCGGATAGAGTTAGGACAAGCTGGATCACTTATTGGAGATGATCAGGTTTATAACGTAGTTGTGACAGCCCATGCGTTTATTATGATTTTTTTTATAGTAATGCCAATTTTAATTGGGGGGTTTGGGAACTGACTGGTACCTTTAATATTAGGGGCTAGTGATATGGCTTTCCCCCGAATAAATAACATAAGATTTTGATTTTTAATCCCCGCTCTTGTTATATTACTATCAAGATCTTTGGTAGAAAGAGGGGCAGGGACAGGGTGGACTGTATATCCACCTCTTTCTAGAAATATCGCGCATGCCGGAAGGTCAGTAGATTTTGCTATTTTTTCTTTACATCTAGCCGGAGTAAGGTCTATTTTAGGGGCGGTAAATTTTATTAGAACTTTAGGCAATTTACGAGCCTTTGGTATAATTCTTGACCGCATACCTTTATTTGCTTGGGCTGTACTAATTACAGCTGTTTTATTATTATTATCCCTTCCTGTTTTAGCTGGGGCCATTACTATGCTGCTAACGGATCGAAACCTAAAT
>ZPLMX938_06_Leptodiaptomus_novamexicanus_Mexico_BOLDAAB2389
TGGAATGGTAGGAACAGGCCTTAGAATAATTATTCGGATAGAGTTAGGACAAGCTGGATCACTTATTGGAGATGATCAGGTTTATAACGTAGTTGTGACAGCCCATGCGTTTATTATGATTTTTTTTATAGTAATGCCAATTTTAATTGGGGGGTTTGGGAACTGACTGGTACCTTTAATATTAGGGGCTAGTGATATGGCTTTCCCCCGAATAAATAACATAAGATTTTGATTTTTAATCCCCGCTCTTGTTATATTACTATCAAGATCTTTGGTAGAAAGAGGGGCAGGGACAGGGTGGACTGTGTATCCACCTCTTTCTAGAAATATCGCGCATGCCGGAAGGTCAGTAGATTTTGCTATTTTTTCTTTACATCTAGCCGGAGTAAGGTCTATTTTAGGGGCGGTAAATTTTATTAGAACTTTAGGCAATTTACGAGCCTTTGGTATAATTCTTGACCGCATACCTTTATTTGCTTGGGCTGTACTAATTACAGCTGTTTTATTATTATTATCCCTTCCTGTTTTAGCTGGGGCCATTACTATGCTGCTAACGGATCGAAACCTAAAT
>ZPLMX939_06_Leptodiaptomus_novamexicanus_Mexico_BOLDAAB2389
TGGAATGGTAGGAACAGGCCTTAGAATAATTATTCGGATAGAGTTAGGACAAGCTGGATCACTTATTGGAGATGATCAGGTTTATAACGTAGTTGTGACAGCCCATGCGTTTATTATGATTTTTTTTATAGTAATGCCAATTTTAATTGGGGGGTTTGGGAACTGACTGGTACCTTTAATATTAGGGGCTAGTGATATGGCTTTCCCCCGAATAAATAACATAAGATTTTGATTTTTAATCCCCGCTCTTGTTATATTACTATCAAGATCTTTGGTAGAAAGAGGGGCAGGGACAGGGTGAACTGTATATCCACCTCTTTCTAGAAATATCGCGCATGCCGGAAGGTCAGTAGATTTTGCTATTTTTTCTTTACATCTAGCCGGAGTAAGGTCTATTTTAGGGGCGGTAAATTTTATTAGAACTTTAGGCAATTTACGAGCCTTTGGTATAATTCTTGACCGCATACCTTTATTTGCTTGGGCTGTACTAATTACAGCTGTTTTATTATTATTATCCCTTCCTGTTTTAGCTGGGGCCATTACTATGCTGCTAACGGATCGAAACCTAAAT
>ZPLMX940_06_Leptodiaptomus_novamexicanus_Mexico_BOLDAAB2389
TGGAATGGTAGGAACAGGCCTTAGAATAATTATTCGGATAGAGTTAGGACAAGCTGGATCACTTATTGGAGATGATCAGGTTTATAACGTAGTTGTGACAGCCCATGCGTTTATTATGATTTTTTTTATAGTAATGCCAATTTTAATTGGGGGGTTTGGGAACTGACTGGTACCTTTAATATTAGGGGCTAGTGATATGGCTTTCCCCCGAATAAATAACATAAGATTTTGATTTTTAATCCCCGCTCTTGTTATATTACTATCAAGATCTTTGGTAGAAAGAGGGGCAGGGACAGGGTGGACTGTATATCCACCTCTTTCTAGAAATATCGCGCATGCCGGAAGGTCAGTAGATTTTGCTATTTTTTCTTTACATCTAGCCGGAGTAAGGTCTATTTTAGGGGCGGTAAATTTTATTAGAACTTTAGGCAATTTACGAGCCTTTGGTATAATTCTTGACCGCATACCTTTATTTGCTTGGGCTGTACTAATTACAGCTGTTTTATTATTATTATCCCTTCCTGTTTTAGCTGGGGCCATTACTATGCTGCTAACGGATCGAAACCTAAAT
>ZPLMX942_06_Leptodiaptomus_garciai_Mexico_BOLDAAD0924
TGGAATGGTAGGAACAGGTCTTAGAATAATTATTCGGATAGAGTTAGGGCAAGCTGGATCACTGATCGGAGATGATCAAGTCTATAACGTAGTTGTGACAGCACATGCGTTTATTATGATTTTTTTTATAGTAATACCAATTTTAATTGGGGGGTTTGGTAACTGATTGGTACCTTTAATATTGGGGGCGAGTGATATGGCTTTCCCTCGAATAAATAACATAAGATTTTGATTTTTAATCCCCGCTCTTGTTATATTATTATCAAGATCCTTGGTAGAAAGAGGGGCAGGGACAGGGTGGACTGTATACCCACCTCTTTCTAGAAATATTGCGCATGCTGGAAGGTCAGTAGATTTTGCTATTTTTTCCTTACATTTAGCTGGGGTAAGGTCTATTTTAGGGGCGGTAAATTTTATTAGAACTTTAGGCAATTTACGAGCCTTTGGTATAATTCTTGACCGCATACCTTTATTTGCTTGGGCCGTATTAATTACGGCCGTTTTACTATTGTTATCCCTTCCTGTTTTAGCTGGGGCCATTACTATGCTGCTAACGGATCGAAATCTAAAT
>ZPLMX982_06_Diaptominae_Canada_
NNNNNNNNNNNNNNNNNNNNNNNNNNNNNNNNNNNNNNNNNNNNNNNNNNNNNNNNNNNNNNNNNNNGGGGATGACCAGATTTACAACGTAGTGGTTACCGCCCACGCCTTTATTATGATTTTTTNTANNNNNANACNTNTAATAATCGGCGGTTTTGGAAACTGGCTGGTGCCTTTGATATTAGGCGCAAGGGANATGGCCTTTCCCCGAATAAATAATATAAGGTTTTGGTTTCTAGTTCCTGCCTNAGTATTACTATTATCCAGTTCTTTAGTAGAGAGGGGAGCAGGGACGGGTTGAACTGTATACCCCCCGCTTTCAAGAAATATCGCGCACGCCGGGAGGTCGGTTGACTTTGCTATTTTCTCTCTCCATCTGGCGGGGGNGAGGTCAATTCTTGGGGCGGTAAATTTTATTAGGACGCTGGGTAATTTACGGGCTTTCGGAATAATTTTAGACCGTATGCCCTTATTTGCCTGGGCAGTGTTAATCACGGCTGTGTTGTTATTGTTATCATTACCTGTTTTAGCCGGAGCAATTACGATGCTTCTTACAGATCGAAATCTAAAC
>ZPLMX994_06_Skistodiaptomus_oregonensis_Canada_BOLDAAG9231
CGGGATAGTCGGCACTGGGTTGAGAATAATTATTCGAATGGAGCTAGGGCAAGCCGGCTCTTTAATCGGCGACGACCAAATTTACAACGTAGTGGTTACTGCCCATGCGTTTATTATAATTTTCTTTATGGTGATGCCAATTTTGATTGGCGGGTTCGGTAATTGGTTAGTGCCTCTAATGCTGGGTGCGAGGGACATGGCCTTCCCCCGGATAAATAATATAAGATTTTGATTTTTGATCCCCGCACTAGTGATATTACTTTCTAGGTCGCTTGTAGAGAGCGGCGCAGGAACCGGGTGGACTGTATACCCCCCCCTTTCTAGTAATGTCGCGCACGCGGGCAGGTCTGTCGACTTTGCGATTTTTTCTCTGCATTTAGCTGGTGTCAGGTCTATTTTAGGTGCTGTTAATTTTATTAGAACTCTAGGCAATTTGCGGGTTTTCGGAATAATTTTAGACCGGATGCCCCTGTTCGCGTGATCTGTTTTGATCACAGCAGTTCTTCTTTTGCTTTCCCTGCCTGTTCTCGCGGGGGCAATTACAATACTCTTGACTGACCGTAACTTAAAC
>DSMAX308_06_Hesperodiaptomus_arcticus_Canada_BOLDAAA4427
AGGTATAGTGGGGACAGGGCTTAGGATAATTATTCGTATGGAACTAGGGCAAGCTGGGTCGCTCATTGGGGACGATCAAATTTACAATGTGGTAGTAACAGCCCATGCATTTATCATAATTTTTTTTATGGTGATACCTATTCTAATCGGCGGGTTTGGAAATTGGCTTGTGCCCCTAATACTAGGGGCTAGAGACATGGCTTTCCCGCGCATAAATAATATAAGGTTTTGGTTTCTTATCCCCGCCTTAGTAATACTCTTATCCAGGTCTCTGGTAGAGAGGGGGGCCGGGACAGGGTGGACAGTATACCCCCCCCTATCTAGAAATATCGCCCACGCCGGCAGATCTGTCGACTTCGCTATTTTTTCTCTTCATTTAGCGGGGGTGAGATCTATTTTAGGGGCTGTAAATTTTATCAGGACTTTAGGGAATTTACGAGCCTTCGGTATAATTTTAGACCGTATACCACTTTTTGCTTGGGCTGTGTTAATCACAGCTATCTTACTTCTCTTGTCCCTACCTGTGTTAGCTGGTGCGATTACTATGTTGTTGACAGACCGTAACCTAAAT
>DSMAX311_06_Leptodiaptomus_tyrrelli_Canada_BOLDAAA4353
TGGAATAGTTGGCACAGGGCTAAGAATAATTATTCGGATAGAATTGGGACAGGCTGGATCTTTAATCGGAGACGACCAAGTTTACAATGTTGTTGTGACTGCACACGCATTTATTATAATTTTTTTTATGGTGATGCCNATTTTGATTGGGGGATTTGGAAATTGATTAGTTCCTTTGATACTGGGCGCGAGAGATATGGCGTTCCCTCGAATAAATAATATAAGGTTTTGATTTTTAATTCCCGCACTAATTATGCTCTTATCTAGGTCATTAGTAGAAAGGGGCGCTGGAACAGGGTGGACGGTATACCCGCCCCTATCTAGAAACATTGCGCACGCGGGAAGTTCTGTCGACTTTGCGATTTTTTCATTACACTTGGCGGGAGTAAGCTCTATTTTAGGGGCGGTGAATTTTATCAGAACACTAGGTAATTTACGAGCGTTTGGGATAATCTTAGACCGTATGCCCTTGTTCGCTTGGTCTGTTTTAATCACAGCAGTTTTATTGCTTCTATCTTTGCCCGTCTTAGCTGGGGCTATCACTATGCTTTTAACGGACCGAAACCTAAAC
>DSMAX313_06_Leptodiaptomus_tyrrelli_Canada_BOLDAAA4353
TGGAATAGTTGGCACAGGGCTAAGAATAATTATTCGGATAGAATTGGGACAGGCTGGATCTTTAATCGGAGACGACCAAGTTTACAATGTTGTTGTGACCGCACACGCATTTATTATAATTTTTTTTATGGTGATGCCTATTTTGATTGGGGGATTTGGAAATTGATTAGTTCCTTTGATACTGGGCGCGAGAGATATGGCGTTCCCTCGAATAAATAATATAAGGTTTTGATTTTTAATTCCCGCACTAATTATGCTCTTATCTAGGTCATTAGTAGAAAGGGGCGCTGGAACAGGGTGGACGGTATACCCACCCCTATCTAGAAACATTGCGCACGCGGGAAGTTCTGTCGACTTTGCGATTTTTTCATTACACTTGGCGGGAGTAAGCTCTATTTTAGGGGCGGTGAATTTTATCAGAACACTAGGTAATTTACGAGCGTTTGGGATAATCTTAGACCGTATGCCCTTGTTCGCTTGGTCTGTTTTAATCACAGCAGTTTTATTGCTTCTATCTTTGCCCGTCTTAGCTGGGGCTATCACTATGCTTTTAACGGACCGAAACCTAAAC
>DSMAX314_06_Leptodiaptomus_tyrrelli_Canada_BOLDAAA4353
TGGAATAGTTGGCACAGGGCTAAGAATAATTATTCGGATAGAATTGGGACAGGCTGGATCTTTAATCGGAGACGACCAAGTTTACAATGTTGTTGTGACCGCACACGCATTTATTATAATTTTTTTTATGGTGATGCCTATTTTGATTGGGGGATTTGGAAATTGATTAGTTCCTTTGATACTGGGCGCGAGAGATATGGCGTTCCCTCGAATAAATAATATAAGGTTTTGATTTTTAATTCCCGCACTAATTATGCTCTTATCTAGGTCATTAGTAGAAAGGGGCGCTGGAACAGGGTGGACGGTATACCCGCCCCTATCTAGAAACATTGCGCACGCGGGAAGTTCTGTCGACTTTGCGATTTTTTCATTACACTTGGCGGGAGTAAGCTCTATTTTAGGGGCGGTGAATTTTATCAGAACACTAGGTAATTTACGAGCGTTTGGGATAATCTTAGACCGTATGCCCTTGTTCGCTTGGTCTGTTTTAATCACAGCAGTTTTATTGCTTCTATCTTTGCCCGTCTTAGCTGGGGCTATCACTATGCTTTTAACGGACCGAAACCTAAAC
>DSMAX316_06_Hesperodiaptomus_Canada_BOLDAAG9520
CGGCATAGTCGGGACCGGGTTAAGAATAATTATCCGTATAGAACTAGGTCAGGCCGGAAGACTTATCGGGGATGATCAAATTTATAACGTAGTTGTAACGGCTCATGCCTTTATCATAATTTTCTTTATAGTAATACCTATCTTGATCGGAGGATTTGGTAATTGGTTAGTCCCTCTAATACTTGGGGCAGCTGACATAGCCTTCCCTCGAATGAATAACATAAGATTCTGGTTCCTACTACCTGCATTAGTAATACTTTTATCTAGTTCGTTAGTGGAAAGGGGAGCAGGGACAGGTTGAACGGTTTACCCGCCCTTATCAAGTAATATCGCGCACGCAGGCAGGTCTGTGGACTTCGCGATTTTCTCATTACATTTGGCGGGGGTTAGTTCTATTTTAGGGGCGGTAAATTTTATTAGGACCTTAGGAAACCTTCGAGCCTTTGGAATGATCCTCGATCGGATGCCTCTTTTTGCTTGATCTGTTCTAATTACTGCAGTACTATTACTTTTATCCCTGCCCGTTTTAGCTGGTGCAATTACCATATTATTAACCGACCGTAATCTTAAC
>DSMAX320_06_Hesperodiaptomus_arcticus_Canada_BOLDAAA4427
AGGTATAGTGGGGACAGGGCTTAGGATAATTATTCGTATGGAACTAGGGCAAGCTGGGTCGCTCATTGGGGACGATCAAATTTACAATGTGGTAGTAACAGCCCATGCATTTATCATAATTTTTTTTATGGTGATACCTATTCTAATCGGCGGGTTTGGAAATTGGCTTGTGCCCCTAATACTAGGGGCTAGAGACATGGCTTTCCCGCGCATAAATAATATAAGGTTTTGGTTTCTTATCCCCGCCTTAGTAATACTCTTATCCAGGTCTCTGGTAGAGAGGGGGGCCGGGACAGGGTGGACAGTATACCCCCCCCTATCTAGAAATATCGCCCACGCCGGCAGATCTGTCGACTTCGCTATTTTTTCTCTTCATTTAGCGGGGGTGAGATCTATTTTAGGGGCTGTAAATTTTATCAGGACTTTAGGGAATTTACGAGCCTTCGGTATAATTTTAGACCGTATACCACTTTTTGCTTGGGCTGTGTTAATCACAGCTATCTTACTTCTCTTGTCCCTACCTGTGTTAGCTGGTGCGATTACTATGTTGTTGACAGACCGTAACCTAAAT
>DSMAX321_06_Leptodiaptomus_tyrrelli_Canada_BOLDAAA4353
TGGAATAGTTGGCACAGGGCTAAGAATAATTATTCGGATAGAATTGGGACAGGCTGGATCTTTAATCGGAGACGACCAAGTTTACAATGTTGTTGTGACCGCACACGCATTTATTATAATTTTTTTTATGGTGATGCCTATTTTGATTGGGGGATTTGGAAATTGATTAGTTCCTTTGATACTGGGCGCGAGAGATATGGCGTTCCCTCGAATAAATAATATAAGGTTTTGATTTTTAATTCCCGCACTAATTATGCTCTTATCTAGGTCATTAGTAGAAAGGGGCGCTGGAACAGGGTGGACGGTATACCCACCCCTATCTAGAAACATTGCGCACGCGGGAAGTTCTGTCGACTTTGCGATTTTTTCATTACACTTGGCGGGAGTAAGCTCTATTTTAGGGGCGGTGAATTTTATCAGAACACTAGGTAATTTACGAGCGTTTGGGATAATCTTAGACCGTATGCCCTTGTTCGCTTGGTCTGTTTTAATCACAGCAGTTTTATTGCTTCTATCTTTGCCCGTCTTAGCTGGGGCTATCACTATGCTTTTAACGGACCGAAACCTAAAC
>DSMAX322_06_Leptodiaptomus_tyrrelli_Canada_BOLDAAA4353
TGGAATAGTTGGCACAGGGCTAAGAATAATTATTCGGATAGAATTGGGACAGGCTGGATCTTTAATTGGAGACGACCAAGTTTACAATGTTGTTGTGACCGCACACGCATTTATTATAATTTTTTTTATGGTGATGCCTATTTTGATTGGGGGATTTGGAAATTGATTAGTTCCTTTGATACTGGGCGCGAGAGATATGGCATTCCCTCGAATAAATAATATAAGGTTTTGATTTTTAATTCCCGCACTAATTATGCTCTTATCTAGGTCATTAGTAGAAAGGGGCGCTGGAACAGGGTGGACGGTATACCCACCCCTATCTAGAAACATTGCGCACGCGGGAAGTTCTGTCGACTTTGCGATTTTTTCATTACACTTGGCGGGAGTAAGCTCTATTTTAGGGGCGGTGAATTTTATCAGAACACTAGGTAATTTACGAGCGTTTGGGATAATCTTAGACCGTATGCCCTTGTTCGCTTGGTCTGTTTTAATCACAGCAGTTTTATTGCTTCTATCTTTGCCCGTCTTAGCTGGGGCTATCACTATGTTTTTAACGGACCGAAACCTAAAC
>DSMAX323_06_Leptodiaptomus_tyrrelli_Canada_BOLDAAA4353
TGGAATAGTTGGCACAGGGCTAAGAATAATTATTCGGATAGAATTGGGACAGGCTGGATCTTTAATCGGAGACGACCAAGTTTACAATGTTGTTGTGACCGCACACGCATTTATTATAATTTTTTTTATGGTGATGCCTATTTTGATTGGGGGATTTGGAAATTGATTAGTTCCTTTGATACTGGGCGCGAGAGATATGGCGTTCCCTCGAATAAATAATATAAGGTTTTGATTTTTAATTCCCGCACTAATTATGCTCTTATCTAGGTCATTAGTAGAAAGGGGCGCTGGAACAGGGTGGACGGTATACCCACCCCTATCTAGAAACATTGCGCACGCGGGAAGTTCTGTCGACTTTGCGATTTTTTCATTACACTTGGCGGGAGTAAGCTCTATTTTAGGGGCGGTGAATTTTATCAGAACACTAGGTAATTTACGAGCGTTTGGGATAATCTTAGACCGTATGCCCTTGTTCGCTTGGTCTGTTTTAATCACAGCAGTTTTATTGCTTCTATCTTTGCCCGTCTTAGCTGGGGCTATCACTATGCTTTTAACGGACCGAAACCTAAAC
>DSMAX326_06_Leptodiaptomus_tyrrelli_Canada_BOLDAAA4353
TGGAATAGTTGGCACAGGGCTAAGAATAATTATTCGGATAGAATTGGGACAGGCTGGATCTTTAATCGGAGACGACCAAGTTTACAATGTTGTTGTGACCGCACACGCATTTATTATAATTTTTTTTATGGTGATGCCTATTTTGATTGGGGGATTTGGAAATTGATTAGTTCCTTTGATACTGGGCGCGAGAGATATGGCGTTCCCTCGAATAAATAATATAAGGTTTTGATTTTTAATTCCCGCACTAATTATGCTCTTATCTAGGTCATTAGTAGAAAGGGGCGCTGGAACAGGGTGGACGGTATACCCGCCCCTATCTAGAAACATTGCGCACGCGGGAAGTTCTGTCGACTTTGCGATTTTTTCATTACACTTGGCGGGAGTAAGCTCTATTTTAGGGGCGGTGAATTTTATCAGAACACTAGGTAATTTACGAGCGTTTGGGATAATCTTAGACCGTATGCCCTTGTTCGCTTGGTCTGTTTTAATCACAGCAGTTTTATTGCTTCTATCTTTGCCCGTCTTAGCTGGGGCTATCACTATGCTTTTAACGGACCGAAACCTAAAC
>DSMAX327_06_Leptodiaptomus_tyrrelli_Canada_BOLDAAA4353
TGGAATAGTTGGCACAGGGCTAAGAATAATTATTCGGATAGAATTGGGACAGGCTGGATCTTTAATCGGAGACGACCAAGTTTACAATGTTGTTGTGACCGCACACGCATTTATTATAATTTTTTTTATGGTGATGCCTATTTTGATTGGGGGATTTGGAAATTGATTAGTTCCTTTGATACTGGGCGCGAGAGATATGGCGTTCCCTCGAATAAATAATATAAGGTTTTGATTTTTAATTCCCGCACTAATTATGCTCTTATCTAGGTCATTAGTAGAAAGGGGCGCTGGAACAGGGTGGACGGTATACCCACCCCTATCTAGAAACATTGCGCACGCGGGAAGTTCTGTCGACTTTGCGATTTTTTCATTACACTTGGCGGGAGTAAGCTCTATTTTAGGGGCGGTGAATTTTATCAGAACACTAGGTAATTTACGAGCGTTTGGGATAATCTTAGACCGTATGCCCTTGTTCGCTTGGTCTGTTTTAATCACAGCAGTTTTATTGCTTCTATCTTTGCCCGTCTTAGCTGGGGCTATCACTATGCTTTTAACGGACCGAAACCTAAAC
>DSMAX328_06_Hesperodiaptomus_Canada_BOLDAAG9520
CGGCATAGTCGGGACCGGGTTGAGAATAATTATCCGTATAGAACTAGGTCAGGCCGGAAGACTTATCGGGGATGATCAAATTTATAACGTAGTTGTAACGGCTCATGCCTTTATCATAATTTTCTTTATAGTAATACCTATCTTGATCGGAGGATTTGGTAATTGGTTAGTCCCTTTAATACTTGGGGCAGCTGACATAGCCTTCCCTCGAATGAATAACATAAGATTCTGGTTCCTACTACCTGCATTAGTAATACTTTTATCTAGTTCGTTAGTGGAAAGGGGAGCAGGGACAGGTTGAACGGTTTACCCGCCCTTATCAAGTAATATCGCGCACGCAGGCAGGTCTGTGGACTTCGCGATTTTCTCATTACATTTGGCGGGGGTTAGTTCTATTTTAGGGGCGGTAAATTTTATTAGGACCTTAGGAAACCTTCGAGCCTTTGGAATGATCCTCGATCGGATGCCTCTTTTTGCTTGATCTGTTCTAATTACTGCAGTACTATTACTTCTATCCCTGCCCGTTTTAGCTGGTGCAATTACCATATTATTAACCGACCGTAATCTTAAC
>DSMAX332_06_Hesperodiaptomus_arcticus_Canada_BOLDAAA4427
AGGTATAGTGGGGACAGGGCTTAGGATAATTATTCGTATGGAACTAGGGCAAGCTGGGTCGCTCATTGGGGACGATCAAATTTACAATGTGGTAGTAACAGCCCATGCATTTATCATAATTTTTTTTATGGTGATACCTATTCTAATCGGCGGGTTTGGAAATTGGCTTGTGCCCCTAATACTAGGGGCTAGAGACATGGCTTTCCCGCGCATAAATAATATAAGGTTTTGGTTTCTTATCCCCGCCTTAGTAATACTCTTATCCAGGTCTCTGGTAGAGAGGGGGGCCGGGACAGGGTGGACAGTATACCCCCCCCTATCTAGAAATATCGCCCACGCCGGCAGATCTGTCGACTTCGCTATTTTTTCTCTTCATTTAGCGGGGGTGAGATCTATTTTAGGGGCTGTAAATTTTATCAGGACTTTAGGGAATTTACGAGCCTTCGGTATAATTTTAGACCGTATACCACTTTTTGCTTGGGCTGTGTTAATCACAGCTATCTTACTTCTCTTGTCCCTACCTGTGTTAGCTGGTGCGATTACTATGTTGTTGACAGACCGTAACCTAAAT
>DSMAX333_06_Leptodiaptomus_tyrrelli_Canada_BOLDAAA4353
TGGAATAGTTGGCACAGGGCTAAGAATAATTATTCGGATAGAATTGGGACAGGCTGGATCTTTAATCGGAGACGACCAAGTTTACAATGTTGTTGTGACCGCACACGCATTTATTATAATTTTTTTTATGGTGATGCCTATTTTGATTGGGGGATTTGGAAATTGATTAGTTCCTTTGATACTGGGCGCGAGAGATATGGCGTTCCCTCGAATAAATAATATAAGGTTTTGATTTTTAATTCCCGCACTAATTATGCTCTTATCTAGGTCATTAGTAGAAAGGGGCGCTGGAACAGGGTGGACGGTATACCCACCCCTATCTAGAAACATTGCGCACGCGGGAAGTTCTGTCGACTTTGCGATTTTTTCATTACACTTGGCGGGAGTAAGCTCTATTTTAGGGGCGGTGAATTTTATCAGAACACTAGGTAATTTACAAGCGTTTGGGATAATCTNAGACCGTATGCCCTTGTTCGCTTGGTCTGTTTTAATCACAGCAGTTTTATTGCTTCTATCTTTGCCCGTCTTAGCTGGGGCTATCACTATGCTTTTAACGGACCGAAACCTAAAC
>DSMAX338_06_Leptodiaptomus_tyrrelli_Canada_BOLDAAA4353
TGGAATAGTTGGCACAGGGCTAAGAATAATTATTCGGATAGAATTGGGACAGGCTGGATCTTTAATCGGAGACGACCAAGTTTACAATGTTGTTGTGACCGCACACGCATTTATTATAATTTTTTTTATGGTGATGCCTATTTTGATTGGGGGATTTGGAAATTGATTAGTTCCTTTGATACTGGGCGCGAGAGATATGGCGTTCCCTCGAATAAATAATATAAGGTTTTGATTTTTAATTCCCGCACTAATTATGCTCTTATCTAGGTCATTAGTAGAAAGGGGCGCTGGAACAGGGTGGACGGTATACCCACCCCTATCTAGAAACATTGCGCACGCGGGAAGTTCTGTCGACTTTGCGATTTTTTCATTACACTTGGCGGGAGTAAGCTCTATTTTAGGGGCGGTGAATTTTATCAGAACACTAGGTAATTTACGAGCGTTTGGGATAATCTTAGACCGTATGCCCTTGTTCGCTTGGTCTGTTTTAATCACAGCAGTTTTATTGCTTCTATCTTTGCCCGTCTTAGCTGGGGCTATCACTATGCTTTTAACGGACCGAAACCTAAAC
>DSMAX340_06_Hesperodiaptomus_Canada_BOLDAAG9520
CGGCATAGTCGGGACCGGGTTGAGAATAATTATCCGTATAGAACTAGGTCAGGCCGGAAGACTTATCGGGGATGATCAAATTTATAACGTAGTTGTAACGGCTCATGCCTTTATCATAATTTTCTTTATAGTAATACCTATCTTGATCGGAGGATTTGGTAATTGGTTAGTCCCTTTAATACTTGGGGCAGCTGACATAGCCTTCCCTCGAATGAATAACATAAGATTCTGGTTCCTACTACCTGCATTAGTAATACTTTTATCTAGTTCGTTAGTGGAAAGGGGAGCAGGGACAGGTTGAACGGTTTACCCGCCCTTATCAAGTAATATCGCGCACGCAGGCAGGTCTGTGGACTTCGCGATTTTCTCATTACATTTGGCGGGGGTTAGTTCTATTTTAGGGGCGGTAAATTTTATTAGGACCTTAGGAAACCTTCGAGCCTTTGGAATGATCCTCGATCGGATGCCTCTTTTTGCTTGATCTGTTCTAATTACTGCAGTACTATTACTTCTATCCCTGCCCGTTTTAGCTGGTGCAATTACCATATTATTAACCGACCGTAATCTTAAC
>DSMAX344_06_Hesperodiaptomus_arcticus_Canada_BOLDAAA4427
AGGTATAGTGGGGACAGGGCTTAGGATAATTATTCGTATGGAACTAGGGCAAGCTGGGTCGCTCATTGGGGANGATCAAATTTACAATGTGGTAGTAACAGCCCATGCATTTATCATAATTTTTTTTATGGTGATACCTATTCTAATCGGCGGGTTTGGAAATTGGCTTGTGCCCCTAATACTAGGGGCTAGAGACATGGCTTTCCCGCGCATAAATAATATAAGGTTTTGGTTTCTTATCCCCGCCTTAGTAATACTCTTATCCAGGTCTCTGGTAGAGAGGGGGGCCGGGACAGGGTGGACAGTATACCCCCCCCTATCTAGAAATATCGCCCACGCCGGCAGATCTGTCGACTTCGCTATTTTTTCTCTTCATTTAGCGGGGGTGAGATCTATTTTAGGGGCTGTAAATTTTATCAGGACTTTAGGGAATTTACGAGCCTTCGGTATAATTTTAGACCGTATACCACTTTTTGCTTGGGCTGTGTTAATCACAGCTATCTTACTTCTCTTGTCCCTACCTGTGTTAGCTGGTGCGATTACTATGTTGTTGACAGACCGTAACCTAAAT
>DSMAX345_06_Leptodiaptomus_tyrrelli_Canada_BOLDAAA4353
TGGAATAGTTGGCACAGGGCTAAGAATAATTATTCGGATAGAATTGGGACAGGCTGGATCTTTAATCGGAGACGACCAAGTTTACAATGTTGTTGTGACCGCACACGCATTTATTATAATTTTTTTTATGGTGATGCCTATTTTGATTGGGGGATTTGGAAATTGATTAGTTCCTTTGATACTGGGCGCGAGAGATATGGCGTTCCCTCGAATAAATAATATAAGGTTTTGATTTTTAATTCCCGCACTAATTATGCTCTTATCTAGGTCATTAGTAGAAAGGGGCGCTGGAACAGGGTGGACGGTATACCCACCCCTATCTAGAAACATTGCGCACGCGGGAAGTTCTGTCGACTTTGCAATTTTTTCATTACACTTGGCGGGAGTAAGCTCTATTTTAGGGGCGGTGAATTTTATCAGAACACTAGGTAATTTACNAGCGTTTGGGATAATCTTAGACCGTATGCCCTTGTTCGCTTGGTCTGTTTTAATCACAGCAGTTTTATTGCTTCTATCTTTGCCCGTCTTAGCTGGGGCTATCACTATGCTTTTAACGGACCGAAACCTAAAC
>DSMAX346_06_Hesperodiaptomus_arcticus_Canada_BOLDAAA4427
AGGTATAGTGGGGACAGGGCTTAGGATAATTATTCGTATGGAACTAGGGCAAGCTGGGTCGCTCATTGGGGACGATCAAATTTACAATGTGGTAGTAACAGCCCATGCATTTATCATAATTTTTTTTATGGTGATACCTATTCTAATCGGCGGGTTTGGAAATTGGCTTGTGCCCCTAATACTAGGGGCTAGAGACATGGCTTTCCCGCGCATAAATAATATAAGGTTTTGGTTTCTTATCCCCGCCTTAGTAATACTCTTATCCAGGTCTCTGGTAGAGNGGGGGGCCGGGACAGGGTGGACAGTATACCCCCCCCTATCTAGAAATATCGCCCACGCCGGCAGATCTGTCGACTTCGCTATTTTTTCTCTTCATTTAGCGGGGGTGAGATCTATTTTAGGGGCTGTAAATTTTATCAGGACTTTAGGGAATTTACGAGCCTTCGGTATAATTTTAGACCGTATACCACTTTTTGCTTGGGCTGTGTTAATCACAGCTATCTTACTTCTCTTGTCCCTACCTGTGTTAGCTGGTGCGATTACTATGTTGTTGACAGACCGTAACCTAAAT
>DSMAX348_06_Leptodiaptomus_tyrrelli_Canada_BOLDAAA4353
TGGAATAGTTGGCACAGGGCTAAGAATAATTATTCGGATAGAATTGGGACAGGCTGGATCTTTAATCGGAGACGACCAAGTTTACAATGTTGTTGTGACCGCACACGCATTTATTATAATTTTTTTTATGGTGATGCCTATTTTGATTGGGGGATTTGGAAATTGATTAGTTCCTTTGATACTGGGCGCGAGAGATATGGCGTTCCCTCGAATAAATAATATAAGGTTTTGATTTTTAATTCCCGCACTAATTATGCTCTTATCTAGGTCATTAGTAGAAAGGGGCGCTGGAACAGGGTGGACGGTATACCCACCCCTATCTAGAAACATTGCGCACGCGGGAAGTTCTGTCGACTTTGCGATTTTTTCATTACACTTGGCGGGAGTAAGCTCTATTTTAGGGGCGGTGAATTTTATCAGAACACTAGGTAATTTACGAGCGTTTGGGATAATCTTAGACCGTATGCCCTTGTTCGCTTGGTCTGTTTTAATCACAGCAGTTTTATTGCTTCTATCTTTGCCCGTCTTAGCTGGGGCTATCACTATGCTTTTAACGGACCGAAACCTAAAC
>DSMAX349_06_Leptodiaptomus_tyrrelli_Canada_BOLDAAA4353
TGGAATAGTTGGCACAGGGCTAAGAATAATTATTCGGATAGAATTGGGACAGGCTGGATCTTTAATCGGAGACGACCAAGTTTACAATGTTGTTGTGACCGCACACGCATTTATTATAATTTTTTTTATGGTGATGCCTATTTTGATTGGGGGATTTGGAAATTGATTAGTTCCTTTGATACTGGGCGCGAGAGATATGGCGTTCCCTCGAATAAATAATATAAGGTTTTGATTTTTAATTCCCGCACTAATTATGCTCTTATCTAGGTCATTAGTAGAAAGGGGCGCTGGAACAGGGTGGACGGTATACCCACCCCTATCTAGAAACATTGCGCACGCGGGAAGTTCTGTCGACTTTGCGATTTTTTCATTACACTTGGCGGGAGTAAGCTCTATTTTAGGGGCGGTGAATTTTATCAGAACACTAGGTAATTTACGAGCGTTTGGGATAATCTTAGACCGTATGCCCTTGTTCGCTTGGTCTGTTTTAATCACAGCAGTTTTATTGCTTCTATCTTTGCCCGTCTTAGCTGGGGCTATCACTATGCTTTTAACGGACCGAAACCTAAAC
>DSMAX350_06_Leptodiaptomus_tyrrelli_Canada_BOLDAAA4353
TGGAATAGTTGGCACAGGGCTAAGAATAATTATTCGGATAGAATTGGGACAGGCTGGATCTTTAATCGGAGACGACCAAGTTTACAATGTTGTTGTGACCGCACACGCATTTATTATAATTTTTTTTATGGTGATGCCTATTTTGATTGGGGGATTTGGAAATTGATTAGTTCCTTTGATACTGGGCGCGAGAGATATGGCGTTCCCTCGAATAAATAATATAAGGTTTTGATTTTTAATTCCCGCACTAATTATGCTCTTATCTAGGTCATTAGTAGAAAGGGGCGCTGGAACAGGGTGGACGGTATACCCGCCCCTATCTAGAAACATTGCGCACGCGGGAAGTTCTGTCGACTTTGCGATTTTTTCATTACACTTGGCGGGAGTAAGCTCTATTTTAGGGGCGGTGAATTTTATCAGAACACTAGGTAATTTACGAGCGTTTGGGATAATCTTAGACCGTATGCCCTTGTTCGCTTGGTCTGTTTTAATCACAGCAGTTTTATTGCTTCTATCTTTGCCCGTCTTAGCTGGGGCTATCACTATGCTTTTAACGGACCGAAACCTAAAC
>DSMAX351_06_Leptodiaptomus_tyrrelli_Canada_BOLDAAA4353
TGGAATAGTTGGCACAGGGCTAAGAATAATTATTCGGATAGAATTGGGACAGGCTGGATCTTTAATCGGAGACGACCAAGTTTACAATGTTGTTGTGACCGCACACGCATTTATTATAATTTTTTTTATGGTGATGCCTATTTTGATTGGGGGATTTGGAAATTGATTAGTTCCTTTGATACTGGGCGCGAGAGATATGGCGTTCCCTCGAATAAATAATATAAGGTTTTGATTTTTAATTCCCGCACTAATTATGCTCTTATCTAGGTCATTAGTAGAAAGGGGCGCTGGAACAGGGTGGACGGTATACCCACCCCTATCTAGAAACATTGCGCACGCGGGAAGTTCTGTCGACTTTGCGATTTTTTCATTACACTTGGCGGGAGTAAGCTCTATTTTAGGGGCGGTGAATTTTATCAGAACACTAGGTAATTTACGAGCGTTTGGGATAATCTTAGACCGTATGCCCTTGTTTGCTTGGTCTGTTTTAATCACAGCAGTTTTATTGCTTCTATCTTTGCCCGTCTTAGCTGGGGCTATCACTATGCTTTTAACGGACCGAAACCTAAAC
>DSMAX352_06_Hesperodiaptomus_Canada_BOLDAAG9520
CGGCATAGTCGGGACCGGGTTAAGAATAATTATCCGTATAGAACTAGGTCAGGCCGGAAGACTTATCGGGGATGATCAAATTTATAACGTAGTTGTAACGGCTCATGCCTTTATCATAATTTTCTTTATAGTAATACCTATCTTGATCGGAGGATTTGGTAATTGGTTAGTCCCTTTAATACTTGGGGCAGCTGACATAGCCTTCCCTCGAATGAATAACATAAGATTCTGGTTCCTACTACCTGCTTTAGTAATACTTTTATCTAGTTCGTTAGTGGAAAGGGGAGCAGGGACAGGTTGAACGGTTTACCCGCCCTTATCAAGTAATATCGCGCACGCAGGCAGGTCTGTGGACTTCGCGATTTTCTCATTACATTTGGCGGGGGTTAGTTCTATTTTAGGGGCGGTAAATTTTATTAGGACCTTAGGAAATCTTCGAGCCTTTGGAATGATCCTCGATCGGATGCCTCTTTTTGCTTGATCTGTTCTAATTACTGCAGTACTATTACTTTTATCCCTGCCCGTTTTAGCTGGTGCAATTACCATATTATTAACCGACCGTAATCTTAAC
>DSMAX355_06_Hesperodiaptomus_arcticus_Canada_BOLDAAA4427
AGGTATAGTGGGGACAGGGCTTAGGATAATTATTCGTATGGAACTAGGGCAAGCTGGGTCGCTCATTGGGGACGATCAAATTTACAATGTGGTAGTAACAGCCCATGCATTTATCATAATTTTTTTTATGGTGATACCTATTCTAATCGGCGGGTTTGGAAATTGGCTTGTGCCCCTAATACTAGGGGCTAGAGACATGGCTTTCCCGCGCATAAATAATATAAGGTTTTGGTTTCTTATCCCCGCCTTAGTAATACTCTTATCCAGGTCTCTGGTAGAGAGGGGGGCCGGGACAGGGTGGACAGTATACCCCCCCCTATCTAGAAATATCGCCCACGCCGGCAGATCTGTCGACTTCGCTATTTTTTCTCTTCATTTAGCGGGGGTGAGATCTATTTTAGGGGCTGTAAATTTTATCAGGACTTTAGGGAATTTACGAGCCTTCGGTATAATTTTAGACCGTATACCACTTTTTGCTTGGGCTGTGTTAATCACAGCTATCTTACTTCTCTTGTCCCTACCTGTGTTAGCTGGTGCGATTACTATGTTGTTGACAGACCGTAACCTAAAT
>DSMAX356_06_Hesperodiaptomus_arcticus_Canada_BOLDAAA4427
AGGTATAGTGGGGACAGGGCTTAGGATAATTATTCGTATGGAACTAGGGCAAGCTGGGTCGCTCATTGGGGACGATCAAATTTACAATGTGGTAGTAACAGCCCATGCATTTATCATAATTTTTTTTATGGTGATACCTATTCTAATCGGCGGGTTTGGAAATTGGCTTGTGCCCCTAATACTAGGGGCTAGAGACATGGCTTTCCCGCGCATAAATAATATAAGGTTTTGGTTTCTTATCCCCGCCTTAGTAATACTCTTATCCAGGTCTCTGGTAGAGAGGGGGGCCGGGACAGGGTGGACAGTATACCCCCCCCTATCTAGAAATATCGCCCACGCCGGCAGATCTGTCGACTTCGCTATTTTTTCTCTTCATTTAGCGGGGGTGAGATCTATTTTAGGGGCTGTAAATTTTATCAGGACTTTAGGGAATTTACGAGCCTTCGGTATAATTTTAGACCGTATACCACTTTTTGCTTGGGCTGTGTTAATCACAGCTATCTTACTTCTCTTGTCCCTACCTGTGTTAGCTGGTGCGATTACTATGTTGTTGACAGACCGTAACCTAAAT
>DSMAX357_06_Leptodiaptomus_tyrrelli_Canada_BOLDAAA4353
TGGAATAGTTGGCACAGGGCTAAGAATAATTATTCGGATAGAATTGGGACAGGCTGGATCTTTAATCGGAGACGACCAAGTTTACAATGTTGTTGTGACCGCACACGCATTTATTATAATTTTTTTTATGGTGATGCCTATTTTGATTGGGGGATTTGGAAATTGATTAGTTCCTTTGATACTGGGCGCGAGAGATATGGCGTTCCCTCGAATAAATAATATAAGGTTTTGATTTTTAATTCCCGCACTAATTATGCTCTTATCTAGGTCATTAGTAGAAAGGGGCGCTGGAACAGGGTGGACGGTATACCCACCCCTATCTAGAAACATTGCGCACGCGGGAAGTTCTGTCGACTTTGCGATTTTTTCATTACACTTGGCGGGAGTAAGCTCTATTTTAGGGGCGGTGAATTTTATCAGAACACTAGGTAATTTACGAGCGTTTGGGATAATCTTAGACCGTATGCCCTTGTTCGCTTGGTCTGTTTTAATCACAGCAGTTTTATTGCTTCTATCTTTGCCCGTCTTAGCTGGGGCTATCACTATGCTTTTAACGGACCGAAACCTAAAC
>DSMAX359_06_Leptodiaptomus_tyrrelli_Canada_BOLDAAA4353
TGGAATAGTTGGCACAGGGCTAAGAATAATTATTCGGATAGAATTGGGACAGGCTGGATCTTTAATCGGAGACGACCAAGTTTACAATGTTGTTGTGACTGCACACGCATTTATTATAATTTTTTTTATGGTGATGCCTATTTTGATTGGGGGATTTGGAAATTGATTAGTTCCTTTGATACTGGGCGCGAGAGATATGGCGTTCCCTCGAATAAATAATATAAGGTTTTGATTTTTAATTCCCGCACTAATTATGCTCTTATCTAGGTCATTAGTAGAAAGGGGCGCTGGAACAGGGTGGACGGTATACCCGCCCCTATCTAGAAACATTGCGCACGCGGGAAGTTCTGTCGACTTTGCGATTTTTTCATTACACTTGGCGGGAGTAAGCTCTATTTTAGGGGCGGTGAATTTTATCAGAACACTAGGTAATTTACGAGCGTTTGGGATAATCTTAGACCGTATGCCCTTGTTCGCTTGGTCTGTTTTAATCACAGCAGTTTTATTGCTTCTATCTTTGCCCGTCTTAGCTGGGGCTATCACTATGCTTTTAACGGACCGAAACCTAAAC
>DSMAX360_06_Leptodiaptomus_tyrrelli_Canada_BOLDAAA4353
TGGAATAGTTGGCACAGGGCTAAGAATAATTATTCGGATAGAATTGGGACAGGCTGGATCTTTAATCGGAGACGACCAAGTTTACAATGTTGTTGTGACTGCACACGCATTTATTATAATTTTTTTTATGGTGATGCCTATTTTGATTGGGGGATTTGGAAATTGATTAGTTCCTTTGATACTGGGCGCGAGAGATATGGCGTTCCCTCGAATAAATAATATAAGGTTTTGATTTTTAATTCCCGCACTAATTATGCTCTTATCTAGGTCATTAGTAGAAAGGGGCGCTGGAACAGGGTGGACGGTATACCCGCCCCTATCTAGAAACATTGCGCACGCGGGAAGTTCTGTCGACTTTGCGATTTTTTCATTACACTTGGCGGGAGTAAGCTCTATTTTAGGGGCGGTGAATTTTATCAGAACACTAGGTAATTTACGAGCGTTTGGGATAATCTTAGACCGTATGCCCTTGTTCGCTTGGTCTGTTTTAATCACAGCAGTTTTATTGCTTCTATCTTTGCCCGTCTTAGCTGGGGCTATCACTATGCTTTTAACGGACCGAAACCTAAAC
>DSMAX361_06_Leptodiaptomus_tyrrelli_Canada_BOLDAAA4353
TGGAATAGTTGGCACAGGGCTAAGAATAATTATTCGGATAGAATTGGGACAGGCTGGATCTTTAATCGGAGACGACCAAGTTTACAATGTTGTTGTGACCGCACACGCATTTATTATAATTTTTTTTATGGTGATGCCTATTTTGATTGGGGGATTTGGAAATTGATTAGTTCCTTTGATACTGGGCGCGAGAGATATGGCGTTCCCTCGAATAAATAATATAAGGTTTTGATTTTTAATTCCCGCACTAATTATGCTCTTATCTAGGTCATTAGTAGAAAGGGGCGCTGGAACAGGGTGGACGGTATACCCACCCCTATCTAGAAACATTGCGCACGCGGGAAGTTCTGTCGACTTTGCGATTTTTTCATTACACTTGGCGGGAGTAAGCTCTATTTTAGGGGCGGTGAATTTTATCAGAACACTAGGTAATTTACGAGCGTTTGGGATAATCTTAGACCGTATGCCCTTGTTCGCTTGGTCTGTTTTAATCACAGCAGTTTTATTGCTTCTATCTTTGCCCGTCTTAGCTGGGGCTATCACTATGCTTTTAACGGACCGAAACCTAAAC
>DSMAX362_06_Leptodiaptomus_tyrrelli_Canada_BOLDAAA4353
TGGAATAGTTGGCACAGGGCTAAGAATAATTATTCGGATAGAATTGGGACAGGCTGGATCTTTAATCGGAGACGACCAAGTTTACAATGTTGTTGTGACCGCACACGCATTTATTATAATTTTTTTTATGGTGATGCCTATTTTGATTGGGGGATTTGGAAATTGATTAGTTCCTTTGATACTGGGCGCGAGAGATATGGCGTTCCCTCGAATAAATAATATAAGGTTTTGATTTTTAATTCCCGCACTAATTATGCTCTTATCTAGGTCATTAGTAGAAAGGGGCGCTGGAACAGGGTGGACGGTATACCCACCCCTATCTAGAAACATTGCGCACGCGGGAAGTTCTGTCGACTTTGCGATTTTTTCATTACACTTGGCGGGAGTAAGCTCTATTTTAGGGGCGGTGAATTTTATCAGAACACTAGGTAATTTACGAGCGTTTGGGATAATCTTAGACCGTATGCCCTTGTTCGCTTGGTCTGTTTTAATCACAGCAGTTTTATTGCTTCTATCTTTGCCCGTCTTAGCTGGGGCTATCACTATGCTTTTAACGGACCGAAACCTAAAC
>DSMAX364_06_Hesperodiaptomus_Canada_BOLDAAG9520
CGGCATAGTCGGGACCGGGTTAAGAATAATTATCCGTATAGAACTAGGTCAGGCCGGAAGACTTATCGGGGATGATCAAATTTATAACGTAGTTGTAACGGCTCATGCCTTTATCATAATTTTCTTTATAGTAATACCTATCTTGATCGGAGGATTTGGTAATTGGTTAGTCCCTTTAATACTTGGGGCAGCTGACATAGCCTTCCCTCGAATGAATAACATAAGATTCTGGTTCCTACTACCTGCATTAGTAATACTTTTATCTAGTTCGTTAGTGGAAAGGGGAGCAGGGACAGGTTGAACGGTTTACCCGCCCTTATCAAGTAATATCGCGCACGCAGGCAGGTCTGTGGACTTCGCGATTTTCTCATTACATTTGGCGGGGGTTAGTTCTATTTTAGGGGCGGTAAATTTTATTAGGACCTTAGGAAACCTTCGAGCCTTTGGAATGATCCTCGATCGGATGCCTCTTTTTGCTTGATCTGTTCTAATTACTGCAGTACTATTACTTTTATCCCTGCCCGTTTTAGCTGGTGCAATTACCATATTATTAACTGACCGTAATCTTAAC
>DSMAX367_06_Leptodiaptomus_tyrrelli_Canada_BOLDAAA4353
TGGAATAGTTGGCACAGGGCTAAGAATAATTATTCGGATAGAATTGGGACAGGCTGGATCTTTAATCGGAGACGACCAAGTTTACAATGTTGTTGTGACCGCACACGCATTTATTATAATTTTTTTTATGGTGATGCCTATTTTGATTGGGGGATTTGGAAATTGATTAGTTCCTTTGATACTGGGCGCGAGAGATATGGCGTTCCCTCGAATAAATAATATAAGGTTTTGATTTTTAATTCCCGCACTAATTATGCTCTTATCTAGGTCATTAGTAGAAAGGGGCGCTGGAACAGGGTGGACGGTATACCCACCCCTATCTAGAAACATTGCGCACGCGGGAAGTTCTGTCGACTTTGCGATTTTTTCATTACACTTGGCGGGAGTAAGCTCTATTTTAGGGGCGGTGAATTTTATCAGAACACTAGGTAATTTACGAGCGTTTGGGATAATCTTAGACCGTATGCCCTTGTTCGCTTGGTCTGTTTTAATCACAGCAGTTTTATTGCTTCTATCTTTGCCCGTCTTAGCTGGGGCTATCACTATGCTTTTAACGGACCGAAACCTAAAC
>DSMAX368_06_Leptodiaptomus_tyrrelli_Canada_BOLDAAA4353
TGGAATAGTTGGCACAGGGCTAAGAATAATTATTCGGATAGAATTGGGACAGGCTGGATCTTTAATCGGAGACGACCAAGTTTACAATGTTGTTGTGACCGCACACGCATTTATTATAATTTTTTTTATNGTGATGCCTATTTTGATTGGGGGATTTGGAAATTGATTAGTTCCTTTGATACTGGGCGCGAGAGATATGGCGTTCCCTCGAATAAATAATATAAGGTTTTGATTTTTAATTCCCGCACTAATTATGCTCTTATCTAGGTCATTAGTAGAAAGGGGCGCTGGAACAGGGTGGACGGTATACCCACCCCTATCTAGAAACATTGCGCACGCGGGAAGTTCTGTCGACTTTGCGATTTTTTCATTACACTTGGCGGGAGTAAGCTCTATTTTAGGGGCGGTGAATTTTATCAGAACACTAGGTAATTTACGAGCGTTTGGGATAATCTTAGACCGTATGCCCTTGTTCGCTTGGTCTGTTTTAATCACAGCAGTTTTATTGCTTCTATCTTTGCCCGTCTTAGCTGGGGCTATCACTATGCTTTTAACGGACCGAAACCTAAAC
>DSMAX369_06_Leptodiaptomus_tyrrelli_Canada_BOLDAAA4353
TGGAATAGTTGGCACAGGGCTAAGAATAATTATTCGGATAGAATTGGGACAGGCTGGATCTTTAATCGGAGACGACCAAGTTTACAATGTTGTTGTGACCGCACACGCATTTATTATAATTTTTTTTATGGTGATGCCTATTTTGATTGGGGGATTTGGAAATTGATTAGTTCCTTTGATACTGGGCGCGAGAGATATGGCGTTCCCTCGAATAAATAATATAAGGTTTTGATTTTTAATTCCCGCACTAATTATGCTCTTATCTAGGTCATTAGTAGAAAGGGGCGCTGGAACAGGGTGGACGGTATACCCACCCCTATCTAGAAACATTGCGCACGCGGGAAGTTCTGTCGACTTTGCGATTTTTTCATTACACTTGGCGGGAGTAAGCTCTATTTTAGGGGCGGTGAATTTTATCAGAACACTAGGTAATTTACGAGCGTTTGGGATAATCTTAGACCGTATGCCCTTGTTCGCTTGGTCTGTTTTAATCACAGCAGTTTTATTGCTTCTATCTTTGCCCGTCTTAGCTGGGGCTATCACTATGCTTTTAACGGACCGAAACCTAAAC
>DSMAX373_06_Leptodiaptomus_tyrrelli_Canada_BOLDAAA4353
TGGAATAGTTGGCACAGGGCTAAGAATAATTATTCGGATAGAATTGGGACAGGCTGGATCTTTAATCGGAGACGACCAAGTTTACAATGTTGTTGTGACCGCACACGCATTTATTATAATTTTTTTTATGGTGATGCCTATTTTGATTGGGGGATTTGGAAATTGATTAGTTCCTTTGATACTGGGCGCGAGAGATATGGCGTTCCCTCGAATAAATAATATAAGGTTTTGATTTTTAATTCCCGCACTAATTATGCTCTTATCTAGGTCATTAGTAGAAAGGGGCGCTGGAACAGGGTGGACGGTATACCCGCCCCTATCTAGAAACATTGCGCACGCGGGAAGTTCTGTCGACTTTGCGATTTTTTCATTACACTTGGCGGGAGTAAGCTCTATTTTAGGGGCGGTGAATTTTATCAGAACACTAGGTAATTTACGAGCGTTTGGGATAATCTTAGACCGTATGCCCTTGTTCGCTTGGTCTGTTTTAATCACAGCAGTTTTATTGCTTCTATCTTTGCCCGTCTTAGCTGGGGCTATCACTATGCTTTTAACGGACCGAAACCTAAAC
>DSMAX374_06_Leptodiaptomus_tyrrelli_Canada_BOLDAAA4353
TGGAATAGTTGGCACAGGGCTAAGAATAATTATTCGGATAGAATTGGGACAGGCTGGATCTTTAATCGGAGACGACCAAGTTTACAATGTTGTTGTGACCGCACACGCATTTATTATAATTTTTTTTATGGTGATGCCTATTTTGATTGGGGGATTTGGAAATTGATTAGTTCCTTTGATACTGGGCGCGAGAGATATGGCGTTCCCTCGAATAAATAATATAAGGTTTTGATTTTTAATTCCCGCACTAATTATGCTCTTATCTAGGTCATTAGTAGAAAGGGGCGCTGGAACAGGGTGGACGGTATACCCACCCCTATCTAGAAACATTGCGCACGCGGGAAGTTCTGTCGACTTTGCGATTTTTTCATTACACTTGGCGGGAGTAAGCTCTATTTTAGGGGCGGTGAATTTTATCAGAACACTAGGTAATTTACGAGCGTTTGGGATAATCTTAGACCGTATGCCCTTGTTCGCTTGGTCTGTTTTAATCACAGCAGTTTTATTGCTTCTATCTTTGCCCGTCTTAGCTGGGGCTATCACTATGCTTTTAACGGACCGAAACCTAAAC
>DSMAX375_06_Leptodiaptomus_tyrrelli_Canada_BOLDAAA4353
TGGAATAGTTGGCACAGGGCTAAGAATAATTATTCGGATAGAATTGGGACAGGCTGGATCTTTAATCGGAGACGACCAAGTTTACAATGTTGTTGTGACTGCACACGCATTTATTATAATTTTTTTTATGGTGATGCCTATTTTGATTGGGGGATTTGGAAATTGATTAGTTCCTTTGATACTGGGCGCGAGAGATATGGCGTTCCCTCGAATAAATAATATAAGGTTTTGATTTTTAATTCCCGCACTAATTATGCTCTTATCTAGGTCATTAGTAGAAAGGGGCGCTGGAACAGGGTGGACGGTATACCCGCCCCTATCTAGAAACATTGCGCACGCGGGAAGTTCTGTCGACTTTGCGATTTTTTCATTACACTTGGCGGGAGTAAGCTCTATTTTAGGGGCGGTGAATTTTATCAGAACACTAGGTAATTTACGAGCGTTTGGGATAATCTTAGACCGTATGCCCTTGTTCGCTTGGTCTGTTTTAATCACAGCAGTTTTATTGCTTCTATCTTTGCCCGTCTTAGCTGGGGCTATCACTATGCTTTTAACGGACCGAAACCTAAAC
>DSMAX379_06_Hesperodiaptomus_arcticus_Canada_BOLDAAA4427
AGGTATAGTGGGGACAGGGCTTAGGATAATTATTCGTATGGAACTAGGGCAAGCTGGGTCGCTCATTGGGGACGATCAAATTTACAATGTGGTAGTAACAGCCCATGCATTTATCATAATTTTTTTTATGGTGATACCTATTCTAATCGGCGGGTTTGGAAATTGGCTTGTGCCCCTAATACTAGGGGCTAGAGACATGGCTTTCCCGCGCATAAATAATATAAGGTTTTGGTTTCTTATCCCCGCCTTAGTAATACTCTTATCCAGGTCTCTGGTAGAGAGGGGGGCCGGGACAGGGTGGACAGTATACCCCCCCCTATCTAGAAATATCGCCCACGCCGGCAGATCTGTCGACTTCGCTATTTTTTCTCTTCATTTAGCGGGGGTGAGATCTATTTTAGGGGCTGTAAATTTTATCAGGACTTTAGGGAATTTACGAGCCTTCGGTATAATTTTAGACCGTATACCACTTTTTGCTTGGGCTGTGTTAATCACAGCTATCTTACTTCTCTTGTCCCTACCTGTGTTAGCTGGTGCGATTACTATGTTGTTGACAGACCGTAACCTAAAT
>DSMAX380_06_Leptodiaptomus_tyrrelli_Canada_BOLDAAA4354
TGGAATAGTTGGCACAGGGCTAAGAATAATTATTCGGATAGAATTGGGACAGGCTGGATCTTTCATTGGAGACGACCAAGTTTACAATGTTGTTGTGACCGCACACGCATTTATTATAATTTTTTTTATGGTGATGCCTATTTTGATCGGCGGATTTGGAAATTGATTAGTTCCTCTGATACTGGGCGCGAGAGATATGGCGTTCCCTCGAATAAATAATATAAGGTTTTGATTTTTAATTCCCGCACTAATTATGCTCTTATCTAGGTCTTTAGTAGAAAGGGGCGCCGGAACAGGGTGGACGGTATACCCCCCCCTATCTAGAAACATCGCGCACGCCGGAAGTTCTGTCGACTTTGCGATTTTTTCTTTACACTTGGCGGGAGTAAGCTCTATTTTAGGGGCGGTGAATTTTATCAGAACACTAGGTAATTTACGAGCGTTCGGGATAATCTTAGACCGTATGCCACTGTTCGCTTGGTCTGTTTTAATCACAGCAATTTTATTGCTTCTATCTTTGCCCGTCTTAGCTGGGGCTATCACTATGNNNNNNNNNNNNNNNNNNNNNNNN
>DSMAX381_06_Leptodiaptomus_tyrrelli_Canada_BOLDAAA4353
TGGAATAGTTGGCACAGGGCTAAGAATAATTATTCGGATAGAATTGGGACAGGCTGGATCTTTAATTGGAGACGACCAAGTTTACAATGTTGTTGTGACCGCACACGCATTTATTATAATTTTTTTTATGGTGATGCCTATTTTGATTGGGGGATTTGGAAATTGATTAGTTCCTTTGATACTGGGCGCGAGAGATATGGCGTTCCCTCGAATAAATAATATAAGGTTTTGATTTTTAATTCCCGCACTAATTATGCTCTTATCTAGGTCATTAGTAGAAAGGGGCGCTGGAACAGGGTGGACGGTATACCCACCCCTATCTAGAAACATTGCGCACGCGGGAAGTTCTGTCGACTTTGCGATTTTTTCATTACACTTGGCGGGAGTAAGCTCTATTTTAGGGGCGGTGAATTTTATCAGAACACTAGGTAATTTACGAGCGTTTGGGATAATCTTAGACCGTATGCCCTTGTTCGCTTGGTCTGTTTTAATCACAGCAGTTTTATTGCTTCTATCTTTGCCCGTCTTAGCTGGGGCTATCACTATGCTTTTAACGGACCGAAACCTAAAC
>DSMAX383_06_Leptodiaptomus_tyrrelli_Canada_BOLDAAA4353
TGGAATAGTTGGCACAGGGCTAAGAATAATTATTCGGATAGAATTGGGACAGGCTGGATCTTTAATCGGAGACGACCAAGTTTACAATGTTGTTGTGACCGCACACGCATTTATTATAATTTTTTTTATGGTGATGCCTATTTTGATTGGGGGATTTGGAAATTGATTAGTTCCTTTGATACTGGGCGCGAGAGATATGGCGTTCCCTCGAATAAATAATATAAGGTTTTGATTTTTAATTCCCGCACTAATTATGCTCTTATCTAGGTCATTAGTAGAAAGGGGCGCTGGAACAGGGTGGACGGTATACCCGCCCCTATCTAGAAACATTGCGCACGCGGGAAGTTCTGTCGACTTTGCGATTTTTTCATTACACTTGGCGGGAGTAAGCTCTATTTTAGGGGCGGTGAATTTTATCAGAACACTAGGTAATTTACGAGCGTTTGGGATAATCTTAGACCGTATGCCCTTGTTCGCTTGGTCTGTTTTAATCACAGCAGTTTTATTGCTTCTATCTTTGCCCGTCTTAGCTGGGGCTATCACTATGCTTTTAACGGACCGAAACCTAAAC
>DSMAX384_06_Leptodiaptomus_tyrrelli_Canada_BOLDAAA4353
TGGAATAGTTGGCACAGGGCTAAGAATAATTATTCGGATAGAATTGGGACAGGCTGGATCTTTAATCGGAGACGACCAAGTTTACAATGTTGTTGTGACCGCACACGCATTTATTATAATTTTTTTTATGGTGATGCCTATTTTGATTGGGGGATTTGGAAATTGATTAGTTCCTTTGATACTGGGCGCGAGAGATATGGCGTTCCCTCGAATAAATAATATAAGGTTTTGATTTTTAATTCCCGCACTAATTATGCTCTTATCTAGGTCATTAGTAGAAAGGGGCGCTGGAACAGGGTGGACGGTATACCCACCCCTATCTAGAAACATTGCGCACGCGGGAAGTTCTGTCGACTTTGCGATTTTTTCATTACACTTGGCGGGAGTAAGCTCTATTTTAGGGGCGGTGAATTTTATCAGAACACTAGGTAATTTACGAGCGTTTGGGATAATCTTAGACCGTATGCCCTTGTTCGCTTGGTCTGTTTTAATCACAGCAGTTTTATTGCTTCTATCTTTGCCCGTCTTAGCTGGGGCTATCACTATGCTTTTAACGGACCGAAACCTAAAC
>DSMAX385_06_Leptodiaptomus_tyrrelli_Canada_BOLDAAA4353
TGGAATAGTTGGCACAGGGCTAAGAATAATTATTCGGATAGAATTGGGACAGGCTGGATCTTTAATCGGAGACGACCAAGTTTACAATGTTGTTGTGACCGCACACGCATTTATTATAATTTTTTTTATGGTGATGCCTATTTTGATTGGGGGATTTGGAAATTGATTAGTTCCTTTGATACTGGGCGCGAGAGATATGGCGTTCCCTCGAATAAATAATATAAGGTTTTGATTTTTAATTCCCGCACTAATTATGCTCTTATCTAGGTCATTAGTAGAAAGGGGCGCTGGAACAGGGTGGACGGTATACCCACCCCTATCTAGAAACATTGCGCACGCGGGAAGTTCTGTCGACTTTGCGATTTTTTCATTACACTTGGCGGGAGTAAGCTCTATTTTAGGGGCGGTGAATTTTATCAGAACACTAGGTAATTTACGAGCGTTTGGGATAATCTTAGACCGTATGCCCTTGTTCGCTTGGTCTGTTTTAATCACAGCAGTTTTATTGCTTCTATCTTTGCCCGTCTTAGCTGGGGCTATCACTATGCTTTTAACGGACCGAAACCTAAAC
>DSMAX386_06_Leptodiaptomus_tyrrelli_Canada_BOLDAAA4353
TGGAATAGTTGGCACAGGGCTAAGAATAATTATTCGGATAGAATTGGGACAGGCTGGATCTTTAATCGGAGACGACCAAGTTTACAATGTTGTTGTGACCGCACACGCATTTATTATAATTTTTTTTATGGTGATGCCTATTTTGATTGGGGGATTTGGAAATTGATTAGTTCCTTTGATACTGGGCGCGAGAGATATGGCGTTCCCTCGAATAAATAATATAAGGTTTTGATTTTTAATTCCCGCACTAATTATGCTCTTATCTAGGTCATTAGTAGAAAGGGGCGCTGGAACAGGGTGGACGGTATACCCGCCCCTATCTAGAAACATTGCGCACGCGGGAAGTTCTGTCGACTTTGCGATTTTTTCATTACACTTGGCGGGAGTAAGCTCTATTTTAGGGGCGGTGAATTTTATCAGAACACTAGGTAATTTACGAGCGTTTGGGATAATCTTAGACCGTATGCCCTTGTTCGCTTGGTCTGTTTTAATCACAGCAGTTTTATTGCTTCTATCTTTGCCCGTCTTAGCTGGGGCTATCACTATGCTTTTAACGGACCGAAACCTAAAC
>DSMAX391_06_Hesperodiaptomus_arcticus_Canada_BOLDAAA4427
AGGTATAGTGGGGACAGGGCTTAGGATAATTATTCGTATGGAACTAGGGCAAGCTGGGTCGCTCATTGGGGACGATCAAATTTACAATGTGGTAGTAACAGCCCATGCATTTATCATAATTTTTTTTATGGTGATACCTATTCTAATCGGCGGGTTTGGAAATTGGCTTGTGCCCCTAATACTAGGGGCTAGAGACATGGCTTTCCCGCGCATAAATAATATAAGGTTTTGGTTTCTTATCCCCGCCTTAGTAATACTCTTATCCAGGTCTCTGGTAGAGAGGGGGGCCGGGACAGGGTGGACAGTATACCCCCCCCTATCTAGAAATATCGCCCACGCCGGCAGATCTGTCGACTTCGCTATTTTTTCTCTTCATTTAGCGGGGGTGAGATCTATTTTAGGGGCTGTAAATTTTATCAGGACTTTAGGGAATTTACGAGCCTTCGGTATAATTTTAGACCGTATACCACTTTTTGCTTGGGCTGTGTTAATCACAGCTATCTTACTTCTCTTGTCCCTACCTGTGTTAGCTGGTGCGATTACTATGTTGTTGACAGACCGTAACCTAAAT
>DSMAX392_06_Leptodiaptomus_tyrrelli_Canada_BOLDAAA4355
TGGAATAGTTGGCACAGGGCTAAGAATAATTATTCGGATAGAACTGGGACAGGCTGGATCTCTAATTGGAGACGACCAAGTTTACAATGTGGTTGTGACCGCACACGCATTTATTATAATTTTTTTTATGGTGATGCCTATTCTGATCGGCGGATTTGGAAATTGATTAGTTCCTTTAATACTGGGCGCGAGAGATATGGCGTTCCCTCGAATAAATAATATAAGGTTTTGATTTCTAATTCCCGCACTAATTATGCTCTTATCTAGGTCTTTAGTAGAAAGGGGCGCTGGAACAGGGTGGACGGTATACCCCCCCCTATCTAGAAACATTGCGCACGCGGGAAGTTCTGTCGACTTTGCAATTTTTTCTTTACACTTGGCGGGAGTAAGCTCTATTTTAGGGGCGGTGAATTTTATCAGAACTCTAGGTAATTTACGAGCGTTCGGGATAATCTTAGACCGTATGCCACTGTTCGCTTGGTCTGTTTTAATCACAGCAGTCTTATTGCTTCTATCTTTGCCCGTATTAGCTGGAGCTATCACTATGTTGTTAACGGACNNNNNNNNNNNN
>DSMAX396_06_Leptodiaptomus_tyrrelli_Canada_BOLDAAA4353
TGGAATAGTTGGCACAGGGCTAAGAATAATTATTCGGATAGAATTGGGACAGGCTGGATCTTTAATCGGAGACGACCAAGTTTACAATGTTGTTGTGACCGCACACGCATTTATTATAATTTTTTTTATGGTGATGCCTATTTTGATTGGGGGATTTGGAAATTGATTAGTTCCTTTGATACTGGGCGCGAGAGATATGGCGTTCCCTCGAATAAATAATATAAGGTTTTGATTTTTAATTCCCGCACTAATTATGCTCTTATCTAGGTCATTAGTAGAAAGGGGCGCTGGAACAGGGTGGACGGTATACCCACCCCTATCTAGAAACATTGCGCACGCGGGAAGTTCTGTCGACTTTGCGATTTTTTCATTACACTTGGCGGGAGTAAGCTCTATTTTAGGGGCGGTGAATTTTATCAGAACACTAGGTAATTTACGAGCGTTTGGGATAATCTTAGACCGTATGCCCTTGTTCGCTTGGTCTGTTTTAATCACAGCAGTTTTATTGCTTCTATCTTTGCCCGTCTTAGCTGGGGCTATCACTATGCTTTTAACGGACCGAAACCTAAAC
>DSMAX397_06_Leptodiaptomus_tyrrelli_Canada_BOLDAAA4353
TGGAATAGTTGGCACAGGGCTAAGAATAATTATTCGGATAGAATTGGGACAGGCTGGATCTTTAATCGGAGACGACCAAGTTTACAATGTTGTTGTGACCGCACACGCATTTATTATAATTTTTTTTATGGTGATGCCTATTTTGATTGGGGGATTTGGAAATTGATTAGTTCCTTTGATACTGGGCGCGAGAGATATGGCGTTCCCTCGAATAAATAATATAAGGTTTTGATTTTTAATTCCCGCACTAATTATGCTCTTATCTAGGTCATTAGTAGAAAGGGGCGCTGGAACAGGGTGGACGGTATACCCACCCCTATCTAGAAACATTGCGCACGCGGGAAGTTCTGTCGACTTTGCGATTTTTTCATTACACTTGGCGGGAGTAAGCTCTATTTTAGGGGCGGTGAATTTTATCAGAACACTAGGTAATTTACGAGCGTTTGGGATAATCTTAGACCGTATGCCCTTGTTCGCTTGGTCTGTTTTAATCACAGCAGTTTTATTGCTTCTATCTTTGCCCGTCTTAGCTGGGGCTATCACTATGCTTTTAACGGACCGAAACCTAAAC
>DSMAX398_06_Leptodiaptomus_tyrrelli_Canada_BOLDAAA4353
TGGAATAGTTGGCACAGGGCTAAGAATAATTATTCGGATAGAATTGGGACAGGCTGGATCTTTAATCGGAGACGACCAAGTTTACAATGTTGTTGTGACCGCACACGCATTTATTATAATTTTTTTTATGGTGATGCCTATTTTGATTGGGGGATTTGGAAATTGATTAGTTCCTTTGATACTGGGCGCGAGAGATATGGCGTTCCCTCGAATAAATAATATAAGGTTTTGATTTTTAATTCCCGCACTAATTATGCTCTTATCTAGGTCATTAGTAGAAAGGGGCGCTGGAACAGGGTGGACGGTATACCCGCCCCTATCTAGAAACATTGCGCACGCGGGAAGTTCTGTCGACTTTGCGATTTTTTCATTACACTTGGCGGGAGTAAGCTCTATTTTAGGGGCGGTGAATTTTATCAGAACACTAGGTAATTTACGAGCGTTTGGGATAATCTTAGACCGTATGCCCTTGTTCGCTTGGTCTGTTTTAATCACAGCAGTTTTATTGCTTCTATCTTTGCCCGTCTTAGCTGGGGCTATCACTATGCTTTTAACGGACCGAAACCTAAAC
>DSMAX403_06_Hesperodiaptomus_arcticus_Canada_BOLDAAA4427
AGGTATAGTGGGGACAGGGCTTAGGATAATTATTCGTATGGAACTAGGGCAAGCTGGGTCGCTCATTGGGGACGATCAAATTTACAATGTGGTAGTAACAGCCCATGCATTTATCATAATTTTTTTTATGGTGATACCTATTCTAATCGGCGGGTTTGGAAATTGGCTTGTGCCCCTAATACTAGGGGCTAGAGACATGGCTTTCCCGCGCATAAATAATATAAGGTTTTGGTTTCTTATCCCCGCCTTAGTAATACTCTTATCCAGGTCTCTGGTAGAGAGGGGGGCCGGGACAGGGTGGACAGTATACCCCCCCCTATCTAGAAATATCGCCCACGCCGGCAGATCTGTCGACTTCGCTATTTTTTCTCTTCATTTAGCGGGGGTGAGATCTATTTTAGGGGCTGTAAATTTTATCAGGACTTTAGGGAATTTACGAGCCTTCGGTATAATTTTAGACCGTATACCACTTTTTGCTTGGGCTGTGTTAATCACAGCTATCTTACTTCTCTTGTCCCTACCTGTGTTAGCTGGTGCGATTACTATGTTGTTGACAGACCGTAACCTAAAT
>DSMAX405_06_Leptodiaptomus_tyrrelli_Canada_BOLDAAA4353
NNNNNNNNNNNNNNNNNNNNNNNNNNNNNNNNNNNNNNNNGAATTGGGACAGGCTGGATCTTTAATCGGAGACGACCAAGTTTACAATGTTGTTGTGACCGCACACGCATTTATTATAATTTTTTTTATGGTGATGCCTATTTTGATTGGGGGATTTGGAAATTGATTAGTTCCTTTGATACTGGGCGCGAGATATATGGCGTTCCCTCGAATAAATAATATAAGGTTTTGATTTTTAATTCCCGCACTAATTATGCTCTTATCTAGGTCATTAGTAGAAAGGGGCGCTGGAACAGGGTGGACGGTATACCCACCCCTATCTAGAAACATTGCGCACGCGGGAAGTTCTGTCGACTTTGCGATTTTTTCATTACACTTGGCGGGAGTAAGCTCTATTTTAGGGGCGGTGAATTTTATCAGAACACTAGGTAATTTACGAGCGTTTGGGATAATCTTAGACCGTATGCCCTTGTTCGCTTGGTCTGTTTTAATCACAGCAGTTTTATTGCTTCTATCTTTGCCCGTCTTAGCTGGGGCTATCACTATGCTTTTAACGGACCGAAACCTAAAC
>DSMAX407_06_Leptodiaptomus_tyrrelli_Canada_BOLDAAA4353
TGGAATAGTTGGCACAGGGCTAAGAATAATTATTCGGATAGAATTGGGACAGGCTGGATCTTTAATCGGAGACGACCAAGTTTACAATGTTGTTGTGACCGCACACGCATTTATTATAATTTTTTTTATGGTGATGCCTATTTTGATTGGGGGATTTGGAAATTGATTAGTTCCTTTGATACTGGGCGCGAGAGATATGGCGTTCCCTCGAATAAATAATATAAGGTTTTGATTTTTAATTCCCGCACTAATTATGCTCTTATCTAGGTCATTAGTAGAAAGGGGCGCTGGAACAGGGTGGACGGTATACCCACCCCTATCTAGAAACATTGCGCACGCGGGAAGTTCTGTCGACTTTGCGATTTTTTCATTACACTTGGCGGGAGTAAGCTCTATTTTAGGGGCGGTGAATTTTATCAGAACACTAGGTAATTTACGAGCGTTTGGGATAATCTTAGACCGTATGCCCTTGTTCGCTTGGTCTGTTTTAATCACAGCAGTTTTACTGCTTCTATCTTTGCCCGTCTTAGCTGGGGCTATCACTATGCTTTTAACGGACCGAAACCTAAAC
>DSMAX412_06_Leptodiaptomus_tyrrelli_Canada_BOLDAAA4353
TGGAATAGTTGGCACAGGGCTAAGAATAATTATTCGGATAGAATTGGGACAGGCTGGATCTTTAATCGGAGACGACCAAGTTTACAATGTTGTTGTGACCGCACACGCATTTATTATAATTTTTTTTATGGTGATGCCTATTTTGATTGGGGGATTTGGAAATTGATTAGTTCCTTTGATACTGGGCGCGAGAGATATGGCGTTCCCTCGAATAAATAATATAAGGTTTTGATTTTTAATTCCCGCACTAATTATGCTCTTATCTAGGTCATTAGTAGAAAGGGGCGCTGGAACAGGGTGGACGGTATACCCACCCCTATCTAGAAACATTGCGCACGCGGGAAGTTCTGTCGACTTTGCGATTTTTTCATTACACTTGGCGGGAGTAAGCTCTATTTTAGGGGCGGTGAATTTTATCAGAACACTAGGTAATTTACGAGCGTTTGGGATAATCTTAGACCGTATGCCCTTGTTCGCTTGATCTGTTTTAATCACAGCAGTTTTATTGCTTCTATCTTTGCCCGTCTTAGCTGGGGCTATCACTATGCTTTTAACGGACCGAAACCTAAAC
>DSMAX416_06_Leptodiaptomus_tyrrelli_Canada_BOLDAAA4353
TGGAATAGTTGGCACAGGGCTAAGAATAATTATTCGGATAGAATTGGGACAGGCTGGATCTTTAATCGGAGACGACCAAGTTTACAATGTTGTTGTGACCGCACACGCATTTATTATAATTTTTTTTATGGTGATGCCTATTTTGATTGGGGGATTTGGAAATTGATTAGTTCCTTTGATACTGGGCGCGAGAGATATGGCGTTCCCTCGAATAAATAATATAAGGTTTTGATTTTTAATTCCCGCACTAATTATGCTCTTATCTAGGTCATTAGTAGAAAGGGGCGCTGGAACAGGGTGGACGGTATACCCACCCCTATCTAGAAACATTGCGCACGCGGGAAGTTCTGTCGACTTTGCGATTTTTTCATTACACTTGGCGGGAGTAAGCTCTATTTTAGGGGCGGTGAATTTTATCAGAACACTAGGTAATTTACGAGCGTTTGGGATAATCTTAGACCGTATGCCCTTGTTCGCTTGGTCTGTTTTAATCACAGCAGTTTTACTGCTTCTATCTTTGCCCGTCTTAGCTGGGGCTATCACTATGCTTTTAACGGACCGAAACCTAAAC
>DSMAX420_06_Leptodiaptomus_tyrrelli_Canada_BOLDAAA4353
TGGAATAGTTGGCACAGGGCTAAGAATAATTATTCGGATAGAATTGGGACAGGCTGGATCTTTAATCGGAGACGACCAAGTTTACAATGTTGTTGTGACCGCACACGCATTTATTATAATTTTTTTTATGGTGATGCCTATTTTGATTGGGGGATTTGGAAATTGATTAGTTCCTTTGATACTGGGCGCGAGAGATATGGCGTTCCCTCGAATAAATAATATAAGGTTTTGATTTTTAATTCCCGCACTAATTATGCTCTTATCTAGGTCATTAGTAGAAAGGGGCGCTGGAACAGGGTGGACGGTATACCCACCCCTATCTAGAAACATTGCGCACGCGGGAAGTTCTGTCGACTTTGCGATTTTTTCATTACACTTGGCGGGAGTAAGCTCTATTTTAGGGGCGGTGAATTTTATCAGAACACTAGGTAATTTACGAGCGTTTGGGATAATCTTAGACCGTATGCCCTTGTTCGCTTGGTCTGTTTTAATCACAGCAGGTTTACTGCTTCTATCTTTGCCCGTCTTAGCTGGGGCTATCACTATGCTTTTAACGGACCGAAACCTAAAC
>DSMAX423_06_Hesperodiaptomus_arcticus_Canada_BOLDAAA4427
AGGTATAGTGGGGACAGGGCTTAGGATAATTATTCGTATGGAACTAGGGCAAGCTGGGTCGCTCATTGGGGACGATCAAATTTACAATGTGGTAGTAACAGCCCATGCATTTATCATAATTTTTTTTATGGTGATACCTATTCTAATCGGCGGGTTTGGAAATTGGCTTGTGCCCCTAATACTAGGGGCTAGAGACATGGCTTTCCCGCGCATAAATAATATAAGGTTTTGGTTTCTTATCCCCGCCTTAGTAATACTCTTATCCAGGTCTCTGGTAGAGAGGGGGGCCGGGACAGGGTGGACAGTATACCCCCCCCTATCTAGAAATATCGCCCACGCCGGCAGATCTGTCGACTTCGCTATTTTTTCTCTTCATTTAGCGGGGGTGAGATCTATTTTAGGGGCTGTAAATTTTATCAGGACTTTAGGGAATTTACGAGCCTTCGGTATAATTTTAGACCGTATACCACTTTTTGCTTGGGCTGTGTTAATCACAGCTATCTTACTTCTCTTGTCCCTACCTGTGTTAGCTGGTGCGATTACTATGTTGTTGACAGACCGTAACCTAAAT
>DSMAX427_06_Hesperodiaptomus_arcticus_Canada_BOLDAAA4427
AGGTATAGTGGGGACAGGGCTTAGGATAATTATTCGTATGGAACTAGGGCAAGCTGGGTCGCTCATTGGGGACGATCAAATTTACAATGTGGTAGTAACAGCCCATGCATTTATCATAATTTTTTTTATGGTGATACCTATTCTAATCGGCGGGTTTGGAAATTGGCTTGTGCCCCTAATACTAGGGGCTAGAGACATGGCTTTCCCGCGCATAAATAATATAAGGTTTTGGTTTCTTATCCCCGCCTTAGTAATACTCTTATCCAGGTCTCTGGTAGAGAGGGGGGCCGGGACAGGGTGGACAGTATACCCCCCCCTATCTAGAAATATCGCCCACGCCGGCAGATCTGTCGACTTCGCTATTTTTTCTCTTCATTTAGCGGGGGTGAGATCTATTTTAGGGGCTGTAAATTTTATCAGGACTTTAGGGAATTTACGAGCCTTCGGTATAATTTTAGACCGTATACCACTTTTTGCTTGGGCTGTGTTAATCACAGCTATCTTACTTCTCTTGTCCCTACCTGTGTTAGCTGGTGCGATTACTATGTTGTTGACAGACCGTAACCTAAAT
>DSMAX428_06_Leptodiaptomus_tyrrelli_Canada_BOLDAAA4353
TGGAATAGTTGGCACAGGGCTAAGAATAATTATTCGGATAGAATTGGGACAGGCTGGATCTTTAATCGGAGACGACCAAGTTTACAATGTTGTTGTGACCGCACACGCATTTATTATAATTTTTTTTATGGTGATGCCTATTTTGATTGGGGGATTTGGAAATTGATTAGTTCCTTTGATACTGGGCGCGAGAGATATGGCGTTCCCTCGAATAAATAATATAAGGTTTTGATTTTTAATTCCCGCACTAATTATGCTCTTATNTAGGTCATTAGTAGAAAGGGGCGCTGGAACAGGGTGGACGGTATACCCACCCCTATCTAGAAACATTGCGCACGCGGGAAGTTCTGTCGACTTTGCGATTTTTTCATTACACTTGGCGGGAGTAAGCTCTATTTTAGGGGCGGTGAATTTTATCAGAACACTAGGTAATTTACGAGCGTTTGGGATAATCTTAGACCGTATGCCCTTGTTCGCTTGGTCTGTTTTAATCACAGCAGTTTTATTGCTTCTATCTTTGCCCGTCTTAGCTGGGGCTATCACTATGCTTTTAACGGACCGAAACCTAAAC
>DSMAX434_06_Leptodiaptomus_tyrrelli_Canada_BOLDAAA4353
TGGAATAGTTGGCACAGGGCTAAGAATAATTATTCGGATAGAATTGGGACAGGCTGGATCTTTAATCGGAGACGACCAAGTTTACAATGTTGTTGTGACCGCACACGCATTTATTATAATTTTTTTTATGGTGATGCCTATTTTGATTGGGGGATTTGGAAATTGATTAGTTCCTTTGATACTGGGCGCGAGAGATATGGCGTTCCCTCGAATAAATAATATAAGGTTTTGATTTTTAATTCCCGCACTAATTATGCTCTTATCTAGGTCATTAGTAGAAAGGGGCGCTGGAACAGGGTGGACGGTATACCCACCCCTATCTAGAAACATTGCGCACGCGGGAAGTTCTGTCGACTTTGCGATTTTTTCATTACACTTGGCGGGAGTAAGCTCTATTTTAGGGGCGGTGAATTTTATCAGAACACTAGGTAATTTACGAGCGTTTGGGATAATCTTAGACCGTATGCCCTTGTTCGCTTGGTCTGTTTTAATCACAGCAGTTTTATTGCTTCTATCTTTGCCCGTCTTAGCTGGGGCTATCACTATGCTTTTAACGGACCGAAACCTAAAC
>DSMAX435_06_Hesperodiaptomus_arcticus_Canada_BOLDAAA4427
AGGTATAGTGGGGACAGGGCTTAGGATAATTATTCGTATGGAACTAGGGCAAGCTGGGTCGCTCATTGGGGACGATCAAATTTACAATGTGGTAGTAACAGCCCATGCATTTATCATAATTTTTTTTATGGTGATACCTATTCTAATCGGCGGGTTTGGAAATTGGCTTGTGCCCCTAATACTAGGGGCTAGAGACATGGCTTTCCCGCGCATAAATAATATAAGGTTTTGGTTTCTTATCCCCGCCTTAGTAATACTCTTATCCAGGTCTCTGGTAGAGAGGGGGGCCGGGACAGGGTGGACAGTATACCCCCCCCTATCTAGAAATATCGCCCACGCCGGCAGATCTGTCGACTTCGCTATTTTTTCTCTTCATTTAGCGGGGGTGAGATCTATTTTAGGGGCTGTAAATTTTATCAGGACTTTAGGGAATTTACGAGCCTTCGGTATAATTTTAGACCGTATACCACTTTTTGCTTGGGCTGTGTTAATCACAGCTATCTTACTTCTCTTGTCCCTACCTGTGTTAGCTGGTGCGATTACTATGTTGTTGACAGACCGTAACCTAAAT
>DSMAX439_06_Hesperodiaptomus_arcticus_Canada_BOLDAAA4427
AGGTATAGTGGGGACAGGGCTTAGGATAATTATTCGTATGGAACTAGGGCAAGCTGGGTCGCTCATTGGGGACGATCAAATTTACAATGTGGTAGTAACAGCCCATGCATTTATCATAATTTTTTTTATGGTGATACCTATTCTAATCGGCGGGTTTGGAAATTGGCTTGTGCCCCTAATACTAGGGGCTAGAGACATGGCTTTCCCGCGCATAAATAATATAAGGTTTTGGTTTCTTATCCCCGCCTTAGTAATACTCTTATCCAGGTCTCTGGTAGAGAGGGGGGCCGGGACAGGGTGGACAGTATACCCCCCCCTATCTAGAAATATCGCCCACGCCGGCAGATCTGTCGACTTCGCTATTTTTTCTCTTCATTTAGCGGGGGTGAGATCTATTTTAGGGGCTGTAAATTTTATCAGGACTTTAGGGAATTTACGAGCCTTCGGTATAATTTTAGACCGTATACCACTTTTTGCTTGGGCTGTGTTAATCACAGCTATCTTACTTCTCTTGTCCCTACCTGTGTTAGCTGGTGCGATTACTATGTTGTTGACAGACCGTAACCTAAAT
>DSMAX441_06_Leptodiaptomus_tyrrelli_Canada_BOLDAAA4353
TGGAATAGTTGGCACAGGGCTAAGAATAATTATTCGGATAGAATTGGGACAGGCTGGATCTTTAATCGGAGACGACCAAGTTTACAATGTTGTTGTGACCGCACACGCATTTATTATGATTTTTTTTATGGTGATGCCTATTTTGATTGGGGGATTTGGAAATTGATTAGTTCCTTTGATACTGGGCGCGAGAGATATGGCGTTCCCTCGAATAAATAATATAAGGTTTTGATTTTTAATTCCCTCACTAATTATGCTCTTATCTAGGTCATTAGTAGAAAGGGGCGCTGGAACAGGGTGGACGGTATACCCGCCCCTATCCAGAAACATTGCGCACGCGGGAAGTTCTGTCGACTTTGCGATTTTTTCATTACACTTGGCGGGAGTAAGCTCTATTTTAGGGGCGGTGAATTTTATCAGAACGCTAGGTAATTTACGAGCGTTTGGGATAATCTTAGACCGTATGCCCTTGTTTGCNTGGTCTGTTTTAATCACAGCAGTTTTATTGCTTCTATCTTTGCCCGTCTTAGCTGGGGCTATTACTATGCTTTTAACGGACCGAAACTTAAAC
>DSMAX442_06_Leptodiaptomus_tyrrelli_Canada_BOLDAAA4353
TGGAATAGTTGGCACAGGGCTAAGAATAATTATTCGGATAGAATTGGGACAGGCTGGATCTTTAATCGGAGACGACCAAGTTTACAATGTTGTTGTGACCGCACACGCATTTATTATAATTTTTTTTATGGTGATGCCTATTTTGATTGGGGGATTTGGAAATTGATTAGTTCCTTTGATACTGGGCGCGAGAGATATGGCGTTCCCTCGAATAAATAATATAAGGTTTTGATTTTTAATTCCCGCACTAATTATGCTCTTATCTAGGTCATTAGTAGAAAGGGGCGCTGGAACAGGGTGGACGGTATACCCACCCCTATCTAGAAACATTGCGCACGCGGGAAGTTCTGTCGACTTTGCGATTTTTTCATTACACTTGGCGGGAGTAAGCTCTATTTTAGGGGCGGTGAATTTTATCAGAACACTAGGTAATTTACGAGCGTTTGGGATAATCTTAGACCGTATGCCCTTGTTCGCTTGGTCTGTTTTAATCACAGCAGTTTTANTGCTTCTATCTTTGCCCGTCTTAGCTGGGGCTATCACTATGCTTTTAACGGACCGAAACCTAAAC
>DSMAX446_06_Leptodiaptomus_tyrrelli_Canada_BOLDAAA4353
TGGAATAGTTGGCACAGGGCTAAGAATAATTATTCGGATAGAATTGGGACAGGCTGGATCTTTAATCGGAGACGACCAAGTTTACAATGTTGTTGTGACCGCACACGCATTTATTATAATTTTTTTTATGGTGATGCCTATTTTGATTGGGGGATTTGGAAATTGATTAGTTCCTTTGATACTGGGCGCGAGAGATATGGCGTTCCCTCGAATAAATAATATAAGGTTTTGATTTTTAATTCCCGCACTAATTATGCTCTTATCTAGGTCATTAGTAGAAAGGGGCGCTGGAACAGGGTGGACGGTATACCCGCCCCTATCTAGAAACATTGCGCACGCGGGAAGTTCTGTCGACTTTGCGATTTTTTCATTACACTTGGCGGGAGTAAGCTCTATTTTAGGGGCGGTGAATTTTATCAGAACACTAGGTAATTTACGAGCGTTTGGGATAATCTTAGACCGTATGCCCTTGTTTGCTTGGTCTGTTTTAATCACAGCAGTTTTATTGCTTCTATCTTTGCCCGTCTTAGCTGGGGCTATTACTATGCTTTTAACGGACCGAAACTTAAAC
>DSMAX451_06_Hesperodiaptomus_arcticus_Canada_BOLDAAA4427
AGGTATAGTGGGGACAGGGCTTAGGATAATTATTCGTATGGAACTAGGGCAAGCTGGGTCGCTCATTGGGGACGATCAAATTTACAATGTGGTAGTAACAGCCCATGCATTTATCATAATTTTTTTTATGGTGATACCTATTCTAATCGGCGGGTTTGGAAATTGGCTTGTGCCCCTAATACTAGGGGCTAGAGACATGGCTTTCCCGCGCATAAATAATATAAGGTTTTGGTTTCTTATCCCCGCCTTAGTAATACTCTTATCCAGGTCTCTGGTAGAGAGGGGGGCCGGGACAGGGTGGACAGTATACCCCCCCCTATCTAGAAATATCGCCCACGCCGGCAGATCTGTCGACTTCGCTATTTTTTCTCTTCATTTAGCGGGGGTGAGATCTATTTTAGGGGCTGTAAATTTTATCAGGACTTTAGGGAATTTACGAGCCTTCGGTATAATTTTAGACCGTATACCACTTTTTGCTTGGGCTGTGTTAATCACAGCTATCTTACTTCTCTTGTCCCTACCTGTGTTAGCTGGTGCGATTACTATGTTGTTGACAGACCGTAACCTAAAT
>DSMAX453_06_Leptodiaptomus_tyrrelli_Canada_BOLDAAA4353
TGGAATAGTTGGCACAGGGCTAAGAATAATTATTCGGATAGAATTGGGACAGGCTGGATCTTTAATCGGAGACGACCAAGTTTACAATGTTGTTGTGACCGCACACGCATTTATTATGATTTTTTTTATGGTGATGCCTATTTTGATTGGGGGGTTTGGAAATTGATTAGTTCCTTTGATACTGGGCGCGAGAGATATGGCGTTCCCNCGAATAAATAATATAAGGTTTTGATTTTTAATTCCCGCACTAATTATGCTCTTATCTAGGTCATTAGTAGAAAGGGGCGCNGGAACAGGGTGGACGGTATACCCGCCCCTATCTAGAAACATTGCGCACGCGGGAAGTTCTGTCGACTTTGCGATTTTTTCATTACACTTGGCGGGAGTAAGCTCTATTTTAGGGGCGGTGAATTTTATCAGAACGCTAGGCAATTTACGAGCGTTTGGGATAATCTTAGACCGTATGCCCTTGTTTGCTTGGTCTGTTTTAATCACAGCAGTTTTATTGCTTCTATCTTTGCCCGTCTTAGCTGGGGCTATTACTATGCTTTTAACGGACCGAAACTTAAAC
>DSMAX459_06_Hesperodiaptomus_arcticus_Canada_BOLDAAA4427
AGGTATAGTGGGGACAGGGCTTAGGATAATTATTCGTATGGAACTAGGGCAAGCTGGGTCGCTCATTGGGGACGATCAAATTTACAATGTGGTAGTAACAGCCCATGCATTTATCATAATTTTTTTTATGGTGATACCTATTCTAATCGGCGGGTTTGGAAATTGGCTTGTGCCCCTAATACTAGGGGCTAGAGACATGGCTTTCCCGCGCATAAATAATATAAGGTTTTGGTTTCTTATCCCCGCCTTAGTAATACTCTTATCCAGGTCTCTGGTAGAGAGGGGGGCCGGGACAGGGTGGACAGTATACCCCCCCCTATCTAGAAATATCGCCCACGCCGGCAGATCTGTCGACTTCGCTATTTTTTCTCTTCATTTAGCGGGGGTGAGATCTATTTTAGGGGCTGTAAATTTTATCAGGACTTTAGGGAATTTACGAGCCTTCGGTATAATTTTAGACCGTATACCACTTTTTGCTTGGGCTGTGTTAATCACAGCTATCTTACTTCTCTTGTCCCTACCTGTGTTAGCTGGTGCGATTACTATGTTGTTGACAGACCGTAACCTAAAT
>DSMAX463_06_Hesperodiaptomus_arcticus_Canada_BOLDAAA4427
AGGTATAGTGGGGACAGGGCTTAGGATAATTATTCGTATGGAACTAGGGCAAGCTGGGTCGCTCATTGGGGACGATCAAATTTACAATGTGGTAGTAACAGCCCATGCATTTATCATAATTTTTTTTATGGTGATACCTATTCTAATCGGCGGGTTTGGAAATTGGCTTGTGCCCCTAATACTAGGGGCTAGAGACATGGCTTTCCCGCGCATAAATAATATAAGGTTTTGGTTTCTTATCCCCGCCTTAGTAATACTCTTATCCAGGTCTCTGGTAGAGAGGGGGGCCGGGACAGGGTGGACAGTATACCCCCCCCTATCTAGAAATATCGCCCACGCCGGCAGATCTGTCGACTTCGCTATTTTTTCTCTTCATTTAGCGGGGGTGAGATCTATTTTAGGGGCTGTAAATTTTATCAGGACTTTAGGGAATTTACGAGCCTTCGGTATAATTTTAGACCGTATACCACTTTTTGCTTGGGCTGTGTTAATCACAGCTATCTTACTTCTCTTGTCCCTACCTGTGTTAGCTGGTGCGATTACTATGTTGTTGACAGACCGTAACCTAAAT
>DSMAX467_06_Hesperodiaptomus_arcticus_Canada_BOLDAAA4428
AGGCATAGTGGGGACAGGGCTTAGTATGATTATCCGTATGGAATTAGGCCAAGCTGGGTCGCTCATTGGGGATGATCAAATTTACAACGTGGTAGTAACAGCCCACGCATTTATTATAATTTTTTTCATGGTAATGCCTATTCTGATTGGCGGGTTTGGAAATTGGCTTGTGCCCCTAATACTGGGGGCTAGCGACATGGCTTTCCCCCGCATAAACAATATGAGGTTTTGGTTTCTTATCCCCGCCCTAGTAATACTCTTGTCCAGATCTCTGGTAGAAAGGGGGGCCGGCACAGGGTGGACAGTCTACCCCCCTTTGTCCAGAAATATTGCCCACGCCGGCAGATCTGTCGACTTTGCTATTTTTTCTCTTCATTTAGCGGGGGTGAGATCTATTTTAGGGGCTGTAAATTTTATCAGCACTTTAGGGAATTTACGAGCTTTCGGCATAATTTTAGACCGTATGCCGCTTTTTGCTTGGGCTGTGTTAATCACAGCTATCTTGCTTCTCCTGTCCCTACCTGTGTTGGCTGGGGCGATTACCATGCTGTTGACAGACCGTAATCTGAAT
>DSMAX471_06_Hesperodiaptomus_arcticus_Canada_BOLDAAA4427
AGGTATAGTGGGGACAGGGCTTAGGATAATTATTCGTATGGAACTAGGGCAAGCTGGGTCGCTCATTGGGGACGATCAAATTTACAATGTGGTAGTAACAGCCCATGCATTTATCATAATTTTTTTTATGGTGATACCTATTCTAATCGGCGGGTTTGGAAATTGGCTTGTGCCCCTAATACTAGGGGCTAGAGACATGGCTTTCCCGCGCATAAATAATATAAGGTTTTGGTTTCTTATCCCCGCCTTAGTAATACTCTTATCCAGGTCTCTGGTAGAGAGGGGGGCCGGGACAGGGTGGACAGTATACCCCCCCCTATCTAGAAATATCGCCCACGCCGGCAGATCTGTCGACTTCGCTATTTTTTCTCTTCATTTAGCGGGGGTGAGATCTATTTTAGGGGCTGTAAATTTTATCAGGACTTTAGGGAATTTACGAGCCTTCGGTATAATTTTAGACCGTATACCACTTTTTGCTTGGGCTGTGTTAATCACAGCTATCTTACTTCTCTTGTCCCTACCTGTGTTAGCTGGTGCGATTACTATGTTGTTGACAGACCGTAACCTAAAT
>DSMAX477_06_Leptodiaptomus_tyrrelli_Canada_BOLDAAA4353
TGGAATAGTTGGCACAGGGCTAAGAATAATTATTCGGATAGAATTGGGACAGGCTGGATCTTTAATCGGAGACGACCAAGTTTACAATGTTGTTGTGACCGCACACGCATTTATTATAATTTTTTTTATGGTGATGCCTATTTTGATTGGGGGATTTGGAAATTGATTAGTTCCTTTGATACTGGGCGCGAGAGATATGGCGTTCCCTCGAATAAATAATATAAGGTTTTGATTTTTAATTCCCGCACTAATTATGCTCTTATCTAGGTCATTAGTAGAAAGGGGCGCTGGAACAGGGTGGACGGTATACCCACCCCTATCTAGAAACATTGCGCACGCGGGAAGTTCTGTCGACTTTGCGATTTTTTCATTACACTTGGCGGGAGTAAGCTCTATTTTAGGGGCGGTGAATTTTATCAGAACACTAGGTAATTTACGAGCGTTTGGGATAATCTTAGACCGTATGCCCTTGTTCGCTTGGTCTGTTTTAATCACAGCAGTTTTATTGCTTCTATCTTTGCCCGTCTTAGCTGGGGCTATCACTATGCTTTTAACGGACCGAAACCTAAAC
>DSMAX481_06_Leptodiaptomus_tyrrelli_Canada_BOLDAAA4353
TGGAATAGTTGGCACAGGGCTAAGAATAATTATTCGGATAGAATTGGGACAGGCTGGATCTTTAATCGGAGACGACCAAGTTTACAATGTTGTTGTGACCGCACACGCATTTATTATAATTTTTTTTATGGTGATGCCTATTTTGATTGGGGGATTTGGAAATTGATTAGTTCCTTTGATACTGGGCGCGAGAGATATGGCGTTCCCTCGAATAAATAATATAAGGTTTTGATTTTTAATTCCCGCACTAATTATGCTCTTATCTAGGTCATTAGTAGAAAGGGGCGCTGGAACAGGGTGGACGGTATACCCACCCCTATCTAGAAACATTGCGCACGCGGGAAGTTCTGTCGACTTTGCGATTTTTTCATTACACTTGGCGGGAGTAAGCTCTATTTTAGGGGCGGTGAATTTTATCAGAACACTAGGTAATTTACGAGCGTTTGGGATAATCTTAGACCGTATGCCCTTGTTCGCTTGGTCTGTTTTAATCACAGCAGTTTTATTGCTTCTATCTTTGCCCGTCTTAGCTGGGGCTATCACTATGCTTTTAACGGACCGAAACCTAAAC
>DSMAX483_06_Hesperodiaptomus_arcticus_Canada_BOLDAAA4427
AGGTATAGTGGGGACAGGGCTTAGGATAATTATTCGTATGGAACTAGGGCAAGCTGGGTCGCTCATTGGGGACGATCAAATTTACAATGTGGTAGTAACAGCCCATGCATTTATCATAATTTTTTTTATGGTGATACCTATTCTAATCGGCGGGTTTGGAAATTGGCTTGTGCCCCTAATACTAGGGGCTAGAGACATGGCTTTCCCGCGCATAAATAATATAAGGTTTTGGTTTCTTATCCCCGCCTTAGTAATACTCTTATCCAGGTCTCTGGTAGAGAGGGGGGCCGGGACAGGGTGGACAGTATACCCCCCCCTATCTAGAAATATCGCCCACGCCGGCAGATCTGTCGACTTCGCTATTTTTTCTCTTCATTTAGCGGGGGTGAGATCTATTTTAGGGGCTGTAAATTTTATCAGGACTTTAGGGAATTTACGAGCCTTCGGTATAATTTTAGACCGTATACCACTTTTTGCTTGGGCTGTGTTAATCACAGCTATCTTACTTCTCTTGTCCCTACCTGTGTTAGCTGGTGCGATTACTATGTTGTTGACAGACCGTAACCTAAAT
>DSMAX489_06_Leptodiaptomus_tyrrelli_Canada_BOLDAAA4353
TGGAATAGTTGGCACAGGGCTAAGAATAATTATTCGGATAGAATTGGGACAGGCTGGATCTTTAATCGGAGACGACCAAGTTTACAATGTTGTTGTGACCGCACACGCATTTATTATAATTTTTTTTATGGTGATGCCTATTTTGATTGGGGGATTTGGAAATTGATTAGTTCCTTTGATACTGGGCGCGAGAGATATGGCGTTCCCTCGAATAAATAATATAAGGTTTTGATTTTTAATTCCCGCACTAATTATGCTCTTATCTAGGTCATTAGTAGAAAGGGGCGCTGGAACAGGGTGGACGGTATACCCACCCCTATCTAGAAACATTGCGCACGCGGGAAGTTCTGTCGACTTTGCGATTTTTTCATTACACTTGGCGGGAGTAAGCTCTATTTTAGGGGCGGTGAATTTTATCAGAACACTAGGTAATTTACGAGCGTTTGGGATAATCTTAGACCGTATGCCCTTGTTCGCTTGGTCTGTTTTAATCACAGCAGTTTTACTGCTTCTATCTTTGCCCGTCTTAGCTGGGGCTATCACTATGCTTTTAACGGACCGAAACCTAAAC
>DSMAX491_06_Leptodiaptomus_tyrrelli_Canada_BOLDAAA4353
TGGAATAGTTGGCACAGGGCTAAGAATAATTATTCGGATAGAATTGGGACAGGCTGGATCTTTAATCGGAGACGACCAAGTTTACAATGTTGTTGTGACCGCACACGCATTTATTATAATTTTTTTTATGGTGATGCCTATTTTGATTGGGGGATTTGGAAATTGATTAGTTCCTTTGATACTGGGCGCGAGAGATATGGCGTTCCCTCGAATAAATAATATAAGGTTTTGATTTTTAATTCCCGCACTAATTATGCTCTTATCTAGGTCATTAGTAGAAAGGGGCGCTGGAACAGGGTGGACGGTATACCCACCCCTATCTAGAAACATTGCGCACGCGGGAAGTTCTGTCGACTTTGCGATTTTTTCATTACACTTGGCGGGAGTAAGCTCTATTTTAGGGGCGGTGAATTTTATCAGAACACTAGGTAATTTACGAGCGTTTGGGATAATCTTAGACCGTATGCCCTTGTTCGCTTGGTCTGTTTTAATCACAGCAGTTTTATTGCTTCTATCTTTGCCCGTCTTAGCTGGGGCTATCACTATGCTTTTAACGGACCGAAACCTAAAC
>DSMAX494_06_Hesperodiaptomus_arcticus_Canada_BOLDAAA4427
AGGTATAGTGGGGACAGGGCTTAGGATAATTATTCGTATGGAACTAGGGCAAGCTGGGTCGCTCATTGGGGACGATCAAATTTACAATGTGGTAGTAACAGCCCATGCATTTATCATAATTTTTTTTATGGTGATACCTATTCTAATCGGCGGGTTTGGAAATTGGCTTGTGCCCCTAATACTAGGGGCTAGAGACATGGCTTTCCCGCGCATAAATAATATAAGGTTTTGGTTTCTTATCCCCGCCTTAGTAATACTCTTATCCAGGTCTCTGGTAGAGAGGGGGGCCGGGACAGGGTGGACAGTATACCCCCCCCTATCTAGAAATATCGCCCACGCCGGCAGATCTGTCGACTTCGCTATTTTTTCTCTTCATTTAGCGGGGGTGAGATCTATTTTAGGGGCTGTAAATTTTATCAGGACTTTAGGGAATTTACGAGCCTTCGGTATAATTTTAGACCGTATACCACTTTTTGCTTGGGCTGTGTTAATCACAGCTATCTTACTTCTCTTGTCCCTACCTGTGTTAGCTGGTGCGATTACTATGTTGTTGACAGACCGTAACCTAAAT
>DSMAX495_06_Hesperodiaptomus_arcticus_Canada_BOLDAAA4427
AGGTATAGTGGGGACAGGGCTTAGGATAATTATTCGTATGGAACTAGGGCAAGCTGGGTCGCTCATTGGGGACGATCAAATTTACAATGTGGTAGTAACAGCCCATGCATTTATCATAATTTTTTTTATGGTGATACCTATTCTAATCGGCGGGTTTGGAAATTGGCTTGTGCCCCTAATACTAGGGGCTAGAGACATGGCTTTCCCGCGCATAAATAATATAAGGTTTTGGTTTCTTATCCCCGCCTTAGTAATACTCTTATCCAGGTCTCTGGTAGAGAGGGGGGCCGGGACAGGGTGGACAGTATACCCCCCCCTATCTAGAAATATCGCCCACGCCGGCAGATCTGTCGACTTCGCTATTTTTTCTCTTCATTTAGCGGGGGTGAGATCTATTTTAGGGGCTGTAAATTTTATCAGGACTTTAGGGAATTTACGAGCCTTCGGTATAATTTTAGACCGTATACCACTTTTTGCTTGGGCTGTGTTAATCACAGCTATCTTACTTCTCTTGTCCCTACCTGTGTTAGCTGGTGCGATTACTATGTTGTTGACAGACCGTAACCTAAAT
>DSMAX497_06_Leptodiaptomus_tyrrelli_Canada_BOLDAAA4353
TGGAATAGTTGGCACAGGGCTAAGAATAATTATTCGGATAGAATTGGGACAGGCTGGATCTTTAATCGGAGACGACCAAGTTTACAATGTTGTTGTGACCGCACACGCATTTATTATAATTTTTTTTATGGTGATGCCTATTTTGATTGGGGGATTTGGAAATTGATTAGTTCCTTTGATACTGGGCGCGAGAGATATGGCGTTCCCTCGAATAAATAATATAAGGTTTTGATTTTTAATTCCCGCACTAATTATGCTCTTATCTAGGTCATTAGTAGAAAGGGGCGCTGGAACAGGGTGGACGGTATACCCACCCCTATCTAGAAACATTGCGCACGCGGGAAGTTCTGTCGACTTTGCGATTTTTTCATTACACTTGGCGGGAGTAAGCTCTATTTTAGGGGCGGTGAATTTTATCAGAACACTAGGTAATTTACGAGCGTTTGGGATAATCTTAGACCGTATGCCCTTGTTCGCTTGGTCTGTTTTAATCACAGCAGTTTTATTGCTTCTATCTTTGCCCGTCTTAGCTGGGGCTATCACTATGCTTTTAACGGACCGAAACCTAAAC
>DSMAX499_06_Hesperodiaptomus_arcticus_Canada_BOLDAAA4427
AGGTATAGTGGGGACAGGGCTTAGGATAATTATTCGTATGGAACTAGGGCAAGCTGGGTCGCTCATTGGGGACGATCAAATTTACAATGTGGTAGTAACANCCCATGCATTTATCATAATTTTTTTTATGGTGATACCTATTCTAATCGGCGGGTTTGGAAATTGGCTTGTGCCCCTAATANTAGGGGCNAGAGACATGGCTTTCCCGCGCATAAATAATATAAGGTTTTGGTTTCTTATCCCCGCNTTAGTAATACTCTTATCCAGGTCTCTGGTAGAGAGGGGGGCCGGGACAGGGTGGACAGTATACCCCCCCCTATCTAGAAATATCGCCCACGCCGGCAGATCNGTCGACTTCGCTATTTTTTCTCTTCATTTAGCGGGGGTGAGATCTATTTTAGGGGCTGTAAATTTTATCAGGACTTTAGGGAATTTACGAGCCTTCGGTATAATTTTAGACCGTATACCACTTTTTGCTTGGGCTGTGTTAATCACAGCTATCTTACTTNNNNNNNNNNNNNNNNNNNNNNNNNNNNNNNNNNNNNNNNNNNNNNNNNNNNNNNNNNNNNNN
>DSMAX500_06_Leptodiaptomus_tyrrelli_Canada_BOLDAAA4353
TGGAATAGTTGGCACAGGGCTAAGAATAATTATTCGGATAGAATTGGGACAGGCTGGATCTTTAATCGGAGACGACCAAGTTTACAATGTTGTTGTGACCGCACACGCATTTATTATAATTTTTTTTATGGTGATGCCTATTTTGATTGGGGGATTTGGAAATTGATTAGTTCCTTTGATACTGGGCGCGAGAGATATGGCGTTCCCTCGAATAAATAATATAAGGTTTTGATTTTTAATTCCCGCACTAATTATGCTCTTATCTAGGTCATTAGTAGAAAGGGGCGCTGGAACAGGGTGGACGGTATACCCACCCCTATCTAGAAACATTGCGCACGCGGGAAGTTCTGTCGACTTTGCGATTTTTTCATTACACTTGGCGGGAGTAAGCTCTATTTTAGGGGCGGTGAATTTTATCAGAACACTAGGTAATTTACGAGCGTTTGGGATAATCTTAGACCGTATGCCCTTGTTCGCTTGGTCTGTTTTAATCACAGCAGTTTTATTGCTTCTATCTTTGCCCGTCTTAGCTGGGGCTATCACTATGCTTTTAACGGACCGAAACNTAAAC
>DSMAX501_06_Leptodiaptomus_tyrrelli_Canada_BOLDAAA4353
TGGAATAGTTGGCACAGGGCTAAGAATAATTATTCGGATAGAATTGGGACAGGCTGGATCTTTAATCGGAGACGACCAAGTTTACAATGTTGTTGTGACCGCACACGCATTTATTATAATTTTTTTTATGGTGATGCCTATTTTGATTGGGGGATTTGGAAATTGATTAGTTCCTTTGATACTGGGCGCGAGAGATATGGCGTTCCCTCGAATAAATAATATAAGGTTTTGATTTTTAATTCCCGCACTAATTATGCTCTTATCTAGGTCATTAGTAGAAAGGGGCGCTGGAACAGGGTGGACGGTATACCCACCCCTATCTAGAAACATTGCGCACGCGGGAAGTTCTGTCGACTTTGCGATTTTTTCATTACACTTGGCGGGAGTAAGCTCTATTTTAGGGGCGGTGAATTTTATCAGAACACTAGGTAATTTACGAGCGTTTGGGATAATCTTAGACCGTATGCCCTTGTTCGCTTGGTCTGTTTTAATCACAGCAGTTTTATTGCTTCTATCTTTGCCCGTCTTAGCTGGGGCTATCACTATGCTTTTAACGGACCGAAACCTAAAC
>DSMAX504_06_Hesperodiaptomus_arcticus_Canada_BOLDAAA4427
AGGTATAGTGGGGACAGGGCTTAGGATAATTATTCGTATGGAACTAGGGCAAGCTGGGTCGCTCATTGGGGACGATCAAATTTACAATGTGGTAGTAACAGCCCATGCATTTATCATAATTTTTTTTATGGTGATACCTATTCTAATCGGCGGGTTTGGAAATTGGCTTGTGCCCCTAATACTAGGGGCTAGAGACATGGCTTTCCCGCGCATAAATAATATAAGGTTTTGGTTTCTTATCCCCGCCTTAGTAATACTCTTATCCAGGTCTCTGGTAGAGAGGGGGGCCGGGACAGGGTGGACAGTATACCCCCCCCTATCTAGAAATATCGCCCACGCCGGCAGATCTGTCGACTTCGCTATTTTTTCTCTTCATTTAGCGGGGGTGAGATCTATTTTAGGGGCTGTAAATTTTATCAGGACTTTAGGGAATTTACGAGCCTTCGGTATAATTTTAGACCGTATACCACTTTTTGCTTGGGCTGTGTTAATCACAGCTATCTTACTTCTCTTGTCCCTACCTGTGTTAGCTGGTGCGATTACTATGTTGTTGACAGACCGTAACCTAAAT
>DSMAX507_06_Leptodiaptomus_tyrrelli_Canada_BOLDAAA4353
TGGAATAGTTGGCACAGGGCTAAGAATAATTATTCGGATAGAATTGGGACAGGCTGGATCTTTAATCGGAGACGACCAAGTTTACAATGTTGTTGTGACCGCACACGCATTTATTATAATTTTTTTTATGGTGATGCCTATTTTGATTGGGGGATTTGGAAATTGATTAGTTCCTTTGATACTGGGCGCGAGAGATATGGCGTTCCCTCGAATAAATAATATAAGGTTTTGATTTTTAATTCCCGCACTAATTATGCTCTTATCTAGGTCATTAGTAGAAAGGGGCGCTGGAACAGGGTGGACGGTATACCCACCCCTATCTAGAAACATTGCGCACGCGGGAAGTTCTGTCGACTTTGCGATTTTTTCATTACACTTGGCGGGAGTAAGCTCTATTTTAGGGGCGGTGAATTTTATCAGAACACTAGGTAATTTACGAGCGTTTGGGATAATCTTAGACCGTATGCCCTTGTTCGCTTGGTCTGTTTTAATCACAGCAGTTTTATTGCTTCTATCTTTGCCCGTCTTAGCTGGGGCTATCACTATGCTTTTAACGGACCGAAACCTAAAC
>DSMAX510_06_Hesperodiaptomus_arcticus_Canada_BOLDAAA4427
AGGTATAGTGGGGANAGGGCTTANGATAATTATTCGTATGGAACTAGGGCAAGCTGGGTCGCTCATTGGGGACGATCAAATTTACAATGTGGTAGTAACAGCCCATGCATTTATCATAATTTTTTTTATGGTGATACCTATTCTAATCGGCGGGTTTGGAAATTGGCTTGTGCCCCTAATACTAGGGGCTAGAGACATGGCTTTCCCGCGCATAAATAATATAAGGTTTTGGTTTCTTATCCCCGCCTTAGTAATACTCTTATCCAGGTCTCTGGTAGAGAGGGGGGCCGGGACAGGGTGGACAGTATACCCCCCCCTATCTAGAAATATCGCCCACGCCGGCAGATCTGTCGACTTCGCTATTTTTTCTCTTCATTTAGCGGGGGTGAGATCTATTTTAGGGGCTGTAAATTTTATCAGGACTTTAGGGAATTTACGAGCCTTCGGTATAATTTTAGACCGTATACCACTTTTTGCTTGGGCTGTGTTAATCACAGCTATCTTACTTCTCTTGTCCCTACCTGTGTTAGCTGGTGCGATTACTATGTTGTTGACAGACCGTAACCTAAAT
>DSMAX511_06_Hesperodiaptomus_arcticus_Canada_BOLDAAA4427
AGGTATAGTGGGGACAGGGCTTAGGATAATTATTCGTATGGAACTAGGGCAAGCTGGGTCGCTCATTGGGGACGATCAAATTTACAATGTGGTAGTAACAGCCCATGCATTTATCATAATTTTTTTTATGGTGATACCTATTCTAATCGGCGGGTTTGGAAATTGGCTTGTGCCCCTAATACTAGGGGCTAGAGACATGGCTTTCCCGCGCATAAATAATATAAGGTTTTGGTTTCTTATCCCCGCCTTAGTAATACTCTTATCCAGGTCTCTGGTAGAGAGGGGGGCCGGGACAGGGTGGACAGTATACCCCCCCCTATCTAGAAATATCGCCCACGCCGGCAGATCTGTCGACTTCGCTATTTTTTCTCTTCATTTAGCGGGGGTGAGATCTATTTTAGGGGCTGTAAATTTTATCAGGACTTTAGGGAATTTACGAGCCTTCGGTATAATTTTAGACCGTATACCACTTTTTGCTTGGGCTGTGTTAATCACAGCTATCTTACTTCTCTTGTCCCTACCTGTGTTAGCTGGTGCGATTACTATGTTGTTGACAGACCGTAACCTAAAT
>DSMAX512_06_Leptodiaptomus_tyrrelli_Canada_BOLDAAA4353
TGGAATAGTTGGCACAGGGCTAAGAATAATTATTCGGATAGAATTGGGACAGGCTGGATCTTTAATCGGAGACGACCAAGTTTACAATGTTGTTGTGACCGCACACGCATTTATTATAATTTTTTTTATGGTGATGCCTATTTTGATTGGGGGATTTGGAAATTGATTAGTTCCTTTGATACTGGGCGCGAGAGATATGGCGTTCCCTCGAATAAATAATATAAGGTTTTGATTTTTAATTCCCGCACTAATTATGCTCTTATCTAGGTCATTAGTAGAAAGGGGCGCTGGAACAGGGTGGACGGTATACCCACCCCTATCTAGAAACATTGCGCACGCGGGAAGTTCTGTCGACTTTGCGATTTTTTCATTACACTTGGCGGGAGTAAGCTCTATTTTAGGGGCGGTGAATTTTATCAGAACACTAGGTAATTTACGAGCGTTTGGGATAATCTTAGACCGTATGCCCTTGTTCGCTTGGTCTGTTTTAATCACAGCAGTTTTATTGCTTCTATCTTTGCCCGTCTTAGCTGGGGCTATCACTATGCTTTTAACGGACCGAAACCTAAAC
>DSMAX513_06_Leptodiaptomus_tyrrelli_Canada_BOLDAAA4353
TGGAATAGTTGGCACAGGGCTAAGAATAATTATTCGGATAGAATTGGGACAGGCTGGATCTTTAATCGGAGACGACCAAGTTTACAATGTTGTTGTGACCGCACACGCATTTATTATAATTTTTTTTATGGTGATGCCTATTTTGATTGGGGGATTTGGAAATTGATTAGTTCCTTTGATACTGGGCGCGAGAGATATGGCGTTCCCTCGAATAAATAATATAAGGTTTTGATTTTTAATTCCCGCACTAATTATGCTCTTATCTAGGTCATTAGTAGAAAGGGGCGCTGGAACAGGGTGGACGGTATACCCACCCCTATCTAGAAACATTGCGCACGCGGGAAGTTCTGTCGACTTTGCGATTTTTTCATTACACTTGGCGGGAGTAAGCTCTATTTTAGGGGCGGTGAATTTTATCAGAACACTAGGTAATTTACGAGCGTTTGGGATAATCTTAGACCGTATGCCCTTGTTCGCTTGGTCTGTTTTAATCACAGCAGTTTTATTGCTTCTATCTTTGCCCGTCTTAGCTGGGGCTATCACTATGCTTTTAACGGACCGAAACCTAAAC
>DSMAX516_06_Hesperodiaptomus_arcticus_Canada_BOLDAAA4427
AGGTATAGTGGGGACAGGGCTTAGGATAATTATTCGTATGGAACTAGGGCAAGCTGGGNCGCTCATTGGGGACGATCAAATTTACNATGTGGTAGTAACAGCCCATGCATTTATCATAATTTTTTTTATGGTGATACCTATTCTAATCGGCGGGTTTGGAAATTGGCTTGTGCCCCTAATACTAGGGGCTAGAGACATGGCTTTCCCGCGCATAAATAATATAAGGTTTTGGTTTCTTATCCCCGCNTTAGTAATACTCTTATCCAGGTCTCTGGTAGAGAGGGGGGCCGGGACAGGGTGGACAGTATACCCCCCCCTATCTAGAAATATCGCCCACGCCGGCAGATCTGTCGACTTCGCTATTTTTTCTCTTCATTTAGCGGGGGTGAGATCTATTTTAGGGGCTGTAAATTTTATCAGGACTTTAGGGAATTTACGAGCCTTCGGTATAATTTTAGACCGTATACCACTTTTTGCTTGGGCTGTGTTAATCACAGCTATCTTACTTCTCTTGTCCCTACCTGTGTTAGCTGGTNNNNNNNNNNNNNNNNNNNNNNNNNNNNNNNNNNNN
>DSMAX522_06_Hesperodiaptomus_arcticus_Canada_BOLDAAA4427
AGGTATAGTGGGGACAGGGCTTAGGATAATTATTCGTATGGAACTAGGGCAAGCTGGGTCGCTCATTGGGGACGATCAAATTTACAATGTGGTAGTAACAGCCCATGCATTTATCATAATTTTTTTTATGGTGATACCTATTCTAATCGGCGGGTTTGGAAATTGGCTTGTGCCCCTAATACTAGGGGCTAGAGACATGGCTTTCCCGCGCATAAATAATATAAGGTTTTGGTTTCTTATCCCCGCCTTAGTAATACTCTTATCCAGGTCTCTGGTAGAGAGGGGGGCCGGGACAGGGTGGACAGTATACCCCCCCCTATCTAGAAATATCGCCCACGCCGGCAGATCTGTCGACTTCGCTATTTTTTCTCTTCATTTAGCGGGGGTGAGATCTATTTTAGGGGCTGTAAATTTTATCAGGACTTTAGGGAATTTACGAGCCTTCGGTATAATTTTAGACCGTATACCACTTTTTGCTTGGGCTGTGTTAATCACAGCTATCTTACTTCTCTTGTCCCTACCTGTGTTAGCTGGTGCGATTACTATGTTGTTGACAGACCGTAACCTAAAT
>DSMAX523_06_Leptodiaptomus_tyrrelli_Canada_BOLDAAA4353
TGGAATAGTTGGCACAGGGCTAAGAATAATTATTCGGATAGAATTGGGACAGGCTGGATCTTTAATCGGAGACGACCAAGTTTACAATGTTGTTGTGACCGCACACGCATTTATTATAATTTTTTTTATGGTGATGCCTATTTTGATTGGGGGATTTGGAAATTGATTAGTTCCTTTGATACTGGGCGCGAGAGATATGGCGTTCCCTCGAATAAATAATATAAGGTTTTGATTTTTAATTCCCGCACTAATTATGCTCTTATCTAGGTCATTAGTAGAAAGGGGCGCTGGAACAGGGTGGACGGTATACCCACCCCTATCTAGAAACATTGCGCACGCGGGAAGTTCTGTCGACTTTGCGATTTTTTCATTACACTTGGCGGGAGTAAGCTCTATTTTAGGGGCGGTGAATTTTATCAGAACACTAGGTAATTTACGAGCGTTTGGGATAATCTTAGACCGTATGCCCTTGTTCGCTTGGTCTGTTTTAATCACAGCAGTTTTATTGCTTCTATCTTTGCCCGTCTTAGCTGGGGCTATCACTATGCTTTTAACGGACCGAAACCTAAAC
>DSMAX528_06_Hesperodiaptomus_arcticus_Canada_BOLDAAA4427
AGGTATAGTGGGGACAGGGCTTAGGATAATTATTCGTATGGAACTAGGGCAAGCTGGGTCGCTCATTGGGGACGATCAAATTTACAATGTGGTAGTAACAGCCCATGCATTTATCATAATTTTTTTTATGGTGATACCTATTCTAATCGGCGGGTTTGGAAATTGGCTTGTGCCCCTAATACTAGGGGCTAGAGACATGGCTTTCCCGCGCATAAATAATATAAGGTTTTGGTTTCTTATCCCCGCNTTAGTAATACTCTTATCCAGGTCTCTGGTAGAGAGGGGGGCCGGGACAGGGTGGACAGTATACCCCCCCCTATCTAGAAATATCNCCCACGCCGGCAGATCTGTCGACTTCGCTATTTTTTCTCTTCATTTAGCGGGGGTGAGATCTATTTTAGGGGCTGTAAATTTTATCAGGACTTTAGGGAATTTACGAGCCTTCGGTATAATTTTAGACCGTATACCACTTTTTGCTTGGGCTGTGTTAATCACAGCTATCTTACTTCTCTTGTCCCTACCTGTGTTAGCTGGTNNNNNNNNNNNNNNNNNNNNNNNNNNNNNNNNNNNN
>DSMAX529_06_Leptodiaptomus_tyrrelli_Canada_BOLDAAA4353
TGGAATAGTTGGCACAGGGCTNAGAATAATTATTCGGATAGAATTGGGACAGGCTGGATCTTTAATCGGAGACGACCAAGTTTACAATGTTGTTGTGACCGCACACGCATTTATTATAATTTTTTTTATGGTGATGCCTATTTTGATTGGGGGATTTGGAAATTGATTAGTTCCTTTGATACTGGGCGCGAGAGATATGGCGTTCCCTCGAATAAATAATATAAGGTTTTGATTTTTAATTCCCGCACTAATTATGCTCTTATCTAGGTCATTAGTAGAAAGGGGCGCTGGAACAGGGTGGACGGTATACCCACCCCTATCTAGAAACATTGCGCACGCGGGAAGTTCTGTCGACTTTGCGATTTTTTCATTACACTTGGCGGGAGTAAGCTCTATTTTAGGGGCGGTGAATTTTATCAGAACACTAGGTAATTTACGAGCGTTTGGGATAATCTTAGACCGTATGCCCTTGTTCGCTTGGTCTGTTTTAATCACAGCAGTTTTATTGCTTCTATCTTTGCCCGTCTTAGCTGGGGCTATCACTATGCTTTTAACGGACCGAAACCTAAAC
>DSMAX534_06_Hesperodiaptomus_arcticus_Canada_BOLDAAA4427
AGGTATAGTGGGGACAGGGCTTAGGATAATTATTCGTATGGAACTAGGGCAAGCTGGGTCGCTCATTGGGGACGATCAAATTTACAATGTGGTAGTAACAGCCCATGCATTTATCATAATTTTTTTTATGGTGATACCTATTCTAATCGGCGGGTTTGGAAATTGGCTTGTGCCCCTAATACTAGGGGCTAGAGACATGGCTTTCCCGCGCATAAATAATATAAGGTTTTGGTTTCTTATCCCCGCCTTAGTAATACTCTTATCCAGGTCTCTGGTAGAGAGGGGGGCCGGGACAGGGTGGACAGTATACCCCCCCCTATCTAGAAATATCGCCCACGCCGGCAGATCTGTCGACTTCGCTATTTTTTCTCTTCATTTAGCGGGGGTGAGATCTATTTTAGGGGCTGTAAATTTTATCAGGACTTTAGGGAATTTACGAGCCTTCGGTATAATTTTAGACCGTATACCACTTTTTGCTTGGGCTGTGTTAATCACAGCTATCTTACTTCTCTTGTCCCTACCTGTGTTAGCTGGTGCGATTACTATGTTGTTGACAGACCGTAACCTAAAT
>DSMAX535_06_Leptodiaptomus_tyrrelli_Canada_BOLDAAA4353
TGGAATAGTTGGCACAGGGCTAAGAATAATTATTCGGATAGAATTGGGACAGGCTGGATCTTTAATCGGAGACGACCAAGTTTACAATGTTGTTGTGACCGCACACGCATTTATTATAATTTTTTTTATGGTGATGCCTATTTTGATTGGGGGATTTGGAAATTGATTAGTTCCTTTGATACTGGGCGCGAGAGATATGGCGTTCCCTCGAATAAATAATATAAGGTTTTGATTTTTAATTCCCGCACTAATTATGCTCTTATCTAGGTCATTAGTAGAAAGGGGCGCTGGAACAGGGTGGACGGTATACCCACCCCTATCTAGAAACATTGCGCACGCGGGAAGTTCTGTCGACTTTGCGATTTTTTCATTACACTTGGCGGGAGTAAGCTCTATTTTAGGGGCGGTGAATTTTATCAGAACACTAGGTAATTTACGAGCGTTTGGGATAATCTTAGACCGTATGCCCTTGTTCGCTTGGTCTGTTTTAATCACAGCAGTTTTATTGCTTCTATCTTTGCCCGTCTTAGCTGGGGCTATCACTATGCTTTTAACGGACCGAAACCTAAAC
>DSMAX536_06_Hesperodiaptomus_arcticus_Canada_
AGGCATAGTGGGGACAGGGCTTAGTATGATTATCCGTATGGAATTAGGCCAAGCTGGGTCGCTCATTGGGGATGATCAAATTTACAACGTGGTAGTAACAGCCCACGCATTTATTATAATTTTTTTCATGGTAATGCCTATTNTGATTGGCGGGTTTGGAAATTGGCTTGTGCCCCTAATACTGGGGGCTAGCGACATGGCTTTCCCCCGCATAAACAATATGAGGTTTTGGTTTCTTATCCCCGCCCTAGTAATACTNTTGTCCAGATNTCTGGTAGAAAGGGGGGCCGGCACAGGGTGGACAGTNTACCCCCCTTTGTCCAGAAATATTGCCCACGCCGGCAGATCTGTCGACTTTGCTATTTTTTNTCTTCATTTAGCGGGGGTGAGATCTATTTTAGGGGCTGTAAATTTTATCAGCACTTTAGGGAATTTACGAGCTTTCGGCATAATTTTAGACCGTATGCCGCTTTTTGCTTGGGCTGTGCTAATCACAGCTATCTTGCTTCTCCTGTCCCTACCTGTGTTGGCTGGGGCGATTACCATGCTGTTGACAGACCGTAATCTGAAT
>DSMAX541_06_Hesperodiaptomus_arcticus_Canada_BOLDAAA4427
AGGTATAGTGGGGACAGGGCTTAGGATAATTATTCGTATGGAACTAGGGCAAGCTGGGTCGCTCATTGGGGACGATCAAATTTACAATGTGGTAGTAACAGCCCATGCATTTATCATAATTTTTTTTATGGTGATACCTATTCTAATCGGCGGGTTTGGAAATTGGCTTGTGCCCCTAATACTAGGGGCTAGAGACATGGCTTTCCCGCGCATAAATAATATAAGGTTTTGGTTTCTTATCCCCGCCTTAGTAATACTCTTATCCAGGTCTCTGGTAGAGAGGGGGGCCGGGACAGGGTGGACAGTATACCCCCCCCTATCTAGAAATATCGCCCACGCCGGCAGATCTGTCGACTTCGCTATTTTTTCTCTTCATTTAGCGGGGGTGAGATCTATTTTAGGGGCTGTAAATTTTATCAGGACTTTAGGGAATTTACGAGCCTTCGGTATAATTTTAGACCGTATACCACTTTTTGCTTGGGCTGTGTTAATCACAGCTATCTTACTTCTCTTGTCCCTACCTGTGTTAGCTGGTGCGATTACTATGTTGTTGACAGACCGTAACCTAAAT
>DSMAX543_06_Leptodiaptomus_tyrrelli_Canada_BOLDAAA4353
TGGAATAGTTGGCACAGGGCTAAGAATAATTATTCGGATAGAATTGGGACAGGCTGGATCTTTAATCGGAGACGACCAAGTTTACAATGTTGTTGTGACCGCACACGCATTTATTATAATTTTTTTTATGGTGATGCCTATTTTGATTGGGGGATTTGGAAATTGATTAGTTCCTTTGATACTGGGCGCGAGAGATATGGCGTTCCCTCGAATAAATAATATAAGGTTTTGATTTTTAATTCCCGCACTAATTATGCTCTTATCTAGGTCATTAGTAGAAAGGGGCGCTGGAACAGGGTGGACGGTATACCCACCCCTATCTAGAAACATTGCGCACGCGGGAAGTTCTGTCGACTTTGCGATTTTTTCATTACACTTGGCGGGAGTAAGCTNTATTTTAGGGGCGGTGAATTTTATCAGAACACTAGGTAATTTACGAGCGTTTGGGATAATCTTAGACCGTATGCCCTTGTTCGCTTGGTCTGTTTTAATCACAGCAGTTTTATTGCTTCTATCTTTGCCCNNNNNNNNNNNNNNNNNNNNNNNNNNNNNNNNNNNNNNNNNNNNNNNN
>GLC408_06_Leptodiaptomus_minutus_United_States_
TGGGATAGTGGGTACAGGTTTAAGTATAATTATTCGTATAGAGCTGGGGCAGGCGGGGTCTTTGATCGGGGATGACCAGATTTACAACGTAGTGGTTACCGCCCACGCCTTTATTATGATTTTTTTTATGGTTATACCTATTTTAATCGGCGGTTTTGGAAACTGGCTGGTGCCTTTGATATTAGGCGCAAGGGACATGGCCTTTCCCCGAATAAATAATATAAGGTTTTGGTTTCTAGTTCCTGCCTTAGTATTACTATTATCCAGTTCTTTAGTAGAGAGGGGAGCAGGGACGGGTTGAACTGTATACCCCCCGCTTTCAAGAAATATCGCGCACGCCGGGAGGTCGGTTGACTTTGCTATTTTCTCTCTCCATCTGGCGGGGGTGAGGTCAATTCTTGGGGCGGTAAATTTTATTAGGACGCTGGGTAATTTACGGGCTTTCGGAATAATTTTAGACCGTATGCCCTTATTTGCCTGGGCAGTGTTAATCACGGCTGTGTTGTTATTGTTAACATTANNNNNNNNNNNNNNNNNNNNNNNNNNNNNNNNNNNNNNNNNNNNNNNNNNN
>GLC459_07_Leptodiaptomus_minutus_United_States_
TGGGATAGTGGGTACAGGTTTAAGTATAATTATTCGTATAGAGCTGGGGCAGGCGGGGTCTTTGATCGGGGATGACCAGATTTACAACGTAGTGGTTACCGCCCACGCCTTTATTATGATTTTTTTTATGGTTATACCTATTTTAATCGGCGGTTTTGGAAACTGGCTGGTGCCTTTGATATTAGGCGCAAGGGACATGGCCTTTCCCCGAATAAATAATATAAGGTTTTGGTTTCTAGTTCCTGCCTTAGTATTACTATTATCCAGTTCTTTAGTAGAGAGGGGAGCAGGGACGGGTTGAACTGTATACCCCCCCCTTTCAAGAAATATCGCGCACGCCGGGAGGTCGGTTGACTTTGCTATTTTCTCTCTCCATCTGGCGGGGGTGAGGTCAATTCTTGGGGCGGTAAATTTTATTAGGACGCTGGGTAATTTACGGGCTTTCGGAATAATTTTAGACCGTATGCCCTTATTTGCCTGGGCAGTGTTAATCACGGCTGTGTTGTTATTGTTATCATTACCTGTTTTAGCCGGAGCAATTTCGATGCTTCTTACGGATCGAAATCTAAAC
>ZPII068_07_Leptodiaptomus_garciai_Mexico_BOLDAAD0924
TGGAATGGTAGGAACAGGTCTTAGAATAATTATTCGGATAGAGTTAGGGCAAGCTGGNNNACTGATCGGAGATGATCAAGTCTATAACGTAGTTGTGACAGCACATGCGTTTATTATGATTTTTTTTATAGTAATACCAATTTTAATTGGGGGGTTTGGTAACTGATTGGTACCTTTAATATTGGGGGCGAGTGATATGGCTTTCCCTCGAATAAATAACATAAGATTTTGATTTTTAATCCCCGCTCTTGTTATATTATTATCAAGATCCTTGGTAGAAAGAGGGGCAGGGACAGGGTGGACTGTATACCCACCTCTTTCTAGAAATATTGCGCATGCTGGAAGGTCAGTAGATTTTGCTATTTTTTCCTTACATTTAGCTGGGGTAAGGTCTATTTTAGGGGCGGTAAATTTTATTAGAACTTTAGGCAATTTACGAGCCTTTGGTATAATTCTTGATCGCATACCTTTATTTGCTTGGGCCGTATTAATTACGGCCGTTTTACTATTGTTATCCCTTCCTGTTTTAGCTGGGGCCATTACTATGCTGCTAACGGATCGAAATCTAAAT
>ZPII071_07_Leptodiaptomus_garciai_Mexico_BOLDAAD0924
NNNNNNNNNNNNNNNNNNNNNNNNNNNNNNNNNNNNNNNNNNNNNNNNNNNNNNNNNNTCACTGATCGGAGATGATCAAGTCTATAACGTAGTTGTGACAGCACATGCGTTTATTATGATTTTTTTTATAGTAATACCAATTTTAATTGGGGGGTTTGGGAACTGATTGGTACCTTTAATATTGGGGGCGAGTGATATGGCTTTCCCTCGAATAAATAACATGAGATTTTGATTTTTAATCCCCGCTCTTGTTATATTATTATCAAGATCCTTGGTAGAAAGAGGGGCAGGGACAGGGTGGACTGTATACCCACCTCTTTCTAGAAATATTGCGCATGCTGGAAGGTCAGTAGATTTTGCTATTTTTTCTTTACATTTAGCTGGGGTAAGGTCTATTTTAGGGGCAGTAAATTTTATTAGAACTTTAGGCAATTTACGAGCCTTTGGTATAATTCTTGACCGCATACCTTTATTTGCTTGGGCCGTATTAATTACGGCCGTTTTACTATTGTTATCCCTTCCTGTTTTAGCTGGGGCCATTACTATGCTGCTAACGGATCGAAATCTAAAT
>ZPII074_07_Leptodiaptomus_garciai_Mexico_BOLDAAD0924
TGGAATGGTAGGAACAGGTCTCAGAATAATTATTCGGATAGAGTTAGGGCAAGCTGGNNNACTGATCGGAGATGATCAAGTCTATAACGTAGTTGTGACAGCACATGCGTTTATTATGATTTTTTTTATAGTAATACCAATTTTAATTGGGGGGTTTGGGAACTGATTGGTACCTTTAATATTGGGGGCGAGTGATATGGCTTTCCCTCGAATAAATAATATAAGATTTTGATTTTTAATCCCCGCTCTTGTTATATTATTATCAAGATCCTTGGTAGAAAGAGGGGCAGGGACAGGGTGGACTGTATACCCCCCTCTTTCTAGAAATATTGCGCATGCTGGAAGGTCAGTAGATTTTGCTATTTTTTCTTTACATTTAGCTGGGGTAAGGTCTATTTTAGGGGCGGTAAATTTTATTAGAACTTTAGGCAATTTACGAGCCTTTGGTATAATTCTTGACCGCATACCTTTATTTGCTTGGGCCGTATTAATTACGGCCGTTTTACTATTGTTATCCCTTCCTGTTTTAGCTGGGGCCATTACTATGCTGCTAACGGATCGAAATCTAAAT
>ZPII076_07_Leptodiaptomus_garciai_Mexico_BOLDAAD0924
TGGAATGGTAGGAACAGGTCTTAGAATAATTATTCGGATAGAGTTAGGGCAAGCTGGATNNNTGATCGGAGATGATCAAGTCTATAACGTAGTTGTGACAGCACATGCGTTTATTATGATTTTTTTTATAGTAATACCAATTTTAATTGGGGGGTTTGGTAACTGATTGGTACCTTTAATATTGGGGGCGAGTGATATGGCTTTCCCTCGAATAAATAACATAAGATTTTGATTTTTAATCCCCGCTCTTGTTATATTATTATCAAGATCCTTGGTAGAAAGAGGGGCAGGGACAGGGTGGACTGTATACCCACCTCTTTCTAGAAATATTGCGCATGCTGGAAGGTCAGTAGATTTTGCTATTTTTTCCTTACATTTAGCTGGGGTAAGGTCTATTTTAGGGGCGGTAAATTTTATTAGAACTTTAGGCAATTTACGAGCCTTTGGTATAATTCTTGACCGCATACCTTTATTTGCTTGGGCCGTATTAATTACGGCCGTTTTACTATTGTTATCCCTTCCTGTTTTAGCTGGGGCCATTACTATGCTGCTAACGGATCGAAATCTAAAT
>ZPII077_07_Leptodiaptomus_garciai_Mexico_BOLDAAD0924
TGGAATGGTAGGAACAGGTCTTAGAATAATTATTCGGATAGAGTTAGGGCAAGCTGGATCACTGATCGGAGATGATCAAGTCTATAACGTAGTTGTGACAGCACATGCGTTTATTATGATTTTTTTTATAGTAATACCAATTTTAATTGGGGGGTTTGGGAACTGATTGGTACCTTTAATATTGGGGGCGAGTGATATGGCTTTCCCTCGAATAAATAACATAAGATTTTGATTTTTAATCCCCGCTCTTGTTATATTATTATCAAGATCCTTGGTAGAAAGAGGGGCAGGGACAGGGTGGACTGTATACCCACCTCTTTCTAGAAATATTGCGCATGCTGGAAGGTCAGTAGATTTTGCTATTTTTTCTTTACATTTAGCTGGGGTAAGGTCTATTTTAGGGGCGGTAAATTTTATTAGAACTTTAGGCAATTTACGAGCCTTTGGTATAATTCTTGACCGCATACCTTTATTTGCTTGGGCCGTATTAATTACGGCCGTTTTACTATTGTTATCCCTTCCTGTTTTAGCTGGGGCCATTACTATGCTGCTAACGGATCGAAATCTAAAT
>ZPII078_07_Mastigodiaptomus_nesus_Mexico_BOLDAAG9522
NNNNATGGTTGGGACGGGGTTGAGAATGATTATTCGTATAGAGTTGGGGCAGGCAGGCTNNNTGATCGGGGATGACCAGATTTATAATGTAGTAGTCACAGCTCATGCTTTTGTGATAATTTTTTTTATGGTGATGCCAATTCTTATCGGGGGGTTTGGGAATTGACTGGTGCCCTTAATATTAGGGGCGGCCGATATAGCCTTTCCACGAATAAACAACATAAGATTTTGATTTTTATTGCCCGCGCTGGTTATGCTGCTGTCTAGTTCTTTGGTAGAAAGGGGGGCTGGCACAGGGTGAACAGTTTATCCTCCGCTCTCGAGAAATATCGCGCATGCGGGGAGGTCCGTGGACTTCGCCATCTTTTCTTTACATTTGGCAGGGGTTAGGTCAATTTTAGGTGCAGTTAATTTTATTAGCACTATAGGGAATCTGCGAGCCTTTGGAATAATTTTAGATCGGATGCCCCTCTTTGCTTGAGCAGTCCTTATTACAGCCATTCTTCTACTCTTGTCGCTTCCAGTGTTGGCTGGGGCCATTACTATATTACTAACAGATCGTAACTTAAAT
>ZPII079_07_Mastigodiaptomus_nesus_Mexico_BOLDAAG9522
NNNNATGGTTGGGACGGGGTTGAGAATGATTATTCGTATAGAGTTGGGGCAGGCAGGCTNNNTGATCGGGGATGACCAGATTTATAATGTAGTAGTCACAGCTCATGCTTTTGTGATAATTTTTTTTATGGTGATGCCAATTCTTATCGGGGGGTTTGGGAATTGACTGGTGCCCTTAATATTAGGGGCGGCCGATATAGCCTTTCCACGAATAAACAACATAAGATTTTGATTTTTATTGCCCGCGCTGGTTATGCTGCTGTCTAGTTCTTTGGTAGAAAGGGGGGCTGGCACAGGGTGAACAGTTTATCCTCCGCTCTCGAGAAATATCGCGCATGCGGGGAGGTCCGTGGACTTCGCCATCTTTTCTTTACATTTGGCAGGGGTTAGGTCAATTTTAGGTGCAGTTAATTTTATTAGCACTATAGGGAATCTGCGAGCCTTTGGAATAATTTTAGATCGGATGCCCCTCTTTGCTTGAGCAGTCCTTATTACAGCCATTCTTCTACTCTTGTCGCTTCCAGTGTTGGCTGGGGCTATTACTATATTACTAACAGATCGTAACTTAAAT
>ZPII080_07_Mastigodiaptomus_nesus_Mexico_BOLDAAG9522
NGGCATGGTTGGGACGGGGTTGAGAATGATTATTCGTATAGAGTTGGGGCAGGCAGGCTNNNTGATCGGGGATGACCAGATTTATAATGTAGTAGTCACAGCTCATGCTTTTGTGATAATTTTTTTTATGGTGATGCCAATTCTTATCGGGGGGTTTGGGAATTGACTGGTGCCCTTAATATTAGGGGCGGCCGATATAGCCTTTCCACGAATAAACAACATAAGATTTTGATTTTTATTGCCCGCGCTGGTTATGCTGCTGTCTAGTTCTTTGGTAGAAAGGGGGGCTGGCACAGGGTGAACAGTTTATCCTCCGCTCTCGAGAAATATCGCGCATGCGGGGAGGTCCGTGGACTTCGCCATCTTTTCTTTACATTTGGCAGGGGTTAGGTCAATTTTAGGTGCAGTTAATTTTATTAGCACTATAGGGAATCTGCGAGCCTTTGGAATAATTTTAGATCGGATGCCCCTCTTTGCTTGAGCAGTCCTTATTACAGCCATTCTTCTACTCTTGTCGCTTCCAGTGTTGGCTGGGGCCATTACTATATTACTAACAGATCGTAACTTAAAT
>ZPII189_07_Leptodiaptomus_novamexicanus_Mexico_BOLDAAB2389
NGGAATGGTAGGAACAGGCCTTAGAATAATTATTCGGATAGAGTTAGGACAAGCTGGATCACTTATTGGAGATGATCAGGTTTATAACGTAGTTGTGACAGCCCATGCGTTTATTATGATTTTTTTTATAGTAATGCCAATTTTAATTGGGGGGTTTGGGAACTGACTGGTACCTTTAATATTAGGGGCTAGTGATATGGCTTTCCCCCGAATAAATAACATAAGATTTTGATTTTTAATCCCCGCTCTTGTTATATTACTATCAAGATCTTTGGTAGAAAGAGGGGCAGGGACAGGGTGGACTGTATATCCACCTCTTTCTAGAAATATCGCGCATGCCGGAAGGTCAGTAGATTTTGCTATTTTTTCTTTACATCTAGCCGGAGTAAGGTCTATTTTAGGGGCGGTAAATTTTATTAGAACTTTAGGCAATTTACGAGCCTTTGGTATAATTCTTGACCGCATACCTTTATTTGCTTGGGCTGTACTAATTACAGCTGTTTTATTATTATTATCCCTTCCTGTTTTAGCTGGGGCCATTACTATGCTGCTAACGGATCGAAACCTAAAT
>ZPII190_07_Leptodiaptomus_novamexicanus_Mexico_BOLDAAB2389
NNNNNNNGTAGGAACAGGCCTTAGAATAATTATTCGGATAGAGTTAGGACAAGCTGGATCACTTATTGGAGATGATCAGGTTTATAACGTAGTTGTGACAGCCCATGCGTTTATTATGATTTTTTTTATAGTAATGCCAATTTTAATTGGGGGGTTTGGGAACTGACTGGTACCTTTAATATTAGGGGCTAGTGATATGGCTTTCCCCCGAATAAATAACATAAGATTTTGATTTTTAATCCCCGCTCTTGTTATATTACTATCAAGATCTTTGGTAGAAAGAGGGGCAGGGACAGGGTGAACTGTATATCCACCTCTTTCTAGAAATATCGCGCATGCCGGAAGGTCAGTAGATTTTGCTATTTTTTCTTTACATCTAGCCGGAGTAAGGTCTATTTTAGGGGCGGTAAATTTTATTAGAACTTTAGGCAATTTACGAGCCTTTGGTATAATTCTTGACCGCATACCTTTATTTGCTTGGGCTGTACTAATTACAGCTGTTTTATTATTATTATCCCTTCCTGTTTTAGCTGGGGCCATTACTATGCTGCTAACGGATCGAAACCTAAAT
>ZPII191_07_Leptodiaptomus_novamexicanus_Mexico_BOLDAAB2389
NGGAATGGTAGGAACAGGCCTTAGAATAATTATTCGGATAGAGTTAGGACAAGCTGGATCACTTATTGGAGATGATCAGGTTTATAACGTAGTTGTGACAGCCCATGCGTTTATTATGATTTTTTTTATAGTAATGCCAATTTTAATTGGGGGGTTTGGGAACTGACTGGTACCTTTAATATTAGGGGCTAGTGATATGGCTTTCCCCCGAATAAATAACATAAGATTTTGATTTTTAATCCCCGCTCTTGTTATATTACTATCAAGATCTTTGGTAGAAAGAGGGGCAGGGACAGGGTGAACTGTATATCCACCTCTTTCTAGAAATATCGCGCATGCCGGAAGGTCAGTAGATTTTGCTATTTTTTCTTTACATCTAGCCGGAGTAAGGTCTATTTTAGGGGCGGTAAATTTTATTAGAACTTTAGGCAATTTACGAGCCTTTGGTATAATTCTTGACCGCATACCTTTATTTGCTTGGGCTGTACTAATTACAGCTGTTTTATTATTATTATCCCTTCCTGTTTTAGCTGGGGCCATTACTATGCTGCTAACGGATCGAAACCTAAAT
>ZPII192_07_Leptodiaptomus_novamexicanus_Mexico_BOLDAAB2389
TGGAATGGTAGGAACAGGCCTTAGAATAATTATTCGGATAGAGTTAGGACAAGCTGGATCACTTATTGGAGATGATCAGGTTTATAACGTAGTTGTGACAGCCCATGCGTTTATTATGATTTTTTTTATAGTAATGCCAATTTTAATTGGGGGGTTTGGGAACTGACTGGTACCTTTAATATTAGGGGCTAGTGATATGGCTTTCCCCCGAATAAATAACATAAGATTTTGATTTTTAATCCCCGCTCTTGTTATATTACTATCAAGATCTTTGGTAGAAAGAGGGGCAGGGACAGGGTGGACTGTATATCCACCTCTTTCTAGAAATATCGCGCATGCCGGAAGGTCAGTAGATTTTGCTATTTTTTCTTTACATCTAGCCGGAGTAAGGTCTATTTTAGGGGCGGTAAATTTTATTAGAACTTTAGGCAATTTACGAGCCTTTGGTATAATTCTTGACCGCATACCTTTATTTGCTTGGGCTGTACTAATTACAGCTGTTTTATTATTATTATCCCTTCCTGTTTTAGCTGGGGCCATTACTATGCTGCTAACGGATCGAAACCTAAAT
>ZPII193_07_Leptodiaptomus_novamexicanus_Mexico_BOLDAAB2389
TGGAATGGTAGGAACAGGCCTTAGAATAATTATTCGGATAGAGTTAGGACAAGCTGGATCACTTATTGGAGATGATCAGGTTTATAACGTAGTTGTGACAGCCCATGCGTTTATTATGATTTTTTTTATAGTAATGCCAATTTTAATTGGGGGGTTTGGGAACTGACTGGTACCTTTAATATTAGGGGCTAGTGATATGGCTTTCCCCCGAATAAATAACATAAGATTTTGATTTTTAATCCCCGCTCTTGTTATATTACTATCAAGATCTTTGGTAGAAAGAGGGGCAGGGACAGGGTGGACTGTATATCCACCTCTTTCTAGAAATATCGCGCATGCCGGAAGGTCAGTAGATTTTGCTATTTTTTCTTTACATCTAGCCGGAGTAAGGTCTATTTTAGGGGCGGTAAATTTTATTAGAACTTTAGGCAATTTACGAGCCTTTGGTATAATTCTTGACCGCATACCTTTATTTGCTTGGGCTGTACTAATTACAGCTGTTTTATTATTATTATCCCTTCCTGTTTTAGCTGGGGCCATTACTATGCTGCTAACGGATCGAAACCTAAAT
>ZPII194_07_Leptodiaptomus_novamexicanus_Mexico_BOLDAAB2389
TGGAATGGTAGGAACAGGCCTTAGAATAATTATTCGGATAGAGTTAGGACAAGCTGGATCACTTATTGGAGATGATCAGGTTTATAACGTAGTTGTGACAGCCCATGCGTTTATTATGATTTTTTTTATAGTAATGCCAATTTTAATTGGGGGGTTTGGGAACTGACTGGTACCTTTAATATTAGGGGCTAGTGATATGGCTTTCCCCCGAATAAATAACATAAGATTTTGATTTTTAATCCCCGCTCTTGTTATATTACTATCAAGATCTTTGGTAGAAAGAGGGGCAGGGACAGGGTGGACTGTGTATCCACCTCTTTCTAGAAATATCGCGCATGCCGGAAGGTCAGTAGATTTTGCTATTTTTTCTTTACATCTAGCCGGAGTAAGGTCTATTTTAGGGGCGGTAAATTTTATTAGAACTTTAGGCAATTTACGAGCCTTTGGTATAATTCTTGACCGCATACCTTTATTTGCTTGGGCTGTACTAATTACAGCTGTTTTATTATTATTATCCCTTCCTGTTTTAGCTGGGGCCATTACTATGCTGCTAACGGATCGAAACCTAAAT
>ZPII195_07_Leptodiaptomus_novamexicanus_Mexico_BOLDAAB2389
TGGAATGGTAGGAACAGGCCTTAGAATAATTATTCGGATAGAGTTAGGACAAGCTGGATCACTTATTGGAGATGATCAGGTTTATAACGTAGTTGTGACAGCCCATGCGTTTATTATGATTTTTTTTATAGTAATGCCAATTTTAATTGGGGGGTTTGGGAACTGACTGGTACCTTTAATATTAGGGGCTAGTGATATGGCTTTCCCCCGAATAAATAACATAAGATTTTGATTTTTAATCCCCGCTCTTGTTATATTACTATCAAGATCTTTGGTAGAAAGAGGGGCAGGGACAGGGTGGACTGTGTATCCACCTCTTTCTAGAAATATCGCGCATGCCGGAAGGTCAGTAGATTTTGCTATTTTTTCTTTACATCTAGCCGGAGTAAGGTCTATTTTAGGGGCGGTAAATTTTATTAGAACTTTAGGCAATTTACGAGCCTTTGGTATAATTCTTGACCGCATACCTTTATTTGCTTGGGCTGTACTAATTACAGCTGTTTTATTATTATTATCCCTTCCTGTTTTAGCTGGGGCCATTACTATGCTGCTAACGGATCGAAACCTAAAT
>ZPII196_07_Leptodiaptomus_cf_novamexicanus_Mexico_BOLDAAB2390
NNNNNNNNNNNNNNNNNNNTTTAGAATAATTATTCGAATAGAGTTAGGACAAGCTGGATCACTTATTGGAGACGACCAGGTTTATAACGTAGTTGTGACAGCCCATGCATTTATTATGATTTTTTTTATAGTAATACCAATTTTAATTGGGGGGTTTGGGAATTGATTGGTGCCTTTAATATTGGGGGCAAGTGATATGGCTTTTCCTCGAATAAATAATATAAGATTTTGATTTTTAATCCCCGCTCTTGTTATATTATTATCAAGATCTTTGGTAGAAAGAGGGGCAGGGACAGGGTGGACTGTGTACCCTCCCCTTTCTAGAAATATTGCGCACGCGGGAAGGTCGGTAGATTTTGCTATTTTTTCCTTACATCTGGCCGGAGTAAGGTCTATTTTAGGGGCAGTAAATTTTATTAGGACCTTGGGTAATTTACGAGCCTTTGGTATAATTCTTGATCGTATGCCTTTATTTGCTTGGGCTGTATTAATTACGGCTGTTTTATTATTGTTATCCCTTCCTGTTTTAGCTGGGGCTATTACTATGCTACTAACGGATCGAAACCTAAAT
>ZPII197_07_Leptodiaptomus_novamexicanus_Mexico_BOLDAAB2389
TGGAATGGTAGGAACAGGCCTTAGAATAATTATTCGGATAGAGTTAGGACAAGCTGGATCACTTATTGGAGATGATCAGGTTTATAACGTAGTTGTGACAGCCCATGCGTTTATTATGATTTTTTTTATAGTAATGCCAATTTTAATTGGGGGGTTTGGGAACTGACTGGTACCTTTAATATTAGGGGCTAGTGATATGGCTTTCCCCCGAATAAATAACATAAGATTTTGATTTTTAATCCCCGCTCTTGTTATATTACTATCAAGATCTTTGGTAGAAAGAGGGGCAGGGACAGGGTGGACTGTGTATCCACCTCTTTCTAGAAATATCGCGCATGCCGGAAGGTCAGTAGATTTTGCTATTTTTTCTTTACATCTAGCCGGAGTAAGGTCTATTTTAGGGGCGGTAAATTTTATTAGAACTTTAGGCAATTTACGAGCCTTTGGTATAATTCTTGACCGCATACCTTTATTTGCTTGGGCTGTACTAATTACAGCTGTTTTATTATTATTATCCCTTCCTGTTTTAGCTGGGGCCATTACTATGCTGCTAACGGATCGAAACCTAAAT
>ZPII198_07_Leptodiaptomus_novamexicanus_Mexico_BOLDAAB2389
NNNNNNNGTAGGAACAGGCCTTAGAATAATTATTCGGATAGAGTTAGGACAAGCTGGATCACTTATTGGAGATGATCAGGTTTATAACGTAGTTGTGACAGCCCATGCGTTTATTATGATTTTTTTTATAGTAATGCCAATTTTAATTGGGGGGTTTGGGAACTGACTGGTACCTTTAATATTAGGGGCTAGTGATATGGCTTTCCCCCGAATAAATAACATAAGATTTTGATTTTTAATCCCCGCTCTTGTTATATTACTATCAAGATCTTTGGTAGAAAGAGGGGCAGGGACAGGGTGGACTGTGTATCCACCTCTTTCTAGAAATATCGCGCATGCCGGAAGGTCAGTAGATTTTGCTATTTTTTCTTTACATCTAGCCGGAGTAAGGTCTATTTTAGGGGCGGTAAATTTTATTAGAACTTTAGGCAATTTACGAGCCTTTGGTATAATTCTTGACCGCATACCTTTATTTGCTTGGGCTGTACTAATTACAGCTGTTTTATTATTATTATCCCTTCCTGTTTTAGCTGGGGCCATTACTATGCTGCTAACGGATCGAAACCTAAAT
>ZPII199_07_Leptodiaptomus_cf_novamexicanus_Mexico_BOLDAAB2390
NNNNNNNNNNNNNNNNNNNNNNNNNATAATTATTCGAATAGAGTTAGGACAAGCTGGATCACTTATTGGAGACGACCAGGTTTATAACGTAGTTGTGACAGCCCATGCATTTATTATGATTTTTTTTATAGTAATACCAATTTTAATTGGGGGGTTTGGGAATTGATTGGTGCCTTTAATATTGGGGGCAAGTGATATGGCTTTTCCTCGAATAAATAATATAAGATTTTGATTTTTAATCCCCGCTCTTGTTATATTATTATCAAGATCTTTGGTAGAAAGAGGGGCAGGGACAGGGTGGACTGTGTACCCTCCCCTTTCTAGAAATATTGCGCACGCGGGAAGGTCGGTAGATTTTGCTATTTTTTCCTTACATCTGGCCGGAGTAAGGTCTATTTTAGGGGCAGTAAATTTTATTAGGACCTTGGGTAATTTACGAGCCTTTGGTATAATTCTTGATCGTATGCCTTTATTTGCTTGGGCTGTATTAATTACGGCTGTTTTATTATTGTTATCCCTTCCTGTTTTAGCTGGGGCTATTACTATGCTACTAACGGATCGAAACCTAAAT
>ZPII200_07_Leptodiaptomus_cf_novamexicanus_Mexico_BOLDAAB2390
TGGAATGGTAGGAACAGGACTTAGAATAATTATTCGAATAGAGTTAGGACAAGCTGGNNNACTTATTGGAGACGACCAGGTTTATAACGTAGTTGTGACAGCCCATGCATTTATTATGATTTTTTTTATAGTAATACCAATTTTAATTGGGGGGTTTGGGAATTGATTGGTGCCTTTAATATTGGGGGCAAGTGATATGGCTTTTCCTCGAATAAATAATATAAGATTTTGATTTTTAATCCCCGCTCTTGTTATATTATTATCAAGATCTTTGGTAGAAAGAGGGGCAGGGACAGGGTGGACTGTGTACCCTCCCCTTTCTAGAAATATTGCGCACGCGGGAAGGTCGGTAGATTTTGCTATTTTTTCCTTACATCTGGCCGGAGTAAGGTCTATTTTAGGGGCAGTAAATTTTATTAGGACCTTGGGTAATTTACGAGCCTTTGGTATAATTCTTGATCGTATGCCTTTATTTGCTTGGGCTGTATTAATTACGGCTGTTTTATTATTGTTATCCCTTCCTGTTTTAGCTGGGGCTATTACTATGCTACTAACGGATCGAAACCTAAAT
>ZPII201_07_Leptodiaptomus_novamexicanus_Mexico_BOLDAAB2389
NGGAATGGTAGGAACAGGCCTTAGAATAATTATTCGGATAGAGTTAGGACAAGCTGGATCACTTATTGGAGATGATCAGGTTTATAACGTAGTTGTGACAGCCCATGCGTTTATTATGATTTTTTTTATAGTAATGCCAATTTTAATTGGGGGGTTTGGGAACTGACTGGTACCTTTAATATTAGGGGCTAGTGATATGGCTTTCCCCCGAATAAATAACATAAGATTTTGATTTTTAATCCCCGCTCTTGTTATATTACTATCAAGATCTTTGGTAGAAAGAGGGGCAGGGACAGGGTGGACTGTGTATCCACCTCTTTCTAGAAATATCGCGCATGCCGGAAGGTCAGTAGATTTTGCTATTTTTTCTTTACATCTAGCCGGAGTAAGGTCTATTTTAGGGGCGGTAAATTTTATTAGAACTTTAGGCAATTTACGAGCCTTTGGTATAATTCTTGACCGCATACCTTTATTTGCTTGGGCTGTACTAATTACAGCTGTTTTATTATTATTATCCCTTCCTGTTTTAGCTGGGGCCATTACTATGCTGCTAACGGATCGAAACCTAAAT
>ZPII202_07_Leptodiaptomus_cf_novamexicanus_Mexico_BOLDAAB2390
TGGAATGGTAGGAACAGGACTTAGAATAATTATTCGAATAGAGTTAGGACAAGCTGGATCACTTATTGGAGACGACCAGGTTTATAACGTAGTTGTGACAGCCCATGCATTTATTATGATTTTTTTTATAGTAATACCAATTTTAATTGGGGGGTTTGGGAATTGATTGGTGCCTTTAATATTGGGGGCAAGTGATATGGCTTTTCCTCGAATAAATAATATAAGATTTTGATTTTTAATCCCCGCTCTTGTTATATTATTATCAAGATCTTTGGTAGAAAGAGGGGCAGGGACAGGGTGGACTGTGTACCCTCCCCTTTCTAGAAATATTGCGCACGCGGGAAGGTCGGTAGATTTTGCTATTTTTTCCTTACATCTGGCCGGAGTAAGGTCTATTTTAGGGGCAGTAAATTTTATTAGGACCTTGGGTAATTTACGAGCCTTTGGTATAATTCTTGATCGTATGCCTTTATTTGCTTGGGCTGTATTAATTACGGCTGTTTTATTATTGTTATCCCTTCCTGTTTTAGCTGGGGCTATTACTATGCTACTAACGGATCGAAACCTAAAT
>ZPII203_07_Leptodiaptomus_novamexicanus_Mexico_BOLDAAB2389
TGGAATGGTAGGAACAGGCCTTAGAATAATTATTCGGATAGAGTTAGGACAAGCTGGATCACTTATTGGAGATGATCAGGTTTATAACGTAGTTGTGACAGCCCATGCGTTTATTATGATTTTTTTTATAGTAATGCCAATTTTAATTGGGGGGTTTGGGAACTGACTGGTACCTTTAATATTAGGGGCTAGTGATATGGCTTTCCCCCGAATAAATAACATAAGATTTTGATTTTTAATCCCCGCTCTTGTTATATTACTATCAAGATCTTTGGTAGAAAGAGGGGCAGGGACAGGGTGGACTGTGTATCCACCTCTTTCTAGAAATATCGCGCATGCCGGAAGGTCAGTAGATTTTGCTATTTTTTCTTTACATCTAGCCGGAGTAAGGTCTATTTTAGGGGCGGTAAATTTTATTAGAACTTTAGGCAATTTACGAGCCTTTGGTATAATTCTTGACCGCATACCTTTATTTGCTTGGGCTGTACTAATTACAGCTGTTTTATTATTATTATCCCTTCCTGTTTTAGCTGGGGCCATTACTATGCTGCTAACGGATCGAAACCTAAAT
>ZPII204_07_Leptodiaptomus_garciai_Mexico_BOLDAAD0924
TGGAATGGTAGGAACAGGTCTTAGAATAATTATTCGGATAGAGTTAGGGCAAGCTGGATCACTGATCGGAGATGATCAAGTCTATAACGTAGTTGTGACAGCACATGCGTTTATTATGATTTTTTTTATAGTAATACCAATTTTAATTGGGGGGTTTGGTAACTGATTGGTACCTTTAATATTGGGGGCGAGTGATATGGCTTTCCCTCGAATAAATAACATAAGATTTTGATTTTTAATCCCCGCTCTTGTTATATTATTATCAAGATCCTTGGTAGAAAGAGGGGCAGGGACAGGGTGGACTGTATACCCACCTCTTTCTAGAAATATTGCGCATGCTGGAAGGTCAGTAGATTTTGCTATTTTTTCCTTACATTTAGCTGGGGTAAGGTCTATTTTAGGGGCGGTAAATTTTATTAGAACTTTAGGCAATTTACGAGCCTTTGGTATAATTCTTGACCGCATACCTTTATTTGCTTGGGCCGTATTAATTACGGCCGTTTTACTATTGTTATCCCTTCCTGTTTTAGCTGGGGCCATTACTATGCTGCTAACGGATCGAAATCTAAAT
>ZPII205_07_Leptodiaptomus_garciai_Mexico_BOLDAAD0924
NNNNNNNNNNNNNNNNNNNCTTAGAATAATTATTCGGATAGAGTTAGGGCAAGCTGGATCACTGATCGGAGATGATCAAGTCTATAACGTAGTTGTGACAGCACATGCGTTTATTATGATTTTTTTTATAGTAATACCAATTTTAATTGGGGGGTTTGGGAACTGATTGGTACCTTTAATATTGGGGGCGAGTGATATGGCTTTCCCTCGAATAAATAACATAAGATTTTGATTTTTAATCCCCGCTCTTGTTATATTATTATCAAGATCCTTGGTAGAAAGAGGGGCAGGGACAGGGTGGACTGTATATCCACCTCTTTCTAGAAATATTGCGCATGCTGGAAGGTCAGTAGATTTTGCTATTTTTTCTTTACATTTAGCTGGGGTAAGGTCTATTTTAGGGGCGGTAAATTTTATTAGAACTTTAGGCAATTTACGAGCCTTTGGTATAATTCTTGACCGCATACCTTTATTTGCTTGGGCCGTATTAATTACGGCCGTTTTACTATTGTTATCCCTTCCTGTTTTAGCTGGGGCCATTACTATGCTGCTAACGGATCGAAATCTAAAT
>ZPII206_07_Leptodiaptomus_garciai_Mexico_BOLDAAD0924
TGGAATGGTAGGAACAGGTCTTAGAATAATTATTCGGATAGAGTTAGGGCAAGCTGGATCACTGATCGGAGATGATCAAGTCTATAACGTAGTTGTGACAGCACATGCGTTTATTATGATTTTTTTTATAGTAATACCAATTTTAATTGGGGGGTTTGGTAACTGATTGGTACCTTTAATATTGGGGGCGAGTGATATGGCTTTCCCTCGAATAAATAACATAAGATTTTGATTTTTAATCCCCGCTCTTGTTATATTATTATCAAGATCCTTGGTAGAAAGAGGGGCAGGGACAGGGTGGACTGTATACCCACCTCTTTCTAGAAATATTGCGCATGCCGGAAGGTCAGTAGATTTTGCTATTTTTTCCTTACATTTAGCTGGGGTAAGGTCTATTTTAGGGGCGGTAAATTTTATTAGAACTTTAGGCAATTTACGAGCCTTTGGTATAATTCTTGACCGCATACCTTTATTTGCTTGGGCCGTATTAATTACGGCCGTTTTACTATTGTTATCCCTTCCTGTTTTAGCTGGGGCCATTACTATGCTGCTAACGGATCGAAATCTAAAT
>ZPII207_07_Leptodiaptomus_garciai_Mexico_BOLDAAD0924
NNNNATGGTAGGAACAGGTCTTAGAATAATTATTCGGATAGAGTTAGGGCAAGCTGGATCACTGATCGGAGATGATCAAGTCTATAACGTAGTTGTGACAGCACATGCGTTTATTATGATTTTTTTTATAGTAATACCAATTTTAATTGGGGGGTTTGGGAACTGATTGGTACCTTTAATATTGGGGGCGAGTGATATGGCTTTCCCTCGAATAAATAACATAAGATTTTGATTTTTAATCCCCGCTCTTGTTATATTATTATCAAGATCCTTGGTAGAAAGAGGGGCAGGGACAGGGTGGACTGTATACCCACCTCTTTCTAGAAATATTGCGCATGCTGGAAGGTCAGTAGATTTTGCTATTTTTTCTTTACATTTAGCTGGGGTAAGGTCTATTTTAGGGGCAGTAAATTTTATTAGAACTTTAGGCAATTTACGAGCCTTTGGTATAATTCTTGACCGCATACCTTTATTTGCTTGGGCCGTATTAATTACGGCCGTTTTACTATTGTTATCCCTTCCTGTTTTAGCTGGGGCCATTACTATGCTGCTAACGGATCGAAATCTAAAT
>ZPII208_07_Leptodiaptomus_garciai_Mexico_BOLDAAD0924
NNNNNNNGTAGGAACAGGTCTTAGAATAATTATTCGGATAGAGTTAGGGCAAGCTGGATCACTGATCGGAGATGATCAAGTCTATAACGTAGTTGTGACAGCACATGCGTTTATTATGATTTTTTTTATAGTAATACCAATTTTAATTGGGGGGTTTGGGAACTGATTGGTACCTTTAATATTGGGGGCGAGTGATATGGCTTTCCCTCGAATAAATAACATAAGATTTTGATTTTTAATCCCTGCTCTTGTTATATTATTATCAAGATCCTTGGTAGAAAGAGGGGCAGGGACAGGGTGGACTGTGTACCCACCTCTTTCTAGAAATATTGCGCATGCTGGAAGGTCAGTAGATTTTGCTATTTTTTCTTTACATTTAGCTGGGGTAAGGTCTATTTTAGGGGCGGTAAATTTTATTAGAACTTTAGGCAATTTACGAGCCTTTGGTATAATTCTTGACCGCATACCTTTATTTGCTTGGGCCGTATTAATTACGGCCGTTTTACTATTGTTATCCCTTCCTGTTTTAGCTGGGGCCATTACTATGCTGCTAACGGATCGAAATCTAAAT
>ZPII285_07_Leptodiaptomus_minutus_Canada_BOLDAAA2785
NNNNNNNNNNNNNNNNNNNNNNAGTATAATTATTCGTATAGAGCTGGGGCAGGCGGGGTCTTTGATCGGGGATGACCAGATTTACAACGTAGTGGTTACCGCCCACGCCTTTATTATGATTTTTTTTATGGTTATACCTATTTTAATCGGCGGTTTTGGAAACTGGCTGGTGCCTTTGATATTAGGCGCAAGGGACATGGCCTTTCCCCGAATAAATAATATAAGGTTTTGGTTTCTAGTTCCTGCCTTAGTATTACTATTATCCAGTTCTTTAGTAGAGAGGGGAGCAGGGACGGGTTGAACTGTATACCCCCCGCTTTCAAGAAATATCGCGCACGCCGGGAGGTCGGTTGACTTTGCTATTTTCTCTCTCCATCTGGCGGGGGTGAGGTCAATTCTTGGGGCGGTAAATTTTATNAGGACGCTGGGTAATTTACGGGCTTTCGGAATAATTTTAGACCGTATGCCCTTATTTGCCTGGGCAGTGTTAATCACGGCTGTGTTGTTATTGTTATCATTACCTGTTTTAGCCGGAGCAATTACGATGCTTCTTACGGATCGAAATCTANNN
>ZPII286_07_Leptodiaptomus_minutus_Canada_BOLDAAA2785
TGGGATAGTGGGTACAGGTTTAAGTATAATTATTCGTATAGAGCTGGGGCAGGCGGGGTCTTTGATCGGGGATGACCAGATTTACAACGTAGTGGTTACCGCCCACGCCTTTATTATGATTTTTTTTATGGTTATACCTATTTTAATCGGCGGTTTTGGAAACTGGCTGGTGCCTTTGATATTAGGCGCAAGGGACATGGCCTTTCCCCGAATAAATAATATAAGGTTTTGGTTTCTAGTTCCTGCCTTAGTATTACTATTATCCAGTTCTTTAGTAGAGAGGGGAGCAGGGACGGGTTGAACTGTATACCCCCCGCTTTCAAGAAATATCGCGCACGCCGGGAGGTCGGTTGACTTTGCTATTTTCTCTCTCCATCTGGCGGGGGTGAGGTCAATTCTTGGGGCGGTAAATTTTATNAGGACGCTGGGTAATTTACGGGCTTTCGGAATAATTTTAGACCGTATGCCCTTATTTGCCTGGGCAGTGTTAATCACGGCTGTGTTGTTATTGTTATCATTACCTGTTTTAGCCGGNGCAATTACGATGCTTCTTACGGATCGAAATCTAAAC
>ZPII287_07_Leptodiaptomus_minutus_Canada_BOLDAAA2785
NNNNNNNNNNNNNNNNNNNNNNNNNNNNNNNNNNNNNNNNGAGCTGGGGCAGGCGGGGTCTTTGATCGGGGATGACCAGATTTACAACGTAGTGGTTACCGCCCACGCCTTTATTATGATTTTTTTTATGGTTATACCTATTTTAATCGGCGGTTTTGGAAACTGGCTGGTGCCTTTGATATTAGGCGCAAGGGACATGGCCTTTCCCCGAATAAATAATATAAGGTTTTGGTTTCTAGTTCCTGCCTTAGTATTACTATTATCCAGTTCTTTAGTAGAGAGGGGAGCAGGGACGGGTTGAACTGTATACCCCCCGCTTTCAAGAAATATCGCGCACGCCGGGAGGTCGGTTGACTTTGCTATTTTCTCTCTCCATCTGGCGGGGGTGAGGTCAATTCTTGGGGCGGTAAATTTTATTAGGACGCTGGGTAATTTACGGGCTTTCGGAATAATTTTAGACCGTATGCCCTTATTTGCCTGGGCAGTGTTAATCACGGCTGTGTTGTTATTGTTATCATTACCTGTTTTAGCCGGNGCAATTACGATGCTTCTTACGNNNNNNNNNNNNNNN
>ZPII289_07_Leptodiaptomus_minutus_Canada_BOLDAAA2785
TGGGATAGTGGGTACAGGTTTAAGTATAATTATTCGTATAGAGCTGGGGCAGGCGGGGTCTTTGATCGGGGATGACCAGATTTACAACGTAGTGGTTACCGCCCACGCCTTTATTATGATTTTTTTTATGGTTATACCTATTTTAATCGGCGGTTTTGGAAACTGGCTGGTGCCTTTGATATTAGGCGCAAGGGACATGGCCTTTCCCCGAATAAATAATATAAGGTTTTGGTTTCTAGTTCCTGCCTTAGTATTACTATTATCCAGTTCTTTAGTAGAGAGGGGAGCAGGGACGGGTTGAACTGTATACCCCCCGCTTTCAAGAAATATCGCGCACGCCGGGAGGTCGGTTGACTTTGCTATTTTCTCTCTCCATCTGGCGGGGGTGAGGTCAATTCTTGGGGCGGTAAATTTTATTAGGACGCTGGGTAATTTACGGGCTTTCGGAATAATTTTAGACCGTATGCCCTTATTTGCCTGGGCAGTGTTAATCACGGCTGTGTTGTTATTGTTATCATTACCTGTTTTAGCCGGAGCAATTACGATGCTTCTTACGGATCGAAATCTAAAC
>ZPII318_07_Hesperodiaptomus_arcticus_Canada_BOLDAAA4427
NNNNNNNNNNNNNNNNNNNNNNNNNNNNGTTATTCGTATGGAACTAGGGCAAGCTGGGTCGCTCATTGGGGATGATCAAATTTACAATGTGGTAGTAACAGCCCATGCATTTATCATAATTTTTTTTATGGTGATACCTATTCTAATCGGCGGGTTTGGAAATTGGCTTGTGCCCCTAATACTAGGGGCTAGAGACATGGCTTTCCCGCGCATAAATAATATAAGGTTTTGGTTTCTTATCCCCGCCTTAGTAATACTCTTATCCAGGTCTCTGGTAGAGAGGGGGGCCGGGACAGGGTGGACAGTATACCCCCCCCTATCTAGAAATATCGCCCACGCCGGCAGATCTGTCGACTTCGCTATTTTTTCTCTTCATTTAGCGGGGGTGAGATCTATTTTAGGGGCTGTAAATTTTATCAGGACTTTAGGGAATTTACGAGCCTTCGGTATAATTTTAGACCGTATACCACTTTTTGCTTGGGCTGTGTTAATCACAGCTATCTTACTTCTCTTGTCCCTACCTGTGTTAGCTGGTGCGATTACTATGTTGTTGACAGACCGTNNNNNNNNN
>ZPII319_07_Hesperodiaptomus_arcticus_Canada_BOLDAAA4427
AGGTATAGTGGGGACAGGGCTTAGGATAATTATTCGTATGGAACTAGGGCAAGCTGGGTCGCTCATTGGGGATGATCAAATTTACAATGTGGTAGTAACAGCCCATGCATTTATCATAATTTTTTTTATGGTGATACCTATTCTAATCGGCGGGTTTGGAAATTGGCTTGTGCCCCTAATACTAGGGGCTAGAGACATGGCTTTCCCGCGCATAAACAATATAAGGTTTTGGTTTCTTATCCCCGCCTTAGTAATACTCTTATCCAGGTCTCTGGTAGAGAGGGGGGCCGGGACAGGGTGGACAGTATACCCCCCCCTATCTAGAAATATCGCCCACGCCGGCAGATCTGTCGACTTCGCTATTTTTTCTCTTCATTTAGCGGGGGTGAGATCTATTTTAGGGGCTGTAAATTTTATCAGGACTTTAGGGAATTTACGAGCCTTCGGTATAATTTTAGACCGTATACCACTTTTTGCTTGGGCTGTGTTAATCACAGCTATCTTACTTCTCTTGTCCCTACCTGTGTTAGCTGGGGCGATTACTATGTTGTTGACAGACCGTAACCTAAAT
>ZPII320_07_Hesperodiaptomus_arcticus_Canada_BOLDAAA4427
AGGTATAGTGGGGACAGGGCTTAGGATAATTATTCGTATGGAACTAGGGCAAGCTGGGTCGCTCATTGGGGACGATCAAATTTACAATGTGGTAGTAACAGCCCATGCATTTATCATAATTTTTTTTATGGTGATACCTATTCTAATCGGCGGGTTTGGAAATTGGCTTGTGCCCCTAATACTAGGGGCTAGAGACATGGCTTTCCCGCGCATAAATAATATAAGGTTTTGGTTTCTTATCCCCGCCTTAGTAATACTCTTATCCAGGTCTCTGGTAGAGAGGGGGGCCGGGACAGGGTGGACAGTATACCCCCCCCTATCTAGAAATATCGCCCACGCCGGCAGATCTGTCGACTTCGCTATTTTTTCTCTTCATTTAGCGGGGGTGAGATCTATTTTAGGGGCTGTAAATTTTATCAGGACTTTAGGGAATTTACGAGCCTTCGGTATAATTTTAGACCGTATACCACTTTTTGCTTGGGCTGTGTTAATCACAGCTATCTTACTTCTCTTGTCCCTACCTGTGTTAGCTGGTGCGATTACTATGTTGTTGACAGACCGTAACCTAAAT
>ZPII321_07_Hesperodiaptomus_arcticus_Canada_BOLDAAA4427
AGGTATAGTGGGGACAGGGCTTAGGATAATTATTCGTATGGAACTAGGGCAAGCTGGGTCGCTCATTGGGGANGATCAAATTTACAATGTGGTAGTAACAGCCCATGCATTTATCATAATTTTTTTTATGGTGATNCCTATTCTAATCGGCGGGTTTGGAAATTGGCTTGTGCCCCTAATACTAGGGGCTAGAGACATGGCTTTCCCGCGCATAAATAATATAAGGTTTTGGTTTCTTATCCCCGCNTTAGTAATACTCTTATCCAGGTCTCTGGTAGAGAGGGGGGCCGGGACAGGGTGGACAGTATACCCCCCCCTATCTAGAAATATCGCCCACGCCGGCAGATCTGTCGACTTCGCTATTTTTTCTCTTCATTTAGCGGGGGTGAGATCTATTTTAGGGGCTGTAAATTTTATCAGGACTTTAGGGAATTTACGAGCCTTCGGTATAATTTTAGACCGTATACCACTTTTTGCTTGGGCTGTGTTAATCACAGCTATCTTACTTCTCTTGTCCCTACCTGTGTTAGCTGGTGCGATTACTATGTTGTTGACAGACCGTAACCTAAAT
>ZPII322_07_Hesperodiaptomus_arcticus_Canada_BOLDAAA4427
AGGTATAGTGGGGACAGGGCTTAGGATAATTATTCGTATGGAACTAGGGCAAGCTGGGTCGCTCATTGGGGACGATCAAATTTACAATGTGGTAGTAACAGCCCATGCATTTATCATAATTTTTTTTATGGTGATACCTATTCTAATCGGCGGGTTTGGAAATTGGCTTGTGCCCCTAATACTAGGGGCTAGAGACATGGCTTTCCCGCGCATAAATAATATAAGGTTTTGGTTTCTTATCCCCGCCTTAGTAATACTCTTATCCAGGTCTCTGGTAGAGAGGGGGGCCGGGACAGGGTGGACAGTNTACCCCCCCCTATCTAGAAATATCGCCCACGCCGGCAGATCTGTCGACTTCGCTATTTTTTCTCTTCATTTAGCGGGGGTGAGATCTATTTTAGGGGCTGTAAATTTTATCAGGACTTTAGGGAATTTACGAGCCTTCGGTATAATTTTAGACCGTATACCACTTTTTGCTTGGGCTGTGTTAATCACAGCTATCTTACTTCTCTTGTCCCTACCTGTGTTAGCTGGTGCGATTACTATGTTGTTGACAGACCGTAACCTAAAT
>ZPII374_07_Leptodiaptomus_tyrrelli_Canada_BOLDAAA4353
TGGAATAGNTGGCACAGGGCTAAGAATAATTATTCGGATAGAATTGGGACAGGCTGGATCTTTAATCGGAGACGACCAAGTTTACAATGTTGTTGTGACCGCACACGCATTTATTATAATTTTTTTTATGGTGATGCCTATTTTGATTGGGGGATTTGGAAATTGATTAGTTCCTTTGATACTGGGCGCGAGAGATATGGCGTTCCCTCGAATAAATAATATAAGGTTTTGATTTTTAATTCCCTCACTAATTATGCTCTTATCTAGGTCATTAGTAGAAAGGGGCGCTGGAACAGGGTGGACGGTATACCCGCCCCTATCCAGAAACATTGCGCACGCGGGAAGTTCTGTCGACTTTGCGATTTTTTCATTACACTTGGCGGGAGTAAGCTCTATTTTAGGGGCGGTGAATTTTATCAGAACACTAGGTAATTTACGAGCGTTTGGGATAATCTTAGACCGTATGCCCTTGTTTGCCTGGTCTGTTTTAATCACANNNNNNNNNNNNNNNNNNNNNNNNNNNNNNNNNNNNNNNNNNNNNNNNNNNNNNNNNNNNNNNNNNNNNNNNNNN
>ZPII495_07_Hesperodiaptomus_arcticus_Canada_BOLDAAA4427
AGGTATAGTGGGGACAGGGCTTAGGATAGTTATTCGTATGGAACTAGGGCAAGCTGGGTCGCTCATTGGGGACGATCAAATTTACAATGTGGTAGTAACAGCCCATGCATTTATCATAATTTTTTTTATGGTGATACCTATTCTAATCGGCGGGTTTGGAAATTGGCTTGTGCCCCTAATACTAGGGGCTAGAGACATGGCTTTCCCGCGCATAAATAATATAAGGTTTTGGTTTCTTATCCCCGCCTTAGTAATACTCTTATCCAGGTCTCTGGTAGAGAGGGGGGCCGGGACAGGGTGGACAGTATACCCCCCCCTATCTAGAAATATCGCCCACGCCGGCAGATCTGTCGACTTCGCTATTTTTTCTCTTCATTTAGCGGGGGTGAGATCTATTTTAGGGGCTGTAAATTTTATCAGGACTTTAGGGAATTTACGAGCCTTCGGTATAATTTTAGACCGTATACCACTTTTTGCTTGGGCTGTGTTAATCACAGCTATCTTACTTCTCTTGTCCCTACCTGTGTTAGCTGGNGCGATTACTATGTTGTTGACAGACCGTAACCTAAAT
>ZPII496_07_Hesperodiaptomus_arcticus_Canada_BOLDAAA4427
AGGTATAGTGGGGACAGGGCTTAGGATAATTATTCGTATGGAACTAGGGCAAGCTGGGTCGCTCATTGGGGATGATCAAATTTACAATGTGGTAGTAACAGCCCATGCATTTATCATAATTTTTTTTATGGTGATACCTATTCTAATCGGCGGGTTTGGAAATTGGCTTGTGCCCCTAATACTAGGGGCTAGAGACATGGCTTTCCCGCGCATAAATAATATAAGGTTTTGGTTTCTTATCCCCGCCTTAGTAATACTCTTATCCAGGTCTCTGGTAGAGAGGGGGGCCGGGACAGGGTGGACAGTATACCCCCCCCTATCTAGAAATATCGCCCACGCCGGCAGATCTGTCGACTTCGCTATTTTTTCTCTTCATTTAGCGGGGGTGAGATCTATTTTAGGGGCTGTAAATTTTATCAGGACTTTAGGGAATTTACGAGCCTTCGGTATAATTTTAGACCGTATACCACTTTTTGCTTGGGCTGTGTTAATCACAGCTATCTTACTTCTCTTGTCCCTACCTGTGTTAGCTGGTGCGATTACTATGTTGTTGACAGACCGTAACCTAAAT
>ZPII498_07_Mastigodiaptomus_nesus_Mexico_BOLDAAG9522
TGGCATGGTTGGGACGGGGTTGAGAATGATTATTCGTATAGAGTTGGGGCAGGCAGGCTNNNTGATCGGGGATGACCAGATTTATAATGTAGTAGTCACAGCTCATGCTTTTGTGATAATTTTTTTTATGGTGATGCCAATTCTTATCGGGGGGTTTGGGAATTGACTGGTGCCCTTAATATTAGGGGCGGCCGATATAGCCTTTCCACGAATAAACAACATAAGATTTTGATTTTTATTGCCCGCGCTGGTTATGCTGCTGTCTAGTTCTTTGGTAGAAAGGGGGGCTGGCACAGGGTGAACAGTTTATCCTCCGCTCTCGAGAAATATCGCGCATGCGGGGAGGTCCGTGGACTTCGCCATCTTTTCTTTACATTTGGCAGGGGTTAGGTCAATTTTAGGTGCAGTTAATTTTATTAGCACTATAGGGAATCTGCGAGCCTTTGGAATAATTTTAGATCGGATGCCCCTCTTTGCTTGAGCAGTCCTTATTACAGCCATTCTTCTACTCTTGTCGCTTCCAGTGTTGGCTGGGGCCATTACTATATTACTAACAGATCGTAACTTAAAT
>ZPII514_07_Hesperodiaptomus_arcticus_Canada_BOLDAAA4427
AGGTATAGTGGGGACAGGGCTTAGGATAATTATTCGTATGGAACTAGGGCAAGCTGGGTCGCTCATTGGGGACGATCAAATTTACAATGTGGTAGTAACAGCCCATGCATTTATCATAATTTTTTTTATGGTGATACCTATTCTAATCGGCGGGTTTGGAAATTGGCTTGTGCCCCTAATACTAGGGGCTAGAGACATGGCTTTCCCGCGCATAAATAATATAAGGTTTTGGTTTCTTATCCCCGCCTTAGTAATACTCTTATCCAGGTCTCTGGTAGAGAGGGGGGCCGGGACAGGGTGGACAGTATACCCCCCCCTATCTAGAAATATCGCCCACGCCGGCAGATCTGTCGACTTCGCTATTTTTTCTCTTCATTTAGCGGGGGTGAGATCTATTTTAGGGGCTGTAAATTTTATCAGGACTTTAGGGAATTTACGAGCCTTCGGTATAATTTTAGACCGTATACCACTTTTTGCTTGGGCTGTGTTAATCACAGCTATCTTACTTCTCTTGTCCCTACCTGTGTTAGCTGGTGCGATTACTATGTTGTTGACAGACCGTAACCTAAAT
>ZPII542_07_Hesperodiaptomus_arcticus_Canada_BOLDAAA4427
NNNNNNNNNNNNNNNNNNNNNNNNNNNNATTATTCGTATGGAACTAGGGCAAGCTGGGTCGCTCATTGGGGACGATCAAATTTACAATGTGGTAGTAACAGCCCATGCATTTATCATAATTTTTTTTATGGTGATACCTATTCTAATCGGCGGGTTTGGAAATTGGCTTGTGCCCCTAATACTAGGGGCTAGAGACATGGCTTTCCCGCGCATAAATAATATAAGGTTTTGGTTTCTTATCCCCGCCTTAGTAATACTCTTATCCAGGTCTCTGGTAGAGAGGGGGGCCGGGACAGGGTGGACAGTATACCCCCCCCTATCTAGAAATATCGCCCACGCCGGCAGATCTGTCGACTTCGCTATTTTTTCTCTTCATTTAGCGGGGGTGAGATCTATTTTAGGGGCTGTAAATTTTATCAGGACTTTAGGGAATTTACGAGCCTTCGGTATAATTTTAGACCGTATACCACTTTTTGCTTGGGCTGTGTTAATCACAGCTATCTTACTTCTCTTGTCCCTACCTGTGTTAGCTGGTGCGATTACTATGTTGTTGACAGACCGTAACCTAAAT
>ZPII543_07_Hesperodiaptomus_arcticus_Canada_BOLDAAA4427
AGGTATAGTGGGGACAGGGCTTAGGATAATTATTCGTATGGAACTAGGGCAAGCTGGGTCGCTCATTGGGGACGATCAAATTTACAATGTGGTAGTAACAGCCCATGCATTTATCATAATTTTTTTTATGGTGATACCTATTCTAATCGGCGGGTTTGGAAATTGGCTTGTGCCCCTAATACTAGGGGCTAGAGACATGGCTTTCCCGCGCATAAATAATATAAGGTTTTGGTTTCTTATCCCCGCCTTAGTAATACTCTTATCCAGGTCTCTGGTAGAGAGGGGGGCCGGGACAGGGTGGACAGTATACCCCCCCCTATCTAGAAATATCGCCCACGCCGGCAGATCTGTCGACTTCGCTATTTTTTCTCTTCATTTAGCGGGGGTGAGATCTATTTTAGGGGCTGTAAATTTTATCAGGACTTTAGGGAATTTACGAGCCTTCGGTATAATTTTAGACCGTATACCACTTTTTGCTTGGGCTGTGTTAATCACAGCTATCTTACTTCTCTTGTCCCTACCTGTGTTAGCTGGTGCGATTACTATGTTGTTGACAGACCGTAACCTAAAT
>ZPII603_07_Arctodiaptomus_cf_dorsalis_Mexico_BOLDABZ3765
TGGTNTGGTAGGCACTGGGGCTGGAATGATTATTCGTATAGAGCTAGGCCAAGCAGGNNNTTTAATTGGGGACGACCAAATTTATAATGTAGTAGTAACAGCTCACGCTTTCATTATAATTTTTTTTATGGTAATACCTATTTTAATTGGAGGGTTTGGAAATTGGTTGGTGCCTCTGATACTGGGGGCGGCAGATATAGCATTCCCTCGTATAAACAATATAAGATTTTGATTTTTACTGCCCGCTTTAGTAATATTATTATCGAGGTCATTAGTGGAAAGGGGGGCAGGCACAGGATGGACTGTTTATCCTCCTTTATCGAGGAATATTGCACATGCTGGAAGGTCTGTTGATTTTACAATTTTTTCCTTACATTTAGCGGGAGTTAGGTCCATTTTGGGGGCCGTAAATTTTATTAGGACTTTGGGTAACCTGCGAGCCTTTGGTATAATTTTAGACCGAATGCCTCTTTTTGCTTGAGCAGTTTTAATTACTGCGATTTTATTATTATTGTCCTTGCCAGTTTTAGCGGGGGCAATTACAATGTTGTTGACAGACCGAAACTTAAAC
>ZPII605_07_Mastigodiaptomus_patzcuarensis_Mexico_BOLDABZ7048
AGGCATGGTGGGAACTGGCTTAAGAATAATTATTCGGATAGAACTAGGACAAGCGGGNNNCTTAATTGGGGATGATCAAATTTATAATGTTGTAGTAACAGCCCACGCGTTTGTAATAATTTTTTTTATAGTTATGCCTATTTTAATTGGGGGNTTTGGAAATTGATTAGTTCCGTTAATATTGGGGGCAGCAGATATGGCTTTCCCGCGAATAAATAATATGAGATTTTGATTTTTGCTTCCTGCCTTGGTTATGCTCTTGTCGAGGTCGTTAGTGGAAAGAGGGGCAGGAACCGGATGAACCGTTTATCCCCCGCTGTCTAGNAACATCGCGCACGCTGGNAGATCTGTTGATTTTGCAATTTTTTCTTTACACTTGGCGGGGGTCAGGTCTATTTTAGGGGCAGTAAATTTTATTAGAACTTTGGGTAATTTACGGGCGTTTGGGATAATTTTAGATCGGATGCCTTTATTTGCTTGAGCTGTGCTTATTACAGCTATTTTACTTCTACTGTCTTTGCCTGTCTTAGCCGGGGCTATTACAATGCTTCTTACTGACCGGAATTTAAAT
>ZPII606_07_Mastigodiaptomus_patzcuarensis_Mexico_BOLDAAC4008
AGGCATGGTAGGAACTGGCTTAAGAATAATTATTCGAATAGAACTAGGACAAGCGGGNNNCTTAATTGGGGATGATCAAATTTATAATGTTGTAGTAACNGCCCACGCGTTTGTAATAATTTTTTTTATAGTTATGCCTATTTTAATTGGAGGTTTTGGAAATTGGTTAGTTCCATTAATATTGGGGGCAGCAGATATGGCTTTCCCGCGAATAAATAATATAAGATTTTGATTTTTGCTTCCTGCCTTGGTAATGCTCTTGTCGAGGTCGTTAGTGGAAAGAGGGGCAGGAACCGGATGAACCGTTTATCCTCCGCTGTCTAGAAACATNGCGCANGCTGGCAGATCTGTTGATTTTGCAATTTTTTCTTTACACTTGGCGGGGGTTAGGTCTATTTTAGGGGCAGTAAATTTTATTAGAACTTTGGGTAATTTACGGGCGTTTGGAATAATTTTAGATCGTATGCCTTTATTTGCTTGAGCAGTACTTATTACAGCTATTTTACTCTTACTGTCTTTGCCTGTCTTAGCCGGGGCTATTACAATGCTTCTNACTGACCGGAATTTAAAT
>ZPII607_07_Mastigodiaptomus_patzcuarensis_Mexico_BOLDABZ7048
AGGCATGGTGGGAACTGGCTTAAGAATAATTATTCGGATAGAACTAGGACAAGCGGGCTNNNTAATTGGGGATGATCAAATTTATAATGTTGTAGTAACAGCCCACGCGTTTGTAATAATTTTTTTTATAGTTATGCCTATTTTAATTGGGGGCTTTGGAAATTGATTAGTTCCGTTAATATTGGGNGCAGCAGACATGGCTTTCCCGCGAATAAATAATATGAGATTTTGATTTTTGCTTCCTGCCTTGGTTATGCTCTTATCGAGGTCGTTAGTGGAAAGAGGGGCAGGAACCGGATGAACCGTTTATCCCCCGCTGTCTAGGAACATCGCGCACGCTGGTAGATCTGTTGATTTTGCAATTTTTTCTTTACACTTGGCGGGGGTCAGGTCTATTTTAGGGGCAGTAAATTTTATTAGAACTTTGGGTAATTTACGGGCGTTTGGGATAATCTTAGATCGGATGCCTTTATTTGCTTGAGCTGTGCTTATTACAGCTATTTTACTTCTACTGTCTTTGCCTGTCTTAGCCGGGGCTATTACAATGCTTCTTACTGACCGGAATTTAAAT
>ZPII608_07_Mastigodiaptomus_patzcuarensis_Mexico_BOLDABZ7048
AGGCATGGTNGGAACTGGCTTAAGAATAATTATTCGGATAGAACTAGGACAAGCGGGNNNCTTAATTGGGGATGATCAAATTTATAATGTTGTAGTAACAGCCCACGCGTTTGTAATAATTTTTTTTATAGTTATGCCTATTTTAATTGGGGGNTTTGGAAATTGATTAGTTCCGTTAATATTGGGGGCAGCAGATATGGCTTTCCCGCGAATAAATAATATGAGATTTTGATTTTTGCTTCCTGCCTTGGTTATGCTCTTGTCGAGGTCGTTAGTGGAAAGAGGGGCAGGAACCGGATGAACCGTTTATCCCCCGCTGTCTAGNAACATCGCGCACGCTGGNAGATCTGTTGATTTTGCAATTTTTTCTTTACACTTGGCGGGGGTTAGGTCTATTTTAGGGGCAGTAAATTTTATTAGAACTTTGGGTAATTTACGGGCGTTTGGAATAATTTTAGATCGGATGCCTTTATTTGCTTGAGCTGTGCTTATTACAGCTATTTTACTTCTACTGTCTTTGCCTGTCTTAGCCGGGGCTATTACAATGCTTCTTACTGACCGGAATTTAAAT
>ZPII609_07_Mastigodiaptomus_patzcuarensis_Mexico_BOLDABZ7048
AGGCATGGTGGGAACTGGCCTTAGAATAATTATTCGGATAGAACTAGGACAAGCGGGNNNCTTAATTGGGGATGATCAAATTTATAATGTTGTAGTAACAGCCCACGCGTTTGTAATAATTTTTTTTATAGTTATGCCTATTTTAATTGGGGGCTTTGGAAATTGATTAGTTCCGTTAATATTGGGAGCAGCAGACATGGCTTTCCCGCGAATAAATAATATGAGATTTTGATTTTTGCTTCCTGCCTTGGTTATGCTCTTATCGAGGTCGTTAGTGGAAAGAGGGGCAGGAACCGGATGAACCGTTTATCCCCCGCTGTCTAGGAACATCGCGCACGCTGGTAGATCTGTTGATTTTGCAATTTTTTCTTTACACTTGGCGGGGGTCAGGTCTATTTTAGGGGCAGTAAATTTTATTAGAACTTTGGGTAATTTACGGGCGTTTGGGATAATCTTAGATCGGATGCCTTTATTTGCTTGAGCTGTGCTTATTACAGCTATTTTACTTCTACTGTCTTTGCCTGTCTTAGCCGGGGCTATTACAATGCTTCTTACTGACCGGAATTTAAAT
>ZPII629_07_Leptodiaptomus_garciai_Mexico_BOLDAAD0924
TGGAATGGTAGGAACAGGTCTTAGAATAATTATTCGGATAGAGTTAGGGCAAGCTGGNNNACTGATCGGAGATGATCAAGTCTATAACGTAGTCGTGACAGCACATGCGTTTATTATGATTTTTTTTATAGTAATACCAATTTTAATTGGGGGGTTTGGGAACTGATTGGTACCTTTAATATTGGGGGCGAGTGATATGGCTTTCCCTCGAATAAATAACATAAGATTTTGATTTTTAATCCCTGCTCTTGTTATATTATTATCAAGATCCTTGGTAGAAAGAGGGGCAGGGACAGGGTGGACTGTATATCCACCTCTTTCTAGAAATATTGCGCATGCTGGAAGGTCAGTAGACTTTGCTATTTTTTCTTTACATTTAGCTGGGGTAAGGTCTATTTTAGGAGCGGTAAATTTTATTAGAACTTTAGGCAATTTACGAGCCTTTGGTATAATTCTTGACCGCATACCTTTATTTGCTTGGGCCGTATTAATTACGGCCGTTTTACTATTGTTATCCCTTCCTGTTTTAGCTGGGGCCATTACTATGCTGCTAACGGATCGAAATCTAAAT
>ZPII630_07_Leptodiaptomus_garciai_Mexico_BOLDAAD0924
TGGAATGGTAGGAACAGGTCTCAGAATAATTATTCGGATAGAGTTAGGGCAAGCTGGNNNACTGATCGGAGATGATCAAGTCTATAACGTAGTTGTGACAGCACATGCGTTTATTATGATTTTTTTTATAGTAATACCAATTTTAATTGGGGGGTTTGGTAACTGATTGGTACCTTTAATATTGGGGGCGAGTGATATGGCTTTCCCTCGAATAAATAACATAAGATTTTGATTTTTAATCCCCGCTCTTGTTATATTATTATCAAGATCCTTGGTAGAAAGAGGGGCAGGGACAGGGTGGACTGTATACCCACCTCTTTCTAGAAATATTGCGCATGCTGGAAGGTCAGTAGATTTTGCTATTTTTTCCTTACATTTAGCTGGGGTAAGGTCTATTTTAGGGGCGGTAAATTTTATTAGAACTTTAGGCAATTTACGAGCCTTTGGTATAATTCTTGACCGCATACCTTTATTTGCTTGGGCCGTATTAATTACGGCCGTTTTACTATTGTTATCCCTTCCTGTTTTAGCTGGGGCCATTACTATGCTGCTAACGGATCGAAATCTAAAT
>ZPII633_07_Leptodiaptomus_garciai_Mexico_BOLDAAD0924
TGGAATGGTAGGAACAGGTCTTAGAATAATTATTCGGATAGAGTTAGGGCAAGCTGGNNNACTGATCGGAGATGATCAAGTCTATAACGTAGTTGTGACAGCACATGCGTTTATTATGATTTTTTTTATAGTAATACCAATTTTAATTGGGGGGTTTGGTAACTGATTGGTACCTTTAATATTGGGGGCGAGTGATATGGCTTTCCCTCGAATAAATAACATAAGATTTTGATTTTTAATCCCCGCTCTTGTTATATTATTATCAAGATCCTTGGTAGAAAGAGGGGCAGGGACAGGGTGGACTGTATACCCACCTCTTTCTAGAAATATTGCGCATGCTGGAAGGTCAGTAGATTTTGCTATTTTTTCCTTACATTTAGCTGGGGTAAGGTCTATTTTAGGGGCGGTAAATTTTATTAGAACTTTAGGCAATTTACGAGCCTTTGGTATAATTCTTGACCGCATACCTTTATTTGCTTGGGCCGTATTAATTACGGCCGTTTTACTATTGTTATCCCTTCCTGTTTTAGCTGGGGCCATTACTATGCTGCTAACGGATCGAAATCTAAAT
>ZPII635_07_Leptodiaptomus_garciai_Mexico_BOLDAAD0924
NNNNNNNNNNNNNNNNNNNCTCAGAATAATTATTCGGATAGAGTTAGGGCAAGCTGGNNNACTGATCGGAGATGATCAAGTCTATAACGTAGTTGTGACAGCACATGCGTTTATTATGATTTTTTTTATAGTAATACCAATTTTAATTGGGGGGTTTGGGAACTGATTGGTACCTTTAATATTGGGGGCGAGTGATATGGCTTTCCCTCGAATAAATAACATAAGATTTTGATTTTTAATCCCCGCTCTTGTTATATTATTATCAAGATCCTTGGTAGAAAGAGGGGCAGGGACAGGGTGGACTGTATACCCCCCTCTTTCTAGAAATATTGCGCATGCTGGAAGGTCAGTAGATTTTGCTATTTTTTCTTTACATTTAGCTGGGGTAAGGTCTATTTTAGGGGCGGTAAATTTTATTAGAACTTTAGGCAATTTACGAGCCTTTGGTATAATTCTTGACCGCATACCTTTATTTGCTTGGGCCGTATTAATTACGGCCGTTTTACTATTGTTATCCCTTCCTGTTTTAGCTGGGGCCATTACTATGCTGCTAACGGATCGAAATCTAAAT
>ZPII636_07_Leptodiaptomus_garciai_Mexico_BOLDAAD0924
TGGACTGGTAGGAACAGGTCTTAGAATAATTATTCGGATAGAGTTAGGGCAAGCTGGNNNACTGATCGGAGATGATCAAGTCTATAACGTAGTTGTGACAGCNCATGCGTTTATTATGATTTTTTTTATAGTAATACCAATTTTAATNGGGGGGTTTGGGAACTGATTGGTACCTTTAATATTGGGGGCGAGTGATATGGCTTTCCCTCGAATAAATAACATAAGATTTTGATTTTTAATCCCCGCTCTTGTTATATTATTATCAAGATCCTTGGTAGAAAGAGGGGCAGGGACAGGGTGGACTGTATACCCACCTCTTTCTAGAAATATTGCGCATGCTGGAAGGTCAGTAGATTTTGCTATTTTTTCTTTACATTTAGCTGGGGTAAGGTCTATTTTAGGGGCGGTAAATTTTATTAGAACTTTAGGCAATTTACGAGCCTTTGGTATAATTCTTGACCGCATACCTTTATTTGCTTGGGCCGTATTGATTACGGCCGTTTTACTATTGTTATCCCTTCCTGTTTTAGCTGGGGCCATTACTATGCTGCTAACGGATCGAAATCTAAAT
>ZPII637_07_Leptodiaptomus_garciai_Mexico_BOLDAAD0924
TGGAATGGTAGGAACAGGNCTTAGAATAATTATTCGGATAGAGTTAGGGCAAGCTGGNNNACTGATCGGAGATGATCAAGTCTATAACGTAGTTGTGACAGCACATGCGTTTATTATGATTTTTTTTATAGTAATACCAATTTTAATTGGGGGGTTTGGGAACTGATTGGTACCTTTAATATTGGGGGCGAGTGATATGGCTTTCCCTCGAATAAATAACATAAGATTTTGATTTTTAATCCCCGCTCTTGTTATATTATTATCAAGATCCTTGGTAGAAAGAGGGGCAGGGACAGGGTGGACTGTATACCCACCTCTTTCTAGAAATATTGCGCATGCTGGAAGGTCAGTAGATTTTGCTATTTTTTCTTTACATTTAGCTGGGGTAAGGTCTATTTTAGGGGCGGTAAATTTTATTAGAACTTTAGGCAATTTACGAGCCTTTGGTATAATTCTTGACCGCATACCTTTATTTGCTTGGGCCGTATTAATTACGGCCGTTTTACTATTGTTATCCCTTCCTGTTTTAGCTGGGGCCATTACTATGCTGCTAACGGATCGAAATCTAAAT
>ZPII639_07_Leptodiaptomus_garciai_Mexico_BOLDAAD0924
TGGAATGGTAGGAACAGGTCTTAGAATAATTATTCGGATAGAGTTAGGGCAAGCTGGNNNACTGATCGGAGATGATCAAGTCTATAACGTAGTTGTGACAGCACATGCGTTTATTATGATTTTTTTTATAGTAATACCAATTTTAATTGGGGGGTTTGGGAACTGATTGGTACCTTTAATATTGGGGGCGAGTGATATGGCTTTCCCTCGAATAAATAACATAAGATTTTGATTTTTAATCCCCGCTCTTGTTATATTATTATCAAGATCCTTGGTAGAAAGAGGGGCAGGGACAGGGTGGACTGTATACCCACCTCTTTCTAGAAATATTGCGCATGCTGGAAGGTCAGTAGATTTTGCTATTTTTTCTTTACATTTAGCTGGGGTAAGGTCTATTTTAGGGGCGGTAAATTTTATTAGAACTTTAGGCAATTTACGAGCCTTTGGTATAATTCTTGACCGTATACCTTTATTTGCTTGGGCCGTACTAATTACGGCCGTTTTACTATTGTTATCCCTTCCTGTTTTAGCTGGGGCCATTACTATGCTGCTAACGGATCGAAATCTAAAT
>ZPII645_07_Leptodiaptomus_garciai_Mexico_BOLDAAD0924
TGGAATGGTAGGAACAGGTCTTAGAATAATTATTCGGATAGAGTTAGGGCAAGCTGGNNNACTGATCGGAGATGATCAAGTCTATAACGTAGTTGTGACAGCACATGCGTTTATTATGATTTTTTTTATAGTAATACCAATTTTAATTGGGGGGTTTGGGAACTGATTGGTACCTTTAATATTGGGGGCGAGTGATATGGCTTTCCCTCGAATAAATAACATAAGATTTTGATTTTTAATCCCCGCTCTTGTTATATTATTATCAAGATCCTTGGTAGAAAGAGGGGCAGGGACAGGGTGGACTGTATACCCACCTCTTTCTAGAAATATTGCGCATGCTGGAAGGTCAGTAGATTTTGCTATTTTTTCTTTACATTTAGCTGGGGTAAGGTCTATTTTAGGGGCGGTAAATTTTATTAGAACTTTAGGCAATTTACGAGCCTTTGGTATAATTCTTGATCGCATACCTTTATTTGCTTGGGCCGTATTAATTACGGCCGTTTTACTATTGTTATCCCTTCCTGTTTTAGCTGGGGCCATTACTATGCTGCTAACGGATCGAAATCTAAAT
>ZPII648_07_Leptodiaptomus_cf_sicilis_Mexico_BOLDAAG9524
TGGAATAGTGGGAACAGGGTTGAGGATAATTATTCGCATAGAATTAGGACAAGCTGGNNNTCTTATCGGGGACGACCAAATTTATAATGTAGTTGTTACTGCTCATGCATTTATTATAATTTTTTTTATAGTTATACCTATTTTGATTGGGGGGTTTGGTAATTGGTTGGTTCCTCTTATGTTAGGGGCAAGAGATATAGCATTTCCCCGGATAAATAATATAAGCTTTTGATTTTTAGTTCCAGCTTTAGTATTATTGTTGTCAAGATCGCTAGTAGAAAGAGGGGCGGGAACAGGGTGAACAGTTTATCCTCCGCTCTCTAGAAATATTGCTCATGCCGGCAGATCTGTAGATTTTGCTATTTTTTCTCTTCATTTAGCAGGGGTAAGATCTATTTTAGGAGCAGTAAATTTTATTAGTACTTTAGGAAACCTTCGAGCCTTTGGAATAATTTTAGACCGTATACCGTTGTTTGCCTGAGCTGTATTAATCACAGCTGTGCTATTATTACTCTCCTTACCGGTATTGGCTGGAGCAATTACTATGTTGTTAACTGACCGAAATCTTAAT
>ZPII650_07_Leptodiaptomus_cf_sicilis_Mexico_BOLDAAG9524
TGGAATAGTGGGAGCAGGGTTGAGGATAATTATTCGCATAGAATTAGGACAAGCTGGNNNTCTTATCGGGGACGACCAAATTTATAATGTAGTTGTTACTGCTCATGCATTTATTATAATTTTTTTTATAGTTATACCTATTTTGATTGGGGGGTTTGGTAATTGGTTGGTTCCTCTTATGTTAGGGGCAAGAGATATAGCATTTCCCCGGATAAATAATATAAGCTTTTGATTTTTAGTTCCAGCTTTAGTATTATTGTTGTCAAGATCGCTAGTAGAAAGAGGGGCGGGAACAGGGTGAACAGTTTATCCTCCGCTCTCTAGAAATATTGCTCATGCCGGCAGATCTGTAGATTTTGCTATTTTTTCTCTTCATTTAGCAGGGGTAAGATCTATTTTAGGAGCAGTAAATTTTATTAGTACTTTAGGAAACCTTCGAGCCTTTGGAATAATTTTAGACCGTATACCGTTGTTTGCCTGAGCTGTATTAATCACAGCTGTGCTATTATTACTCTCCTTACCGGTATTGGCTGGAGCAATTACTATGTTGTTAACTGACCGAAATCTTAAT
>ZPII651_07_Leptodiaptomus_cf_sicilis_Mexico_BOLDAAG9524
TGGAATAGTGGGAACAGGGTTGAGGATAATTATTCGCATAGAATTAGGACAAGCTGGNNNTCTTATCGGGGACGACCAAATTTATAATGTAGTTGTTACTGCTCATGCATTTATTATAATTTTTTTTATAGTTATACCTATTTTGATTGGGGGGTTTGGTAATTGGTTGGTTCCTCTTATGTTAGGGGCAAGAGATATAGCATTTCCCCGGATAAATAATATAAGCTTTTGATTTTTAGTTCCAGCTTTAGTATTATTGTTGTCAAGATCGCTAGTAGAAAGAGGGGCGGGAACAGGGTGAACAGTTTATCCTCCGCTCTCTAGAAATATTGCTCATGCCGGCAGATCTGTAGATTTTGCTATTTTTTCTCTTCATTTAGCAGGGGTAAGATCTATTTTAGGAGCAGTAAATTTTATTAGTACTTTAGGAAACCTTCGAGCCTTTGGAATAATTTTAGACCGTATACCGTTGTTTGCCTGAGCTGTATTAATCACAGCTGTGCTATTATTACTCTCCTTACCGGTATTGGCTGGAGCAATTACTATGTTGTTAACTGACCGAAATCTTAAT
>ZPII652_07_Leptodiaptomus_cf_sicilis_Mexico_BOLDAAG9524
TGGAATAGTGGGAACAGGGTTGAGGATAATTATTCGCATAGAATTAGGACAAGCTGGNNNTCTTATCGGGGACGACCAAATTTATAATGTAGTTGTTACTGCNCATGCATTTATTATAATTTTTTTTATAGTTATACCTATTTTGATTGGGGGGTTTGGTAATTGGTTGGTTCCTCTTATGTTAGGGGCAAGAGATATAGCATTTCCCCGGATAAATAATATAAGCTTTTGATTTTTAGTTCCAGCTTTAGTATTATTGTTGTCAAGATCGCTAGTAGAAAGAGGGGCGGGAACAGGGTGAACAGTTTATCCTCCGCTCTCTAGAAATATTGCTCATGCCGGCAGATCTGTAGATTTTGCTATTTTTTCTCTTCATTTAGCAGGGGTAAGATCTATTTTAGGAGCAGTAAATTTTATTAGTACTTTAGGAAACCTTCGAGCCTTTGGAATAATTTTAGACCGTATACCGTTGTTTGCCTGAGCTGTATTAATCACAGCTGTGCTATTATTACTCTCCTTACCGGTATTGGCTGGAGCAATTACTATGTTGTTAACTGACCGAAATCTTAAT
>ZMIII496_08_Leptodiaptomus_cf_sicilis_Mexico_
NNNNNNNNNNNNNNNNNNNNNNNNNNNNNNNNNNNNNNNNNNNCTGANNCAAGCTGGNNNTCTTATCGGGGACGACCAAATTTATAATGTAGTTGTTACTGCTCATGCATTTATTATAATTTTTTTTATAGTTATACCTATTTTGATTGGGGGGTTTGGTAATTGGTTGGTTCCTCTTANGNNAGGGGCAAGAGATATAGCATTTCCCCGGATAAATAATATAAGCTTTTGATTTTTAGTTCCAGCTTTAGTATTATTGTTGTCAAGATCGCTAGTAGAAAGAGGGGCGGGAACAGGGTGAACAGTTTATCCTCCGCTCTCTAGAAATATTGCTCATGCCGGCAGATCTGTAGATTTTGCTATTTTTTCTCTTCATTTAGCAGGGGTAAGATCTATTTTNGGAGCAGTAAATTTTATTAGTACTTTAGGAAACCTTCGAGCCTTTGGAATAATTTTAGACCGTATACCGTTGTTTGCCTGAGCTGTATTAATCACAGCTGTGCTATTATTACTCTCCTTACCGGTATTGGCTGGAGCAATTACTATGTTGTTAACTGACCGAAATCTTAAT
>ZMIII497_08_Leptodiaptomus_cf_sicilis_Mexico_BOLDAAG9524
NNNNNNNNNNNNNNNNNNNNNNNNNNNNNNNNNNNNNNNNNNNNNNGGANAAGCTGGNNNTCTTATCGGGGACGACCAAATTTATAATGTAGTTGTTACTGCTCATGCATTTATTATAATTTTTTTTATAGTTATACCTATTTTGATTGGGGGGTTTGGTAATTGGTTGGTTCCTCTTATGTTAGGGGCAAGAGATATAGCATTTCCCCGGATAAATAATATAAGCTTTTGATTTTTAGTTCCAGCTTTAGTATTATTGTTGTCAAGATCGCTAGTAGAAAGAGGGGCGGGAACAGGGTGAACAGTTTATCCTCCGCTCTCTAGAAATATTGCTCATGCCGGCAGATCTGTAGATTTTGCTATTTTTTCTCTTCATTTAGCAGGGGTAAGATCTATTTTAGGAGCAGTAAATTTTATTAGTACTTTAGGAAACCTTCGAGCCTTTGGAATAATTTTAGACCGTATACCGTTGTTTGCCTGAGCTGTATTAATCACAGCTGTGCTATTATTACTCTCCTTACCGGTATTGGCTGGAGCAATTACTATGTTGTTAACTGACCGAAATCTTAAT
>ZMIII547_08_Hesperodiaptomus_Canada_BOLDAAA4427
NNNNNNNNNNNNNNNNNNNNNNAGGATAATTATTCGTATGGAACTAGGGCAAGCTGGGTCGCTCATTGGGGACGATCAAATTTACAATGTGGTAGTAACAGCCCATGCATTTATCATAATTTTTTTTATGGTGATACCTATTCTAATCGGCGGGTTTGGAAATTGGCTTGTGCCCCTAATACTAGGGGCTAGAGACATGGCTTTCCCGCGCATAAATAATATAAGGTTTTGGTTTCTTATCCCCGCCTTAGTAATACTCTTATCCAGGTCTCTGGTAGAGAGGGGGGCCGGGACAGGGTGGACAGTATACCCCCCCCTATCTAGAAATATCGCCCACGCCGGCAGATCTGTCGACTTCGCTATTTTTTCTCTTCATTTAGCGGGGGTGAGATCTATTTTAGGGGCTGTAAATTTTATCAGGACTTTAGGGAATTTACGAGCCTTCGGTATAATTTTAGACCGTATACCACTTTTTGCTTGGGCTGTGTTAATCACAGCTATCTTACTTCTCTTGTCCCTACCTGTGTTAGCTGGTGCGATTACTATGTTGTTGACAGACCGTAACCTAAAT
>ZMIII556_08_Hesperodiaptomus_Canada_BOLDAAA4427
NNNNNNNNNNNNNNNNNNNNNNAGGATAATTATTCGTATGGAACTAGGGCAAGCTGGGTCGCTCATTGGGGACGATCAAATTTACAATGTGGTAGTAACAGCCCATGCATTTATCATAATTTTTTTTATGGTGATACCTATTCTAATCGGCGGGTTTGGAAATTGGCTTGTGCCCCTAATACTAGGGGCTAGAGACATGGCTTTCCCGCGCATAAATAATATAAGGTTTTGGTTTCTTATCCCCGCCTTAGTAATACTCTTATCCAGGTCTCTGGTAGAGAGGGGGGCCGGGACAGGGTGGACAGTATACCCCCCCCTATCTAGAAATATCGCCCACGCCGGCAGATCTGTCGACTTCGCTATTTTTTCTCTTCATTTAGCGGGGGTGAGATCTATTTTAGGGGCTGTAAATTTTATCAGGACTTTAGGGAATTTACGAGCCTTCGGTATAATTTTAGACCGTATACCACTTTTTGCTTGGGCTGTGTTAATCACAGCTATCTTACTTCTCTTGTCCCTACCTGTGTTAGCTGGCGCGATTACTATGTTGTTGACAGACCGTAACCTAAAT
>SACOP006_08_Hesperodiaptomus_arcticus_Canada_BOLDAAA4427
AGGTATAGTGGGGACAGGGCTTAGGATAATTATTCGTATGGAACTAGGGCAAGCTGGGTCGCTCATTGGGGACGATCAAATTTACAATGTGGTAGTAACAGCCCATGCATTTATCATAATTTTTTTTATGGTGATACCTATTCTAATCGGCGGGTTTGGAAATTGGCTTGTGCCCCTAATACTAGGGGCTAGAGACATGGCTTTCCCGCGCATAAATAATATAAGGTTTTGGTTTCTTATCCCCGCCTTAGTAATACTCTTATCCAGGTCTCTGGTAGAGAGGGGGGCCGGGACAGGGTGGACAGTATACCCCCCCCTATCTAGAAATATCGCCCACGCCGGCAGATCTGTCGACTTCGCTATTTTTTCTCTTCATTTAGCGGGGGTGAGATCTATTTTAGGGGCTGTAAATTTTATCAGGACTTTAGGGAATTTACGAGCCTTCGGTATAATTTTAGACCGTATACCACTTTTTGCTTGGGCTGTGTTAATCACAGCTATCTTACTTCTCTTGTCCCTACCTGTGTTAGCTGGTGCGATTACTATGTTGTTGACAGACCGTAACCTAAAT
>SACOP007_08_Hesperodiaptomus_arcticus_Canada_BOLDAAA4427
AGGTATAGTGGGGACAGGGCTTAGGATAATTATTCGTATGGAACTAGGGCAAGCTGGGTCGCTCATTGGGGACGATCAAATTTACAATGTGGTAGTAACAGCCCATGCATTTATCATAATTTTTTTTATGGTGATACCTATTCTAATCGGCGGGTTTGGAAATTGGCTTGTGCCCCTAATACTAGGGGCTAGAGACATGGCTTTCCCGCGCATAAATAATATAAGGTTTTGGTTTCTTATCCCCGCCTTAGTAATACTCTTATCCAGGTCTCTGGTAGAGAGGGGGGCCGGGACAGGGTGGACAGTATACCCCCCCCTATCTAGAAATATCGCCCACGCCGGCAGATCTGTCGACTTCGCTATTTTTTCTCTTCATTTAGCGGGGGTGAGATCTATTTTAGGGGCTGTAAATTTTATCAGGACTTTAGGGAATTTACGAGCCTTCGGTATAATTTTAGACCGTATACCACTTTTTGCTTGGGCTGTGTTAATCACAGCTATCTTACTTCTCTTGTCCCTACCTGTGTTAGCTGGTGCGATTACTATGTTGTTGACAGACCGTAACCTAAAT
>SACOP008_08_Hesperodiaptomus_arcticus_Canada_BOLDAAA4427
AGGTATAGTGGGGACAGGGCTTAGGATAATTATTCGTATGGAACTAGGGCAAGCTGGGTCGCTCATTGGGGACGATCAAATTTACAATGTGGTAGTAACAGCCCATGCATTTATCATAATTTTTTTTATGGTGATACCTATTCTAATCGGCGGGTTTGGAAATTGGCTTGTGCCCCTAATACTAGGGGCTAGAGACATGGCTTTCCCGCGCATAAATAATATAAGGTTTTGGTTTCTTATCCCCGCCTTAGTAATACTCTTATCCAGGTCTCTGGTAGAGAGGGGGGCCGGGACAGGGTGGACAGTATACCCCCCCCTATCTAGAAATATCGCCCACGCCGGCAGATCTGTCGACTTCGCTATTTTTTCTCTTCATTTAGCGGGGGTGAGATCTATTTTAGGGGCTGTAAATTTTATCAGGACTTTAGGGAATTTACGAGCCTTCGGTATAATTTTAGACCGTATACCACTTTTTGCTTGGGCTGTGTTAATCACAGCTATCTTACTTCTCTTGTCCCTACCTGTGTTAGCTGGTGCGATTACTATGTTGTTGACAGACCGTAACCTAAAT
>SACOP009_08_Hesperodiaptomus_arcticus_Canada_BOLDAAA4427
AGGTATAGTGGGGACAGGGCTTAGGATAATTATTCGTATGGAACTAGGGCAAGCTGGGTCGCTCATTGGGGACGATCAAATTTACAATGTGGTAGTAACAGCCCATGCATTTATCATAATTTTTTTTATGGTGATACCTATTCTAATCGGCGGGTTTGGAAATTGGCTTGTGCCCCTAATACTAGGGGCTAGAGACATGGCTTTCCCGCGCATAAATAATATAAGGTTTTGGTTTCTTATCCCCGCCTTAGTAATACTCTTATCCAGGTCTCTGGTAGAGAGGGGGGCCGGGACAGGGTGGACAGTATACCCCCCCCTATCTAGAAATATCGCCCACGCCGGCAGATCTGTCGACTTCGCTATTTTTTCTCTTCATTTAGCGGGGGTGAGATCTATTTTAGGGGCTGTAAATTTTATCAGGACTTTAGGGAATTTACGAGCCTTCGGTATAATTTTAGACCGTATACCACTTTTTGCTTGGGCTGTGTTAATCACAGCTATCTTACTTCTCTTGTCCCTACCTGTGTTAGCTGGTGCGATTACTATGTTGTTGACAGACCGTAACCTAAAT
>SACOP010_08_Hesperodiaptomus_arcticus_Canada_BOLDAAA4427
AGGTATAGTGGGGACAGGGCTTAGGATAATTATTCGTATGGAACTAGGGCAAGCTGGGTCGCTCATTGGGGACGATCAAATTTACAATGTGGTAGTAACAGCCCATGCATTTATCATAATTTTTTTTATGGTGATACCTATTCTAATCGGCGGGTTTGGAAATTGGCTTGTGCCCCTAATACTAGGGGCTAGAGACATGGCTTTCCCGCGCATAAATAATATAAGGTTTTGGTTTCTTATCCCCGCCTTAGTAATACTCTTATCCAGGTCTCTGGTAGAGAGGGGGGCCGGGACAGGGTGGACAGTATACCCCCCCCTATCTAGAAATATCGCCCACGCCGGCAGATCTGTCGACTTCGCTATTTTTTCTCTTCATTTAGCGGGGGTGAGATCTATTTTAGGGGCTGTAAATTTTATCAGGACTTTAGGGAATTTACGAGCCTTCGGTATAATTTTAGACCGTATACCACTTTTTGCTTGGGCTGTGTTAATCACAGCTATCTTACTTCTCTTGTCCCTACCTGTGTTAGCTGGTGCGATTACTATGTTGTTGACAGACCGTAACCTAAAT
>SACOP016_08_Leptodiaptomus_tyrrelli_Canada_BOLDAAA4353
TGGAATAGTTGGCACAGGGCTAAGAATAATTATTCGGATAGAATTGGGACAGGCTGGATCTTTAATCGGAGACGACCAAGTTTACAATGTTGTTGTGACCGCACACGCATTTATTATAATTTTTTTTATGGTGATGCCTATTTTGATTGGGGGATTTGGAAATTGATTAGTTCCTTTGATACTGGGCGCGAGAGATATGGCGTTCCCTCGAATAAATAATATAAGGTTTTGATTTTTAATTCCCGCACTAATTATGCTCTTATCTAGGTCATTAGTAGAAAGGGGCGCTGGAACAGGGTGGACGGTATACCCACCCCTATCTAGAAACATTGCGCACGCGGGAAGTTCTGTCGACTTTGCGATTTTTTCATTACACTTGGCGGGAGTAAGCTCTATTTTAGGGGCGNTGAATTTTATCAGAACACTAGGTAATTTACGAGCGTTTGGGATAATCTTAGACCGTATGCCCTTGTTCGCTTGGTCTGTTTTAATCACAGCAGTTTTATTGCTTCTATCTTTGCCCGTCTTAGCTGGGGCTATCACTATGCTTTTAACGGACCGAAACCTAAAC
>SACOP017_08_Leptodiaptomus_tyrrelli_Canada_BOLDAAA4353
TGGAATAGTTGGCACAGGGCTAAGAATAATTATTCGGATAGAATTGGGACAGGCTGGATCTTTAATCGGAGACGACCAAGTTTACAATGTTGTTGTGACCGCACACGCATTTATTATAATTTTTTTTATGGTGATGCCTATTTTGATTGGGGGATTTGGAAATTGATTAGTTCCTTTGATACTGGGCGCGAGAGATATGGCGTTCCCTCGAATAAATAATATAAGGTTTTGATTTTTAATTCCCGCACTAATTATGCTCTTATCTAGGTCATTAGTAGAAAGGGGCGCTGGAACAGGGTGGACGGTATACCCACCCCTATCTAGAAACATTGCGCACGCGGGAAGTTCTGTCGACTTTGCGATTTTTTCATTACACTTGGCGGGAGTAAGCTCTATTTTAGGGGCGGTGAATTTTATCAGAACACTAGGTAATTTACGAGCGTTTGGGATAATCTTAGACCGTATGCCCTTGTTCGCTTGGTCTGTTTTAATCACAGCAGTTTTATTGCTTCTATCTTTGCCCGTCTTAGCTGGGGCTATCACTATGCTTTTAACGGACCGAAACCTAAAC
>SACOP018_08_Leptodiaptomus_tyrrelli_Canada_BOLDAAA4353
TGGAATAGTTGGCACAGGGCTAAGAATAATTATTCGGATAGAATTGGGACAGGCTGGATCTTTAATCGGAGACGACCAAGTTTACAATGTTGTTGTGACCGCACACGCATTTATTATAATTTTTTTTATGGTGATGCCTATTTTGATTGGGGGATTTGGAAATTGATTAGTTCCTTTGATACTGGGCGCGAGAGATATGGCGTTCCCTCGAATAAATAATATAAGGTTTTGATTTTTAATTCCCGCACTAATTATGCTCTTATCTAGGTCATTAGTAGAAAGGGGCGCTGGAACAGGGTGGACGGTATACCCACCCCTATCTAGAAACATTGCGCACGCGGGAAGTTCTGTCGACTTTGCGATTTTTTCATTACACTTGGCGGGAGTAAGCTCTATTTTAGGGGCGGTGAATTTTATCAGAACACTAGGTAATTTACGAGCGTTTGGGATAATCTTAGACCGTATGCCCTTGTTCGCTTGGTCTGTTTTAATCACAGCAGTTTTATTGCTTCTATCTTTGCCCGTCTTAGCTGGGGCTATCACTATGCTTTTAACGGACCGAAACCTAAAC
>SACOP019_08_Leptodiaptomus_tyrrelli_Canada_BOLDAAA4353
TGGAATAGTTGGCACAGGGCTAAGAATAATTATTCGGATAGAATTGGGACAGGCTGGATCTTTAATCGGAGACGACCAAGTTTACAATGTTGTTGTGACCGCACACGCATTTATTATAATTTTTTTTATGGTGATGCCTATTTTGATTGGGGGATTTGGAAATTGATTAGTTCCTTTGATACTGGGCGCGAGAGATATGGCGTTCCCTCGAATAAATAATATAAGGTTTTGATTTTTAATTCCCGCACTAATTATGCTCTTATCTAGGTCATTAGTAGAAAGGGGCGCTGGAACAGGGTGGACGGTATACCCACCCCTATCTAGAAACATTGCGCACGCGGGAAGTTCTGTCGACTTTGCGATTTTTTCATTACACTTGGCGGGAGTAAGCTCTATTTTAGGGGCGGTGAATTTTATCAGAACACTAGGTAATTTACGAGCGTTTGGGATAATCTTAGACCGTATGCCCTTGTTCGCTTGGTCTGTTTTAATCACAGCAGTTTTATTGCTTCTATCTTTGCCCGTCTTAGCTGGGGCTATCACTATGCTTTTAACGGACCGAAACCTAAAC
>SACOP020_08_Leptodiaptomus_tyrrelli_Canada_BOLDAAA4353
TGGAATAGTTGGCACAGGGCTAAGAATAATTATTCGGATAGAATTGGGACAGGCTGGATCTTTAATCGGAGACGACCAAGTTTACAATGTTGTTGTGACCGCACACGCATTTATTATAATTTTTTTTATGGTGATGCCTATTTTGATTGGGGGATTTGGAAATTGATTAGTTCCTTTGATACTGGGCGCGAGAGATATGGCGTTCCCTCGAATAAATAATATAAGGTTTTGATTTTTAATTCCCGCACTAATTATGCTCTTATCTAGGTCATTAGTAGAAAGGGGCGCTGGAACAGGGTGGACGGTATACCCACCCCTATCTAGAAACATTGCGCACGCGGGAAGTTCTGTCGACTTTGCGATTTTTTCATTACACTTGGCGGGAGTAAGCTCTATTTTAGGGGCGGTGAATTTTATCAGAACACTAGGTAATTTACGAGCGTTTGGGATAATCTTAGACCGTATGCCCTTGTTCGCTTGGTCTGTTTTAATCACAGCAGTTTTATTGCTTCTATCTTTGCCCGTCTTAGCTGGGGCTATCACTATGCTTTTAACGGACCGAAACCTAAAC
>SACOP032_08_Hesperodiaptomus_arcticus_Canada_BOLDAAA4427
AGGTATAGTGGGGACAGGGCTTAGGATAATTATTCGTATGGAACTAGGGCAAGCTGGGTCGCTCATTGGGGACGATCAAATTTACAATGTGGTAGTAACAGCCCATGCATTTATCATAATTTTTTTTATGGTGATACCTATTCTAATCGGCGGGTTTGGAAATTGGCTTGTGCCCCTAATACTAGGGGCTAGAGACATGGCTTTCCCGCGCATAAATAATATAAGGTTTTGGTTTCTTATCCCCGCCTTAGTAATACTCTTATCCAGGTCTCTGGTAGAGAGGGGGGCCGGGACAGGGTGGACAGTATACCCCCCCCTATCTAGAAATATCGCCCACGCCGGCAGATCTGTCGACTTCGCTATTTTTTCTCTTCATTTAGCGGGGGTGAGATCTATTTTAGGGGCTGTAAATTTTATCAGGACTTTAGGGAATTTACGAGCCTTCGGTATAATTTTAGACCGTATACCACTTTTTGCTTGGGCTGTGTTAATCACAGCTATCTTACTTCTCTTGTCCCTACCTGTGTTAGCTGGTGCGATTACTATGTTGTTGACAGACCGTAACCTAAAT
>SACOP037_08_Hesperodiaptomus_Canada_BOLDAAG9520
CGGCATAGTCGGGACCGGGTTAAGAATAATTATCCGTATAGAACTAGGTCAGGCCGGAAGACTTATTGGGGATGATCAAATTTATAACGTAGTTGTAACGGCTCATGCCTTTATCATAATTTTTTTTATAGTAATACCTATCTTGATCGGAGGATTTGGTAATTGGTTAGTCCCTTTAATACTTGGGGCAGCTGACATAGCCTTCCCTCGAATGAATAACATAAGATTCTGGTTCCTACTACCTGCATTAGTAATACTTTTATCTAGTTCGTTAGTGGAAAGGGGGGCAGGGACAGGTTGAACGGTTTACCCGCCCTTATCAAGTAATATCGCGCACGCAGGCAGGTCTGTGGACTTCGCGATTTTCTCATTACATTTGGCGGGGGTTAGTTCTATTTTAGGGGCGGTAAATTTTATTAGGACCTTAGGAAACCTTCGAGCCTTTGGAATGATCCTCGATCGGATGCCTCTTTTTGCTTGATCTGTTCTAATTACTGCAGTACTATTACTTTTATCCCTGCCCGTTTTAGCTGGTGCAATTACCATATTATTAACCGACCGTAATCTTAAC
>SACOP038_08_Hesperodiaptomus_arcticus_Canada_BOLDAAA4428
AGGCATAGTGGGGACAGGGCTTAGTATGATTATCCGTATGGAATTAGGCCAAGCTGGGTCGCTCATTGGGGATGATCAAATTTACAACGTGGTAGTAACAGCCCACGCATTTATTATAATTTTTTTCATGGTAATGCCTATTCTGATTGGCGGGTTTGGAAATTGGCTTGTGCCCCTAATACTGGGGGCTAGCGACATGGCTTTCCCCCGCATAAACAATATGAGGTTTTGGTTTCTTATCCCCGCCCTAGTAATACTCTTGTCCAGATCTCTGGTAGAAAGGGGGGCCGGCACAGGGTGGACAGTCTACCCCCCTTTGTCCAGAAATATTGCCCACGCCGGCAGATCTGTCGACTTTGCTATTTTTTCTCTTCATTTAGCGGGGGTGAGATCTATTTTAGGGGCTGTAAATTTTATCAGCACTTTAGGGAATTTACGAGCTTTCGGCATAATTTTAGACCGTATGCCGCTTTTTGCTTGGGCTGTGCTAATCACAGCTATCTTGCTTCTCCTGTCCCTACCTGTGTTGGCTGGGGCGATTACCATGCTGTTGACAGACCGTAATCTGAAT
>SACOP039_08_Hesperodiaptomus_arcticus_Canada_BOLDAAA4427
AGGTATAGTGGGGACAGGGCTTAGGATAATTATTCGTATGGAACTAGGGCAAGCTGGGTCGCTCATTGGGGACGATCAAATTTACAATGTGGTAGTAACAGCCCATGCATTTATCATAATTTTTTTTATGGTGATACCTATTCTAATCGGCGGGTTTGGAAATTGGCTTGTGCCCCTAATACTAGGGGCTAGAGACATGGCTTTCCCGCGCATAAATAATATAAGGTTTTGGTTTCTTATCCCCGCCTTAGTAATACTCTTATCCAGGTCTCTGGTAGAGAGGGGGGCCGGGACAGGGTGGACAGTATACCCCCCCCTATCTAGAAATATCGCCCACGCCGGCAGATCTGTCGACTTCGCTATTTTTTCTCTTCATTTAGCGGGGGTGAGATCTATTTTAGGGGCTGTAAATTTTATCAGGACTTTAGGGAATTTACGAGCCTTCGGTATAATTTTAGACCGTATACCACTTTTTGCTTGGGCTGTGTTAATCACAGCTATCTTACTTCTCTTGTCCCTACCTGTGTTAGCTGGTGCGATTACTATGTTGTTGACAGACCGTAACCTAAAT
>SACOP040_08_Hesperodiaptomus_arcticus_Canada_BOLDAAA4427
AGGTATAGTGGGGACAGGGCTTAGGATAATTATTCGTATGGAACTAGGGCAAGCTGGGTCGCTCATTGGGGACGATCAAATTTACAATGTGGTAGTAACAGCCCATGCATTTATCATAATTTTTTTTATGGTGATACCTATTCTAATCGGCGGGTTTGGAAATTGGCTTGTGCCCCTAATACTAGGGGCTAGAGACATGGCTTTCCCGCGCATAAATAATATAAGGTTTTGGTTTCTTATCCCCGCCTTAGTAATACTCTTATCCAGGTCTCTGGTAGAGAGGGGGGCCGGGACAGGGTGGACAGTATACCCCCCCCTATCTAGAAATATCGCCCACGCCGGCAGATCTGTCGACTTCGCTATTTTTTCTCTTCATTTAGCGGGGGTGAGATCTATTTTAGGGGCTGTAAATTTTATCAGGACTTTAGGGAATTTACGAGCCTTCGGTATAATTTTAGACCGTATACCACTTTTTGCTTGGGCTGTGTTAATCACAGCTATCTTACTTCTCTTGTCCCTACCTGTGTTAGCTGGTGCGATTACTATGTTGTTGACAGACCGTAACCTAAAT
>SACOP041_08_Leptodiaptomus_tyrrelli_Canada_BOLDAAA4353
TGGAATAGTTGGCACAGGGCTAAGAATAATTATTCGGATAGAATTGGGACAGGCTGGATCTTTAATCGGAGACGACCAAGTTTACAATGTTGTTGTGACCGCACACGCATTTATTATAATTTTTTTTATGGTGATGCCTATTTTGATTGGGGGATTTGGAAATTGATTAGTTCCTTTGATACTGGGCGCGAGAGATATGGCGTTCCCTCGAATAAATAATATAAGGTTTTGATTTTTAATTCCCGCACTAATTATGCTCTTATCTAGGTCATTAGTAGAAAGGGGCGCTGGAACAGGGTGGACGGTATACCCACCCCTATCTAGAAACATTGCGCACGCGGGAAGTTCTGTCGACTTTGCGATTTTTTCATTACACTTGGCGGGAGTAAGCTCTATTTTAGGGGCGGTGAATTTTATCAGAACACTAGGTAATTTACGAGCGTTTGGGATAATCTTAGACCGTATGCCCTTGTTCGCTTGGTCTGTTTTAATCACAGCAGTTTTATTGCTTCTATCTTTGCCCGTCTTAGCTGGGGCTATCACTATGCTTTTAACGGACCGAAACCTAAAC
>SACOP042_08_Leptodiaptomus_tyrrelli_Canada_BOLDAAA4353
TGGAATAGTTGGCACAGGGCTAAGAATAATTATTCGGATAGAATTGGGACAGGCTGGATCTTTAATCGGAGACGACCAAGTTTACAATGTTGTTGTGACCGCACACGCATTTATTATAATTTTTTTTATGGTGATGCCTATTTTGATTGGGGGATTTGGAAATTGATTAGTTCCTTTGATACTGGGCGCGAGAGATATGGCGTTCCCTCGAATAAATAATATAAGGTTTTGATTTTTAATTCCCGCACTAATTATGCTCTTATCTAGGTCATTAGTAGAAAGGGGCGCTGGAACAGGGTGGACGGTATACCCACCCCTATCTAGAAACATTGCGCACGCGGGAAGTTCTGTCGACTTTGCGATTTTTTCATTACACTTGGCGGGAGTAAGCTCTATTTTAGGGGCGGTGAATTTTATCAGAACACTAGGTAATTTACGAGCGTTTGGGATAATCTTAGACCGTATGCCCTTGTTCGCTTGGTCTGTTTTAATCACAGCAGTTTTATTGCTTCTATCTTTGCCCGTCTTAGCTGGGGCTATCACTATGCTTTTAACGGACNNNNNNNNNNNN
>SACOP044_08_Skistodiaptomus_oregonensis_Canada_BOLDAAF4664
CGGGATAGTTGGCACTGGGTTGAGAATAATTATTCGAATGGAGCTAGGACAAGCCGGCTCTTTAATCGGCGACGACCAAATTTACAACGTAGTGGTTACTGCCCATGCGTTTATTATGATTTTCTTTATAGTAATGCCAATTTTGATTGGGGGATTCGGTAATTGGTTAGTGCCTTTAATGCTGGGGGCGAGGGATATGGCCTTCCCCCGGATAAATAATATAAGATTCTGATTTTTGATCCCCGCACTAGTGATATTACTTTCTAGTTCGCTTGTAGAGAGCGGCGCAGGAACCGGGTGGACGGTGTACCCCCCCCTTTCTAGGAATGTGGCGCACGCGGGCAGGTCTGTCGACTTTGCGATTTTTTCTCTGCATTTAGCTGGTGTAAGATCTATTTTAGGTGCTGTTAATTTTATTAGAACTCTAGGTAATTTGCGGGTTTTCGGGATAATTTTAGACCGGATGCCCCTGTTCGCGTGATCTGTTTTGATCACAGCAGTTCTTCTTTTGCTCTCCCTGCCTGTTCTCGCGGGGGCAATTACAATACTCTTGACTGACCGTAACTTAAAC
>SACOP047_08_Skistodiaptomus_oregonensis_Canada_BOLDAAF4664
CGGGATAGTTGGCACTGGGTTGAGAATAATTATTCGAATGGAGCTAGGACAAGCCGGCTCTTTAATCGGCGACGACCAAATTTACAACGTAGTGGTTACTGCCCATGCGTTTATTATGATTTTCTTTATGGTAATGCCAATTTTGATTGGGGGATTCGGTAATTGGTTAGTGCCTTTAATGCTGGGGGCGAGGGATATGGCCTTCCCCCGGATAAATAATATAAGATTTTGATTTTTGATCCCCGCACTAGTGATATTACTTTCTAGTTCGCTTGTAGAGAGCGGCGCAGGAACCGGGTGGACGGTGTACCCCCCCCTTTCTAGGAATGTGGCGCACGCGGGCAGGTCTGTCGACTTTGCGATTTTTTCTCTGCATTTAGCTGGTGTAAGATCTATTTTAGGTGCTGTTAATTTTATTAGAACTCTAGGTAATTTGCGGGTTTTCGGGATAATTTTAGACCGGATGCCCCTGTTCGCGTGATCTGTTTTGATCACAGCAGTTCTTCTTTTGCTCTCCCTGCCTGTTCTCGCGGGGGCAATTACAATACTCTTGACTGACCGTAACTTAAAC
>SACOP050_08_Hesperodiaptomus_arcticus_Canada_BOLDAAA4427
AGGTATAGTGGGGACAGGGCTTAGGATAATTATTCGTATGGAACTAGGGCAAGCTGGGTCGCTCATTGGGGACGATCAAATTTACAATGTGGTAGTAACAGCCCATGCATTTATCATAATTTTTTTTATGGTGATACCTATTCTAATCGGCGGGTTTGGAAATTGGCTTGTGCCCCTAATACTAGGGGCTAGAGACATGGCTTTCCCGCGCATAAATAATATAAGGTTTTGGTTTCTTATCCCCGCCTTAGTAATACTCTTATCCAGGTCTCTGGTAGAGAGGGGGGCCGGGACAGGGTGGACAGTATACCCCCCCCTATCTAGAAATATCGCCCACGCCGGCAGATCTGTCGACTTCGCTATTTTTTCTCTTCATTTAGCGGGGGTGAGATCTATTTTAGGGGCTGTAAATTTTATCAGGACTTTAGGGAATTTACGAGCCTTCGGTATAATTTTAGACCGTATACCACTTTTTGCTTGGGCTGTGTTAATCACAGCTATCTTACTTCTCTTGTCCCTACCTGTGTTAGCTGGTGCGATTACTATGTTGTTGACAGACCGTAACCTAAAT
>SACOP051_08_Hesperodiaptomus_arcticus_Canada_BOLDAAA4427
AGGTATAGTGGGGACAGGGCTTAGGATAATTATTCGTATGGAACTAGGGCAAGCTGGGTCGCTCATTGGGGACGATCAAATTTACAATGTGGTAGTAACAGCCCATGCATTTATCATAATTTTTTTTATGGTGATACCTATTCTAATCGGCGGGTTTGGAAATTGGCTTGTGCCCCTAATACTAGGGGCTAGAGACATGGCTTTCCCGCGCATAAATAATATAAGGTTTTGGTTTCTTATCCCCGCCTTAGTAATACTCTTATCCAGGTCTCTGGTAGAGAGGGGGGCCGGGACAGGGTGGACAGTATACCCCCCCCTATCTAGAAATATCGCCCACGCCGGCAGATCTGTCGACTTCGCTATTTTTTCTCTTCATTTAGCGGGGGTGAGATCTATTTTAGGGGCTGTAAATTTTATCAGGACTTTAGGGAATTTACGAGCCTTCGGTATAATTTTAGACCGTATACCACTTTTTGCTTGGGCTGTGTTAATCACAGCTATCTTACTTCTCTTGTCCCTACCTGTGTTAGCTGGTGCGATTACTATGTTGTTGACAGACCGTAACCTAAAT
>SACOP053_08_Hesperodiaptomus_arcticus_Canada_BOLDAAA4427
AGGTATAGTGGGGACAGGGCTTAGGATAATTATTCGTATGGAACTAGGGCAAGCTGGGTCGCTCATTGGGGACGATCAAATTTACAATGTGGTAGTAACAGCCCATGCATTTATCATAATTTTTTTTATGGTGATACCTATTCTAATCGGCGGGTTTGGAAATTGGCTTGTGCCCCTAATACTAGGGGCTAGAGACATGGCTTTCCCGCGCATAAATAATATAAGGTTTTGGTTTCTTATCCCCGCCTTAGTAATACTCTTATCCAGGTCTCTGGTAGAGAGGGGGGCCGGGACAGGGTGGACAGTATACCCCCCCCTATCTAGAAATATCGCCCACGCCGGCAGATCTGTCGACTTCGCTATTTTTTCTCTTCATTTAGCGGGGGTGAGATCTATTTTAGGGGCTGTAAATTTTATCAGGACTTTAGGGAATTTACGAGCCTTCGGTATAATTTTAGACCGTATACCACTTTTTGCTTGGGCTGTGTTAATCACAGCTATCTTACTTCTCTTGTCCCTACCTGTGTTAGCTGGTGCGATTACTATGTTGTTGACAGACCGTAACCTAAAT
>SACOP054_08_Hesperodiaptomus_arcticus_Canada_BOLDAAA4427
AGGTATAGTGGGGACAGGGCTTAGGATAATTATTCGTATGGAACTAGGGCAAGCTGGGTCGCTCATTGGGGACGATCAAATTTACAATGTGGTAGTAACAGCCCATGCATTTATCATAATTTTTTTTATGGTGATACCTATTCTAATCGGCGGGTTTGGAAATTGGCTTGTGCCCCTAATACTAGGGGCTAGAGACATGGCTTTCCCGCGCATAAATAATATAAGGTTTTGGTTTCTTATCCCCGCCTTAGTAATACTCTTATCCAGGTCTCTGGTAGAGAGGGGGGCCGGGACAGGGTGGACAGTATACCCCCCCCTATCTAGAAATATCGCCCACGCCGGCAGATCTGTCGACTTCGCTATTTTTTCTCTTCATTTAGCGGGGGTGAGATCTATTTTAGGGGCTGTAAATTTTATCAGGACTTTAGGGAATTTACGAGCCTTCGGTATAATTTTAGACCGTATACCACTTTTTGCTTGGGCTGTGTTAATCACAGCTATCTTACTTCTCTTGTCCCTACCTGTGTTAGCTGGTGCGATTACTATGTTGTTGACAGACCGTAACCTAAAT
>SACOP055_08_Hesperodiaptomus_arcticus_Canada_BOLDAAA4427
AGGTATAGTGGGGACAGGGCTTAGGATAATTATTCGTATGGAACTAGGGCAAGCTGGGTCGCTCATTGGGGACGATCAAATTTACAATGTGGTAGTAACAGCCCATGCATTTATCATAATTTTTTTTATGGTGATACCTATTCTAATCGGCGGGTTTGGAAATTGGCTTGTGCCCCTAATACTAGGGGCTAGAGACATGGCTTTCCCGCGCATAAATAATATAAGGTTTTGGTTTCTTATCCCCGCCTTAGTAATACTCTTATCCAGGTCTCTGGTAGAGAGGGGGGCCGGGACAGGGTGGACAGTATACCCCCCCCTATCTAGAAATATCGCCCACGCCGGCAGATCTGTCGACTTCGCTATTTTTTCTCTTCATTTAGCGGGGGTGAGATCTATTTTAGGGGCTGTAAATTTTATCAGGACTTTAGGGAATTTACGAGCCTTCGGTATAATTTTAGACCGTATACCACTTTTTGCTTGGGCTGTGTTAATCACAGCTATCTTACTTCTCTTGTCCCTACCTGTGTTAGCTGGTGCGATTACTATGTTGTTGACAGACCGTAACCTAAAT
>SACOP057_08_Leptodiaptomus_tyrrelli_Canada_BOLDAAA4353
NNNNNNNNNNNNNNNNNNNNNNNNNNNNNNNNNNNNNNNNGAATTGGGACAGGCTGGATCTTTAATCGGAGACGACCAAGTTTACAATGTTGTTGTGACCGCACACGCATTTATTATAATTTTTTTTATGGTGATGCCTATTTTGATTGGGGGATTTGGAAATTGATTAGTTCCTTTGATACTGGGCGCGAGAGATATGGCGTTCCCTCGAATAAATAATATAAGGTTTTGATTTTTAATTCCCGCACTAATTATGCTCTTATCTAGGTCATTAGTAGAAAGGGGCGCTGGAACAGGGTGGACGGTATACCCACCCCTATCTAGAAACATTGCGCACGCGGGAAGTTCTGTCGACTTTGCGATTTTTTCATTACACTTGGCGGGAGTAAGCTCTATTTTAGGGGCGGTGAATTTTATCAGAACACTAGGTAATTTACGAGCGTTTGGGATAATCTTAGACCGTATGCCCTTGTTCGCTTGGTCTGTTTTAATCACAGCAGTTTTATTGCTTCTATCTTTGCCCGTCTTAGCTGGGGCTATCACTATGCTTTTAACGGACCGAAACCTANNN
>SACOP059_08_Leptodiaptomus_tyrrelli_Canada_BOLDAAA4353
TGGAATAGTTGGCACAGGGCTAAGAATAATTATTCGGATAGAATTGGGACAGGCTGGATCTTTAATCGGAGACGACCAAGTTTACAATGTTGTTGTGACCGCACACGCATTTATTATAATTTTTTTTATGGTGATGCCTATTTTGATTGGGGGATTTGGAAATTGATTAGTTCCTTTGATACTGGGCGCGAGAGATATGGCGTTCCCTCGAATAAATAATATAAGGTTTTGATTTTTAATTCCCGCACTAATTATGCTCTTATCTAGGTCATTAGTAGAAAGGGGCGCTGGAACAGGGTGGACGGTATACCCACCCCTATCTAGAAACATTGCGCACGCGGGAAGTTCTGTCGACTTTGCGATTTTTTCATTACACTTGGCGGGAGTAAGCTCTATTTTAGGGGCGGTGAATTTTATCAGAACACTAGGTAATTTACGAGCGTTTGGGATAATCTTAGACCGTATGCCCTTGTTCGCCTGGTCTGTTTTAATCACAGCAGTTTTATTGCTTCTATCTTTGCCCGTCTTAGCTGGGGCTATCACTATGCTTTTAACGGACCGAAACCTAAAC
>SACOP061_08_Hesperodiaptomus_arcticus_Canada_BOLDAAA4427
AGGTATAGTGGGGACAGGGCTTAGGATAATTATTCGTATGGAACTAGGGCAAGCTGGGTCGCTCATTGGGGACGATCAAATTTACAATGTGGTAGTAACAGCCCATGCATTTATCATAATTTTTTTTATGGTGATACCTATTCTAATCGGCGGGTTTGGAAATTGGCTTGTGCCCCTAATACTAGGGGCTAGAGACATGGCTTTCCCGCGCATAAATAATATAAGGTTTTGGTTTCTTATCCCCGCCTTAGTAATACTCTTATCCAGGTCTCTGGTAGAGAGGGGGGCCGGGACAGGGTGGACAGTATACCCCCCCCTATCTAGAAATATCGCCCACGCCGGCAGATCTGTCGACTTCGCTATTTTTTCTCTTCATTTAGCGGGGGTGAGATCTATTTTAGGGGCTGTAAATTTTATCAGGACTTTAGGGAATTTACGAGCCTTCGGTATAATTTTAGACCGTATACCACTTTTTGCTTGGGCTGTGTTAATCACAGCTATCTTACTTCTCTTGTCCCTACCTGTGTTAGCTGGTGCGATTACTATGTTGTTGACAGACCGTAACCTAAAT
>SACOP063_08_Hesperodiaptomus_arcticus_Canada_BOLDAAA4427
AGGTATAGTGGGGACAGGGCTTAGGATAATTATTCGTATGGAACTAGGGCAAGCTGGGTCGCTCATTGGGGACGATCAAATTTACAATGTGGTAGTAACAGCCCATGCATTTATCATAATTTTTTTTATGGTGATACCTATTCTAATCGGCGGGTTTGGAAATTGGCTTGTGCCCCTAATACTAGGGGCTAGAGACATGGCTTTCCCGCGCATAAATAATATAAGGTTTTGGTTTCTTATCCCCGCCTTAGTAATACTCTTATCCAGGTCTCTGGTAGAGAGGGGGGCCGGGACAGGGTGGACAGTATACCCCCCCCTATCTAGAAATATCGCCCACGCCGGCAGATCTGTCGACTTCGCTATTTTTTCTCTTCATTTAGCGGGGGTGAGATCTATTTTAGGGGCTGTAAATTTTATCAGGACTTTAGGGAATTTACGAGCCTTCGGTATAATTTTAGACCGTATACCACTTTTTGCTTGGGCTGTGTTAATCACAGCTATCTTACTTCTCTTGTCCCTACCTGTGTTAGCTGGTGCGATTACTATGTTGTTGACAGACCGTAACCTAAAT
>SACOP065_08_Hesperodiaptomus_arcticus_Canada_BOLDAAA4428
AGGCATAGTGGGGACAGGGCTTAGTATGATTATCCGTATGGAATTAGGCCAAGCTGGGTCGCTCATTGGGGATGATCAAATTTACAACGTGGTAGTAACAGCCCACGCATTTATTATAATTTTTTTCATGGTAATGCCTATTCTGATTGGCGGGTTTGGAAATTGGCTTGTGCCCCTAATACTGGGGGCTAGCGACATGGCTTTCCCCCGCATAAACAATATGAGGTTTTGGTTTCTTATCCCCGCCCTAGTAATACTCTTGTCCAGATCTCTGGTAGAAAGGGGGGCCGGCACAGGGTGGACAGTCTACCCCCCTTTGTCCAGAAATATTGCCCACGCCGGCAGATCTGTCGACTTTGCTATTTTTTCTCTTCATTTAGCGGGGGTGAGATCTATTTTAGGGGCTGTAAATTTTATCAGCACTTTAGGGAATTTACGAGCTTTCGGCATAATTTTAGACCGTATGCCGCTTTTTGCTTGGGCTGTGCTAATCACAGCTATCTTGCTTCTCCTGTCCCTACCTGTGTTGGCTGGGGCGATTACCATGCTGTTGACAGACCGTAATCTGAAT
>SACOP066_08_Hesperodiaptomus_arcticus_Canada_BOLDAAA4428
AGGCATAGTGGGGACAGGGCTTAGTATGATTATCCGTATGGAATTAGGCCAAGCTGGGTCGCTCATTGGGGATGATCAAATTTACAACGTGGTAGTAACAGCCCACGCATTTATTATAATTTTTTTCATGGTAATGCCTATTCTGATTGGCGGGTTTGGAAATTGGCTTGTGCCCCTAATACTGGGGGCTAGCGACATGGCTTTCCCCCGCATAAACAATATGAGGTTTTGGTTTCTTATCCCCGCCCTAGTAATACTCTTGTCCAGATCTCTGGTAGAAAGGGGGGCCGGCACAGGGTGGACAGTCTACCCCCCTTTGTCCAGAAATATTGCCCACGCCGGCAGATCTGTCGACTTTGCTATTTTTTCTCTTCATTTAGCGGGGGTGAGATCTATTTTAGGGGCTGTAAATTTTATCAGCACTTTAGGGAATTTACGAGCTTTCGGCATAATTTTAGACCGTATGCCGCTTTTTGCTTGGGCTGTGCTAATCACAGCTATCTTGCTTCTCCTGTCCCTACCTGTGTTGGCTGGGGCGATTACCATGCTGTTGACAGACCGTAATCTGAAT
>SACOP076_08_Hesperodiaptomus_arcticus_Canada_BOLDAAA4427
AGGTATAGTGGGGACAGGGCTTAGGATAATTATTCGTATGGAACTAGGGCAAGCTGGGTCGCTCATTGGGGACGATCAAATTTACAATGTGGTAGTAACAGCCCATGCATTTATCATAATTTTTTTTATGGTGATACCTATTCTAATCGGCGGGTTTGGAAATTGGCTTGTGCCCCTAATACTAGGGGCTAGAGACATGGCTTTCCCGCGCATAAATAATATAAGGTTTTGGTTTCTTATCCCCGCCTTAGTAATACTCTTATCCAGGTCTCTGGTAGAGAGGGGGGCCGGGACAGGGTGGACAGTATACCCCCCCCTATCTAGAAATATCGCCCACGCCGGCAGATCTGTCGACTTCGCTATTTTTTCTCTTCATTTAGCGGGGGTGAGATCTATTTTAGGGGCTGTAAATTTTATCAGGACTTTAGGGAATTTACGAGCCTTCGGTATAATTTTAGACCGTATACCACTTTTTGCTTGGGCTGTGTTAATCACAGCTATCTTACTTCTCTTGTCCCTACCTGTGTTAGCTGGTGCGATTACTATGTTGTTGACAGACCGTAACCTAAAT
>SACOP079_08_Hesperodiaptomus_arcticus_Canada_BOLDAAA4427
AGGTATAGTGGGGACAGGGCTTAGGATAATTATTCGTATGGAACTAGGGCAAGCTGGGTCGCTCATTGGGGACGATCAAATTTACAATGTGGTAGTAACAGCCCATGCATTTATCATAATTTTTTTTATGGTGATACCTATTCTAATCGGCGGGTTTGGAAATTGGCTTGTGCCCCTAATACTAGGGGCTAGAGACATGGCTTTCCCGCGCATAAATAATATAAGGTTTTGGTTTCTTATCCCCGCCTTAGTAATACTCTTATCCAGGTCTCTGGTAGAGAGGGGGGCCGGGACAGGGTGGACAGTATACCCCCCCCTATCTAGAAATATCGCCCACGCCGGCAGATCTGTCGACTTCGCTATTTTTTCTCTTCATTTAGCGGGGGGGAGATCTATTTTAGGGGCTGTAAATTTTATCAGGACTTTAGGGAATTTACGAGCCTTCGGTATAATTTTAGACCGTATACCACTTTTTGCTTGGGCTGTGTTAATCACAGCTATCTTACTTCTCTTGTCCCTACCTGTGTTAGCTGGTGCGATTACTATGTTGTTGACAGACCGTAACCTAAAT
>SACOP091_08_Leptodiaptomus_minutus_Canada_BOLDAAA2785
TGGGATAGTGGGTACAGGTTTAAGTATAATTATTCGTATAGAGCTGGGGCAGGCGGGGTCTTTGATCGGGGATGACCAGATTTACAACGTAGTGGTTACCGCCCACGCCTTTATTATGATTTTTTTTATGGTTATACCTATTTTAATCGGCGGTTTTGGAAACTGGCTGGTGCCTTTGATATTAGGCGCAAGGGACATGGCCTTTCCCCGAATAAATAATATAAGGTTTTGGTTTCTAGTTCCTGCCTTAGTATTACTATTATCCAGTTCTTTAGTAGAGAGGGGAGCAGGGACGGGTTGAACTGTATACCCCCCGCTTTCAAGAAATATCGCGCACGCCGGGAGGTCGGTTGACTTTGCTATTTTCTCTCTCCATCTGGCGGGGGTGAGGTCAATTCTTGGGGCGGTAAATTTTATCAGGACGCTGGGTAATTTACGGGCTTTCGGAATAATTTTAGACCGTATGCCCTTATTTGCCTGGGCAGTGTTAATCACGGCTGTGTTGTTATTGTTATCATTACCTGTTTTAGCCGGAGCAATTACGATGCTTCTTACGGATCGAAATCTAAAC
>NNMC379_08_Hesperodiaptomus_arcticus_Canada_BOLDAAA4429
AGGCATGGTGGGTACGGGCTTAAGGATAATTATTCGTATGGAGTTAGGTCAAGCAGGGTCGCTTATTGGCGACGATCAGATTTACAATGTAGTGGTAACAGCTCACGCATTTATTATAATTTTTTTTATGGTTATGCCAATTCTAATTGGGGGATTTGGAAATTGGCTTGTGCCGCTAATGCTGGGGGCCAGAGATATGGCTTTCCCTCGTATAAATAACATAAGGTTTTGATTTCTTATCCCAGCGCTAGTAATGTTATTATCGAGATCTTTAGTAGAAAGGGGTGCTGGGACAGGTTGAACTGTTTACCCCCCCTTATCTAGAAATATTGCGCACGCTGGCAGGTCCGTAGATTTTGCCATTTTTTCTTTACACCTTGCGGGTGTGAGGTCTATTTTAGGGGCCGTAAATTTTATTAGGACTCTAGGTAATCTGCGAGCCTTCGGCATGATTTTGGACCGAATGCCCCTTTTTGCATGAGCTGTGCTAATCACCGCCATTTTATTACTTTTATCCCTACCCGTTTTAGCTGGGGCAATCACTATGCTGTTAACTGATCGAAACCTTAAT
>NNMC410_08_Hesperodiaptomus_arcticus_Canada_BOLDAAA4429
AGGCATGGTGGGTACGGGCTTAAGGATAATTATTCGTATGGAGTTAGGTCAAGCAGGGTCGCTTATTGGCGACGATCAGATTTACAATGTAGTGGTAACAGCTCACGCATTTATTATAATTTTTTTTATGGTTATGCCAATTCTAATTGGGGGATTTGGAAATTGGCTTGTGCCGCTAATGCTGGGGGCCAGAGATATGGCTTTCCCTCGTATAAATAACATAAGGTTTTGATTTCTTATCCCAGCGCTAGTAATGTTATTATCGAGATCTTTAGTAGAAAGGGGTGCTGGGACAGGTTGAACTGTTTACCCCCCCTTATCTAGAAATATTGCGCACGCTGGCAGGTCCGTAGATTTTGCCATTTTTTCTTTACACCTTGCGGGTGTGAGGTCTATTTTAGGGGCCGTAAATTTTATTAGGACTCTAGGTAATCTGCGAGCCTTCGGCATGATTTTGGACCGAATGCCCCTTTTTGCATGAGCTGTGCTAATCACCGCCATTTTATTACTTTTATCCCTACCCGTTTTAGCTGGGGCAATCACTATGCTGTTAACTGATCGAAACCTTAAT
>NNMC411_08_Hesperodiaptomus_arcticus_Canada_BOLDAAA4429
AGGCATGGTGGGTACGGGCTTAAGGATAATTATTCGTATGGAGTTAGGTCAAGCAGGGTCGCTTATTGGCGACGATCAGATTTACAATGTAGTGGTAACAGCTCACGCATTTATTATAATTTTTTTTATGGTTATGCCAATTCTAATTGGGGGATTTGGAAATTGGCTTGTGCCGCTAATGCTGGGGGCCAGAGATATGGCTTTCCCTCGTATAAATAACATAAGGTTTTGATTTCTTATCCCAGCGCTAGTAATGTTATTATCGAGATCTTTAGTAGAAAGGGGTGCTGGGACAGGTTGAACTGTTTACCCCCCCTTATCTAGAAATATTGCGCACGCTGGCAGGTCCGTAGATTTTGCCATTTTTTCTTTACACCTTGCGGGTGTGAGGTCTATTTTAGGGGCCGTAAATTTTATTAGGACTCTAGGTAATCTGCGAGCCTTCGGCATGATTTTGGACCGAATGCCCCTTTTTGCATGAGCTGTGCTAATCACCGCCATTTTATTACTTTTATCCCTACCCGTTTTAGCTGGGGCAATCACTATGCTGTTAACTGATCGAAACCTTAAT
>NNMC413_08_Hesperodiaptomus_arcticus_Canada_BOLDAAA4429
AGGCATGGTGGGTACGGGCTTAAGGATAATTATTCGTATGGAGTTAGGTCAAGCAGGGTCGCTTATTGGCGACGATCAGATTTACAATGTAGTGGTAACAGCTCACGCATTTATTATAATTTTTTTTATGGTTATGCCAATTCTAATTGGGGGATTTGGAAATTGGCTTGTGCCGCTAATGCTGGGGGCCAGAGATATGGCTTTCCCTCGTATAAATAACATAAGGTTTTGATTTCTTATCCCTGCGCTAGTAATGTTATTATCGAGATCTTTAGTAGAAAGGGGTGCTGGGACAGGTTGAACGGTTTACCCCCCCTTATCTAGAAATATTGCGCACGCTGGCAGGTCCGTAGATTTTGCCATTTTTTCTTTACACCTTGCGGGTGTGAGGTCTATTTTAGGGGCCGTAAATTTTATTAGGACTCTAGGTAATCTGCGAGCCTTCGGCATGATTTTGGACCGAATGCCCCTTTTTGCATGAGCTGTGCTAATCACCGCCATTTTATTACTTTTATCCCTACCCGTTTTAGCTGGGGCAATCACTATGCTGTTAACTGATCGAAACCTTAAT
>NNMC414_08_Hesperodiaptomus_arcticus_Canada_BOLDAAA4429
AGGCATGGTGGGTACGGGCTTAAGGATAATTATTCGTATGGAGTTAGGTCAAGCAGGGTCGCTTATTGGCGACGATCAGATTTACAATGTAGTGGTAACAGCTCACGCATTTATTATAATTTTTTTTATGGTTATGCCAATTCTAATTGGGGGATTTGGAAATTGGCTTGTGCCGCTAATGCTGGGGGCCAGAGATATGGCTTTCCCTCGTATAAATAACATAAGGTTTTGATTTCTTATCCCAGCGCTAGTAATGTTATTATCGAGATCTTTAGTAGAAAGGGGTGCTGGGACAGGTTGAACGGTTTACCCCCCCTTATCTAGAAATATTGCGCACGCTGGCAGGTCCGTAGATTTTGCCATTTTTTCTTTACACCTTGCGGGTGTGAGGTCTATTTTAGGGGCCGTAAATTTTATTAGGACTCTAGGTAATCTGCGAGCCTTCGGCATGATTTTGGACCGAATGCCCCTTTTTGCGTGAGCTGTGCTAATCACCGCCATTTTATTACTTTTATCCCTACCCGTTTTAGCTGGGGCAATCACTATGCTGTTAACTGATCGAAACCTTAAT
>CRCH028_09_Leptodiaptomus_tyrrelli_Canada_BOLDAAA4353
TGGAATAGTTGGCACAGGGCTAAGAATAATTATTCGGATAGAATTGGGACAGGCTGGATCTTTAATCGGAGACGACCAAGTTTACAATGTTGTTGTGACCGCACACGCATTTATTATAATTTTTTTTATGGTGATGCCTATTTTGATTGGGGGATTTGGAAATTGATTAGTTCCTTTGATACTGGGCGCGAGAGATATGGCGTTCCCTCGAATAAATAATATAAGGTTTTGATTTTTAATTCCCGCACTAATTATGCTCTTATCTAGGTCATTAGTAGAAAGGGGCGCTGGAACAGGGTGGACGGTATACCCACCCCTATCTAGAAACATTGCGCACGCGGGAAGTTCTGTCGACTTTGCGATTTTTTCATTACACTTGGCGGGAGTAAGCTCTATTTTAGGGGCGGTGAATTTTATCAGAACACTAGGTAATTTACGAGCGTTTGGGATAATCTTAGACCGTATGCCCTTGTTCGCTTGGTCTGTTTTAATCACAGCAGTTTTATTGCTTCTATCTTTGCCCGTCTTAGCTGGGGCTATCACTATGCTTTTAACGGACCGAAACCTAAAC
>CRCH030_09_Leptodiaptomus_tyrrelli_Canada_BOLDAAA4353
TGGAATAGTTGGCACAGGGCTAAGAATAATTATTCGGATAGAATTGGGACAGGCTGGATCTTTAATCGGAGACGACCAAGTTTACAATGTTGTTGTGACCGCACACGCATTTATTATAATTTTTTTTATGGTGATGCCTATTTTGATTGGGGGATTTGGAAATTGATTAGTTCCTTTGATACTGGGCGCGAGAGATATGGCGTTCCCTCGAATAAATAATATAAGGTTTTGATTTTTAATTCCCGCACTAATTATGCTCTTATCTAGGTCATTAGTAGAAAGGGGCGCTGGAACAGGGTGGACGGTATACCCACCCCTATCTAGAAACATTGCGCACGCGGGAAGTTCTGTCGACTTTGCGATTTTTTCATTACACTTGGCGGGAGTAAGCTCTATTTTAGGGGCGGTGAATTTTATCAGAACACTAGGTAATTTACGAGCGTTTGGGATAATCTTAGACCGTATGCCCTTGTTCGCTTGGTCTGTTTTAATCACAGCAGTTTTATTGCTTCTATCTTTGCCCGTCTTAGCTGGGGCTATCACTATGCTTTTAACGGACCGAAACCTAAAC
>CRCH031_09_Leptodiaptomus_tyrrelli_Canada_BOLDAAA4353
TGGAATAGTTGGCACAGGGCTAAGAATAATTATTCGGATAGAATTGGGACAGGCTGGATCTTTAATCGGAGACGACCAAGTTTACAATGTTGTTGTGACCGCACACGCATTTATTATAATTTTTTTTATGGTGATGCCTATTTTGATTGGGGGATTTGGAAATTGATTAGTTCCTTTGATACTGGGCGCGAGAGATATGGCGTTCCCTCGAATAAATAATATAAGGTTTTGATTTTTAATTCCCGCACTAATTATGCTCTTATCTAGGTCATTAGTAGAAAGGGGCGCTGGAACAGGGTGGACGGTATACCCACCCCTATCTAGAAACATTGCGCACGCGGGAAGTTCTGTCGACTTTGCGATTTTTTCATTACACTTGGCGGGAGTAAGCTCTATTTTAGGGGCGGTGAATTTTATCAGAACACTAGGTAATTTACGAGCGTTTGGGATAATCTTAGACCGTATGCCCTTGTTCGCTTGGTCTGTTTTAATCACAGCAGTTTTATTGCTTCTATCTTTGCCCGTCTTAGCTGGGGCTATCACTATGCTTTTAACGGACCGAAACCTAAAC
>CRCN046_09_Leptodiaptomus_tyrrelli_Canada_BOLDAAA4353
TGGAATAGTTGGCACAGGGCTAAGAATAATTATTCGGATAGAATTGGGACAGGCTGGATCTTTAATCGGAGACGACCAAGTTTACAATGTTGTTGTGACCGCACACGCATTTATTATAATTTTTTTTATGGTGATGCCTATTTTGATTGGGGGATTTGGAAATTGATTAGTTCCTTTGATACTGGGCGCGAGAGATATGGCGTTCCCTCGAATAAATAATATAAGGTTTTGATTTTTAATTCCCGCACTAATTATGCTCTTATCTAGGTCATTAGTAGAAAGGGGCGCTGGAACAGGGTGGACGGTATACCCACCCCTATCTAGAAACATTGCGCACGCGGGAAGTTCTGTCGACTTTGCGATTTTTTCATTACACTTGGCGGGGGTAAGCTCTATTTTAGGAGCGGTGAATTTTATTAGAACACTAGGTAATTTACGAGCGTTTGGGATAATCTTAGACCGTATGCCCTTGTTCGCTTGGTCTGTTTTAATCACAGCAGTTTTATTGCTTCTATCTTTGCCCGTCTTAGCTGGGGCTATCACTATGCTTTTAACGGACCGAAACCTAAAC
>CRCN047_09_Leptodiaptomus_tyrrelli_Canada_BOLDAAA4353
TGGAATAGTTGGCACAGGGCTAAGAATAATTATTCGGATAGAATTGGGACAGGCTGGATCTTTAATCGGAGACGACCAAGTTTACAATGTTGTTGTGACCGCACACGCATTTATTATAATTTTTTTTATGGTGATGCCTATTTTGATTGGGGGATTTGGAAATTGATTAGTTCCTTTGATACTGGGCGCGAGAGATATGGCGTTCCCTCGAATAAATAATATAAGGTTTTGATTTTTAATTCCCGCACTAATTATGCTCTTATCTAGGTCATTAGTAGAAAGGGGCGCTGGAACAGGGTGGACGGTATACCCACCCCTATCTAGAAACATTGCGCACGCGGGAAGTTCTGTCGACTTTGCGATTTTTTCATTACACTTGGCGGGGGTAAGCTCTATTTTAGGAGCGGTGAATTTTATCAGAACACTAGGTAATTTACGAGCGTTTGGGATAATCTTAGACCGTATGCCCTTGTTCGCTTGGTCTGTTTTAATCACAGCAGTTTTATTGCTTCTATCCTTGCCCGTCTTAGCTGGGGCTATCACTATGCTTTTAACGGACCGAAACCTAAAC
>CRCH099_09_Hesperodiaptomus_arcticus_Canada_BOLDAAA4427
AGGTATAGTGGGGACAGGGCTTAGGATAATTATTCGTATGGAACTAGGGCAAGCTGGGTCGCTCATTGGGGACGATCAAATTTACAATGTGGTAGTAACAGCCCATGCATTTATCATAATTTTTTTTATGGTGATACCTATTCTAATCGGCGGGTTTGGAAATTGGCTTGTGCCCCTAATACTAGGGGCTAGAGACATGGCTTTCCCGCGCATAAATAATATAAGGTTTTGGTTTCTTATCCCCGCCTTAGTAATACTCTTATCCAGGTCTCTGGTAGAGAGGGGGGCCGGGACAGGGTGGACAGTATACCCCCCCCTATCTAGAAATATCGCCCACGCCGGCAGATCTGTCGACTTCGCTATTTTTTCTCTTCATTTAGCGGGGGTGAGATCTATTTTAGGGGCTGTAAATTTTATCAGGACTTTAGGGAATTTACGAGCCTTCGGTATAATTTTAGACCGTATACCACTTTTTGCTTGGGCTGTGTTAATCACAGCTATCTTACTTCTCTTGTCCCTACCTGTGTTAGCTGGTGCGATTACTATGTTGTTGACAGACCGTAACCTAAAT
>CRCH100_09_Hesperodiaptomus_arcticus_Canada_BOLDAAA4427
AGGTATAGTGGGGACAGGGCTTAGGATAATTATTCGTATGGAACTAGGGCAAGCTGGGTCGCTCATTGGGGACGATCAAATTTACAATGTGGTAGTAACAGCCCATGCATTTATCATAATTTTTTTTATGGTGATACCTATTCTAATCGGCGGGTTTGGAAATTGGCTTGTGCCCCTAATACTAGGGGCTAGAGACATGGCTTTCCCGCGCATAAATAATATAAGGTTTTGGTTTCTTATCCCCGCCTTAGTAATACTCTTATCCAGGTCTCTGGTAGAGAGGGGGGCCGGGACAGGGTGGACAGTATACCCCCCCCTATCTAGAAATATCGCCCACGCCGGCAGATCTGTCGACTTCGCTATTTTTTCTCTTCATTTAGCGGGGGTGAGATCTATTTTAGGGGCTGTAAATTTTATCAGGACTTTAGGGAATTTACGAGCCTTCGGTATAATTTTAGACCGTATACCACTTTTTGCTTGGGCTGTGTTAATCACAGCTATCTTACTTCTCTTGTCCCTACCTGTGTTAGCTGGTGCGATTACTATGTTGTTGACAGACCGTAACCTAAAT
>CRCH101_09_Hesperodiaptomus_arcticus_Canada_BOLDAAA4427
AGGTATAGTGGGGACAGGGCTTAGGATAATTATTCGTATGGAACTAGGGCAAGCTGGGTCGCTCATTGGGGACGATCAAATTTACAATGTGGTAGTAACAGCCCATGCATTTATCATAATTTTTTTTATGGTGATACCTATTCTAATCGGCGGGTTTGGAAATTGGCTTGTGCCCCTAATACTAGGGGCTAGAGACATGGCTTTCCCGCGCATAAATAATATAAGGTTTTGGTTTCTTATCCCCGCCTTAGTAATACTCTTATCCAGGTCTCTGGTAGAGAGGGGGGCCGGGACAGGGTGGACAGTATACCCCCCCCTATCTAGAAATATCGCCCACGCCGGCAGATCTGTCGACTTCGCTATTTTTTCTCTTCATTTAGCGGGGGTGAGATCTATTTTAGGGGCTGTAAATTTTATCAGGACTTTAGGGAATTTACGAGCCTTCGGTATAATTTTAGACCGTATACCACTTTTTGCTTGGGCTGTGTTAATCACAGCTATCTTACTTCTCTTGTCCCTACCTGTGTTAGCTGGTGCGATTACTATGTTGTTGACAGACCGTAACCTAAAT
>JMCRU193_09_Leptodiaptomus_Canada_BOLDAAG9532
TGGGATGGTGGGGACTGGGCTAAGGATAATCATTCGGATAGAGCTAGGCCAAGCCGGCTCGTTAATTGGGGACGACCAAATTTACAATGTAGTTGTCACAGCTCATGCCTTTATTATAATTTTTTTTATGGTTATGCCTATTTTGATTGGTGGGTTTGGCAATTGATTAGTGCCCTTAATACTAGGCGCAGCTGACATAGCTTTCCCCCGTATGAACAACATGAGATTTTGATTCTTAATCCCGGCGTTAGTCATACTACTCTCTAGATCTCTTGTAGAAAGAGGTGCCGGGACAGGGTGGACAGTGTACCCTCCCCTTTCTAGAAATATCGCACACGCAGGAAGATCTGTGGACTTCGCTATTTTTTCTTTACACCTGGCAGGGGTAAGCTCAATCTTAGGTGCAGTTAATTTTATTAGCACACTGGGGAACCTCCGAGCATTTGGAATAATTCTAGACCGAATGCCTCTTTTTGCTTGAGCCGTTCTTATTACAGCTATTCTACTCCTTTTGTCTCTGCCTGTTTTAGCTGGGGCTATCACTATGCTCCTTACAGACCGAAATCTGAAC
>JMCRU241_09_Leptodiaptomus_minutus_Canada_BOLDAAA2785
TGGGATAGTGGGTACAGGTTTAAGTATAATTATTCGTATAGAGCTGGGGCAGGCGGGGTCTTTGATCGGGGATGACCAGATTTACAACGTAGTGGTTACCGCCCACGCCTTTATTATGATTTTTTTTATGGTTATACCTATTTTAATCGGCGGTTTTGGAAACTGGCTGGTGCCTTTGATATTAGGCGCAAGGGACATGGCCTTTCCCCGAATAAATAATATAAGGTTTTGGTTTCTAGTTCCTGCCTTAGTATTACTATTATCCAGTTCTTTAGTAGAGAGGGGAGCAGGGACGGGTTGAACTGTATACCCCCCGCTTTCAAGAAATATCGCGCACGCCGGGAGGTCGGTTGACTTTGCTATTTTCTCTCTCCATCTGGCGGGGGTGAGGTCAATTCTTGGGGCGGTAAATTTTATTAGGACGCTGGGTAATTTACGGGCTTTCGGAATAATTTTAGACCGTATGCCCTTATTTGCCTGGGCAGTGTTAATCACGGCTGTGTTGTTATTGTTATCATTACCTGTTTTAGCCGGAGCAATTACGATGCTTCTTACAGATCGAAATCTAAAC
>JMCRU243_09_Leptodiaptomus_minutus_Canada_BOLDAAA2785
TGGGATAGTGGGTACAGGTTTAAGTATAATTATTCGTATAGAGCTGGGGCAGGCGGGGTCTTTGATCGGGGATGACCAAATTTACAACGTAGTGGTTACCGCCCACGCCTTTATTATGATTTTTTTTATGGTTATACCTATTTTAATCGGCGGTTTTGGAAACTGGCTGGTGCCTTTGATATTAGGCGCAAGGGACATGGCCTTTCCCCGAATAAATAATATAAGGTTTTGGTTTCTAGTTCCTGCCTTAGTATTACTATTATCCAGTTCTTTAGTAGAGAGGGGAGCAGGGACGGGTTGAACTGTATACCCCCCGCTTTCAAGAAATATCGCGCACGCCGGGAGGTCGGTTGACTTTGCTATTTTCTCTCTCCATCTGGCGGGGGTGAGGTCAATTCTTGGGGCGGTAAATTTTATTAGGACGCTGGGTAATTTACGGGCTTTCGGAATAATTTTAGACCGTATGCCCTTATTTGCCTGGGCAGTGTTAATCACGGCTGTGTTGTTATTGTTATCATTACCTGTTTTAGCCGGGGCAATTACGATGCTTCTTACGGATCGAAATCTAAAC
>JMCRU249_09_Leptodiaptomus_minutus_Canada_BOLDAAA2785
TGGGATAGTGGGTACAGGTTTAAGNATAATTATTCGTATAGAGCTGGGGCAGGCGGGGTCTTTGATCGGGGATGACCAGATTTACAACGTAGTGGTTACCGCCCACGCCTTTATTATGATTTTTTTTATGGTTATACCTATTTTAATCGGCGGTTTTGGAAACTGGCTGGTGCCTTTGATATTAGGCGCAAGGGACATGGCCTTTCCCCGAATAAATAATATAAGGTTTTGGTTTCTAGTTCCTGCCTTAGTATTACTATTATCCAGTTCTTTAGTAGAGAGGGGAGCAGGGACGGGTTGAACTGTATACCCCCCGCTTTCAAGAAATATCGCGCACGCCGGGAGGTCGGTTGACTTTGCTATTTTCTCTCTCCATCTGGCGGGGGTGAGGTCAATTCTTGGGGCGGTAAATTTTATTAGGACGCTGGGTAATTTACGGGCTTTCGGAATAATTTTAGACCGTATGCCCTTATTTGCCTGGGCAGTGTTAATCACGGCTGTGTTGTTATTGTTATCATTACCTGTTTTAGCCGGAGCAATTACGATGCTTCTTACGGATCGAAATCTAAAC
>KLMPC003_09_Leptodiaptomus_tyrrelli_Canada_BOLDAAA4353
TGGAATAGTTGGCACAGGGCTAAGAATAATTATTCGGATAGAATTGGGACAGGCTGGATCTTTAATCGGAGACGATCAAGTTTACAATGTTGTTGTGACCGCACACGCATTTATTATAATTTTTTTTATGGTGATGCCTATTTTGATTGGGGGATTTGGAAATTGATTAGTTCCTTTGATACTGGGCGCGAGAGATATGGCGTTCCCTCGAATAAATAATATAAGGTTTTGATTTTTAATTCCCGCACTAATTATGCTCTTATCTAGGTCATTAGTAGAAAGGGGCGCTGGAACAGGGTGGACGGTATACCCACCCCTATCTAGAAACATTGCGCACGCGGGAAGTTCTGTCGACTTTGCGATTTTTTCATTACACTTGGCGGGAGTAAGCTCTATTTTAGGGGCGGTGAATTTTATCAGAACACTAGGTAATTTACGAGCGTTTGGGATAATCTTAGACCGTATGCCCTTGTTCGCTTGGTCTGTTTTAATCACAGCAGTTTTATTGCTTCTATCTTTGCCCGTCTTAGCTGGGGCTATCACTATGCTTTTAACGGACCGAAACCTAAAC
>ELPPC006_09_Leptodiaptomus_minutus_Canada_BOLDAAA2785
TGGGATAGTGGGTACAGGTTTAAGTATAATTATTCGTATAGAGCTGGGGCAGGCGGGGTCTTTGATCGGGGATGACCAGATTTACAACGTAGTGGTTACCGCCCACGCCTTTATTATGATTTTTTTTATGGTTATACCTATTTTAATCGGCGGTTTTGGAAACTGGCTGGTGCCTTTGATATTAGGCGCAAGGGACATGGCCTTTCCCCGAATAAATAATATAAGGTTTTGGTTTCTAGTTCCTGCCTTAGTATTACTATTATCCAGTTCTTTAGTAGAGAGGGGAGCAGGGACGGGTTGAACTGTATACCCCCCGCTTTCAAGAAATATCGCGCACGCCGGGAGGTCGGTTGACTTTGCTATTTTCTCTCTCCATCTGGCGGGGGTGAGGTCAATTCTTGGGGCGGTAAATTTTATTAGGACGCTGGGTAATTTACGGGCTTTCGGAATAATTTTAGACCGTATGCCCTTATTTGCCTGGGCAGTGTTAATCACGGCTGTGTTGTTATTGTTATCATTACCTGTTTTAGCCGGAGCAATTACGATGCTTCTTACGGATCGAAATCTAAAC
>ELPPC007_09_Leptodiaptomus_minutus_Canada_BOLDAAA2785
TGGGATAGTGGGTACAGGTTTAAGTATAATTATTCGTATAGAGCTGGGGCAGGCGGGGTCTTTGATCGGGGATGACCAGATTTACAACGTAGTGGTTACCGCCCACGCCTTTATTATGATTTTTTTTATGGTTATACCTATTTTAATCGGCGGTTTTGGAAACTGGCTGGTGCCTTTGATATTAGGCGCAAGGGACATGGCCTTTCCCCGAATAAATAATATAAGGTTTTGGTTTCTAGTTCCTGCCTTAGTATTACTATTATCCAGTTCTTTAGTAGAGAGGGGAGCAGGGACGGGTTGAACTGTATACCCCCCGCTTTCAAGAAATATCGCGCACGCCGGGAGGTCGGTTGACTTTGCTATTTTCTCTCTCCATCTGGCGGGGGTGAGGTCAATTCTTGGGGCGGTAAATTTTATTAGGACGCTGGGTAATTTACGGGCTTTCGGAATAATTTTAGACCGTATGCCCTTATTTGCCTGGGCAGTGTTAATCACGGCTGTGTTGTTATTGTTATCATTACCTGTTTTAGCCGGAGCAATTACGATGCTTCTTACGGATCGAAATCTAAAC
>ELPPC035_09_Leptodiaptomus_tyrrelli_Canada_BOLDAAA4353
TGGAATAGTTGGCACAGGGTTAAGAATAATTATTCGGATAGAATTGGGACAGGCTGGATCTTTAATCGGAGACGACCAAGTTTACAATGTTGTTGTGACCGCACACGCATTTATTTTAATTTTTTTTATGGTGATGCCTATTTTGATTGGGGGATTTGGAAATTGATTAGTTCCTTTGATACTGGGCGCGAGAGATATGGCGTTCCCTCGAATAAATAATATAAGGTTTTGATTTTTAATTCCCGCACTAATTATGCTCTTATCTAGGTCATTAGTAGAAAGGGGCGCTGGAACAGGGTGGACGGTATACCCACCCCTATCTAGAAACATTGCGCACGCGGGAAGTTCTGTCGACTTTGNGATTTTTTCATTACACTTGGCGGGAGTAAGCTNTATTTTAGGGGCGGTGAATTTTATCAGAACACTAGGTAATTTACGAGCGTTTGGGATAATCTTAGACCGTATGCCCTTGTTCGCTTGGTCTGTTTTAATCACAGCAGTTTTATTGNNNNNNNNNNNNNNNNNNNNNNNNNNNNNNNNNNNNNNNNNNNNNNNNNNNNNNNNNNNNNNN
>ELPPC041_09_Hesperodiaptomus_arcticus_Canada_BOLDAAA4427
AGGTATAGTGGGGACAGGGCTTAGGATAATTATTCGTATGGAACTAGGGCAAGCTGGGTCGCTCATTGGGGACGATCAAATTTACAATGTGGTAGTAACAGCCCATGCATTTATCATAATTTTTTTTATGGTGATACCTATTCTAATCGGCGGGTTTGGAAATTGGCTTGTGCCCCTAATACTAGGGGCTAGAGACATGGCTTTCCCGCGCATAAATAATATAAGGTTTTGGTTTCTTATCCCCGCCTTAGTAATACTCTTATCCAGGTCTCTGGTAGAGAGGGGGGCCGGGACAGGGTGGACAGTATACCCCCCCCTATCTAGAAATATCGCCCACGCCGGCAGATCTGTCGACTTCGCTATTTTTTCTCTTCATTTAGCGGGGGTGAGATCTATTTTAGGGGCTGTAAATTTTATCAGGACTTTAGGGAATTTACGAGCCTTCGGTATAATTTTAGACCGTATACCACTTTTTGCTTGGGCTGTGTTAATCACAGCTATCTTACTTCTCTTGTCCCTACCTGTGTTAGCTGGTGCGATTACTATGTTGTTGACAGACCGTAACCTAAAT
>ELPPC042_09_Hesperodiaptomus_arcticus_Canada_BOLDAAA4427
AGGTATAGTGGGGACAGGGCTTAGGATAATTATTCGTATGGAACTAGGGCAAGCTGGGTCGCTCATTGGGGACGATCAAATTTACAATGTGGTAGTAACAGCCCATGCATTTATCATAATTTTTTTTATGGTGATACCTATTCTAATCGGCGGGTTTGGAAATTGGCTTGTGCCCCTAATACTAGGGGCTAGAGACATGGCTTTCCCGCGCATAAATAATATAAGGTTTTGGTTTCTTATCCCCGCCTTAGTAATACTCTTATCCAGGTCTCTGGTAGAGAGGGGGGCCGGGACAGGGTGGACAGTATACCCCCCCCTATCTAGAAATATCGCCCACGCCGGCAGATCTGTCGACTTCGCTATTTTTTCTCTTCATTTAGCGGGGGTGAGATCTATTTTAGGGGCTGTAAATTTTATCAGGACTTTAGGGAATTTACGAGCCTTCGGTATAATTTTAGACCGTATACCACTTTTTGCTTGGGCTGTGTTAATCACAGCTATCTTACTTCTCTTGTCCCTACCTGTGTTAGCTGGTGCGATTACTATGTTGTTGACAGACCGTAACCTAAAT
>ELPPC045_09_Hesperodiaptomus_arcticus_Canada_BOLDAAA4428
AGGCATAGTGGGGACAGGGCTTAGTATGATTATCCGTATGGAATTAGGCCAAGCTGGGTCGCTCATTGGGGATGATCAAATTTACAACGTGGTAGTAACAGCCCACGCATTTATTATAATTTTTTTCATGGTAATGCCTATTCTGATTGGCGGGTTTGGAAATTGGCTTGTGCCCCTAATACTGGGGGCTAGCGACATGGCTTTCCCCCGCATAAACAATATGAGGTTTTGGTTTCTTATCCCCGCCCTAGTAATACTCTTGTCCAGATCTCTGGTAGAAAGGGGGGCCGGCACAGGGTGGACAGTCTACCCCCCTTTGTCCAGAAATATTGCCCACGCCGGCAGATCTGTCGACTTTGCTATTTTTTCTCTTCATTTAGCGGGGGTGAGATCTATTTTAGGGGCTGTAAATTTTATCAGCACTTTAGGGAATTTACGAGCTTTCGGCATAATTTTAGACCGTATGCCGCTTTTTGCTTGGGCTGTGTTAATCACAGCTATCTTGCTTCTCCTGTCCCTACCTGTGTTGGCTGGGGCGATTACCATGCTGTTGACAGACCGTAATCTGAAT
>ELPPC046_09_Hesperodiaptomus_arcticus_Canada_BOLDAAA4428
AGGCATAGTGGGGACAGGGCTTAGTATGATTATCCGTATGGAATTAGGCCAAGCTGGGTCGCTCATTGGGGATGATCAAATTTACAACGTGGTAGTAACAGCCCACGCATTTATTATAATTTTTTTCATGGTAATGCCTATTCTGATTGGCGGGTTTGGAAATTGGCTTGTGCCCCTAATACTGGGGGCTAGCGACATGGCTTTCCCCCGCATAAACAATATGAGGTTTTGGTTTCTTATCCCCGCCCTAGTAATACTCTTGTCCAGATCTCTGGTAGAAAGGGGGGCCGGCACAGGGTGGACAGTCTACCCCCCTTTGTCCAGAAATATTGCCCACGCCGGCAGATCTGTCGACTTTGCTATTTTTTCTCTTCATTTAGCGGGGGTGAGATCTATTTTAGGGGCTGTAAATTTTATCAGCACTTTAGGGAATTTACGAGCTTTCGGCATAATTTTAGACCGTATGCCGCTTTTTGCTTGGGCTGTGCTAATCACAGCTATCTTGCTTCTCCTGTCCCTACCTGTGTTGGCTGGGGCGATTACCATGCTGTTGACAGACCGTAATCTGAAT
>SGRZC004_09_Hesperodiaptomus_arcticus_Canada_BOLDAAA4427
AGGTATAGTGGGGACAGGGCTTAGGATAATTATTCGTATGGAACTAGGGCAAGCTGGGTCGCTCATTGGGGACGATCAAATTTACAATGTGGTAGTAACAGCCCATGCATTTATCATAATTTTTTTTATGGTGATACCTATTCTAATCGGCGGGTTTGGAAATTGGCTTGTGCCCCTAATACTAGGGGCTAGAGACATGGCTTTCCCGCGCATAAATAATATAAGGTTTTGGTTTCTTATCCCCGCCTTAGTAATACTCTTATCCAGGTCTCTGGTAGAGAGGGGGGCCGGGACAGGGTGGACAGTATACCCCCCCCTATCTAGAAATATCGCCCACGCCGGCAGATCTGTCGACTTCGCTATTTTTTCTCTTCATTTAGCGGGGGTGAGATCTATTTTAGGGGCTGTAAATTTTATCAGGACTTTAGGGAATTTACGAGCCTTCGGTATAATTTTAGACCGTATACCACTTTTTGCTTGGGCTGTGTTAATCACAGCTATCTTACTTCTCTTGTCCCTACCTGTGTTAGCTGGTGCGATTACTATGTTGTTGACAGACCGTAACCTAAAT
>SGRZC007_09_Hesperodiaptomus_arcticus_Canada_BOLDAAA4427
AGGTATAGTGGGGACAGGGCTTAGGATAATTATTCGTATGGAACTAGGGCAAGCTGGGTCGCTCATTGGGGACGATCAAATTTACAATGTGGTAGTAACAGCCCATGCATTTATCATAATTTTTTTTATGGTGATACCTATTCTAATCGGCGGGTTTGGAAATTGGCTTGTGCCCCTAATACTAGGGGCTAGAGACATGGCTTTCCCGCGCATAAATAATATAAGGTTTTGGTTTCTTATCCCCGCCTTAGTAATACTCTTATCCAGGTCTCTGGTAGAGAGGGGGGCCGGGACAGGGTGGACAGTATACCCCCCCCTATCTAGAAATATCGCCCACGCCGGCAGATCTGTCGACTTCGCTATTTTTTCTCTTCATTTAGCGGGGGTGAGATCTATTTTAGGGGCTGTAAATTTTATCAGGACTTTAGGGAATTTACGAGCCTTCGGTATAATTTTAGACCGTATACCACTTTTTGCTTGGGCTGTGTTAATCACAGCTATCTTACTTCTCTTGTCCCTACCTGTGTTAGCTGGTGCGATTACTATGTTGTTGACAGACCGTAACCTAAAT
>SGRZC011_09_Hesperodiaptomus_arcticus_Canada_BOLDAAA4428
AGGCATAGTGGGGACAGGGCTTAGTATGATTATCCGTATGGAATTAGGCCAAGCTGGGTCGCTCATTGGGGATGATCAAATTTACAACGTGGTAGTAACAGCCCACGCATTTATTATAATTTTTTTCATGGTAATGCCTATTCTGATTGGCGGGTTTGGAAATTGGCTTGTGCCCCTAATACTGGGGGCTAGCGACATGGCTTTCCCCCGCATAAACAATATGAGGTTTTGGTTTCTTATCCCCGCCCTAGTAATACTCTTGTCCAGATCTCTGGTAGAAAGGGGGGCCGGCACAGGGTGGACAGTCTACCCCCCTTTGTCCAGAAATATTGCCCACGCCGGCAGATCTGTCGACTTTGCTATTTTTTCTCTTCATTTAGCGGGGGTGAGATCTATTTTAGGGGCTGTAAATTTTATCAGCACTTTAGGGAATTTACGAGCTTTCGGCATAATTTTAGACCGTATGCCGCTTTTTGCTTGGGCTGTGTTAATCACAGCTATCTTGCTTCTCCTGTCCCTACCTGTGTTGGCTGGGGCGATTACCATGCTGTTGACAGACCGTAATCTGAAT
>SGRZC012_09_Leptodiaptomus_tyrrelli_Canada_BOLDAAA4353
TGGAATAGTTGGCACAGGGCTAAGAATAATTATTCGGATAGAATTGGGACAGGCTGGATCTTTAATCGGAGACGACCAAGTTTACAATGTTGTTGTGACCGCACACGCATTTATTATAATTTTTTTTATGGTGATGCCTATTTTGATTGGGGGATTTGGAAATTGATTAGTTCCTTTGATACTGGGCGCGAGAGATATGGCGTTCCCTCGAATAAATAATATAAGGTTTTGATTTTTAATTCCCGCACTAATTATGCTCTTATCTAGGTCATTAGTAGAAAGGGGCGCTGGAACAGGGTGGACGGTATACCCGCCCCTATCTAGAAACATTGCGCACGCGGGAAGTTCTGTCGACTTTGCGATTTTTTCATTACACTTGGCGGGAGTAAGCTCTATTTTAGGGGCGGTGAATTTTATCAGAACACTAGGTAATTTACGAGCGTTTGGGATAATCTTAGACCGTATGCCCTTGTTCGCTTGGTCTGTTTTAATCACAGCAGTTTTATTGCTTCTATCTTTGCCCGTCTTAGCTGGGGCTATCACTATGCTTTTAACGGACCGAAACCTAAAC
>SGRZC014_09_Hesperodiaptomus_arcticus_Canada_BOLDAAA4427
AGGTATAGTGGGGACAGGGCTTAGGATAATTATTCGTATGGAACTAGGGCAAGCTGGGTCGCTCATTGGGGACGATCAAATTTACAATGTGGTAGTAACAGCCCATGCATTTATCATAATTTTTTTTATGGTGATACCTATTCTAATCGGCGGGTTTGGAAATTGGCTTGTGCCCCTAATACTAGGGGCTAGAGACATGGCTTTCCCGCGCATAAATAATATAAGGTTTTGGTTTCTTATCCCCGCCTTAGTAATACTCTTATCCAGGTCTCTGGTAGAGAGGGGGGCCGGGACAGGGTGGACAGTATACCCCCCCCTATCTAGAAATATCGCCCACGCCGGCAGATCTGTCGACTTCGCTATTTTTTCTCTTCATTTAGCGGGGGTGAGATCTATTTTAGGGGCTGTAAATTTTATCAGGACTTTAGGGAATTTACGAGCCTTCGGTATAATTTTAGACCGTATACCACTTTTTGCTTGGGCTGTGTTAATCACAGCTATCTTACTTCTCTTGTCCCTACCTGTGTTAGCTGGTGCGATTACTATGTTGTTGACAGACCGTAACCTAAAT
>SGRZC018_09_Hesperodiaptomus_arcticus_Canada_BOLDAAA4428
AGGCATAGTGGGGACAGGGCTTAGTATGATTATCCGTATGGAATTAGGCCAAGCTGGGTCGCTCATTGGGGATGATCAAATTTACAACGTGGTAGTAACAGCCCACGCATTTATTATAATTTTTTTCATGGTAATGCCTATTCTGATTGGCGGGTTTGGAAATTGGCTTGTGCCCCTAATACTGGGGGCTAGCGACATGGCTTTCCCCCGCATAAACAATATGAGGTTTTGGTTTCTTATCCCCGCCCTAGTAATACTCTTGTCCAGATCTCTGGTAGAAAGGGGGGCCGGCACAGGGTGGACAGTCTACCCCCCTTTGTCCAGAAATATTGCCCACGCCGGCAGATCTGTCGACTTTGCTATTTTTTCTCTTCATTTAGCGGGGGTGAGATCTATTTTAGGGGCTGTAAATTTTATCAGCACTTTAGGGAATTTACGAGCTTTCGGCATAATTTTAGACCGTATGCCGCTTTTTGCTTGGGCTGTGTTAATCACAGCTATCTTGCTTCTCCTGTCCCTACCTGTGTTGGCTGGGGCGATTACCATGCTGTTGACAGACCGTAATCTGAAT
>SGRZC019_09_Hesperodiaptomus_arcticus_Canada_BOLDAAA4428
AGGCATAGTGGGGACAGGGCTTAGTATGATTATCCGTATGGAATTAGGCCAAGCTGGGTCGCTCATTGGGGATGATCAAATTTACAACGTGGTAGTAACAGCCCACGCATTTATTATAATTTTTTTCATGGTAATGCCTATTCTGATTGGCGGGTTTGGAAATTGGCTTGTGCCCCTAATACTGGGGGCTAGCGACATGGCTTTCCCCCGCATAAACAATATGAGGTTTTGGTTTCTTATCCCCGCCCTAGTAATACTCTTGTCCAGATCTCTGGTAGAAAGGGGGGCCGGCACAGGGTGGACAGTCTACCCCCCTTTGTCCAGAAATATTGCCCACGCCGGCAGATCTGTCGACTTTGCTATTTTTTCTCTTCATTTAGCGGGGGTGAGATCTATTTTAGGGGCTGTAAATTTTATCAGCACTTTAGGGAATTTACGAGCTTTCGGCATAATTTTAGACCGTATGCCGCTTTTTGCTTGGGCTGTGTTAATCACAGCTATCTTGCTTCTCCTGTCCCTACCTGTGTTGGCTGGGGCGATTACCATGCTGTTGACAGACCGTAATCTGAAT
>SGRZC021_09_Leptodiaptomus_tyrrelli_Canada_BOLDAAA4353
TGGAATAGTTGGCACAGGGCTAAGAATAATTATTCGGATAGAATTGGGACAGGCTGGATCTTTAATCGGAGACGACCAAGTTTACAATGTTGTTGTGACCGCACACGCATTTATTATAATTTTTTTTATGGTGATGCCTATTTTGATTGGGGGATTTGGAAATTGATTAGTTCCTTTGATACTGGGCGCGAGAGATATGGCGTTCCCTCGAATAAATAATATAAGGTTTTGATTTTTAATTCCCGCACTAATTATGCTCTTATCTAGGTCATTAGTAGAAAGGGGCGCTGGAACAGGGTGGACGGTATACCCACCCCTATCTAGAAACATTGCGCACGCGGGAAGTTCTGTCGACTTTGCGATTTTTTCATTACACTTGGCGGGAGTAAGCTCTATTTTAGGGGCGGTGAATTTTATCAGAACACTAGGTAATTTACGAGCGTTTGGGATAATCTTAGACCGTATGCCCTTGTTCGCTTGGTCTGTTTTAATCACAGCAGTTTTATTGCTTCTATCTTTGCCCGTCTTAGCTGGGGCTATCACTATGCTTTTAACGNNNNNNNNNNNNNNN
>SGRZC022_09_Leptodiaptomus_tyrrelli_Canada_BOLDAAA4353
TGGAATAGTTGGCACAGGGCTAAGAATAATTATTCGGATAGAATTGGGACAGGCTGGATCTTTAATCGGAGACGACCAAGTTTACAATGTTGTTGTGACCGCACACGCATTTATTATAATTTTTTTTATGGTGATGCCTATTTTGATTGGGGGATTTGGAAATTGATTAGTTCCTTTGATACTGGGCGCGAGAGATATGGCGTTCCCTCGAATAAATAATATAAGGTTTTGATTTTTAATTCCCGCACTAATTATGCTCTTATCTAGGTCATTAGTAGAAAGGGGCGCTGGAACAGGGTGGACGGTATACCCACCCCTATCTAGAAACATTGCGCACGCGGGAAGTTCTGTCGACTTTGCGATTTTTTCATTACACTTGGCGGGAGTAAGCTCTATTTTAGGGGCGGTGAATTTTATCAGAACACTAGGTAATTTACGAGCGTTTGGGATAATCTTAGACCGTATGCCCTTGTTCGCTTGGTCTGTTTTAATCACAGCAGTTTTACTGCTTCTATCTTTGCCCGTCTTAGCTGGGGCTATCACTATGCTTNNNNNNNNNNNNNNNNNNNNN
>SGRZC023_09_Leptodiaptomus_tyrrelli_Canada_BOLDAAA4353
TGGAATAGTTGGCACAGGGCTAAGAATAATTATTCGGATAGAATTGGGACAGGCTGGATCTTTAATCGGAGACGACCAAGTTTACAATGTTGTTGTGACCGCACACGCATTTATTATAATTTTTTTTATGGTGATGCCTATTTTGATTGGGGGATTTGGAAATTGATTAGTTCCTTTGATACTGGGCGCGAGAGATATGGCGTTCCCTCGAATAAATAATATAAGGTTTTGATTTTTAATTCCCGCACTAATTATGCTCTTATCTAGGTCATTAGTAGAAAGGGGCGCTGGAACAGGGTGGACGGTATACCCACCCCTATCTAGAAACATTGCGCACGCGGGAAGTTCTGTCGACTTTGCGATTTTTTCATTACACTTGGCGGGAGTAAGCTCTATTTTAGGGGCGGTGAATTTTATCAGAACACTAGGTAATTTACGAGCGTTTGGGATAATCTTAGACCGTATGCCCTTGTTCGCTTGGTCTGTTTTAATCACAGCAGTTTTACTGCTTCTATCTTTGCCCGTCTTAGCTGGGGCTATCACTATGCTTTTAACGGACCGAAACCTAAAC
>SGRZC024_09_Hesperodiaptomus_arcticus_Canada_BOLDAAA4427
AGGTATAGTGGGGACAGGGCTTAGGATAATTATTCGTATGGAACTAGGGCAAGCTGGGTCGCTCATTGGGGACGATCAAATTTACAATGTGGTAGTAACAGCCCATGCATTTATCATAATTTTTTTTATGGTGATACCTATTCTAATCGGCGGGTTTGGAAATTGGCTTGTGCCCCTAATACTAGGGGCTAGAGACATGGCTTTCCCGCGCATAAATAATATAAGGTTTTGGTTTCTTATCCCCGCCTTAGTAATACTCTTATCCAGGTCTCTGGTAGAGAGGGGGGCCGGGACAGGGTGGACAGTATACCCCCCCCTATCTAGAAATATCGCCCACGCCGGCAGATCTGTCGACTTCGCTATTTTTTCTCTTCATTTAGCGGGGGTGAGATCTATTTTAGGGGCTGTAAATTTTATCAGGACTTTAGGGAATTTACGAGCCTTCGGTATAATTTTAGACCGTATACCACTTTTTGCTTGGGCTGTGTTAATCACAGCTATCTTACTTCTCTTGTCCCTACCTGTGTTAGCTGGTGCGATTACTATGTTGTTGACAGACCGTAACCTAAAT
>SGRZC025_09_Hesperodiaptomus_arcticus_Canada_BOLDAAA4428
AGGCATAGTGGGGACAGGGCTTAGTATGATTATCCGTATGGAATTAGGCCAAGCTGGGTCGCTCATTGGGGATGATCAAATTTACAACGTGGTAGTAACAGCCCACGCATTTATTATAATTTTTTTCATGGTAATGCCTATTCTGATTGGCGGGTTTGGAAATTGGCTTGTGCCCCTAATACTGGGGGCTAGCGACATGGCTTTCCCCCGCATAAACAATATGAGGTTTTGGTTTCTTATCCCCGCCCTAGTAATACTCTTGTCCAGATCTCTGGTAGAAAGGGGGGCCGGCACAGGGTGGACAGTCTACCCCCCTTTGTCCAGAAATATTGCCCACGCCGGCAGATCTGTCGACTTTGCTATTTTTTCTCTTCATTTAGCGGGGGTGAGATCTATTTTAGGGGCTGTAAATTTTATCAGCACTTTAGGGAATTTACGAGCTTTCGGCATAATTTTAGACCGTATGCCGCTTTTTGCTTGGGCTGTGTTAATCACAGCTATCTTGCTTCTCCTGTCCCTACCTGTGTTGGCTGGGGCGATTACCATGCTGTTGACAGACCGTAATCTGAAT
>SGRZC026_09_Hesperodiaptomus_arcticus_Canada_BOLDAAA4428
AGGCATAGTGGGGACAGGGCTTAGTATGATTATCCGTATGGAATTAGGCCAAGCTGGGTCGCTCATTGGGGATGATCAAATTTACAACGTGGTAGTAACAGCCCACGCATTTATTATAATTTTTTTCATGGTAATGCCTATTCTGATTGGCGGGTTTGGAAATTGGCTTGTGCCCCTAATACTGGGGGCTAGCGACATGGCTTTCCCCCGCATAAACAATATGAGGTTTTGGTTTCTTATCCCCGCCCTAGTAATACTCTTGTCCAGATCTCTGGTAGAAAGGGGGGCCGGCACAGGGTGGACAGTCTACCCCCCTTTGTCCAGAAATATTGCCCACGCCGGCAGATCTGTCGACTTTGCTATTTTTTCTCTTCATTTAGCGGGGGTGAGATCTATTTTAGGGGCTGTAAATTTTATCAGCACTTTAGGGAATTTACGAGCTTTCGGCATAATTTTAGACCGTATGCCGCTTTTTGCTTGGGCTGTGTTAATCACAGCTATCTTGCTTCTCCTGTCCCTACCTGTGTTGGCTGGGGCGATTACCATGCTGTTGACAGACCGTAATCTGAAT
>SGRZC027_09_Hesperodiaptomus_arcticus_Canada_BOLDAAA4428
AGGCATAGTGGGGACAGGGCTTAGTATGATTATCCGTATGGAATTAGGCCAAGCTGGGTCGCTCATTGGGGATGATCAAATTTACAACGTGGTAGTAACAGCCCACGCATTTATTATAATTTTTTTCATGGTAATGCCTATTCTGATTGGCGGGTTTGGAAATTGGCTTGTGCCCCTAATACTGGGGGCTAGCGACATGGCTTTCCCCCGCATAAACAATATGAGGTTTTGGTTTCTTATCCCCGCCCTAGTAATACTCTTGTCCAGATCTCTGGTAGAAAGGGGGGCCGGCACAGGGTGGACAGTCTACCCCCCTTTGTCCAGAAATATTGCCCACGCCGGCAGATCTGTCGACTTTGCTATTTTTTCTCTTCATTTAGCGGGGGTGAGATCTATTTTAGGGGCTGTAAATTTTATCAGCACTTTAGGGAATTTACGAGCTTTCGGCATAATTTTAGACCGTATGCCGCTTTTTGCTTGGGCTGTGTTAATCACAGCTATCTTGCTTCTCCTGTCCCTACCTGTGTTGGCTGGGGCGATTACCATGCTGTTGACAGACCGTAATCTGAAT
>SGRZC030_09_Hesperodiaptomus_arcticus_Canada_BOLDAAA4428
AGGCATAGTGGGGACAGGGCTTAGTATGATTATCCGTATGGAATTAGGCCAAGCTGGGTCGCTCATTGGGGATGATCAAATTTACAACGTGGTAGTAACAGCCCACGCATTTATTATAATTTTTTTCATGGTAATGCCTATTCTGATTGGCGGGTTTGGAAATTGGCTTGTGCCCCTAATACTGGGGGCTAGCGACATGGCTTTCCCCCGCATAAACAATATGAGGTTTTGGTTTCTTATCCCCGCCCTAGTAATACTCTTGTCCAGATCTCTGGTAGAAAGGGGGGCCGGCACAGGGTGGACAGTCTACCCCCCTTTGTCCAGAAATATTGCCCACGCCGGCAGATCTGTCGACTTTGCTATTTTTTCTCTTCATTTAGCGGGGGTGAGATCTATTTTAGGGGCTGTAAATTTTATCAGCACTTTAGGGAATTTACGAGCTTTCGGCATAATTTTAGACCGTATGCCGCTTTTTGCTTGGGCTGTGTTAATCACAGCTATCTTGCTTCTCCTGTCCCTACCTGTGTTGGCTGGGGCGATTACCATGCTGTTGACAGACCGTAATCTGAAT
>SGRZC032_09_Leptodiaptomus_tyrrelli_Canada_BOLDAAA4353
TGGAATAGTTGGCACAGGGCTAAGAATAATTATTCGGATAGAATTGGGACAGGCTGGATCTTTAATCGGAGACGACCAAGTTTACAATGTTGTTGTGACCGCACACGCATTTATTATAATTTTTTTTATGGTGATGCCTATTTTGATTGGGGGATTTGGAAATTGATTAGTTCCTTTGATACTGGGCGCGAGAGATATGGCGTTCCCTCGAATAAATAATATAAGGTTTTGATTTTTAATTCCCGCACTAATTATGCTCTTATCTAGGTCATTAGTAGAAAGGGGCGCTGGAACAGGGTGGACGGTATACCCACCCCTATCTAGAAACATTGCGCACGCGGGAAGTTCTGTCGACTTTGCGATTTTTTCATTACACTTGGCGGGAGTAAGCTCTATTTTAGGGGCGGTGAATTTTATCAGAACACTAGGTAATTTACGAGCGTTTGGGATAATCTTAGACCGTATGCCCTTGTTCGCTTGGTCTGTTTTAATCACAGCAGTTTTACTGCTTCTATCTTTGCCCGTCTTAGCTGGGGCTATCACTATGCTTTTAACGGACCGAAACCTAAAC
>SGRZC033_09_Leptodiaptomus_tyrrelli_Canada_BOLDAAA4353
TGGAATAGTTGGCACAGGGCTAAGAATAATTATTCGGATAGAATTGGGACAGGCTGGATCTTTAATCGGAGACGACCAAGTTTACAATGTTGTTGTGACCGCACACGCATTTATTATAATTTTTTTTATGGTGATGCCTATTTTGATTGGGGGATTTGGAAATTGATTAGTTCCTTTGATACTGGGCGCGAGAGATATGGCGTTCCCTCGAATAAATAATATAAGGTTTTGATTTTTAATTCCCGCACTAATTATGCTCTTATCTAGGTCATTAGTAGAAAGGGGCGCTGGAACAGGGTGGACGGTATACCCACCCCTATCTAGAAACATTGCGCACGCGGGAAGTTCTGTCGACTTTGCGATTTTTTCATTACACTTGGCGGGAGTAAGCTCTATTTTAGGGGCGGTGAATTTTATCAGAACACTAGGTAATTTACGAGCGTTTGGGATAATCTTAGACCGTATGCCCTTGTTCGCTTGGTCTGTTTTAATCACAGCAGTTTTACTGCTTCTATCTTTGCCCGTCTTAGCTGGGGCTATCACTATGCTTTTAACGGACCGAAACCTAAAC
>SGRZC034_09_Leptodiaptomus_tyrrelli_Canada_BOLDAAA4353
NNNNNNNNNNNNNNNNNNNNNNNNNNNNNNNNNNNNNNNNNNNNNNGGACAGGCTGGATCTTTAATCGGAGACGACCAAGTTTACAATGTTGTTGTGACCGCACACGCATTTATTATAATTTTTTTTATGGTGATGCCTATTTTGATTGGGGGATTTGGAAATTGATTAGTTCCTTTGATACTGGGCGCGAGAGATATGGCGTTCCCTCGAATAAATAATATAAGGTTTTGATTTTTAATTCCCGCACTAATTATGCTCTTATCTAGGTCATTAGTAGAACGGGGCGCTGGAACAGGGTGGACGGTATACCCACCCCTATCTAGAAACATTGCGCACGCGGGAAGTTCTGTCGACTTTGCGATTTTTTCATTACACTTGGCGGGAGTAAGCTCTATTTTAGGGGCGGTGAATTTTATCAGAACACTAGGTAATTTACGAGCGTTTGGGATAATCTTAGACCGTATGCCCTTGTTCGCTTGGTCTGTTTTAATCACAGCAGTTTTACTGCTTCTATCTTTGCCCGTCTTAGCTGGGGCTATCACTATGCTTTTAACGGACCGAAACNNNNNN
>SGRZC037_09_Hesperodiaptomus_Canada_BOLDAAG9520
CGGCATAGTCGGGACCGGGTTAAGAATAATTATCCGTATAGAACTAGGTCAGGCCGGAAGACTTATTGGGGATGATCAAATTTATAACGTAGTTGTAACGGCTCATGCCTTTATCATAATTTTCTTTATAGTAATACCTATCTTGATCGGAGGATTTGGTAATTGGTTAGTCCCTTTAATACTTGGGGCAGCTGACATAGCCTTCCCTCGAATGAATAACATAAGATTCTGGTTCCTACTACCTGCATTAGTAATACTTTTATCTAGTTCGTTAGTGGAAAGGGGGGCAGGGACAGGTTGAACGGTTTACCCGCCCTTATCAAGTAATATCGCGCACGCAGGCAGGTCTGTGGACTTCGCGATTTTCTCATTACATTTGGCGGGGGTTAGTTCTATTTTAGGGGCGGTAAATTTTATTAGGACCTTAGGAAACCTTCGAGCCTTTGGAATGATCCTCGATCGGATGCCTCTTTTTGCTTGATCTGTTCTAATTACTGCAGTACTATTACTTTTATCCCTGCCCGTTTTAGCTGGTGCAATTACCATATTATTAACCGACCGTAATCTTAAC
>SGRZC038_09_Hesperodiaptomus_Canada_BOLDAAG9520
CGGCATAGTCGGGACCGGGTTAAGAATAATTATCCGTATAGAACTAGGTCAGGCCGGAAGACTTATTGGGGATGATCAAATTTATAACGTAGTTGTAACGGCTCATGCCTTTATCATAATTTTCTTTATAGTAATACCTATCTTGATCGGAGGATTTGGTAATTGGTTAGTCCCTTTAATACTTGGGGCAGCTGACATAGCCTTCCCTCGAATGAATAACATAAGATTCTGGTTCCTACTACCTGCATTAGTAATACTTTTATCTAGTTCGTTAGTGGAAAGGGGGGCAGGGACAGGTTGAACGGTTTACCCGCCCTTATCAAGTAATATCGCGCACGCAGGCAGGTCTGTGGACTTCGCGATTTTCTCATTACATTTGGCGGGGGTTAGTTCTATTTTAGGGGCGGTAAATTTTATTAGGACCTTAGGAAACCTTCGAGCCTTTGGAATGATCCTCGATCGGATGCCTCTTTTTGCTTGATCTGTTCTAATTACTGCAGTACTATTACTTTTATCCCTGCCCGTTTTAGCTGGTGCAATTACCATATTATTAACCGACCGTAATCTTAAC
>SGRZC042_09_Leptodiaptomus_tyrrelli_Canada_BOLDAAA4353
TGGAATAGTTGGCACAGGGCTAAGAATAATTATTCGGATAGAATTGGGACAGGCTGGATCTTTAATCGGAGACGACCAAGTTTACAATGTTGTTGTGACCGCACACGCATTTATTATAATTTTTTTTATGGTGATGCCTATTTTGATTGGGGGATTTGGAAATTGATTAGTTCCTTTGATACTGGGCGCGAGAGATATGGCGTTCCCTCGAATAAATAATATAAGGTTTTGATTTTTAATTCCCGCACTAATTATGCTCTTATCTAGGTCATTAGTAGAAAGGGGCGCTGGAACAGGGTGGACGGTATACCCACCCCTATCTAGAAACATTGCGCACGCGGGAAGTTCTGTCGACTTTGCGATTTTTTCATTACACTTGGCGGGAGTAAGCTCTATTTTAGGGGCGGTGAATTTTATCAGAACACTAGGTAATTTACGAGCGTTTGGGATAATCTTAGACCGTATGCCCTTGTTCGCTTGGTCTGTTTTAATCACAGCAGTTTTATTGCTTCTATCTTTGCCCGTCTTAGCTGGGGCTATCACTATGCTTTTAACGGACCGAAACCTAAAC
>SGRZC043_09_Leptodiaptomus_tyrrelli_Canada_BOLDAAA4353
TGGAATAGTTGGCACAGGGCTAAGAATAATTATTCGGATAGAATTGGGACAGGCTGGATCTTTAATCGGAGACGACCAAGTTTACAATGTTGTTGTGACCGCACACGCATTTATTATAATTTTTTTTATGGTGATGCCTATTTTGATTGGGGGATTTGGAAATTGATTAGTTCCTTTGATACTGGGCGCGAGAGATATGGCGTTCCCTCGAATAAATAATATAAGGTTTTGATTTTTAATTCCCGCACTAATTATGCTCTTATCTAGGTCATTAGTAGAAAGGGGCGCTGGAACAGGGTGGACGGTATACCCACCCCTATCTAGAAACATTGCGCACGCGGGAAGTTCTGTCGACTTTGCGATTTTTTCATTACACTTGGCGGGAGTAAGCTCTATTTTAGGGGCGGTGAATTTTATCAGAACACTAGGTAATTTACGAGCGTTTGGGATAATCTTAGACCGTATGCCCTTGTTCGCTTGGTCTGTTTTAATCACAGCAGTTTTATTGCTTCTATCTTTGCCCGTCTTAGCTGGGGCTATCACTATGCTTTTAACGGACCGAAACCTAAAC
>SGRZC045_09_Hesperodiaptomus_arcticus_Canada_BOLDAAA4428
AGGCATAGTGGGGACAGGGCTTAGTATGATTATCCGTATGGAATTAGGCCAAGCTGGGTCGCTCATTGGGGATGATCAAATTTACAACGTGGTAGTAACAGCCCACGCATTTATTATAATTTTTTTCATGGTAATGCCTATTCTGATTGGCGGGTTTGGAAATTGGCTTGTGCCCCTAATACTGGGGGCTAGCGACATGGCTTTCCCCCGCATAAACAATATGAGGTTTTGGTTTCTTATCCCCGCCCTAGTAATACTCTTGTCCAGATCTCTGGTAGAAAGGGGGGCCGGCACAGGGTGGACAGTCTACCCCCCTTTGTCCAGAAATATTGCCCACGCCGGCAGATCTGTCGACTTTGCTATTTTTTCTCTTCATTTAGCGGGGGTGAGATCTATTTTAGGGGCTGTAAATTTTATCAGCACTTTAGGGAATTTACGAGCTTTCGGCATAATTTTAGACCGTATGCCGCTTTTTGCTTGGGCTGTGTTAATCACAGCTATCTTGCTTCTCCTGTCCCTACCTGTGTTGGCTGGGGCGATTACCATGCTGTTGACAGACCGTAATCTGAAT
>SGRZC047_09_Hesperodiaptomus_arcticus_Canada_BOLDAAA4427
AGGTATAGTGGGGACAGGGCTTAGGATAATTATTCGTATGGAACTAGGGCAAGCTGGGTCGCTCATTGGGGACGATCAAATTTACAATGTGGTAGTAACAGCCCATGCATTTATCATAATTTTTTTTATGGTGATACCTATTCTAATCGGCGGGTTTGGAAATTGGCTTGTGCCCCTAATACTAGGGGCTAGAGACATGGCTTTCCCGCGCATAAATAATATAAGGTTTTGGTTTCTTATCCCCGCCTTAGTAATACTCTTATCCAGGTCTCTGGTAGAGAGGGGGGCCGGGACAGGGTGGACAGTATACCCCCCCCTATCTAGAAATATCGCCCACGCCGGCAGATCTGTCGACTTCGCTATTTTTTCTCTTCATTTAGCGGGGGTGAGATCTATTTTAGGGGCTGTAAATTTTATCAGGACTTTAGGGAATTTACGAGCCTTCGGTATAATTTTAGACCGTATACCACTTTTTGCTTGGGCTGTGTTAATCACAGCTATCTTACTTCTCTTGTCCCTACCTGTGTTAGCTGGTGCGATTACTATGTTGTTGACAGACCGTAACCTAAAT
>SGRZC048_09_Hesperodiaptomus_arcticus_Canada_BOLDAAA4428
AGGCATAGTGGGGACAGGGCTTAGTATGATTATCCGTATGGAATTAGGCCAAGCTGGGTCGCTCATTGGGGATGATCAAATTTACAACGTGGTAGTAACAGCCCACGCATTTATTATAATTTTTTTCATGGTAATGCCTATTCTGATTGGCGGGTTTGGAAATTGGCTTGTGCCCCTAATACTGGGGGCTAGCGACATGGCTTTCCCCCGCATAAACAATATGAGGTTTTGGTTTCTTATCCCCGCCCTAGTAATACTCTTGTCCAGATCTCTGGTAGAAAGGGGGGCCGGCACAGGGTGGACAGTCTACCCCCCTTTGTCCAGAAATATTGCCCACGCCGGCAGATCTGTCGACTTTGCTATTTTTTCTCTTCATTTAGCGGGGGTGAGATCTATTTTAGGGGCTGTAAATTTTATCAGCACTTTAGGGAATTTACGAGCTTTCGGCATAATTTTAGACCGTATGCCGCTTTTTGCTTGGGCTGTGCTAATCACAGCTATCTTGCTTCTCCTGTCCCTACCTGTGTTGGCTGGGGCGATTACCATGCTGTTGACAGACCGTAATCTGAAT
>NJCGS073_09_Hesperodiaptomus_arcticus_Canada_BOLDAAA4427
AGGTATAGTGGGGACAGGGCTTAGGATAATTATTCGTATGGAACTAGGGCAAGCTGGGTCGCTCATTGGGGACGATCAAATTTACAATGTGGTAGTAACAGCCCATGCATTTATCATAATTTTTTTTATGGTGATACCTATTCTAATCGGCGGGTTTGGAAATTGGCTTGTGCCCCTAATACTAGGGGCTAGAGACATGGCTTTCCCGCGCATAAATAATATAAGGTTTTGGTTTCTTATCCCCGCCTTAGTAATACTCTTATCCAGGTCTCTGGTAGAGAGGGGGGCCGGGACAGGGTGGACAGTATACCCCCCCCTATCTAGAAATATCGCCCACGCCGGCAGATCTGTCGACTTCGCTATTTTTTCTCTTCATTTAGCGGGGGTGAGATCTATTTTAGGGGCTGTAAATTTTATCAGGACTTTAGGGAATTTACGAGCCTTCGGTATAATTTTAGACCGTATACCACTTTTTGCTTGGGCTGTGTTAATCACAGCTATCTTACTTCTCTTGTCCCTACCTGTGTTAGCTGGTGCGATTACTATGTTGTTGACAGACCGTAACCTAAAT
>NJCGS074_09_Hesperodiaptomus_arcticus_Canada_BOLDAAA4427
AGGTATAGTGGGGACAGGGCTTAGGATAATTATTCGTATGGAACTAGGGCAAGCTGGGTCGCTCATTGGGGACGATCAAATTTACAATGTGGTAGTAACAGCCCATGCATTTATCATAATTTTTTTTATGGTGATACCTATTCTAATCGGCGGGTTTGGAAATTGGCTTGTGCCCCTAATACTAGGGGCTAGAGACATGGCTTTCCCGCGCATAAATAATATAAGGTTTTGGTTTCTTATCCCCGCCTTAGTAATACTCTTATCCAGGTCTCTGGTAGAGAGGGGGGCCGGGACAGGGTGGACAGTATACCCCCCCCTATCTAGAAATATCGCCCACGCCGGCAGATCTGTCGACTTCGCTATTTTTTCTCTTCATTTAGCGGGGGTGAGATCTATTTTAGGGGCTGTAAATTTTATCAGGACTTTAGGGAATTTACGAGCCTTCGGTATAATTTTAGACCGTATACCACTTTTTGCTTGGGCTGTGTTAATCACAGCTATCTTACTTCTCTTGTCCCTACCTGTGTTAGCTGGTGCGATTACTATGTTGTTGACAGACCGTAACCTAAAT
>NJCGS075_09_Hesperodiaptomus_arcticus_Canada_BOLDAAA4427
AGGTATAGTGGGGACAGGGCTTAGGATAATTATTCGTATGGAACTAGGGCAAGCTGGGTCGCTCATTGGGGACGATCAAATTTACAATGTGGTAGTAACAGCCCATGCATTTATCATAATTTTTTTTATGGTGATACCTATTCTAATCGGCGGGTTTGGAAATTGGCTTGTGCCCCTAATACTAGGGGCTAGAGACATGGCTTTCCCGCGCATAAATAATATAAGGTTTTGGTTTCTTATCCCCGCCTTAGTAATACTCTTATCCAGGTCTCTGGTAGAGAGGGGGGCCGGGACAGGGTGGACAGTATACCCCCCCCTATCTAGAAATATCGCCCACGCCGGCAGATCTGTCGACTTCGCTATTTTTTCTCTTCATTTAGCGGGGGTGAGATCTATTTTAGGGGCTGTAAATTTTATCAGGACTTTAGGGAATTTACGAGCCTTCGGTATAATTTTAGACCGTATACCACTTTTTGCTTGGGCTGTGTTAATCACAGCTATCTTACTTCTCTTGTCCCTACCTGTGTTAGCTGGTGCGATTACTATGTTGTTGACAGACCGTAACCTAAAT
>NJCGS080_09_Leptodiaptomus_tyrelli_Canada_BOLDAAA4353
NNNNNNNNNNNNNACAGGGCTAAGAATAATTATTCGGATAGAATTGGGACAGGCTGGATCTTTAATCGGAGACGACCAAGTTTACAATGTTGTTGTGACCGCACACGCATTTATTATAATTTTTTTTATGGTGATGCCTATTTTGATTGGGGGATTTGGAAATTGATTAGTTCCTTTGATACTGGGCGCGAGAGATATGGCGTTCCCTCGAATAAATAATATAAGGTTTTGATTTTTAATTCCCGCACTAATTATGCTCTTATCTAGGTCATTAGTAGAAAGGGGCGCTGGAACAGGGTGGACGGTATACCCGCCCCTATCTAGAAACATTGCGCACGCGGGAAGTTCTGTCGACTTTGCGATTTTTTCATTACACTTGGCGGGAGTAAGCTCTATTTTAGGGGCGGTGAATTTTATCAGAACACTAGGTAATTTACGAGCGTTTGGGATAATCTTAGACCGTATGCCCTTGTTCGCTTGGTCTGTTTTAATCACAGCAGTTTTATTGCTTCTATCTTTGCCCGTCTTAGCTGGGGCTATCACTATGCTTTTAACGGACCGAAACCTAAAC
>NJCGS081_09_Leptodiaptomus_tyrelli_Canada_BOLDAAA4353
TGGAATAGTTGGCACAGGGCTAAGAATAATTATTCGGATAGAATTGGGACAGGCTGGATCTTTAATCGGAGACGACCAAGTTTACAATGTTGTTGTGACCGCACACGCATTTATTATAATTTTTTTTATGGTGATGCCTATTTTGATTGGGGGATTTGGAAATTGATTAGTTCCTTTGATACTGGGCGCGAGAGATATGGCGTTCCCTCGAATAAATAATATAAGGTTTTGATTTTTAATTCCCGCACTAATTATGCTCTTATCTAGGTCATTAGTAGAAAGGGGCGCTGGAACAGGGTGGACGGTATACCCGCCCCTATCTAGAAACATTGCGCACGCGGGAAGTTCTGTCGACTTTGCGATTTTTTCATTACACTTGGCGGGAGTAAGCTCTATTTTAGGGGCGGTGAATTTTATCAGAACACTAGGTAATTTACGAGCGTTTGGGATAATCTTAGACCGTATGCCCTTGTTCGCTTGGTCTGTTTTAATCACAGCAGTTTTATTGCTTCTATCTTTGCCCGTCTTAGCTGGGGCTATCACTATGCTTTTAACTNNNNNNNNNNNNNNN
>NJCGS084_09_Leptodiaptomus_tyrelli_Canada_BOLDAAA4353
NNNNNNNNNNNNNNNNNNNNNNNNNNNNNNNNNNCGGATAGAATTGGGACAGGCTGGATCTTTAATCGGAGACGACCAAGTTTACAATGTTGTTGTGACCGCACACGCATTTATTATAATTTTTTTTATGGTGATGCCTATTTTGATTGGGGGATTTGGAAATTGATTAGTTCCTTTGATACTGGGCGCGAGAGATATGGCGTTCCCTCGAATAAATAATATAAGGTTTTGATTTTTAATTCCCGCACTAATTATGCTCTTATCTAGGTCATTAGTAGAAAGGGGCGCTGGAACAGGGTGGACGGTATACCCGCCCCTATCTAGAAACATTGCGCACGCGGGAAGTTCTGTCGACTTTGCGATTTTTTCATTACACTTGGCGGGAGTAAGCTCTATTTTAGGGGCGGTGAATTTTATCAGAACACTAGGTAATTTACGAGCGTTTGGGATAATCTTAGACCGTATGCCCTTGTTCGCTTGGTCTGTTTTAATCACAGCAGTTTTATTGCTTCTATCTTTGCCCGTCTTAGCTGGGGCTATCACTATGCTTTTAACGGACCGANNNNNNNNN
>NJCGS088_09_Hesperodiaptomus_arcticus_Canada_BOLDAAA4427
AGGTATAGTGGGGACAGGGCTTAGGATAATTATTCGTATGGAACTAGGGCAAGCTGGGTCGCTCATTGGGGACGATCAAATTTACAATGTGGTAGTAACAGCCCATGCATTTATCATAATTTTTTTTATGGTGATACCTATTCTAATCGGCGGGTTTGGAAATTGGCTTGTGCCCCTAATACTAGGGGCTAGAGACATGGCTTTCCCGCGCATAAATAATATAAGGTTTTGGTTTCTTATCCCCGCCTTAGTAATACTCTTATCCAGGTCTCTGGTAGAGAGGGGGGCCGGGACAGGGTGGACAGTATACCCCCCCCTATCTAGAAATATCGCCCACGCCGGCAGATCTGTCGACTTCGCTATTTTTTCTCTTCATTTAGCGGGGGTGAGATCTATTTTAGGGGCTGTAAATTTTATCAGGACTTTAGGGAATTTACGAGCCTTCGGTATAATTTTAGACCGTATACCACTTTTTGCTTGGGCTGTGTTAATCACAGCTATCTTACTTCTCTTGTCCCTACCTGTGTTAGCTGGTGCGATTACTATGTTGTTGACAGACCGTAACCTAAAT
>NJCGS089_09_Hesperodiaptomus_arcticus_Canada_BOLDAAA4427
AGGTATAGTGGGGACAGGGCTTAGGATAATTATTCGTATGGAACTAGGGCAAGCTGGGTCGCTCATTGGGGACGATCAAATTTACAATGTGGTAGTAACAGCCCATGCATTTATCATAATTTTTTTTATGGTGATACCTATTCTAATCGGCGGGTTTGGAAATTGGCTTGTGCCCCTAATACTAGGGGCTAGAGACATGGCTTTCCCGCGCATAAATAATATAAGGTTTTGGTTTCTTATCCCCGCCTTAGTAATACTCTTATCCAGGTCTCTGGTAGAGAGGGGGGCCGGGACAGGGTGGACAGTATACCCCCCCCTATCTAGAAATATCGCCCACGCCGGCAGATCTGTCGACTTCGCTATTTTTTCTCTTCATTTAGCGGGGGTGAGATCTATTTTAGGGGCTGTAAATTTTATCAGGACTTTAGGGAATTTACGAGCCTTCGGTATAATTTTAGACCGTATACCACTTTTTGCTTGGGCTGTGTTAATCACAGCTATCTTACTTCTCTTGTCCCTACCTGTGTTAGCTGGTGCGATTACTATGTTGTTGACAGACCGTAACCTAAAT
>NJCGS090_09_Hesperodiaptomus_arcticus_Canada_BOLDAAA4427
AGGTATAGTGGGGACAGGGCTTAGGATAATTATTCGTATGGAACTAGGGCAAGCTGGGTCGCTCATTGGGGACGATCAAATTTACAATGTGGTAGTAACAGCCCATGCATTTATCATAATTTTTTTTATGGTGATACCTATTCTAATCGGCGGGTTTGGAAATTGGCTTGTGCCCCTAATACTAGGGGCTAGAGACATGGCTTTCCCGCGCATAAATAATATAAGGTTTTGGTTTCTTATCCCCGCCTTAGTAATACTCTTATCCAGGTCTCTGGTAGAGAGGGGGGCCGGGACAGGGTGGACAGTATACCCCCCCCTATCTAGAAATATCGCCCACGCCGGCAGATCTGTCGACTTCGCTATTTTTTCTCTTCATTTAGCGGGGGTGAGATCTATTTTAGGGGCTGTAAATTTTATCAGGACTTTAGGGAATTTACGAGCCTTCGGTATAATTTTAGACCGTATACCACTTTTTGCTTGGGCTGTGTTAATCACAGCTATCTTACTTCTCTTGTCCCTACCTGTGTTAGCTGGTGCGATTACTATGTTGTTGACAGACCGTAACCTAAAT
>BCRUS040_10_Leptodiaptomus_siciloides_United_States_BOLDADM0938
AGGTATAGTTGGGACTGGATTGAGAATAATTATTCGTATAGAATTAGGGCAGGCCGGCTCATTAATTGGAGATGATCAGGTTTATAATGTAGTTGTAACGGCCCATGCTTTTATTATAATTTTTTTTATAGTTATACCTATTTTAATTGGGGGATTTGGAAATTGATTAGTACCATTAATATTAGGAGCAAGAGATATAGCTTTCCCTCGAATAAATAATATAAGATTTTGATTTTTAATTCCAGCTCTAGTTATATTATTATCTAGATCTTTAGTAGAGAGTGGGGCAGGAACGGGGTGAACAGTTTATCCTCCATTATCAAGAAATATCGCACATGCAGGCAGATCGGTTGACTTTGCTATTTTTTCACTACATTTGGCAGGGGTTAGGTCAATTTTAGGTGCAGTAAATTTTATTAGGACTTTGGGAAATTTGCGAGCTTTCGGAATAATTCTTGATCGAATACCATTATTTGCATGGGCTGTGCTTATTACTGCAGTTCTATTGTTGCTTTCATTACCTGTTTTAGCAGGAGCGATTACAATACTACTTACAGATCGAAATTTAAAT
>BCRUS070_10_Leptodiaptomus_siciloides_United_States_BOLDADM0939
AGGTATAGTTGGGACTGGGTTGAGAATAATTATTCGAATAGAATTAGGGCAGGCTGGCTCATTAATTGGAGATGACCAGGTTTATAATGTAGTTGTAACGGCCCATGCTTTTATTATAATTTTTTTTATAGTTATACCTATTTTAATTGGGGGATTTGGAAATTGATTAGTACCATTAATATTAGGAGCAAGAGATATAGCTTTCCCTCGAATAAATAATATAAGATTTTGATTTTTAATTCCAGCTCTAGTTATATTATTATCTAGGTCTTTAGTAGAGAGTGGGGCAGGAACGGGGTGAACAGTTTATCCTCCGTTATCAAGAAATATCGCGCATGCAGGCAGATCGGTTGACTTTGCTATTTTTTCATTACATTTGGCAGGAGTTAGGTCAATTTTAGGTGCAGTAAATTTTATTAGGACTTTGGGAAATTTGCGAGCTTTTGGAATAATTCTTGATCGAATACCATTATTTGCATGGGCTGTGCTTATTACTGCAGTCCTATTGTTACTTTCATTACCTGTTTTAGCAGGAGCGATCACAATACTACTTACAGATCGAAATTTAAAT
>BCRUS079_10_Leptodiaptomus_siciloides_United_States_BOLDADM0939
AGGTATAGTTGGGACTGGGTTGAGAATAATTATTCGAATAGAATTAGGGCAGGCTGGTTCATTAATTGGAGATGATCAGGTTTATAATGTAGTTGTAACGGCCCATGCTTTTATTATAATTTTTTTTATAGTTATACCTATTTTAATTGGGGGATTTGGAAATTGATTAGTACCATTAATATTAGGAGCAAGAGATATAGCTTTCCCTCGAATAAATAATATAAGATTTTGATTTTTAATTCCAGCTCTAGTTATATTATTATCTAGGTCTTTAGTAGAGAGTGGGGCAGGAACGGGGTGAACAGTTTATCCTCCGTTATCAAGAAATATCGCGCATGCAGGCAGATCGGTTGACTTTGCTATTTTTTCATTACATTTGGCAGGAGTTAGGTCAATTTTAGGTGCAGTAAATTTTATTAGGACTTTGGGAAATTTGCGAGCTTTTGGAATAATTCTTGATCGAATACCATTATTTGCATGGGCTGTGCTTATTACTGCAGTTCTATTGTTACTTTCATTACCTGTTTTAGCAGGAGCGATCACAATACTACTTACAGATCGAAATTTAAAT
>BCRUA031_10_Diaptomidae_United_States_BOLDAAV0653
GGGGATAGTCGGGACTGGGTTAAGAATAATTATTCGGATAGAATTAGGTCAAGCCGGGTCTTTAATTGGAGATGATCAAATTTATAATGTTGTAGTAACGGCTCATGCTTTCATTATGATTTTTTTTATAGTTATGCCAATTCTTATTGGGGGGTTTGGTAATTGATTAGTGCCTTTAATATTAGGGGCAGCGGATATAGCATTTCCTCGAATGAATAATATAAGATTTTGATTTTTATTACCTGCATTAGTAATATTGTTGTCTAGCTCTTTGGTAGAAAGGGGAGCGGGGACAGGGTGGACAGTCTACCCCCCTCTTTCAAGGAATATCGCACATGCGGGTAGATCAGTGGATTTTGCTATTTTTTCATTACACTTAGCTGGGGTGAGGTCTATTTTAGGGGCTGTAAATTTTATTAGTACTTTAGGGAATTTGCGGGCATTTGGAATAATTTTAGATCGAATGCCTCTATTTGCTTGGGCTGTTTTAATTACCGCAATTTTATTATTGTTGTCTCTTCCTGTATTGGCAGGAGCTATTACTATGTTATTAACGGATCGAAATATAAAC
>BCRUA032_10_Diaptomidae_United_States_BOLDAAV0653
GGGGATAGTCGGGACTGGGTTAAGAATAATTATTCGGATAGAATTAGGTCAAGCCGGGTCTTTAATTGGAGATGATCAAATTTATAATGTTGTAGTAACGGCTCATGCTTTCATTATGATTTTTTTTATAGTTATGCCAATTCTTATTGGGGGGTTTGGTAATTGATTAGTGCCTTTAATATTAGGGGCAGCGGATATAGCATTTCCTCGAATGAATAACATAAGATTTTGATTTTTATTACCTGCATTAGTAATATTGTTGTCTAGCTCTTTGGTAGAAAGGGGAGCGGGGACAGGGTGGACAGTCTACCCCCCTCTTTCAAGGAATATCGCACATGCGGGTAGATCAGTGGATTTTGCTATTTTTTCATTACACTTAGCTGGGGTGAGGTCTATTTTAGGGGCTGTAAATTTTATTAGTACTTTAGGGAATTTGCGGGCATTTGGAATAATTTTAGATCGAATGCCTCTATTTGCTTGGGCTGTTTTAATTACCGCAATTTTATTATTGTTGTCTCTTCCTGTATTGGCAGGAGCTATTACTATGTTATTAACGGATCGAAATATAAAC
>BCRUA038_10_Diaptomidae_United_States_BOLDAAV0653
GGGGATAGTCGGGACTGGGTTAAGAATAATTATTCGGATAGAATTAGGTCAAGCCGGGTCTTTAATTGGAGATGATCAAATTTATAATGTTGTAGTAACGGCTCATGCTTTCATTATGATTTTTTTTATAGTTATGCCAATTCTTATTGGGGGGTTTGGTAATTGATTAGTGCCTTTAATATTAGGGGCAGCGGATATAGCATTTCCTCGAATGAATAATATAAGATTTTGATTTTTATTACCTGCATTAGTAATATTGTTGTCTAGCTCTTTGGTAGAAAGGGGAGCGGGGACAGGGTGGACAGTCTACCCCCCTCTTTCAAGGAATATCGCACATGCGGGTAGATCAGTGGATTTTGCTATTTTTTCATTACACTTAGCTGGGGTGAGGTCTATTTTAGGGGCTGTAAATTTTATTAGTACTTTAGGGAATTTGCGGGCATTTGGAATAATTTTAGATCGAATGCCTCTATTTGCTTGGGCTGTTTTAATTACCGCAATTTTATTATTGTTGTCTCTTCCTGTATTGGCAGGAGCTATTACTATGTTATTAACGGATCGAAATATAAAC
>BCRUA040_10_Skistodiaptomus_United_States_BOLDAAV0654
AGGTATAGTGGGGACCGGACTGAGAATAATTATTCGAATAGAACTAGGACAGGCCGGGTCATTAATTGGGGACGACCAAATTTATAATGTGGTAGTAACAGCTCATGCCTTCATTATAATTTTTTTTATAGTAATGCCAATTTTGATTGGCGGGTTTGGGAATTGATTAGTACCTCTTATGCTAGGAGCTAGAGATATAGCTTTCCCACGAATAAATAACATAAGATTTTGGTTTTTAATCCCGGCGCTAGTAATATTGCTCTCTAGCTCTTTAGTAGAAAGGGGAGCAGGAACGGGATGAACTGTCTACCCCCCTTTATCTAGAAATATCGCGCATGCTGGGAGATCTGTAGATTTTGCTATTTTTTCTCTTCATTTAGCGGGGGTTAGCTCAATTTTAGGCGCTGTTAATTTTATCAGAACATTAGGTAACTTGCGGGTATTTGGGATAATTTTAGATCGAATACCACTTTTTGCTTGAGCTGTATTAATCACTGCTGTACTTTTATTGTTATCATTGCCTGTGCTTGCTGGGGCTATTACTATGCTTTTAACAGATCGTAATTTGAAT
>BCRUA041_10_Skistodiaptomus_United_States_BOLDAAV0654
AGGTATAGTGGGGACCGGACTGAGAATAATTATTCGAATAGAACTAGGACAGGCCGGGTCATTAATTGGGGACGACCAAATTTATAATGTGGTAGTAACAGCTCANGCCTTCATTATAATTTTTTTTATAGTAATGCCAATTTTGATTGGCGGGTTTGGGAATTGATTAGTACCTCTTATGCTAGGAGCTAGAGATATAGCTTTCCCACGAATAAATAACATAAGATTTTGGTTTTTAATCCCGGCGCTAGTAATATTGCTCTCTAGCTCTTTAGTAGAAAGGGGAGCAGGAACGGGATGAACTGTCTACCCCCCTTTATCTAGAAATATCGCGCATGCTGGGAGATCTGTAGATTTTGCTATTTTTTCTCTTCATTTAGCGGGGGTTAGCTCAATTTTAGGCGCTGTTAATTTTATCAGAACATTAGGTAACTTGCGGGTATTTGGGATAATTTTAGATCGAATACCACTTTTTGCTTGAGCTGTATTAATCACTGCTGTACTTTTATTGTTATCATTGCCTGTGCTTGCTGGGGCTATTACTATGCTTTTAACAGATCGTAATTTGAAT
>BCRUA044_10_Skistodiaptomus_United_States_BOLDAAV0654
AGGTATAGTGGGGACCGGACTGAGAATAATTATTCGAATAGAACTAGGACAGGCCGGGTCATTAATTGGGGACGACCAAATTTATAATGTGGTAGTAACAGCTCATGCCTTCATTATAATTTTTTTTATAGTAATGCCAATTTTGATTGGCGGGTTTGGGAATTGATTAGTACCTCTTATGCTAGGAGCTAGAGATATAGCTTTCCCACGAATAAATAACATAAGATTTTGGTTTTTAATCCCGGCGCTAGTAATATTGCTCTCTAGCTCTTTAGTAGAAAGGGGAGCAGGAACGGGATGAACTGTCTACCCCCCTTTATCTAGAAATATCGCGCATGCTGGGAGATCTGTAGATTTTGCTATTTTTTCTCTTCATTTAGCGGGGGTTAGCTCAATTTTAGGCGCTGTTAATTTTATCAGAACATTAGGTAACTTGCGGGTATTTGGGATAATTTTAGATCGAATACCACTTTTTGCTTGAGCTGTATTAATCACTGCTGTACTTTTATTGTTATCATTGCCTGTGCTTGCTGGGGCTATTACTATGCTTTTAACAGATCGTAATTTGAAT
>BCRUA113_10_Diaptomidae_United_States_BOLDAAV0653
GGGGATAGTCGGGACTGGGTTAAGAATAATTATTCGGATAGAATTAGGTCAAGCCGGGTCTTTAATTGGAGATGATCAAATTTATAATGTTGTAGTAACGGCTCATGCTTTCATTATGATTTTTTTTATAGTTATGCCAATTCTTATTGGGGGGTTTGGTAATTGATTAGTGCCTTTAATATTAGGGGCAGCGGATATAGCATTTCCTCGAATGAATAATATAAGATTTTGATTTTTATTNCCTGCATTAGTAATATTGTTGTCTAGCTCTTTGGTAGAAAGGGGAGCGGGGACAGGGTGGACAGTCTACCCCCCTCTTTCAAGGAATATCGCACATGCGGGTAGATCAGTGGATTTTGCTATTTTTTCATTACACTTAGCTGGGGTGAGGTCTATTTTAGGGGCTGTAAATTTTATTAGTACTTTAGGGAATTTGCGGGCATTTGGAATAATTTTAGATCGAATGCCTCTATTTGCTTGGGCTGTTTTAATTACCGCAATTTTATTATTGTTGTCTCTTCCNGTATTGGCAGGAGCTATTACTATGTTATTAACGGATCGAAATATAAAC
>BCRUA206_10_Arctodiaptomus_United_States_BOLDAAV0647
TGGTATAGTAGGTACTGGGTTGAGAATGATTATTCGTATAGAGCTAGGTCAAGCAGGCTCTTTAATTGGGGACGACCAAATTTATAATGTAGTAGTAACAGCTCATGCTTTTATTATAATTTTTTTTATAGTAATGCCTATTTTAATTGGGGGGTTTGGAAACTGGTTGGTGCCTCTGATATTGGGGGCGGCAGATATAGCATTCCCCCGTATGAACAATATAAGATTTTGATTTTTACTGCCCGCGTTAGTAATATTATTATCGAGGTCATTAGTGGAAAGGGGGGCAGGCACAGGATGGACTGTTTATCCTCCTTTGTCGAGGAATATTGCACACGCTGGGAGGTCTGTTGATTTTGCAATTTTTTCCTTACATTTGGCTGGAGTTAGGTCAATTTTGGGGGCTGTAAATTTTATTAGGACTTTAGGTAACCTGCGAGCCTTTGGAATAATTTTAGACCGAATGCCTCTTTTTGCTTGAGCAGTTTTAATTACTGCAATTTTATTATTATTGTCCTTGCCAGTTTTAGCGGGGGCAATTACAATATTGCTGACAGACCGAAACTTAAAC
>BCRUA207_10_Arctodiaptomus_United_States_BOLDAAV0647
TGGTATAGTAGGNACTGGNTTGAGAATGATTATTCGTATAGAGCTAGGTCAAGCAGGCTCTTTAATTGGGGACGACCAAATTTATAATGTAGTAGTAACAGCTCATGCTTTTATTATAATTTTTTTTATAGTAATGCCTATTTTAATTGGGGGGTTTGGAAACTGGTTGGTGCCTCTGATATTGGGGGCGGCAGATATAGCATTCCCCCGNATNAACAATATAAGATTTTGATTTTTACTGCCCGCGTTAGTAATATTATTATCGAGGTCATTAGTGGAAAGGGGGGCAGGCACAGGATGGACTGTTTATCCTCCTTTGTCGAGGAATATTGCACACGCTGGGAGGTCTGTTGATTTTGCAATTTTTTCCTTACATTTGGCTGGAGTTAGGTCAATTTTGGGGGCTGTAAATTTTATTAGGACTTTAGGTAACCTGCGAGCCTTTGGAATAATTTTAGACCGAATGCCTCTTTTTGCTTGAGCAGTTTTAATTACTGCAATTTTATTATTATTGTCCTTGCCAGTTTTAGCGGGGGCAATTACAATATTGCTGACAGACCGAAACTTAAAC
>BCRUA218_10_Skistodiaptomus_United_States_BOLDACG1323
AGGTATAGTGGGGACCGGACTGAGAATAATTATTCGAATAGAATTAGGACAGGCCGGGTCACTAATTGGGGACGACCAAATTTATAATGTAGTAGTAACAGCTCATGCCTTCATTATAATTTTTTTTATAGTAATGCCCATTTTGATTGGCGGGTTTGGGAATTGATTAGTACCTCTTATGCTAGGAGCTAGGGATATAGCTTTCCCACGAATAAATAACATAAGATTTTGATTTTTAATCCCGGCGCTAGTAATATTGCTCTCTAGCTCTTTAGTAGAAAGGGGAGCAGGAACGGGATGAACTGTCTACCCCCCTTTATCTAGAAATATCGCGCATGCTGGGAGATCTGTAGATTTTGCTATTTTTTCTCTTCATTTAGCGGGGGTTAGCTCAATTTTAGGCGCTGTTAATTTTATCAGTACATTAGGTAACTTGCGGGTATTTGGGATAATTTTAGATCGAATACCACTTTTTGCTTGAGCTGTATTAATCACTGCTGTACTTTTATTGTTATCATTGCCTGTGCTTGCTGGGGCTATTACTATGCTTTTAACAGATCGTAATTTGAAT
>BCRUA220_10_Skistodiaptomus_United_States_BOLDABX5000
AGGTATAGTAGGGACTGGGTTGAGAATAATTATTCGAATAGAACTAGGACAGGCCGGGTCATTAATTGGGGATGACCAAATTTATAATGTAGTAGTAACAGCTCATGCCTTCATTATAATTTTTTTTATAGTAATGCCAATTTTGATTGGCGGGTTTGGAAATTGATTAGTACCTCTTATGCTGGGAGCTAGGGATATAGCTTTCCCACGAATAAATAATATAAGATTTTGATTTTTAATTCCGGCGTTAGTAATATTGCTCTCTAGCTCTCTAGTAGAAAGGGGAGCAGGTACGGGATGAACTGTCTACCCCCCTTTATCTAGAAATATCGCGCATGCGGGGAGATCTGTAGATTTTGCTATTTTTTCTCTTCATTTAGCGGGAGTTAGCTCAATTTTAGGTGCTGTTAATTTTATCAGAACATTAGGTAACTTGCGGGTATTTGGGATAATTTTAGATCGAATACCACTTTTTGCTTGAGCTGTATTAATCACTGCTGTACTTTTATTGTTATCATTACCTGTGCTTGCTGGGGCTATTACCATGCTTTTAACAGATCGTAATTTAAAT
>CTM057_10_Skistodiaptomus_oregonensis_United_States_BOLDAAG9231
CGGGATAGTCGGCACTGGGTTGAGAATAATTATTCGAATGGAGCTAGGGCAAGCCGGCTCTTTAATCGGCGACGACCAAATTTACAACGTAGTGGTTACTGCCCATGCGTTTATTATAATTTTCTTTATGGTGATGCCAATTTTGATTGGCGGGTTCGGTAATTGGTTAGTACCTCTAATGCTGGGTGCGAGGGACATGGCCTTCCCCCGGATAAATAATATAAGATTTTGATTTTTGATCCCCGCACTAGTGATATTACTTTCTAGGTCGCTTGTAGAGAGCGGCGCAGGAACCGGGTGGACTGTATACCCCCCCCTTTCTAGTAATGTCGCGCACGCGGGCAGGTCTGTCGACTTTGCGATTTTTTCTCTGCATTTAGCTGGTGTTAGGTCTATTTTAGGTGCTGTAAATTTTATTAGAACTCTAGGCAATTTGCGGGTTTTCGGAATAATTTTAGACCGGATGCCCCTGTTCGCGTGATCTGTTTTGATCACAGCAGTTCTTCTTTTGCTTTCCCTGCCTGTTCTCGCGGGGGCAATTACAATACTCTTGACTGACCGTAACTTAAAC
>CTM059_10_Leptodiaptomus_siciloides_United_States_BOLDADM0939
AGGTATAGTTGGGACTGGGTTGAGAATAATTATTCGAATAGAATTAGGGCAGGCTGGCTCATTAATTGGAGATGACCAGGTTTATAATGTAGTTGTAACGGCCCATGCTTTTATTATAATTTTTTTTATAGTTATACCTATTTTAATTGGGGGATTTGGAAATTGATTAGTACCATTAATATTAGGAGCAAGAGATATAGCTTTCCCTCGAATAAATAATATAAGATTTTGATTTTTAATTCCAGCTCTAGTTATATTATTATCTAGGTCTTTAGTAGAGAGTGGGGCAGGAACGGGGTGAACAGTTTATCCTCCGTTATCAAGAAATATCGCGCATGCAGGCAGATCGGTTGACTTTGCTATTTTTTCATTGCATTTGGCAGGAGTTAGGTCAATTTTAGGTGCAGTAAATTTTATTAGGACTTTGGGAAATTTGCGAGCTTTTGGAATAATTCTTGATCGAATACCATTATTTGCATGGGCTGTGCTTATTACTGCAGTCCTATTGTTACTTTCATTACCTGTTTTAGCAGGAGCGATCACAATACTACTTACAGATCGAAATTTAAAT
>CTM089_10_Mastigodiaptomus_nesus_Mexico_BOLDAAG9522
TGGCATGGTTGGGACGGGGTTGAGAATGATTATTCGTATAGAGTTGGGGCAGGCAGGCTCTTTGATCGGGGATGACCAGATTTATAATGTAGTAGTCACAGCTCATGCTTTTGTGATAATTTTTTTTATGGTGATGCCAATTCTTATCGGGGGGTTTGGGAATTGACTGGTGCCCTTAATATTAGGGGCGGCCGATATGGCCTTTCCGCGAATAAACAACATAAGATTTTGATTTTTACTGCCCGCGCTGGTTATGCTGCTGTCTAGTTCTTTGGTAGAAAGGGGGGCTGGTACAGGGTGAACAGTATATCCTCCGCTCTCGAGAAATATCGCGCATGCGGGGAGGTCCGTGGACTTCGCCATCTTTTCTTTACATTTGGCAGGGGTTAGGTCAATTTTAGGTGCAGTTAATTTTATTAGCACTTTAGGGAATCTGCGAGCCTTTGGAATAATTTTAGACCGGATNCCCCTCTTTGCTTGAGCAGTCCTTATTACAGCCATTCTTCTACTCTTGTCGCTTCCAGTGTTGGCTGGGGCCATTACTATATTACTAACAGATCGTAACTTAAAT
>CTM093_10_Mastigodiaptomus_patzcuarensis_Mexico_
AGGCATGGTAGGAACTGGCTTAAGAATAATTATTCGAATAGAACTAGGACAAGCGGGCTNNNTAATTGGGGATGANCAAATTTATAATGTTGTAGTAACAGCCCACGCGTTTGTAATAATTTTTTTTATAGTTATGCCTATTTTAATTGGNGGTTTCGGAAATTGGTTAGTTCCATTAATATTGGGGGCAGCAGATATGGCTTTNCCGCGAATAAATAATATGAGATTTTGATTTTTGCTTCCTGCNTTGGTTATGCTCTTGTCGAGGTCGTTAGTGGAAAGAGGGGCAGGAACCGGATGAACCGTTTANCCNCCGCTGTCAAGAAACATCGCGCATGCTGGCAGATCTGTTGATTTTGCAATTTTTTCTTTACACTTGGCGGGGGTTAGGTCTATTTTAGGGGCAGTAAATTTTATTAGAACTTTGGGTAATTTACGGGCGTTTGGAATAATTTTAGATCGGATGCCTTTATTTGCTTGAGCTGTACTTATTACAGCTATTTTACTCCTACTGTCTTTGCCTGTCTTAGCCGGGGCTATTACAATGCTTNNNNNNNNNNNNNNNNNNNNN
>CTM094_10_Mastigodiaptomus_patzcuarensis_Mexico_BOLDAAC4008
AGGCATGGTAGGAACTGGCTTAAGAATAATTATTCGAATAGAACTAGGACAAGCGGGCTNNNTAATTGGGGATGATCAAATTTATAATGTTGTAGTAACAGCCCACGCGTTTGTAATAATTTTTTTTATAGTTATGCCTATTTTAATTGGGGGTTTCGGAAATTGGTTAGTTCCATTAATATTGGGGGCAGCAGATATGGCTTTCCCGCGAATAAATAATATGAGATTTTGATTTTTGCTTCCTGCCTTGGTTATGCTCTTGTCGAGGTCGTTAGTGGAAAGAGGGGCAGGAACCGGATGAACCGTTTATCCTCCGCTGTCAAGAAACATCGCGCATGCTGGCAGATCTGTTGATTTTGCAATTTTTTCTTTACACTTGGCGGGGGTTAGGTCTATTTTAGGGGCAGTAAATTTTATTAGAACTTTGGGTAATTTACGGGCGTTTGGAATAATTTTAGATCGGATGCCTTTATTTGCTTGAGCTGTACTTATTACAGCTATTTTACTCCTACTGTCTTTGCCTGTCTTAGCCGGGGCTATTACAATGCTTCTAACTGACCGGAATTTAAAT
>BBCRU019_10_Skistodiaptomus_oregonensis_Canada_BOLDAAF4664
CGGGATAGTTGGCACTGGGTTGAGAATAATTATTCGAATGGAGCTAGGACAAGCCGGCTCTTTAATCGGCGACGACCAAATTTACAACGTAGTGGTTACTGCCCATGCGTTTATTATGATTTTCTTTATGGTAATGCCAATTTTGATTGGGGGATTCGGTAATTGGTTAGTGCCTTTAATGCTGGGGGCGAGGGATATGGCCTTCCCCCGGATAAATAATATAAGATTTTGATTTTTGATCCCCGCACTAGTGATATTACTTTCTAGTTCGCTTGTAGAGAGCGGCGCAGGAACCGGGTGGACGGTGTACCCCCCCCTTTCTAGGAATGTGGCGCACGCGGGCAGGTCTGTCGACTTTGCGATTTTTTCTCTGCATTTAGCTGGTGTAAGATCTATTTTAGGTGCTGTTAATTTTATTAGAACTCTAGGTAATTTGCGGGTTTTCGGGATAATTTTAGATCGGATGCCCCTGTTCGCGTGATCTGTTTTGATCACAGCAGTTCTTCTTTTGCTCTCCCTGCCTGTTCTCGCGGGGGCAATTACAATACTCTTGACTGACCGTAACTTAAAC
>BBCRU020_10_Skistodiaptomus_oregonensis_Canada_BOLDAAF4664
CGGGATAGTTGGCACTGGGTTGAGAATAATTATTCGAATGGAGCTAGGACAAGCCGGCTCTTTAATCGGCGACGACCAAATTTACAACGTAGTGGTTACTGCCCATGCGTTTATTATGATTTTCTTTATGGTAATGCCAATTTTGATTGGGGGATTCGGTAATTGGTTAGTGCCTTTAATGCTGGGGGCGAGGGATATGGCCTTCCCCCGGATAAATAATATAAGATTTTGATTTTTGATCCCCGCACTAGTGATATTACTTTCTAGTTCGCTTGTAGAGAGCGGCGCAGGAACCGGGTGGACGGTGTACCCCCCCCTTTCTAGGAATGTGGCGCACGCGGGCAGGTCTGTCGACTTTGCGATTTTTTCTCTGCATTTAGCTGGTGTAAGATCTATTTTAGGTGCTGTTAATTTTATTAGAACTCTAGGTAATTTGCGGGTTTTCGGGATAATTTTAGACCGGATGCCCCTGTTCGCGTGATCTGTTTTGATCACAGCAGTTCTTCTTTTGCTCTCCCTGCCTGTTCTCGCGGGGGCAATTACAATACTCTTGACTGACCGTAACTTAAAC
>BBCRU021_10_Diaptomus_Canada_BOLDAAG9532
TGGGATGGTGGGGACTGGGCTAAGAATAATCATTCGGATAGAGCTAGGCCAAGCCGGCTCGTTAATTGGGGACGACCAAATTTACAATGTAGTTGTCACAGCTCATGCCTTTATTATAATTTTTTTTATGGTTATGCCTATTTTGATTGGCGGGTTTGGCAATTGATTAGTGCCCTTAATACTAGGCGCAGCTGACATAGCTTTCCCCCGTATAAACAACATGAGATTTTGATTCTTAATCCCGGCGTTAGTCATACTACTCTCTAGATCTCTTGTAGAAAGAGGTGCCGGAACAGGGTGGACTGTGTACCCTCCCCTTTCTAGGAATATCGCACACGCAGGGAGATCTGTGGACTTCGCTATTTTTTCTTTACACTTGGCAGGGGTAAGCTCAATCTTAGGTGCAGTTAATTTTATTAGCACACTAGGGAACCTCCGGGCATTCGGAATAATTCTAGACCGAATGCCTCTTTTTGCTTGAGCCGTTCTTATTACAGCTATTCTACTCCTTTTGTCTCTGCCTGTTTTAGCTGGGGCTATCACTATGCTCCTTACAGACCGAAATCTGAAC
>BBCRU022_10_Skistodiaptomus_oregonensis_Canada_BOLDAAF4664
CGGGATAGTTGGCACTGGGTTGAGAATAATTATTCGAATGGAGCTAGGACAAGCCGGCTCTTTAATCGGCGACGACCAAATTTACAACGTAGTGGTTACTGCTCATGCGTTTATTATGATTTTCTTTATGGTAATGCCAATTTTGATTGGGGGATTCGGTAATTGGTTAGTGCCTTTAATGCTGGGGGCGAGGGATATGGCCTTCCCCCGGATAAATAATATAAGATTTTGATTTTTGATCCCCGCACTAGTGATATTACTTTCTAGTTCGCTTGTAGAGAGCGGCGCAGGAACCGGGTGGACGGTGTACCCCCCCCTTTCTAGGAATGTGGCGCACGCGGGCAGGTCTGTCGACTTTGCGATTTTTTCTCTGCATTTAGCTGGTGTAAGATCTATTTTAGGTGCTGTTAATTTTATTAGAACTCTAGGTAATTTGCGGGTTTTCGGAATAATTTTAGACCGGATGCCCCTGTTCGCGTGATCTGTTTTGATCACAGCAGTTCTTCTTTTGCTCTCCCTGCCTGTTCTCGCGGGGGCAATTACAATACTCTTGACTGACCGTAACTTAAAC
>BBCRU024_10_Skistodiaptomus_oregonensis_Canada_BOLDAAF4664
CGGGATAGTCGGCACTGGGTTGAGAATAATTATTCGAATGGAGCTAGGACAAGCCGGCTCTTTAATCGGCGACGACCAAATTTACAACGTAGTGGTTACTGCTCATGCGTTTATTATGATTTTCTTTATGGTAATGCCAATTTTGATTGGGGGATTCGGTAATTGGTTAGTGCCTTTAATGCTGGGGGCGAGGGATATGGCCTTCCCCCGGATAAATAATATAAGATTTTGATTTTTGATCCCCGCACTAGTGATATTACTTTCTAGTTCGCTTGTAGAGAGCGGCGCAGGAACCGGGTGGACGGTGTACCCCCCCCTTTCTAGGAATGTGGCGCACGCGGGCAGGTCTGTCGACTTTGCGATTTTTTCTCTGCATTTAGCTGGCGTAAGATCTATTTTAGGTGCTGTTAATTTTATTAGAACTCTAGGTAATTTGCGGGTTTTCGGGATAATTTTAGACCGGATGCCCCTGTTCGCGTGATCTGTTTTGATCACAGCAGTTCTTCTTTTGCTCTCCCTGCCTGTTCTCGCGGGGGCAATTACAATACTCTTGACTGACCGTAACTTAAAC
>BBCRU115_10_Diaptomus_Canada_BOLDAAG9532
TGGGATGGTGGGGACTGGGCTAAGGATAATCATTCGGATAGAGCTAGGCCAAGCTGGCTCGTTAATTGGGGACGACCAAATTTACAATGTAGTTGTCACAGCTCATGCCTTTATTATAATTTTTTTTATGGTTATGCCTATTTTGATTGGCGGGTTTGGCAATTGATTAGTGCCCTTAATACTAGGCGCAGCTGACATAGCTTTCCCCCGTATAAACAACATGAGATTTTGATTCTTAATCCCGGCGTTAGTCATACTACTCTCTAGATCTCTTGTAGAAAGAGGTGCCGGAACAGGGTGGACTGTGTACCCTCCCCTTTCTAGGAATATCGCACACGCAGGGAGATCTGTGGACTTCGCTATTTTTTCTTTACACTTGGCAGGGGTAAGCTCAATCTTAGGTGCAGTTAATTTTATTAGCACACTAGGGAACCTCCGGGCATTCGGAATAATTCTAGACCGAATGCCTCTTTTTGCTTGAGCCGTTCTTATTACAGCTATTCTACTCCTTTTGTCTCTGCCTGTTTTAGCTGGGGCTATCACTATGCTCCTTACAGACCGAAATCTGAAC
>BBCRU149_10_Leptodiaptomus_sicilis_Canada_BOLDAAG9524
TGGAATAGTGGGAACAGGGTTGAGGATAATTATTCGTATAGAATTAGGACAAGCTGGTTCACTTATTGGGGACGACCAAATTTATAATGTCGTTGTTACTGCCCATGCATTTATTATAATTTTTTTTATAGTTATACCTATTTTGATTGGAGGGTTTGGTAATTGGTTGGTTCCTCTTATGTTGGGGGCAAGAGATATAGCATTTCCCCGGATAAATAATATAAGCTTTTGATTTTTAGTTCCAGCTTTAGTATTATTATTATCAAGATCGCTAGTAGAAAGAGGGGCGGGAACAGGCTGGACAGTTTATCCTCCACTCTCTAGAAATATTGCTCATGCCGGCAGATCTGTAGATTTTGCTATTTTTTCTCTTCATTTAGCAGGGGTAAGATCTATTTTAGGAGCAGTAAATTTTATTAGTACTTTAGGAAACCTTCGAGCCTTTGGAATAATTTTAGACCGTATACCGTTGTTTGCCTGAGCTGTATTAATCACAGCTGTGCTATTATTACTCTCCTTACCGGTATTGGCTGGAGCAATTACTATGTTGTTAACTGACCGAAATCTTAAT
>MCM012_11_Mastigodiaptomus_ha_Mexico_
AGGTATAGTTGGAACGGGGCTTAGGATAATTATTCGAATAGAATTAGGTCAAGCAGGCTCCTTAATCGGGGATGACCAAATTTATAATGTAGTGGTTACAGCACATGCGTTTGTTATAATTTTTTTTATGGTTATACCAATTTTAATTGGGGGGTTTGGAAATTGATTAGTGCCTTTAATATTGGGGGCTGCGGATATGGCATTTCCTCGAATAAATAATATAAGATTTTGATTTTTATTGCCCGCACTAGTAATGCTTTTATCTAGATCTTTAGTAGAAAGGGGCGCTGGAACAGGATGAACAGTGTATCCTCCTCTCTCCAGAAATATTGCGCATGCGGGAAGGTCTGTAGATTTTGCCATTTTCTCACTTCATTTAGCAGGGGTGAGGTCAATTTTAGGTGCGGTAAATTTTATTAGAACTTTAGGCAATTTGCGAGCCTTTGGAATGATTTTAGATCGAATGCCTTTATTTGCTTGGNNNNNNNNNNNNNNNNNNNNNNNNNNNNNNNNNNNNNNNNNNNNNNNNNNNNNNNNNNNNNNNNNNNNNNNNNNNNNNNNNNNNNNNNNN
>MCM016_11_Mastigodiaptomus_ha_Mexico_
AGGTATAGTTGGAACGGGGCTTAGGATAATTATTCGAATAGAATTAGGTCAAGCAGGCTCCTTAATCGGGGATGACCAAATTTATAATGTAGTTTTTACAGCACATGCGTTTGTTATAATTTTTTTTATGGTTATACCAATTTTAATTGGGGGGTTTGGAAATTGATTAGTGCCTTTAATATTGGGGGCTGCGGATATGGCATTTCCTCGAATAAATAATATAAGATTTTGATTTTTATTGCCCGCACTAGTAATGCTTTTATCTAGATCTTTAGTAGAAAGGGGCGCTGGAACAGGATGAACAGTGTATCCTCCTCTCTCCAGAAATATTGCGCATGCGGGAAGGTCTGTAGATTTTGCCATTTTCTCACTTCATTTAGCAGGGGTGAGGTCAATTTTAGGTGCGGTAAATTTTATTAGAACTTTAGGCAATTTGCGAGCCTTTGGAATGATTTTAGATCGAATGCCTTTATTTNNNNNNNNNNNNNNNNNNNNNNNNNNNNNNNNNNNNNNNNNNNNNNNNNNNNNNNNNNNNNNNNNNNNNNNNNNNNNNNNNNNNNNNNNNNNNNNN
>MCM027_11_Arctodiaptomus_cf_dorsalis_Mexico_BOLDAEM6544
TGGTATGGTAGGCACTGGATTGAGAATGATTATTCGTATAGAGCTAGGTCAAGCAGGTTCTTTAATTGGGGACGACCAAATTTATAATGTAGTAGTAACAGCTCATGCTTTCATTATAATTTTTTTTATGGTAATNCCTATTTTAATTGGAGGGTTTGGAAATTGGTTGGTNCCTCTGATATTGGGGGCGGCAGATATAGCATTCCCCCGTATAAACAATATAAGATTTTGATTTTTACTGCCTGCTTTAGTAATATTATTATCGAGGTCATTAGTGGAAAGGGGGGCAGGCACAGGATGGACTGTTTATCCTCCTTTATCGAGGAATATTGCACATGCTGGAAGGTCTGTTGATTTTGCAATTTTTTCCTTACATTTAGCGGGAGTTAGGTCAATTTTGGGGGCCGTAAATTTTATTAGGACTTTGGGAAACTTGCGAGCCTTCGGAATAATTTTAGACCGAATGCCTCTTTTTGCTTGAGCAGTTTTAATTACTGCGATTNNNNNNNNNNNNNNNNNNNNNNNNNNNNNNNNNNNNNNNNNNNNNNNNNNNNNNNNNNNNNNNNNNNNN
>MCM029_11_Arctodiaptomus_cf_dorsalis_Mexico_BOLDAEM6544
TGGTATGGTAGGCACTGGATTGAGAATGATTATTCGTATAGAGNTAGGTCAAGCAGGTTCTTTAATTGGGGACGACCAAATTTATAATGTAGTAGTAACAGCTCATGCTTTCATTATAATTTTTTTTATGGTAATNCCTATTTTAATTGGAGGGTTTGGAAATTGGTTGGTTCCTCTGATATTGGGGGCGGCAGATATAGCATTCCCCCGTATAAACAATATAAGATTTTGATTTTTACTGCCTGCTTTAGTAATATTATTATCGAGGTCATTAGTGGAAAGGGGGGCAGGCACAGGATGGACTGTTTATCCTCCTTTATCGAGGAATATTGCACATGCTGGAAGGTCTGTTGATTTTGCAATTTTTTCCTTACATTTAGCGGGAGTTAGGTCAATTTTGGGGGCCGTAAATTTTATTAGGACTTTGGGAAACTTGCGAGCCTTCGGAATAATTTTAGACCGAATGCCTCTTTTTGCTTGAGCANTTTTAATTACTGCGATTTTATTATTATTGTCCCTGCCAGTTTTAGCGGGGNNNNNNNNNNNNNNNNNNNNNNNNNNNNNNNNNNNN
>MCM039_11_Mastigodiaptomus_nesus_Mexico_BOLDAAG9522
CGGCATGGTAGGGACGGGGTTGAGAATGATTATTCGAATAGAGTTGGGGCAGGCAGGCTCTTTGATCGGGGATGACCAGATTTATAATGTAGTAGTCACAGCTCATGCTTTTGTGATAATTTTTTTTATGGTGATGCCAATTCTTATTGGGGGGTTTGGGAATTGACTGGTGCCCTTAATATTAGGGGCGGCCGATATGGCCTTTCCGCGAATAAACAACATAAGATTTTGATTTTTACTGCCCGCGCTGGTTATGCTGCTGTCTAGTTCTTTGGTAGAAAGGGGGGCTGGTACAGGGTGAACAGTATATCCTCCGCTCTCGAGAAATATTGCGCATGCGGGGAGGTCCGTGGACTTCGCCATCTTTTCTTTACATTTGGCAGGGGTTAGGTCAATTTTAGGTGCAGTTAATTTTATTAGCACTTTAGGGAATCTGCGAGCCTTTGGAATAATTTTAGACCGGATGCCCCTCTTTGCTTGAGCAGTCCTTATTACAGCCATTCTTCTACTCTTGTCGCTTCCAGTGTTGGCTGGGGCCATTACTATATTANNNNNNNNNNNNNNNNNNNNN
>MCM041_11_Mastigodiaptomus_nesus_Mexico_BOLDAAG9522
CGGCATGGTAGGGACGGGGTTGAGAATGATTATTCGAATAGAGTTGGGGCAGGCAGGCTCTTTGATCGGGGATGACCAGATTTATAATGTAGTAGTCACAGCTCATGCTTTTGTGATAATTTTTTTTATGGTGATGCCAATTCTTCTTGGNGGGTTTGGGAATTGACTGGTGCCCTTAATATTAGGGGCGGCCGATATGGCCTTTCCGCGAATAAACAACATAAGATTTTGATTTTTACTGCCCGCGCTGGTTATGCTGCTGTCTAGTTCTTTGGTAGAAAGGGGGGCTGGTACAGGGTGAACAGTATATCCTCCGCTCTCGAGAAATATTGCGCATGCGGGGAGGTCCGTGGACTTCGCCATCTTTTCTTTACATTTGGCAGGGGTTAGGTCAATTTTAGGTGCAGTTAATTTTATTAGCACTTTAGGGAATCTGCGAGCCTTTGGAATAATTTTAGACCGGATGCCCCTCTTTGCTTGAGCAGTCCTTATTACAGCCATTCTTCTACTCTTGTCGCTTCCAGTGTTGGCTTGGGCCATTACTATATTACTTACAGATCGTAACNNNNNN
>MCM065_11_Mastigodiaptomus_ha_Mexico_BOLDAAU1038
AGGTATAGTTGGAACGGGGCTTAGGATAATTATTCGAATAGAGTTAGGTCAAGCAGGCTCCTTAATCGGGGATGACCAAATTTATAATGTAGTGGTTACAGCACATGCGTTTGTTATAATTTTTTTTATGGTTATACCAATTTTAATTGGGGGGTTTGGAAATTGATTAGTGCCTTTAATATTGGGGGCTGCGGATATGGCATTTCCTCGAATAAATAATATAAGATTTTGATTTTTACTGCCTGCGCTAGTAATGCTTTTATCTAGATCTTTAGTAGAAAGGGGNGCTGGAACAGGATGAACAGTGTATCCTCCTCTTTCTAGAAATATTGCGCATGCGGGGAGGTCTGTAGATTTTGCCATTTTCTCACTTCATTTAGCAGGGGTGAGGTCAATTTTAGGTGCGGTAAATTTTATTAGAACTTTAGGCAATTTGCGAGCCTTTGGAATGATTTTAGANCGAATGCCTTTATTTGCTTGGGNNGTATTAATCACTGCAATTCTTTTACTGCTATCTCTTCCTGTTCTGGCGGGGGCTATTACTATACTATTGACCGACNNNNNNNNNNNN
>MCM066_11_Mastigodiaptomus_ha_Mexico_BOLDAAU1038
AGGTATAGTTGGAACGGGGCTTAGGATAATTATTCGAATAGAGTTAGGTCAAGCAGGCTCCTTAATCGGGGATGACCAAATTTATAATGTAGTGGTTACAGCACATGCGTTTGTTATAATTTTTTTTATGGTTATACCAATTTTAATTGGGGGGTTTGGAAATTGATTAGTGCCTTTAATATTGGGGGCTGCGGATATGGCATTTCCTCGAATAAATAATATAAGATTTTGATTTTTACTGCCTGCGCTAGTAATGCTTTTATCTAGATCTTTAGTAGAAAGGGGTGCTGGAACAGGATGAACAGTGTATCCTCCTCTTTCTAGAAATATTGCGCATGCGGGGAGGTCTGTAGATTTTGCCATTTTCTCACTTCATCTAGCAGGGGTGAGGTCAATTTTAGGTGCGGTAAATTTTATTAGAACTTTAGGCAATTTGCGAGCCTTTGGAATGATTTTAGATCGAATGCCTTTATTTGCTTGGGCNGTATTAATCACTGCAATTCTTTTACTGCTATCTCTTCCTGTTCTGGCGGGGGCTATTACTATACTATTGACCGACNNNNNNNNNNNN
>MCM069_11_Mastigodiaptomus_ha_Mexico_BOLDAAU1038
AGGTATAGTTGGAACGGGGCTTAGGATAATTATTCGAATAGAGTTAGGTCAAGCAGGCTCCTTAATCGGGGATGACCAAATTTATAATGTAGTGGTTACAGCACATGCGTTTGTTATAATTTTTTTTATGGTTATACCAATTTTAATTGGGGGGTTTGGAAATTGATTAGTGCCTTTAATATTGGGGGCTGCGGATATGGCATTTCCTCGAATAAATAATATAAGATTTTGATTTTTACTGCCTGCGCTAGTAATGCTTTTATCTAGATCTTTAGTAGAAAGGGGCGCTGGAACAGGATGAACAGTGTATCCTCCTCTTTCTAGAAATATTGCGCATGCGGGGAGGTCTGTAGATTTTGCCATTTTCTCACTTCATNTAGCAGGGGTGAGGTCAATTTTAGGTGCGGTAAATTTTATTAGANCTTTAGGCAATTTGCGAGCCTTTGGAATGATTTTAGATCGAATGCCTTTATTTGCTTGGGCAGTATTAATCACTGCAATTCTTTTACTNCTATCTCTTCCTGTTCTGGCGGGGNNNNNNNNNNNNNNNNNNNNNNNNNNNNNNNNNNNN
>NJCGS1027_11_Leptodiaptomus_siciloides_Canada_BOLDADM0939
AGGTATAGTTGGGACTGGGTTGAGAATAATTATTCGAATAGAATTAGGGCAGGCTGGCTCATTAATTGGAGATGACCAGGTTTATAATGTAGTTGTAACGGCCCATGCTTTTATTATAATTTTTTTTATAGTTATACCTATTTTAATTGGGGGATTTGGAAATTGATTAGTACCATTAATATTAGGAGCAAGAGATATAGCTTTCCCTCGAATAAATAATATAAGATTTTGATTTTTAATTCCAGCTCTAGTTATATTATTATCTAGGTCTTTAGTAGAGAGTGGGGCAGGAACGGGGTGAACAGTTTATCCTCCGTTATCAAGAAATATCGCGCATGCAGGCAGATCGGTTGACTTTGCTATTTTTTCATTGCATTTGGCAGGAGTTAGGTCAATTTTAGGTGCAGTAAATTTTATTAGGACTTTGGGAAATTTGCGAGCTTTTGGAATAATTCTTGATCGAATACCATTATTTGCATGGGCTGTGCTTATTACTGCAGTCCTATTGTTACTTTCATTACCTGTTTTAGCAGGAGCGATCACAATACTACTTACAGATCGAAATTTAAAT
>OZFWZ182_11_Leptodiaptomus_tyrrelli_sp_3_CHU_Canada_BOLDAAA4353
TGGAATAGTTGGCACAGGGCTAAGAATAATTATTCGGATAGAATTGGGACAGGCTGGATCTTTAATCGGAGACGACCAAGTTTACAATGTTGTTGTGACCGCACACGCATTTATTATAATTTTTTTTATGGTGATGCCTATTTTGATTGGGGGATTTGGAAATTGATTAGTTCCTTTGATACTGGGCGCGAGAGATATGGCGTTCCCTCGAATAAATAATATAAGGTTTTGATTTTTAATTCCCGCACTAATTATGCTCTTATCTAGGTCATTAGTAGAAAGGGGCGCTGGAACAGGGTGGACGGTATACCCACCCCTATCTAGAAACATTGCGCACGCGGGAAGTTCTGTCGACTTTGCGATTTTTTCATTACACTTGGCGGGAGTAAGCTCTATTTTAGGGGCGGTGAATTTTATCAGAACACTAGGTAATTTACGAGCGTTTGGGATAATCTTAGACCGTATGCCCTTGTTCGCTTGGTCTGTTTTAATCACAGCAGTTTTATTGCTTCTATCTTTGCCCGTCTTAGCTGGGGCTATCACTATGCTTTTAACGGACCGAAACCTAAAC
>OZFWZ288_11_Leptodiaptomus_tyrrelli_sp_3_CHU_Canada_BOLDAAA4353
TGGAATAGTTGGCACAGGGCTAAGAATAATTATTCGGATAGAATTGGGACANGCNGGATCTTTAATCGGAGACGACCAAGTTTACAATGTTGTTGTGACCGCACACGCATTTATTATAATTTTTTTTATGGTGATGCCTATTTTGATTGGGGGATTTGGAAATTGATTAGTTCCTTTGATACTGGGCGCGAGAGATATGGCGTTCCCTCGAATAAATAATATAAGGTTTTGATTTTTAATTCCCGCACTAATTATGCTCTTATCTAGGTCATTAGTAGAAAGGGGCGCTGGAACAGGGTGGACGGTATACCCACCCCTATCTAGAAACATTGCGCACGCGGGAAGTTCTGTCGACTTTGCGATTTTTTCATTACACTTGGCGGGAGTAAGCTCTATTTTAGGGGCGGTGAATTTTATCAGAACACTAGGTAATTTACGAGCGTTTGGGATAATCTTAGACCGTATGCCCTTGTTCGCTTGGTCTGTTTTAATCACAGCAGTTTTATTGCTTCTATCTTTGCCCGTCTTAGCTGGGGCTATCACTATGCTTTTAACGGACCGAAACCTAAAC
>OZFWZ293_11_Hesperodiaptomus_arcticus_sp_2_CHU_Canada_BOLDAAA4428
AGGCATAGTGGGGACAGGGCTTAGTATGATTATCCGTATGGAATTAGGCCAAGCTGGGTCGCTCATTGGGGATGATCAAATTTACAACGTGGTAGTAACAGCCCACGCATTTATTATAATTTTTTTCATGGTAATGCCTATTCTGATTGGCGGGTTTGGAAATTGGCTTGTGCCCCTAATACTGGGGGCTAGCGACATGGCTTTCCCCCGCATAAACAATATGAGGTTTTGGTTTCTTATCCCCGCCCTAGTAATACTCTTGTCCAGATCTCTGGTAGAAAGGGGGGCCGGCACAGGGTGGACAGTCTACCCCCCTTTGTCCAGAAATATTGCCCACGCCGGCAGATCTGTCGACTTTGCTATTTTTTCTCTTCATTTAGCGGGGGTGAGATCTATTTTAGGGGCTGTAAATTTTATCAGCACTTTAGGGAATTTACGAGCTTTCGGCATAATTTTAGACCGTATGCCGCTTTTTGCTTGGGCTGTGCTAATCACAGCTATCTTGCTTCTCCTGTCCCTACCTGTGTTGGCTGGGGCGATTACCATGCTGTTGACAGACCGTAATCTGAAT
>OZFWZ320_11_Hesperodiaptomus_arcticus_sp_3_CHU_Canada_BOLDAAA4427
AGGTATAGTGGGGACAGGGCTTAGGATAATTATTCGTATGGAACTAGGGCAAGCTGGGTCGCTCATTGGGGACGATCAAATTTACAATGTGGTAGTAACAGCCCATGCATTTATCATAATTTTTTTTATGGTGATACCTATTCTAATCGGCGGGTTTGGAAATTGGCTTGTGCCCCTAATACTAGGGGCTAGAGACATGGCTTTCCCGCGCATAAATAATATAAGGTTTTGGTTTCTTATCCCCGCCTTAGTAATACTCTTATCCAGGTCTCTGGTAGAGAGGGGGGCCGGGACAGGGTGGACAGTATACCCCCCCCTATCTAGAAATATCGCCCACGCCGGCAGATCTGTCGACTTCGCTATTTTTTCTCTTCATTTAGCGGGGGTGAGATCTATTTTAGGGGCTGTAAATTTTATCAGGACTTTAGGGAATTTACGAGCCTTCGGTATAATTTTAGACCGTATACCACTTTTTGCTTGGGCTGTGTTAATCACAGCTATCTTACTTCTCTTGTCCCTACCTGTGTTAGCTGGTGCGATTACTATGTTGTTGACAGACCGTAACCTAAAT
>OZFWZ321_11_Hesperodiaptomus_arcticus_sp_2_CHU_Canada_BOLDAAA4428
AGGCATAGTGGGGACAGGGCTTAGTATGATTATCCGTATGGAATTAGGCCAAGCTGGGTCGCTCATTGGGGATGATCAAATTTACAACGTGGTAGTAACAGCCCACGCATTTATTATAATTTTTTTCATGGTAATGCCTATTCTGATTGGCGGGTTTGGAAATTGGCTTGTGCCCCTAATACTGGGGGCTAGCGACATGGCTTTCCCCCGCATAAACAATATGAGGTTTTGGTTTCTTATCCCCGCCCTAGTAATACTCTTGTCCAGATCTCTGGTAGAAAGGGGGGCCGGCACAGGGTGGACAGTCTACCCCCCTTTGTCCAGAAATATTGCCCACGCCGGCAGATCTGTCGACTTTGCTATTTTTTCTCTTCATTTAGCGGGGGTGAGATCTATTTTAGGGGCTGTAAATTTTATCAGCACTTTAGGGAATTTACGAGCTTTCGGCATAATTTTAGACCGTATGCCGCTTTTTGCTTGGGCTGTGTTAATCACAGCTATCTTGCTTCTCCTGTCCCTACCTGTGTTGGCTGGGGCGATTACCATGCTGTTGACAGACCGTAATCTGAAT
>OZFWZ323_11_Hesperodiaptomus_arcticus_sp_3_CHU_Canada_BOLDAAA4427
AGGTATAGTGGGGACAGGGCTTAGGATAATTATTCGTATGGAACTAGGGCAAGCTGGGTCGCTCATTGGGGACGATCAAATTTACAATGTGGTAGTAACAGCCCATGCATTTATCATAATTTTTTTTATGGTGATACCTATTCTAATCGGCGGGTTTGGAAATTGGCTTGTGCCCCTAATACTAGGGGCTAGAGACATGGCTTTCCCGCGCATAAATAATATAAGGTTTTGGTTTCTTATCCCCGCCTTAGTAATACTCTTATCCAGGTCTCTGGTAGAGAGGGGGGCCGGGACAGGGTGGACAGTATACCCCCCCCTATCTAGAAATATCGCCCACGCCGGCAGATCTGTCGACTTCGCTATTTTTTCTCTTCATTTAGCGGGGGTGAGATCTATTTTAGGGGCTGTAAATTTTATCAGGACTTTAGGGAATTTACGAGCCTTCGGTATAATTTTAGACCGTATACCACTTTTTGCTTGGGCTGTGTTAATCACAGCTATCTTACTTCTCTTGTCCCTACCTGTGTTAGCTGGTGCGATTACTATGTTGTTGACAGACCGTAACCTAAAT
>OZFWZ324_11_Hesperodiaptomus_arcticus_sp_3_CHU_Canada_BOLDAAA4427
AGGTATAGTGGGGACAGGGCTTAGGATAATTATTCGTATGGAACTAGGGCAAGCTGGGTCGCTCATTGGGGACGATCAAATTTACAATGTGGTAGTAACAGCCCATGCATTTATCATAATTTTTTTTATGGTGATACCTATTCTAATCGGCGGGTTTGGAAATTGGCTTGTGCCCCTAATACTAGGGGCTAGAGACATGGCTTTCCCGCGCATAAATAATATAAGGTTTTGGTTTCTTATCCCCGCCTTAGTAATACTCTTATCCAGGTCTCTGGTAGAGAGGGGGGCCGGGACAGGGTGGACAGTATACCCCCCCCTATCTAGAAATATCGCCCACGCCGGCAGATCTGTCGACTTCGCTATTTTTTCTCTTCATTTAGCGGGGGTGAGATCTATTTTAGGGGCTGTAAATTTTATCAGGACTTTAGGGAATTTACGAGCCTTCGGTATAATTTTAGACCGTATACCACTTTTTGCTTGGGCTGTGTTAATCACAGCTATCTTACTTCTCTTGTCCCTACCTGTGTTAGCTGGTGCGATTACTATGTTGTTGACAGACCGTAACCTAAAT
>OZFWZ327_11_Hesperodiaptomus_arcticus_sp_4_CHU_Canada_BOLDAAY8705
NNNNNNNNNNNNNNNNNNNNNNNNNATAATTATTCGGATAGAACTTGGACAAGCTGGGTCTCTAATTGGAGATGACCAAATTTACAATGTTGTAGTAACCGCACATGCTTTTATTATGATTTTTTTTATGGTGATGCCAATTTTAATTGGNGGATTTGGCAATTGGCTTGTCCCCCTTATGCTAGGGGCAAGCGACATAGCTTTCCCGCGTATAAATAACATAAGATTTTGATTTCTGATCCCGGCTTTAGTGATACTTTTATCCAGCTCCTTAGTGNAAAGGGGCGCCGGCACAGGGTGGACCGTTTATCCCCCCTTGTCGAGAAATATCGCGCATGCTGGAAGATCCGTGGATTTTGCTATTTTCTCACTACACTTGGCGGGGGTGAGGTCTATTCTGGGGGCGGNAAACTTTATTAGAACTCTAGGAAACCTCCGAGCTTTTGGAATAATCCTCGACCGTATACCTCTTTTTGCGTGGGCTGTTTTAATTACTGCAATTCTCTTGCTGCTGTCTTTACCTGTTTTGGCGGGGGCTATCACAATGCTACTCACTNNNNNNNNNNNNNNN
>OZFWZ329_11_Leptodiaptomus_tyrrelli_sp_3_CHU_Canada_BOLDAAA4353
TGGAATAGTTGGCACAGGGCTAAGAATAATTATTCGGATAGAATTGGGACAGGCTGGATCTTTAATCGGAGACGACCAAGTTTACAATGTTGTTGTGACCGCACACGCATTTATTATAATTTTTTTTATGGTGATGCCTATTTTGATTGGGGGATTTGGAAATTGATTAGTTCCTTTGATACTGGGCGCGAGAGATATGGCGTTCCCTCGAATAAATAATATAAGGTTTTGATTTTTAATTCCCGCACTAATTATGCTCTTATCTAGGTCATTAGTAGAAAGGGGCGCTGGAACAGGGTGGACGGTATACCCGCCCCTATCTAGAAACATTGCGCACGCGGGAAGTTCTGTCGACTTTGCGATTTTTTCATTACACTTGGCGGGAGTAAGCTCTATTTTAGGGGCGGTGAATTTTATCAGAACACTAGGTAATTTACGAGCGTTTGGGATAATCTTAGACCGTATGCCCTTGTTCGCTTGGTCTGTTTTAATCACAGCAGTTTTATTGCTTCTATCTTTGCCCGTCTTAGCTGGGGCTATCACTATGCTTTTAACGGACCGAAACCTAAAC
>OZFWZ330_11_Leptodiaptomus_tyrrelli_sp_3_CHU_Canada_BOLDAAA4353
TGGAATAGTTGGCACAGGGTTAAGAATAATTATTCGGATAGAATTGGGACAGGCTGGATCTTTAATCGGAGACGACCAAGTTTACAATGTTGTTGTGACCGCACACGCATTTATTATAATTTTTTTTATGGTGATGCCTATTTTGATTGGGGGATTTGGAAATTGATTAGTTCCTTTGATACTGGGCGCGAGAGATATGGCGTTCCCTCGAATAAATAATATAAGGTTTTGATTTTTAATTCCCGCACTAATTATGCTCTTATCTAGGTCATTAGTAGAAAGGGGCGCTGGAACAGGGTGGACGGTATACCCACCCCTATCTAGAAACATTGCGCACGCGGGAAGTTCTGTCGACTTTGCGATTTTTTCATTACACTTGGCGGGAGTAAGCTCTATTTTAGGGGCGGTGAATTTTATCAGAACACTAGGTAATTTACGAGCGTTTGGGATAATCTTAGACCGTATGCCCTTGTTCGCTTGGTCTGTTTTAATCACAGCAGTTTTATTGCTTCTATCTTTGCCCGTCTTAGCTGGGGCTATCACTATGCTTTTAACGGACCGAAACCTAAAC
>OZFWZ331_11_Hesperodiaptomus_arcticus_sp_4_CHU_Canada_BOLDAAY8705
CGGCATAGTCGGCACGGGACTTAGTATAATTATTCGGATAGAACTTGGACAAGCTGGGTCTCTAATTGGAGATGACCAAATTTACAATGTTGTAGTAACCGCACATGCTTTTATTATGATTTTTTTTATGGTGATGCCAATTTTAATTGGTGGATTTGGCAATTGGCTTGTCCCCCTTATGCTAGGGGCAAGCGACATAGCTTTCCCGCGTATAAATAACATAAGATTTTGATTTCTAATCCCGGCTTTAGTGATACTTTTATCCAGCTCCTTAGTGGAAAGGGGCGCCGGCACAGGGTGGACCGTTTATCCCCCCTTGTCGAGAAATATCGCGCATGCTGGAAGATCCGTGGATTTTGCTATTTTCTCACTACACTTGGCGGGGGTGAGGTCTATTCTGGGGGCGGTAAACTTTATTAGAACTCTAGGAAACCTCCGAGCTTTTGGAATAATCCTCGACCGTATACCTCTTTTTGCGTGGGCTGTTTTAATTACTGCAATTCTCTTGCTGTTGTCTTTACCTGTTTTGGCGGGGGCTATCACAATGCTACTCACTGACCGGNNNNNNNNN
>OZFWZ332_11_Hesperodiaptomus_arcticus_sp_1_CHU_Canada_BOLDAAG9520
CGGCATAGTCGGGACCGGGTTAAGAATAATTATCCGTATAGAACTAGGTCAGGCCGGAAGACTTATCGGGGATGATCAAATTTATAACGTAGTTGTAACGGCTCATGCCTTTATCATAATTTTCTTTATAGTAATACCTATCTTGATCGGAGGATTTGGTAATTGGTTAGTCCCTTTAATACTTGGGGCAGCTGACATAGCCTTCCCTCGAATGAATAACATAAGATTCTGGTTCCTACTACCTGCATTAGTAATACTTTTATCTAGTTCGTTAGTGGAAAGGGGAGCAGGGACAGGTTGAACGGTTTACCCGCCCTTATCAAGTAATATCGCGCACGCAGGCAGGTCTGTGGACTTCGCGATTTTCTCATTACATTTGGCGGGGGTTAGTTCTATTTTAGGGGCGGTAAATTTTATTAGGACCTTAGGAAACCTTCGAGCCTTTGGAATGATCCTCGATCGGATGCCTCTTTTTGCTTGATCTGTTCTAATTACTGCAGTACTATTACTTTTATCCCTGCCCGTTTTAGCTGGTGCAATTACCATATTATTAACCGACCGTAATCTTAAC
>OZFWZ335_11_Leptodiaptomus_tyrrelli_sp_3_CHU_Canada_BOLDAAA4353
TGGAATAGTTGGCACAGGGCTAAGAATAATTATTCGGATAGAATTGGGACAGGCTGGATCTTTAATCGGAGACGACCAAGTTTACAATGTTGTTGTGACCGCACACGCATTTATTATAATTTTTTTTATGGTGATGCCTATTTTGATTGGGGGATTTGGAAATTGATTAGTTCCTTTGATACTGGGCGCGAGAGATATGGCGTTCCCTCGAATAAATAATATAAGGTTTTGATTTTTAATTCCCGCACTAATTATGCTCTTATCTAGGTCATTAGTAGAAAGGGGCGCTGGAACAGGGTGGACGGTATACCCGCCCCTATCTAGAAACATTGCGCACGCGGGAAGTTCTGTCGACTTTGCGATTTTTTCATTACACTTGGCGGGAGTAAGCTCTATTTTAGGGGCGGTGAATTTTATCAGAACACTAGGTAATTTACGAGCGTTTGGGATAATCTTAGACCGTATGCCCTTGTTCGCTTGGTCTGTTTTAATCACAGCAGTTTTATTGCTTCTATCTTTGCCCGTCTTAGCTGGGGCTATCACTATGCTTTTAACGGACCGAAACCTAAAC
>OZFWZ336_11_Leptodiaptomus_tyrrelli_sp_3_CHU_Canada_BOLDAAA4353
TGGAATAGTTGGCACAGGGCTAAGAATAATTATTCGGATAGAATTGGGACAGGCTGGATCTTTAATCGGAGACGACCAAGTTTACAATGTTGTTGTGACCGCACACGCATTTATTATAATTTTTTTTATGGTGATGCCTATTTTGATTGGGGGATTTGGAAATTGATTAGTTCCTTTGATACTGGGCGCGAGAGATATGGCGTTCCCTCGAATAAATAATATAAGGTTTTGATTTTTAATTCCCGCACTAATTATGCTCTTATCTAGGTCATTAGTAGAAAGGGGCGCTGGAACAGGGTGGACGGTATACCCACCCCTATCTAGAAACATTGCGCACGCGGGAAGTTCTGTCGACTTTGCGATTTTTTCATTACACTTGGCGGGAGTAAGCTCTATTTTAGGGGCGGTGAATTTTATCAGAACACTAGGTAATTTACGAGCGTTTGGGATAATCTTAGACCGTATGCCCTTGTTCGCTTGGTCTGTTTTAATCACAGCAGTTTTATTGCTTCTATCTTTGCCCGTCTTAGCTGGGGCTATCACTATGCTTTTAACGGACCGAAACCTAAAC
>OZFWZ337_11_Leptodiaptomus_tyrrelli_sp_3_CHU_Canada_BOLDAAA4353
TGGAATAGTTGGCACAGGGCTAAGAATAATTATTCGGATAGAATTGGGACAGGCTGGATCTTTAATCGGAGACGACCAAGTTTACAATGTTGTTGTGACCGCACACGCATTTATTATAATTTTTTTTATGGTGATGCCTATTTTGATTGGGGGATTTGGAAATTGATTAGTTCCTTTGATACTGGGCGCGAGAGATATGGCGTTCCCTCGAATAAATAATATAAGGTTTTGATTTTTAATTCCCGCACTAATTATGCTCTTATCTAGGTCATTAGTAGAAAGGGGCGCTGGAACAGGGTGGACGGTATACCCACCCCTATCTAGAAACATTGCGCACGCGGGAAGTTCTGTCGACTTTGCGATTTTTTCATTACACTTGGCGGGAGTAAGCTCTATTTTAGGGGCGGTGAATTTTATCAGAACACTAGGTAATTTACGAGCGTTTGGGATAATCTTAGACCGTATGCCCTTGTTCGCTTGGTCTGTTTTAATCACAGCAGTTTTATTGCTTCTATCTTTGCCCGTCTTAGCTGGGGCTATCACTATGCTTTTAACGGACCGAAACCTAAAC
>OZFWZ338_11_Leptodiaptomus_tyrrelli_sp_3_CHU_Canada_BOLDAAA4353
TGGAATAGTTGGCACAGGGCTAAGAATAATTATTCGGATAGAATTGGGACAGGCTGGATCTTTAATCGGAGACGACCAAGTTTACAATGTTGTTGTGACCGCACACGCATTTATTATAATTTTTTTTATGGTGATGCCTATTTTGATTGGGGGATTTGGAAATTGATTAGTTCCTTTGATACTGGGCGCGAGAGATATGGCGTTCCCTCGAATAAATAATATAAGGTTTTGATTTTTAATTCCCGCACTAATTATGCTCTTATCTAGGTCATTAGTAGAAAGGGGCGCTGGAACAGGGTGGACGGTATACCCACCCCTATCTAGAAACATTGCGCACGCGGGAAGTTCTGTCGACTTTGCGATTTTTTCATTACACTTGGCGGGAGTAAGCTCTATTTTAGGGGCGGTGAATTTTATCAGAACACTAGGTAATTTACGAGCGTTTGGGATAATCTTAGACCGTATGCCCTTGTTCGCTTGGTCTGTTTTAATCACAGCAGTTTTATTGCTTCTATCTTTGCCCGTCTTAGCTGGGGCTATCACTATGCTTTTAACGGACCGAAACCTAAAC
>OZFWZ339_11_Leptodiaptomus_tyrrelli_sp_3_CHU_Canada_BOLDAAA4353
NNNNNNNGTTGGCACAGGGCTAAGAATAATTATTCGGATAGAATTGGGACAGGCTGGATCTTTAATCGGAGACGACCAAGTTTACAATGTTGTTGTGACCGCACACGCATTTATTATAATTTTTTTTATGGTGATGCCTATTTTGATTGGGGGATTTGGAAATTGATTAGTTCCTTTGATACTGGGCGCGAGAGATATGGCGTTCCCTCGAATAAATAATATAAGGTTTTGATTTTTAATTCCCGCACTAATTATGCTCTTATCTAGGTCATTAGTAGAAAGGGGCGCTGGAACAGGGTGGACGGTATACCCACCCCTATCTAGAAACATTGCGCACGCGGGAAGTTCTGTCGACTTTGCGATTTTTTCATTACACTTGGCGGGAGTAAGCTCTATTTTAGGGGCGGTGAATTTTATCAGAACACTAGGTAATTTACGAGCGTTTGGGATAATCTTAGACCGTATGCCCTTGTTCGCTTGGTCTGTTTTAATCACAGCAGTTTTATTGCTTCTATCTTTGCCCGTCTTAGCTGGGGCTATCACTATGCTTTTAACGGACCGAAACCTAAAC
>OZFWZ340_11_Leptodiaptomus_tyrrelli_sp_3_CHU_Canada_BOLDAAA4353
TGGAATAGTTGGCACAGGGCTAAGAATAATTATTCGGATAGAATTGGGACAGGCTGGATCTTTAATCGGAGACGACCAAGTTTACAATGTTGTTGTGACCGCACACGCATTTATTATAATTTTTTTTATGGTGATGCCTATTTTGATTGGGGGATTTGGAAATTGATTAGTTCCTTTGATACTGGGCGCGAGAGATATGGCGTTCCCTCGAATAAATAATATAAGGTTTTGATTTTTAATTCCCGCACTAATTATGCTCTTATCTAGGTCATTAGTAGAAAGGGGCGCTGGAACAGGGTGGACGGTATACCCACCCCTATCTAGAAACATTGCGCACGCGGGAAGTTCTGTCGACTTTGCGATTTTTTCATTACACTTGGCGGGAGTAAGCTCTATTTTAGGGGCGGTGAATTTTATCAGAACACTAGGTAATTTACGAGCGTTTGGGATAATCTTAGACCATATGCCCTTGTTCGCTTGGTCTGTTTTAATCACAGCAGTTTTATTGCTTCTATCTTTGCCCGTCTTAGCTGGGGCTATCACTATGCTTTTAACGGACCGAAACCTAAAC
>OZFWZ341_11_Leptodiaptomus_tyrrelli_sp_3_CHU_Canada_BOLDAAA4353
TGGAATAGTTGGCACAGGGCTAAGAATAATTATTCGGATAGAATTGGGACAGGCTGGATCTTTAATCGGAGACGACCAAGTTTACAATGTTGTTGTGACCGCACACGCATTTATTATAATTTTTTTTATGGTGATGCCTATTTTGATTGGGGGATTTGGAAATTGANTAGTTCCTTTGATACTGGGCGCGAGAGATATGGCGTTCCCTCGAATAAATAATATAAGGTTTTGATTTTTAATTCCCGCACTAATTATGCTCTTATCTAGGTCATTAGTAGAAAGGGGCGCTGGAACAGGGTGGACGGTATACCCACCCCTATCTAGAAACATTGCGCACGCGGGAAGTTCTGTCGACTTTGCGATTTTTTCATTACACTTGGCGGGAGTAAGCTCTATTTTAGGGGCGGTGAATTTTATCAGAACACTAGGTAATTTACGAGCGTTTGGGATAATCTTAGACCGTATGCCCTTGTTCGCTTGGTCTGTTTTAATCACAGCAGTTTTATTGCTTCTATCTTTGCCCGTCTTAGCTGGGGCTATCACTATGCTTTTAACGGACCGAAACCTAAAC
>OZFWZ342_11_Leptodiaptomus_tyrrelli_sp_3_CHU_Canada_BOLDAAA4353
TGGAATAGTTGGCACAGGGCTAAGAATAATTATTCGGATAGAATTGGGACAGGCTGGATCTTTAATCGGAGACGACCAAGTTTACAATGTTGTTGTGACCGCACACGCATTTATTATAATTTTTTTTATGGTGATGCCTATTTTGATTGGGGGATTTGGAAATTGATTAGTTCCTTTGATACTGGGCGCGAGAGATATGGCGTTCCCTCGAATAAATAATATAAGGTTTTGATTTTTAATTCCCGCACTAATTATGCTCTTATCTAGGTCATTAGTAGAAAGGGGCGCTGGAACAGGGTGGACGGTATACCCGCCCCTATCTAGAAACATTGCGCACGCGGGAAGTTCTGTCGACTTTGCGATTTTTTCATTACACTTGGCGGGAGTAAGCTCTATTTTAGGGGCGGTGAATTTTATCAGAACACTAGGTAATTTACGAGCGTTTGGGATAATCTTAGACCGTATGCCCTTGTTCGCTTGGTCTGTTTTAATCACAGCAGTTTTATTGCTTCTATCTTTGCCCGTCTTAGCTGGGGCTATCACTATGCTTTTAACGGACCGAAACCTAAAC
>OZFWZ343_11_Leptodiaptomus_tyrrelli_sp_3_CHU_Canada_BOLDAAA4353
TGGAATAGTTGGCACAGGGCTAAGAATAATTATTCGGATAGAATTGGGACAGGCTGGATCTTTAATCGGAGACGACCAAGTTTACAATGTTGTTGTGACCGCACACGCATTTATTATAATTTTTTTTATGGTGATGCCTATTTTGATTGGGGGATTTGGAAATTGATTAGTTCCTTTGATACTGGGCGCGAGAGATATGGCGTTCCCTCGAATAAATAATATAAGGTTTTGATTTTTAATTCCCGCACTAATTATGCTCTTATCTAGGTCATTAGTAGAAAGGGGCGCTGGAACAGGGTGGACGGTATACCCGCCCCTATCTAGAAACATTGCGCACGCGGGAAGTTCTGTCGACTTTGCGATTTTTTCATTACACTTGGCGGGAGTAAGCTCTATTTTAGGGGCGGTGAATTTTATCAGAACACTAGGTAATTTACGAGCGTTTGGGATAATCTTAGACCGTATGCCCTTGTTCGCTTGGTCTGTTTTAATCACAGCAGTTTTATTGCTTCTATCTTTGCCCGTCTTAGCTGGGGCTATCACTATGCTTTTAACGGACCGAAACCTAAAC
>OZFWZ344_11_Leptodiaptomus_tyrrelli_sp_3_CHU_Canada_BOLDAAA4353
TGGAATAGTTGGCACAGGGCTAAGAATAATTATTCGGATAGAATTGGGACAGGCTGGATCTTTAATCGGAGACGACCAAGTTTACAATGTTGTTGTGACCGCACACGCATTTATTATAATTTTTTTTATGGTGATGCCTATTTTGATTGGGGGATTTGGAAATTGATTAGTTCCTTTGATACTGGGCGCGAGAGATATGGCGTTCCCTCGAATAAATAATATAAGGTTTTGATTTTTAATTCCCGCACTAATTATGCTCTTATCTAGGTCATTAGTAGAAAGGGGCGCTGGAACAGGGTGGACGGTATACCCGCCCCTATCTAGAAACATTGCGCACGCGGGAAGTTCTGTCGACTTTGCGATTTTTTCATTACACTTGGCGGGAGTAAGCTCTATTTTAGGGGCGGTGAATTTTATCAGAACACTAGGTAATTTACGAGCGTTTGGGATAATCTTAGACCGTATGCCCTTGTTCGCTTGGTCTGTTTTAATCACAGCAGTTTTATTGCTTCTATCTTTGCCCGTCTTAGCTGGGGCTATCACTATGCTTTTAACGGACCGAAACCTAAAC
>OZFWZ345_11_Leptodiaptomus_tyrrelli_sp_3_CHU_Canada_BOLDAAA4353
TGGAATAGTTGGCACAGGGCTAAGAATAATTATTCGGATAGAATTGGGACAGGCTGGATCTTTAATCGGAGACGACCAAGTTTACAATGTTGTTGTGACCGCACACGCATTTATTATAATTTTTTTTATGGTGATGCCTATTTTGATTGGGGGATTTGGAAATTGATTAGTTCCTTTGATACTGGGCGCGAGAGATATGGCGTTCCCTCGAATAAATAATATAAGGTTTTGATTTTTAATTCCCGCACTAATTATGCTCTTATCTAGGTCATTAGTAGAAAGGGGCGCTGGAACAGGGTGGACGGTATACCCACCCCTATCTAGAAACATTGCGCACGCGGGAAGTTCTGTCGACTTTGCGATTTTTTCATTACACTTGGCGGGAGTAAGCTCTATTTTAGGGGCGGTGAATTTTATCAGAACACTAGGTAATTTACGAGCGTTTGGGATAATCTTAGACCGTATGCCCTTGTTCGCTTGGTCTGTTTTAATCACAGCAGTTTTATTGCTTCTATCTTTGCCCGTCTTAGCTGGGGCTATCACTATGCTTTTAACGGACCGAAACCTAAAC
>OZFWZ346_11_Leptodiaptomus_tyrrelli_sp_3_CHU_Canada_BOLDAAA4353
TGGAATAGTTGGCACAGGGCTAAGAATAATTATTCGGATAGAATTGGGACAGGCTGGATCTTTAATCGGAGACGACCAAGTTTACAATGTTGTTGTGACCGCACACGCATTTATTATAATTTTTTTTATGGTGATGCCTATTTTGATTGGGGGATTTGGAAATTGATTAGTTCCTTTGATACTGGGCGCGAGAGATATGGCGTTCCCTCGAATAAATAATATAAGGTTTTGATTTTTAATTCCCGCACTAATTATGCTCTTATCTAGGTCATTAGTAGAAAGGGGCGCTGGAACAGGGTGGACGGTATACCCACCCCTATCTAGAAACATTGCGCACGCGGGAAGTTCTGTCGACTTTGCGATTTTTTCATTACACTTGGCGGGAGTAAGCTCTATTTTAGGGGCGGTGAATTTTATCAGAACACTAGGTAATTTACGAGCGTTTGGGATAATCTTAGACCGTATGCCCTTGTTCGCTTGGTCTGTTTTAATCACAGCAGTTTTATTGCTTCTATCTTTGCCCGTCTTAGCTGGGGCTATCACTATGCTTTTAACGGACCGAAACCTAAAC
>OZFWZ348_11_Leptodiaptomus_tyrrelli_sp_3_CHU_Canada_BOLDAAA4353
TGGAATAGTTGGCACAGGGCTAAGAATAATTATTCGGATAGAATTGGGACAGGCTGGATCTTTAATCGGAGACGACCAAGTTTACAATGTTGTTGTGACCGCACACGCATTTATTATAATTTTTTTTATGGTGATGCCTATTTTGATTGGGGGATTTGGAAATTGATTAGTTCCTTTGATACTGGGCGCGAGAGATATGGCGTTCCCTCGAATAAATAATATAAGGTTTTGATTTTTAATTCCCGCACTAATTATGCTCTTATCTAGGTCATTAGTAGAAAGGGGCGCTGGAACAGGGTGGACGGTATACCCGCCCCTATCTAGAAACATTGCGCACGCGGGAAGTTCTGTCGACTTTGCGATTTTTTCATTACACTTGGCGGGAGTAAGCTCTATTTTAGGGGCGGTGAATTTTATCAGAACACTAGGTAATTTACGAGCGTTTGGGATAATCTTAGACCGTATGCCCTTGTTCGCTTGGTCTGTTTTAATCACAGCAGTTTTATTGCTTCTATCTTTGCCCGTCTTAGCTGGGGCTATCACTATGCTTTTAACGGACCGAAACCTAAAC
>OZFWZ349_11_Leptodiaptomus_tyrrelli_sp_3_CHU_Canada_BOLDAAA4353
TGGAATAGTTGGCACAGGGCTAAGAATAATTATTCGGATAGAATTGGGACAGGCTGGATCTTTAATCGGAGACGACCAAGTTTACAATGTTGTTGTGACCGCACACGCATTTATTATAATTTTTTTTATGGTGATGCCTATTTTGATTGGGGGATTTGGAAATTGATTAGTTCCTTTGATACTGGGCGCGAGAGATATGGCGTTCCCTCGAATAAATAATATAAGGTTTTGATTTTTAATTCCCGCACTAATTATGCTCTTATCTAGGTCATTAGTAGAAAGGGGCGCTGGAACAGGGTGGACGGTATACCCACCCCTATCTAGAAACATTGCGCACGCGGGAAGTTCTGTCGACTTTGCGATTTTTTCATTACACTTGGCGGGAGTAAGCTCTATTTTAGGGGCGGTGAATTTTATCAGAACACTAGGTAATTTACGAGCGTTTGGGATAATCTTAGACCGTATGCCCTTGTTCGCTTGGTCTGTTTTAATCACAGCAGTTTTATTGCTTCTATCTTTGCCCGTCTTAGCTGGGGCTATCACTATGCTTTTAACGGACCGAAACCTAAAC
>OZFWZ352_11_Leptodiaptomus_minutus_Canada_BOLDAAA2785
TGGGATAGTGGGTACAGGTTTAAGTATAATTATTCGTATAGAGCTGGGGCAGGCGGGGTCTTTGATCGGGGATGACCAGATTTACAACGTAGTGGTTACCGCCCACGCCTTTATTATGATTTTTTTTATGGTTATACCTATTTTAATCGGCGGTTTTGGAAACTGGCTGGTGCCTTTGATATTAGGCGCAAGGGACATGGCCTTTCCCCGAATAAATAATATAAGGTTTTGGTTTCTAGTTCCTGCCTTAGTATTACTATTATCCAGTTCTTTAGTAGAGAGGGGAGCAGGGACGGGTTGAACTGTATACCCCCCGCTTTCAAGAAATATCGCGCACGCCGGGAGGTCGGTTGACTTTGCTATTTTCTCTCTCCATCTGGCGGGGGTGAGGTCAATTCTTGGGGCGGTAAATTTTATCAGGACGCTGGGTAATTTACGGGCTTTCGGAATAATTTTAGACCGTATGCCCTTATTTGCCTGGGCAGTGTTAATCACGGCTGTGTTGTTATTGTTATCATTACCTGTTTTAGCCGGAGCAATTACGATGCTTCTTACGGATCGAAATCTAAAC
>OZFWZ353_11_Leptodiaptomus_tyrrelli_sp_3_CHU_Canada_BOLDAAA4353
TGGAATAGTTGGCACAGGGCTAAGAATAATTATTCGGATAGAATTGGGACAGGCTGGATCTTTAATCGGAGACGACCAAGTTTACAATGTTGTTGTGACCGCACACGCATTTATTATAATTTTTTTTATGGTGATGCCTATTTTGATTGGGGGATTTGGAAATTGATTAGTTCCTTTGATACTGGGCGCGAGAGATATGGCGTTCCCTCGAATAAATAATATAAGGTTTTGATTTTTAATTCCCGCACTAATTATGCTCTTATCTAGGTCATTAGTAGAAAGGGGCGCTGGAACAGGGTGGACGGTATACCCACCCCTATCTAGAAACATTGCGCACGCGGGAAGTTCTGTCGACTTTGCGATTTTTTCATTACACTTGGCGGGAGTAAGCTCTATTTTAGGGGCGGTGAATTTTATCAGAACACTAGGTAATTTACGAGCGTTTGGGATAATCTTAGACCGTATGCCCTTGTTCGCTTGGTCTGTTTTAATCACAGCAGTTTTATTGCTTCTATCTTTGCCCGTCTTAGCTGGGGCTATCACTATGCTTTTAACGGACCGAAACCTAAAC
>OZFWZ354_11_Leptodiaptomus_tyrrelli_sp_3_CHU_Canada_BOLDAAA4353
TGGAATAGTTGGCACAGGGCTAAGAATAATTATTCGGATAGAATTGGGACAGGCTGGATCTTTAATCGGAGACGACCAAGTTTACAATGTTGTTGTGACCGCACACGCATTTATTATAATTTTTTTTATGGTGATGCCTATTTTGATTGGGGGATTTGGAAATTGATTAGTTCCTTTGATACTGGGCGCGAGAGATATGGCGTTCCCTCGAATAAATAATATAAGGTTTTGATTTTTAATTCCCGCACTAATTATGCTCTTATCTAGGTCATTAGTAGAAAGGGGCGCTGGAACAGGGTGGACGGTATACCCACCCCTATCTAGAAACATTGCGCACGCGGGAAGTTCTGTCGACTTTGCGATTTTTTCATTACACTTGGCGGGAGTAAGCTCTATTTTAGGGGCGGTGAATTTTATCAGAACACTAGGTAATTTACGAGCGTTTGGGATAATCTTAGACCGTATGCCCTTGTTTGCTTGGTCTGTTTTAATCACAGCAGTTTTATTGCTTCTATCTTTGCCCGTCTTAGCTGGGGCTATCACTATGCTTTTAACGGACCGAAACCTAAAC
>OZFWZ355_11_Leptodiaptomus_tyrrelli_sp_3_CHU_Canada_BOLDAAA4353
TGGAATAGTTGGCACAGGGCTAAGAATAATTATTCGGATAGAATTGGGACAGGCTGGATCTTTAATCGGAGACGACCAAGTTTACAATGTTGTTGTGACCGCACACGCATTTATTATAATTTTTTTTATGGTGATGCCTATTTTGATTGGGGGATTTGGAAATTGATTAGTTCCTTTGATACTGGGCGCGAGAGATATGGCGTTCCCTCGAATAAATAATATAAGGTTTTGATTTTTAATTCCCGCACTAATTATGCTCTTATCTAGGTCATTAGTAGAAAGGGGCGCTGGAACAGGGTGGACGGTATACCCACCCCTATCTAGAAACATTGCGCACGCGGGAAGTTCTGTCGACTTTGCGATTTTTTCATTACACTTGGCGGGAGTAAGCTCTATTTTAGGGGCGGTGAATTTTATCAGAACACTAGGTAATTTACGAGCGTTTGGGATAATCTTAGACCGTATGCCCTTGTTCGCTTGGTCTGTTTTAATCACAGCAGTTTTATTGCTTCTATCTTTGCCCGTCTTAGCTGGGGCTATCACTATGCTTTTAACGGACCGAAACCTAAAC
>OZFWZ356_11_Leptodiaptomus_tyrrelli_sp_3_CHU_Canada_BOLDAAA4353
TGGAATAGTTGGCACAGGGCTAAGAATAATTATTCGGATAGAATTGGGACAGGCTGGATCTTTAATCGGAGACGACCAAGTTTACAATGTTGTTGTGACCGCACACGCATTTATTATAATTTTTTTTATGGTGATGCCTATTTTGATTGGGGGATTTGGAAATTGATTAGTTCCTTTGATACTGGGCGCGAGAGATATGGCGTTCCCTCGAATAAATAATATAAGGTTTTGATTTTTAATTCCCGCACTAATTATGCTCTTATCTAGGTCATTAGTAGAAAGGGGCGCTGGAACAGGGTGGACGGTATACCCACCCCTATCTAGAAACATTGCGCACGCGGGAAGTTCTGTCGACTTTGCGATTTTTTCATTACACTTGGCGGGAGTAAGCTCTATTTTAGGGGCGGTGAATTTTATCAGAACACTAGGTAATTTACGAGCGTTTGGGATAATCTTAGACCGTATGCCCTTGTTCGCTTGGTCTGTTTTAATCACAGCAGTTTTATTGCTTCTATCTTTGCCCGTCTTAGCTGGGGCTATCACTATGCTTTTAACGGACCGAAACCTAAAC
>OZFWZ357_11_Leptodiaptomus_tyrrelli_sp_3_CHU_Canada_BOLDAAA4353
TGGAATAGTTGGCACAGGGCTAAGAATAATTATTCGGATAGAATTGGGACAGGCTGGATCTTTAATCGGAGACGACCAAGTTTACAATGTTGTTGTGACCGCACACGCATTTATTATAATTTTTTTTATGGTGATGCCTATTTTGATTGGGGGATTTGGAAATTGATTAGTTCCTTTGATACTGGGCGCGAGAGATATGGCGTTCCCTCGAATAAATAATATAAGGTTTTGATTTTTAATTCCCGCACTAATTATGCTCTTATCTAGGTCATTAGTAGAAAGGGGCGCTGGAACAGGGTGGACGGTATACCCACCCCTATCTAGAAACATTGCGCACGCGGGAAGTTCTGTCGACTTTGCGATTTTTTCATTACACTTGGCGGGAGTAAGCTCTATTTTAGGGGCGGTGAATTTTATCAGAACACTAGGTAATTTACGAGCGTTTGGGATAATCTTAGACCGTATGCCCTTGTTCGCTTGGTCTGTTTTAATCACAGCAGTTTTATTGCTTCTATCTTTGCCCGTCTTAGCTGGGGCTATCACTATGCTTTTAACGGACCGAAACCTAAAC
>OZFWZ358_11_Leptodiaptomus_tyrrelli_sp_3_CHU_Canada_BOLDAAA4353
TGGAATAGTTGGCACAGGGCTAAGAATAATTATTCGGATAGAATTGGGACAGGCTGGATCTTTAATCGGAGACGACCAAGTTTACAATGTTGTTGTGACCGCACACGCATTTATTATAATTTTTTTTATGGTGATGCCTATTTTGATTGGGGGATTTGGAAATTGATTAGTTCCTTTGATACTGGGCGCGAGAGATATGGCGTTCCCTCGAATAAATAATATAAGGTTTTGATTTTTAATTCCCGCACTAATTATGCTCTTATCTAGGTCATTAGTAGAAAGGGGCGCTGGAACAGGGTGGACGGTATACCCACCCCTATCTAGAAACATTGCGCACGCGGGAAGTTCTGTCGACTTTGCGATTTTTTCATTACACTTGGCGGGAGTAAGCTCTATTTTAGGGGCGGTGAATTTTATCAGAACACTAGGTAATTTACGAGCGTTTGGGATAATCTTAGACCGTATGCCCTTGTTCGCTTGGTCTGTTTTAATCACAGCAGTTTTATTGCTTCTATCTTTGCCCGTCTTAGCTGGGGCTATCACTATGCTTTTAACGGACCGAAACCTAAAC
>OZFWZ360_11_Leptodiaptomus_tyrrelli_sp_3_CHU_Canada_BOLDAAA4353
TGGAATAGTTGGCACAGGGCTAAGAATAATTATTCGGATAGAATTGGGACAGGCTGGATCTTTAATCGGAGACGACCAAGTTTACAATGTTGTTGTGACCGCACACGCATTTATTATAATTTTTTTTATGGTGATGCCTATTTTGATTGGGGGATTTGGAAATTGATTAGTTCCTTTGATACTGGGCGCGAGAGATATGGCGTTCCCTCGAATAAATAATATAAGGTTTTGATTTTTAATTCCCGCACTAATTATGCTCTTATCTAGGTCATTAGTAGAAAGGGGCGCTGGAACAGGGTGGACGGTATACCCGCCCCTATCTAGAAACATTGCGCACGCGGGAAGTTCTGTCGACTTTGCGATTTTTTCATTACACTTGGCGGGAGTAAGCTCTATTTTAGGGGCGGTGAATTTTATCAGAACACTAGGTAATTTACGAGCGTTTGGGATAATCTTAGACCGTATGCCCTTGTTCGCTTGGTCTGTTTTAATCACAGCAGTTTTATTGCTTCTATCTTTGCCCGTCTTAGCTGGGGCTATCACTATGCTTTTAACGGACCGAAACCTAAAC
>OZFWZ361_11_Leptodiaptomus_tyrrelli_sp_3_CHU_Canada_BOLDAAA4353
TGGAATAGTTGGCACAGGGCTAAGAATAATTATTCGGATAGAATTGGGACAGGCTGGATCTTTAATCGGAGACGACCAAGTTTACAATGTTGTTGTGACCGCACACGCATTTATTATAATTTTTTTTATGGTGATGCCTATTTTGATTGGGGGATTTGGAAATTGATTAGTTCCTTTGATACTGGGCGCGAGAGATATGGCGTTCCCTCGAATAAATAATATAAGGTTTTGATTTTTAATTCCCGCACTAATTATGCTCTTATCTAGGTCATTAGTAGAAAGGGGCGCTGGAACAGGGTGGACGGTATACCCGCCCCTATCTAGAAACATTGCGCACGCGGGAAGTTCTGTCGACTTTGCGATTTTTTCATTACACTTGGCGGGAGTAAGCTCTATTTTAGGGGCGGTGAATTTTATCAGAACACTAGGTAATTTACGAGCGTTTGGGATAATCTTAGACCGTATGCCCTTGTTCGCTTGGTCTGTTTTAATCACAGCAGTTTTATTGCTTCTATCTTTGCCCGTCTTAGCTGGGGCTATCACTATGCTTTTAACGGACCGAAACCTAAAC
>OZFWZ362_11_Leptodiaptomus_tyrrelli_sp_3_CHU_Canada_BOLDAAA4353
TGGAATAGTTGGCACAGGGCTAAGAATAATTATTCGGATAGAATTGGGACAGGCTGGATCTTTAATCGGAGACGACCAAGTTTACAATGTTGTTGTGACCGCACACGCATTTATTATAATTTTTTTTATGGTGATGCCTATTTTGATTGGGGGATTTGGAAATTGATTAGTTCCTTTGATACTGGGCGCGAGAGATATGGCGTTCCCTCGAATAAATAATATAAGGTTTTGATTTTTAATTCCCGCACTAATTATGCTCTTATCTAGGTCATTAGTAGAAAGGGGCGCTGGAACAGGGTGGACGGTATACCCGCCCCTATCTAGAAACATTGCGCACGCGGGAAGTTCTGTCGACTTTGCGATTTTTTCATTACACTTGGCGGGAGTAAGCTCTATTTTAGGGGCGGTGAATTTTATCAGAACACTAGGTAATTTACGAGCGTTTGGGATAATCTTAGACCGTATGCCCTTGTTCGCTTGGTCTGTTTTAATCACAGCAGTTTTATTGCTTCTATCTTTGCCCGTCTTAGCTGGGGCTATCACTATGCTTTTAACGGACCGAAACCTAAAC
>OZFWZ363_11_Leptodiaptomus_tyrrelli_sp_2_CHU_Canada_BOLDAAY9555
TGGTATGGTGGGCACGGGGCTGAGAATAATTATTCGAATAGAGTTGGGGCAGGCGGGGTCTTTGATTGGGGACGATCAGGTTTATAATGTTGTGGTCACGGCCCACGCGTTCATTATAATTTTTTTTATGGTAATGCCAATTTTGATTGGGGGGTTCGGAAATTGGCTGGTGCCCTTGATACTAGGGGCTAGGGATATAGCATTCCCCCGGATAAATAATATAAGATTTTGGTTTTTAGTGCCCGCGCTAATTATGCTCTTATCAAGCTCCTTGGTAGAGAGCGGAGCTGGGACAGGGTGAACGGTGTATCCCCCACTATCGAGAAACATCGCCCACGCTGGGAGGTCTGTGGACTTCGCAATTTTTTCATTACATCTCGCTGGTGTAAGGTCTATTTTAGGGGCGGTTAATTTTATTAGAACACTGGGAAATTTGCGGGCGTTTGGGATAATTTTAGACCGAATGCCATTGTTTGCTTGATCAGTCTTAATTACGGCGGTTTTGCTGCTTCTATCCTTGCCCGTCTTGGCCGGGGCAATTACTATACTCTTAACGGACCGAAACCTTAAC
>OZFWZ364_11_Leptodiaptomus_tyrrelli_sp_3_CHU_Canada_BOLDAAA4353
TGGAATAGTTGGCACAGGGCTAAGAATAATTATTCGGATAGAATTGGGACAGGCTGGATCTTTAATCGGAGACGACCAAGTTTACAATGTTGTTGTGACCGCACACGCATTTATTATAATTTTTTTTATGGTGATGCCTATTTTGATTGGGGGATTTGGAAATTGATTAGTTCCTTTGATACTGGGCGCGAGAGATATGGCGTTCCCTCGAATAAATAATATAAGGTTTTGATTTTTAATTCCCGCACTAATTATGCTCTTATCTAGGTCATTAGTAGAAAGGGGCGCTGGAACAGGGTGGACGGTATACCCACCCCTATCTAGAAACATTGCGCACGCGGGAAGTTCTGTCGACTTTGCGATTTTTTCATTACACTTGGCGGGAGTAAGCTCTATTTTAGGGGCGGTGAATTTTATCAGAACACTAGGTAATTTACGAGCGTTTGGGATAATCTTAGACCGTATGCCCTTGTTCGCTTGGTCTGTTTTAATCACAGCAGTTTTATTGCTTCTATCTTTGCCCGTCTTAGCTGGGGCTATCACTATGCTTTTAACGGACCGAAACCTAAAC
>OZFWZ365_11_Leptodiaptomus_tyrrelli_sp_3_CHU_Canada_BOLDAAA4353
TGGAATAGTTGGCACAGGGCTAAGAATAATTATTCGGATAGAATTGGGACAGGCTGGATCTTTAATCGGAGACGACCAAGTTTACAATGTTGTTGTGACCGCACACGCATTTATTATAATTTTTTTTATGGTGATGCCTATTTTGATTGGGGGATTTGGAAATTGATTAGTTCCTTTGATACTGGGCGCGAGAGATATGGCGTTCCCTCGAATAAATAATATAAGGTTTTGATTTTTAATTCCCGCACTAATTATGCTCTTATCTAGGTCATTAGTAGAAAGGGGCGCTGGAACAGGGTGGACGGTATACCCACCCCTATCTAGAAACATTGCGCACGCGGGAAGTTCTGTCGACTTTGCGATTTTTTCATTACACTTGGCGGGAGTAAGCTCTATTTTAGGGGCGGTGAATTTTATCAGAACACTAGGTAATTTACGAGCGTTTGGGATAATCTTAGACCGTATGCCCTTGTTCGCTTGGTCTGTTTTAATCACAGCAGTTTTATTGCTTCTATCTTTGCCCGTCTTAGCTGGGGCTATCACTATGCTTTTAACGGACCGAAACCTAAAC
>OZFWZ366_11_Hesperodiaptomus_arcticus_sp_4_CHU_Canada_BOLDAAY8705
NNNNNNNNNNNNNNNNNNNNNNNNNNNNNNNNNNNNNATAGAACTTGGACAAGCTGGGTCTCTAATTGGAGATGACCAAATTTACAATGTTGTAGTAACCGCACATGCTTTTATTATGATTTTTTTTATGGTGATGCCAATTTTAATTGGTGGATTTGGCAATTGGCTTGTCCCCCTTATGCTAGGGGCAAGCGACATAGCTTTCCCGCGTATAAATAACATAAGATTTTGATTTCTAATCCCGGCTTTAGTGATACTTTTATCCAGCTCCTTAGTGGAAAGGGGCGCCGGCACAGGGTGGACCGTTTATCCCCCCTTGTCGAGAAATATCGCGCATGCNGGGAGATCCGTGGATTTTGCTATTTTCTCACTACACTTGNCGGGGGTGAGGTCTATTCTGGGGGCGGTAAACTTTATTAGAACTCTAGGAAACCTCCGAGCTTTTGGAATAATCCTCGACCGTATACCTCTTTTTGCGTGGGCTGTNTTAATTACTGCAATTCTCTTGCTGNTGTCTTTACCTGTTTTGGCGGGGGCTATCACAATGCTACTCACTGACCGGAATTTAAAT
>OZFWZ367_11_Leptodiaptomus_tyrrelli_sp_3_CHU_Canada_BOLDAAA4353
TGGAATAGTTGGCACAGGGCTAAGAATAATTATTCGGATAGAATTGGGACAGGCTGGATCTTTAATCGGAGACGACCAAGTTTACAATGTTGTTGTGACCGCACACGCATTTATTATAATTTTTTTTATGGTGATGCCTATTTTGATTGGGGGATTTGGAAATTGATTAGTTCCTTTGATACTGGGCGCGAGAGATATGGCGTTCCCTCGAATAAATAATATAAGGTTTTGATTTTTAATTCCCGCACTAATTATGCTCTTATCTAGGTCATTAGTAGAAAGGGGCGCTGGAACAGGGTGGACGGTATACCCACCCCTATCTAGAAACATTGCGCACGCGGGAAGTTCTGTCGACTTTGCGATTTTTTCATTACACTTGGCGGGAGTAAGCTCTATTTTAGGGGCGGTGAATTTTATCAGAACACTAGGTAATTTACGAGCGTTTGGGATAATCTTAGACCGTATGCCCTTGTTCGCTTGGTCTGTTTTAATCACAGCAGTTTTATTGCTTCTATCTTTGCCCGTCTTAGCTGGGGCTATCACTATGCTTTTAACGGACCGAAACCTAAAC
>OZFWZ368_11_Leptodiaptomus_tyrrelli_sp_3_CHU_Canada_BOLDAAA4353
TGGAATAGTTGGCACAGGGCTAAGAATAATTATTCGGATAGAATTGGGACAGGCTGGATCTTTAATCGGAGACGACCAAGTTTACAATGTTGTTGTGACCGCACACGCATTTATTATAATTTTTTTTATGGTGATGCCTATTTTGATTGGGGGATTTGGAAATTGATTAGTTCCTTTGATACTGGGCGCGAGAGATATGGCGTTCCCTCGAATAAATAATATAAGGTTTTGATTTTTAATTCCCGCACTAATTATGCTCTTATCTAGGTCATTAGTAGAAAGGGGCGCTGGAACAGGGTGGACGGTATACCCACCCCTATCTAGAAACATTGCGCACGCGGGAAGTTCTGTCGACTTTGCGATTTTTTCATTACACTTGGCGGGAGTAAGCTCTATTTTAGGGGCGGTGAATTTTATCAGAACACTAGGTAATTTACGAGCGTTTGGGATAATCTTAGACCGTATGCCCTTGTTCGCTTGGTCTGTTTTAATCACAGCAGTTTTATTGCTTCTATCTTTGCCCGTCTTAGCTGGGGCTATCACTATGCTTTTAACGGACCGAAACCTAAAC
>OZFWZ373_11_Hesperodiaptomus_arcticus_sp_3_CHU_Canada_BOLDAAA4427
AGGTATAGTGGGGACAGGGCTTAGGATAATTATTCGTATGGAACTAGGGCAAGCTGGGTCGCTCATTGGGGATGATCAAATTTACAATGTGGTAGTAACAGCCCATGCATTTATCATAATTTTTTTTATGGTGATACCTATTCTAATCGGCGGGTTTGGAAATTGGCTTGTGCCCCTAATACTAGGGGCTAGAGACATGGCTTTCCCGCGCATAAATAATATAAGGTTTTGGTTTCTTATCCCCGCCTTAGTAATACTCTTATCCAGGTCTCTGGTAGAGAGGGGGGCCGGGACAGGGTGGACAGTATACCCCCCCCTATCTAGAAATATCGCCCACGCCGGCAGATCTGTCGACTTCGCTATTTTTTCTCTTCATTTAGCGGGGGTGAGATCTATTTTAGGGGCTGTAAATTTTATCAGGACTTTAGGGAATTTACGAGCCTTCGGTATAATTTTAGACCGTATACCACTTTTTGCTTGGGCTGTGTTAATCACAGCTATCTTACTTCTCTTGTCCCTACCTGTGTTAGCTGGTGCGATTACTATGTTGTTGACAGACCGTAACCTAAAT
>OZFWZ401_11_Hesperodiaptomus_arcticus_sp_2_CHU_Canada_BOLDAAA4428
AGGCATAGTGGGGACAGGGCTTAGTATGATTATCCGTATGGAATTAGGCCAAGCTGGGTCGCTCATTGGGGATGATCAAATTTACAACGTGGTAGTAACAGCCCACGCATTTATTATAATTTTTTTCATGGTAATGCCTATTCTGATTGGCGGGTTTGGAAATTGGCTTGTGCCCCTAATACTGGGGGCTAGCGACATGGCTTTCCCCCGCATAAACAATATGAGGTTTTGGTTTCTTATCCCCGCCCTAGTAATACTCTTGTCCAGATCTCTGGTAGAAAGGGGGGCCGGCACAGGGTGGACAGTCTACCCCCCTTTGTCCAGAAATATTGCCCACGCCGGCAGATCTGTCGACTTTGCTATTTTTTCTCTTCATTTAGCGGGGGTGAGATCTATTTTAGGGGCTGTAAATTTTATCAGCACTTTAGGGAATTTACGAGCTTTCGGCATAATTTTAGACCGTATGCCGCTTTTTGCTTGGGCTGTGCTAATCACAGCTATCTTGCTTCTCCTGTCCCTACCTGTGTTGGCTGGGGCGATTACCATGCTGTTGACAGACCGTAATCTGAAT
>OZFWZ410_11_Hesperodiaptomus_arcticus_sp_3_CHU_Canada_BOLDAAA4427
AGGTATAGTGGGGACAGGGCTTAGGATAATTATTCGTATGGAACTAGGGCAAGCTGGGTCGCTCATTGGGGACGATCAAATTTACAATGTGGTAGTAACAGCCCATGCATTTATCATAATTTTTTTTATGGTGATACCTATTCTAATCGGCGGGTTTGGAAATTGGCTTGTGCCCCTAATACTAGGGGCTAGAGACATGGCTTTCCCGCGCATAAATAATATAAGGTTTTGGTTTCTTATCCCCGCCTTAGTAATACTCTTATCCAGGTCTCTGGTAGAGAGGGGGGCCGGGACAGGGTGGACAGTATACCCCCCCCTATCTAGAAATATCGCCCACGCCGGCAGATCTGTCGACTTCGCTATTTTTTCTCTTCATTTAGCGGGGGTGAGATCTATTTTAGGGGCTGTAAATTTTATCAGGACTTTAGGGAATTTACGAGCCTTCGGTATAATTTTAGACCGTATACCACTTTTTGCTTGGGCTGTGTTAATCACAGCTATCTTACTTCTCTTGTCCCTACCTGTGTTAGCTGGTGCGATTACTATGTTGTTGACAGACCGTAACCTAAAT
>OZFWZ411_11_Hesperodiaptomus_arcticus_sp_2_CHU_Canada_BOLDAAA4428
NNNNNNNNNNNNNNNNNNNCTTAGTATGATTATCCGTATGGAATTAGGCCAAGCTGGGTCGCTCATTGGGGATGATCAAATTTACAACGTGGTAGTAACAGCCCACGCATTTATTATAATTTTTTTCATGGTAATGCCTATTCTGATTGGCGGGTTTGGAAATTGGCTTGTGCCCCTAATACTGGGGGCTAGCGACATGGCTTTCCCCCGCATAAACAATATGAGGTTTTGGTTTCTTATCCCCGCCCTAGTAATACTCTTGTCCAGATCTCTGGTAGAAAGGGGGGCCGGCACAGGGTGGACAGTCTACCCCCCTTTGTCCAGAAATATTGCCCACGCCGGCAGATCTGTCGACTTTGCTATTTTTTCTCTTCATTTAGCGGGGGTGAGATCTATTTTAGGGGCTGTAAATTTTATCAGCACTTTAGGGAATTTACGAGCTTTCGGCATAATTTTAGACCGTATGCCGCTTTTTGCTTGGGCTGTGTTAATCACAGCTATCTTGCTTCTCCTGTCCCTACCTGTGTTGGCTGGGGCGATTACCATGCTGTTGACAGACCGTAATCTGAAT
>OZFWZ412_11_Hesperodiaptomus_arcticus_sp_3_CHU_Canada_BOLDAAA4427
NGGTATAGTGGGGACAGGGCTTAGGATAATTATTCGTATGGAACTAGGGCAAGCTGGGTCGCTCATTGGGGACGATCAAATTTACAATGTGGTAGTAACAGCCCATGCATTTATCATAATTTTTTTTATGGTGATACCTATTCTAATCGGCGGGTTTGGAAATTGGCTTGTGCCCCTAATACTAGGGGCTAGAGACATGGCTTTCCCGCGCATAAATAATATAAGGTTTTGGTTTCTTATCCCCGCCTTAGTAATACTCTTATCCAGGTCTCTGGTAGAGAGGGGGGCCGGGACAGGGTGGACAGTATACCCCCCCCTATCTAGAAATATCGCCCACGCCGGCAGATCTGTCGACTTCGCTATTTTTTCTCTTCATTTAGCGGGGGTGAGATCTATTTTAGGGGCTGTAAATTTTATCAGGACTTTAGGGAATTTACGAGCCTTCGGTATAATTTTAGACCGTATACCACTTTTTGCTTGGGCTGTGTTAATCACAGCTATCTTACTTCTCTTGTCCCTACCTGTGTTAGCTGGTGCGATTACTATGTTGTTGACAGACCGTAACCTAAAT
>OZFWZ414_11_Hesperodiaptomus_arcticus_sp_3_CHU_Canada_BOLDAAA4427
AGGTATAGTGGGGACAGGGCTTAGGATAATTATTCGTATGGAACTAGGGCAAGCTGGGTCGCTCATTGGGGACGATCAAATTTACAATGTGGTAGTAACAGCCCATGCATTTATCATAATTTTTTTTATGGTGATACCTATTCTAATCGGCGGGTTTGGAAATTGGCTTGTGCCCCTAATACTAGGGGCTAGAGACATGGCTTTCCCGCGCATAAATAATATAAGGTTTTGGTTTCTTATCCCCGCCTTAGTAATACTCTTATCCAGGTCTCTGGTAGAGAGGGGGGCCGGGACAGGGTGGACAGTATACCCCCCCCTATCTAGAAATATCGCCCACGCCGGCAGATCTGTCGACTTCGCTATTTTTTCTCTTCATTTAGCGGGGGTGAGATCTATTTTAGGGGCTGTAAATTTTATCAGGACTTTAGGGAATTTACGAGCCTTCGGTATAATTTTAGACCGTATACCACTTTTTGCTTGGGCTGTGTTAATCACAGCTATCTTACTTCTCTTGTCCCTACCTGTGTTAGCTGGTGCGATTACTATGTTGTTGACAGACCGTAACCTAAAT
>OZFWZ415_11_Hesperodiaptomus_arcticus_sp_3_CHU_Canada_BOLDAAA4427
AGGTATAGTGGGGACAGGGCTTAGGATAATTATTCGTATGGAACTAGGGCAAGCTGGGTCGCTCATTGGGGACGATCAAATTTACAATGTGGTAGTAACAGCCCATGCATTTATCATAATTTTTTTTATGGTGATACCTATTCTAATCGGCGGGTTTGGAAATTGGCTTGTGCCCCTAATACTAGGGGCTAGAGACATGGCTTTCCCGCGCATAAATAATATAAGGTTTTGGTTTCTTATCCCCGCCTTAGTAATACTCTTATCCAGGTCTCTGGTAGAGAGGGGGGCCGGGACAGGGTGGACAGTATACCCCCCCCTATCTAGAAATATCGCCCACGCCGGCAGATCTGTCGACTTCGCTATTTTTTCTCTTCATTTAGCGGGGGTGAGATCTATTTTAGGGGCTGTAAATTTTATCAGGACTTTAGGGAATTTACGAGCCTTCGGTATAATTTTAGACCGTATACCACTTTTTGCTTGGGCTGTGTTAATCACAGCTATCTTACTTCTCTTGTCCCTACCTGTGTTAGCTGGTGCGATTACTATGTTGTTGACAGACCGTAACCTAAAT
>OZFWZ418_11_Hesperodiaptomus_arcticus_sp_3_CHU_Canada_BOLDAAA4427
AGGTATAGTGGGGACAGGGCTTAGGATAATTATTCGTATGGAACTAGGGCAAGCTGGGTCGCTCATTGGGGACGATCAAATTTACAATGTGGTAGTAACAGCCCATGCATTTATCATAATTTTTTTTATGGTGATACCTATTCTAATCGGCGGGTTTGGAAATTGGCTTGTGCCCCTAATACTAGGGGCTAGAGACATGGCTTTCCCGCGCATAAATAATATAAGGTTTTGGTTTCTTATCCCCGCCTTAGTAATACTCTTATCCAGGTCTCTGGTAGAGAGGGGGGCCGGGACAGGGTGGACAGTATACCCCCCCCTATCTAGAAATATCGCCCACGCCGGCAGATCTGTCGACTTCGCTATTTTTTCTCTTCATTTAGCGGGGGTGAGATCTATTTTAGGGGCTGTAAATTTTATCAGGACTTTAGGGAATTTACGAGCCTTCGGTATAATTTTAGACCGTATACCACTTTTTGCTTGGGCTGTGTTAATCACAGCTATCTTACTTCTCTTGTCCCTACCTGTGTTAGCTGGTGCGATTACTATGTTGTTGACAGACCGTAACCTAAAT
>OZFWZ419_11_Hesperodiaptomus_arcticus_sp_3_CHU_Canada_BOLDAAA4427
NNNNNNNNNNNNNNNNNNNCTTAGGATAATTATTCGTATGGAACTAGGGCAAGCTGGGTCGCTCATTGGGGACGATCAAATTTACAATGTGGTAGTAACAGCCCATGCATTTATCATAATTTTTTTTATGGTGATACCTATTCTAATCGGCGGGTTTGGAAATTGGCTTGTGCCCCTAATACTAGGGGCTAGAGACATGGCTTTCCCGCGCATAAATAATATAAGGTTTTGGTTTCTTATCCCCGCCTTAGTAATACTCTTATCCAGGTCTCTGGTAGAGAGGGGGGCCGGGACAGGGTGGACAGTATACCCCCCCCTATCTAGAAATATCGCCCACGCCGGCAGATCTGTCGACTTCGCTATTTTTTCTCTTCATTTAGCGGGGGTGAGATCTATTTTAGGGGCTGTAAATTTTATCAGGACTTTAGGGAATTTACGAGCCTTCGGTATAATTTTAGACCGTATACCACTTTTTGCTTGGGCTGTGTTAATCACAGCTATCTTACTTCTCTTGTCCCTACCTGTGTTAGCTGGTGCGATTACTATGTTGTTGACAGACCGNAACCTAAAT
>OZFWZ420_11_Hesperodiaptomus_arcticus_sp_3_CHU_Canada_BOLDAAA4427
AGGTATAGTGGGGACAGGGCTTAGGATAATTATTCGTATGGAACTAGGGCAAGCTGGGTCGCTCATTGGGGACGATCAAATTTACAATGTGGTAGTAACAGCCCATGCATTTATCATAATTTTTTTTATGGTGATACCTATTCTAATCGGCGGGTTTGGAAATTGGCTTGTGCCCCTAATACTAGGGGCTAGAGACATGGCTTTCCCGCGCATAAATAATATAAGGTTTTGGTTTCTTATCCCCGCCTTAGTAATACTCTTATCCAGGTCTCTGGTAGAGAGGGGGGCCGGGACAGGGTGGACAGTATACCCCCCCCTATCTAGAAATATCGCCCACGCCGGCAGATCTGTCGACTTCGCTATTTTTTCTCTTCATTTAGCGGGGGTGAGATCTATTTTAGGGGCTGTAAATTTTATCAGGACTTTAGGGAATTTACGAGCCTTCGGTATAATTTTAGACCGTATACCACTTTTTGCTTGGGCTGTGTTAATCACAGCTATCTTACTTCTCTTGTCCCTACCTGTGTTAGCTGGTGCGATTACTATGTTGTTGACAGACCGTAACCTAAAT
>OZFWZ421_11_Hesperodiaptomus_arcticus_sp_3_CHU_Canada_BOLDAAA4427
AGGTATAGTGGGGACAGGGCTTAGGATAATTATTCGTATGGAACTAGGGCAAGCTGGGTCGCTCATTGGGGACGATCAAATTTACAATGTGGTAGTAACAGCCCATGCATTTATCATAATTTTTTTTATGGTGATACCTATTCTAATCGGCGGGTTTGGAAATTGGCTTGTGCCCCTAATACTAGGGGCCAGAGACATGGCTTTCCCGCGCATAAATAATATAAGGTTTTGGTTTCTTATCCCCGCCTTAGTAATACTCTTATCCAGGTCTCTGGTAGAGAGGGGGGCCGGGACAGGGTGGACAGTATACCCCCCCCTATCTAGAAATATCGCCCACGCCGGCAGATCTGTCGACTTCGCTATTTTTTCTCTTCATTTAGCGGGGGTGAGATCTATTTTAGGGGCTGTAAATTTTATCAGGACTTTAGGGAATTTACGAGCCTTCGGTATAATTTTAGACCGTATACCACTTTTTGCTTGGGCTGTGTTAATCACAGCTATCTTACTTCTCTTGTCCCTACCTGTGTTAGCTGGTGCGATTACTATGTTGTTGACAGACCGTAACCTAAAT
>OZFWZ422_11_Hesperodiaptomus_arcticus_sp_3_CHU_Canada_BOLDAAA4427
AGGTATAGTGGGGACAGGGCTTAGGATAATTATTCGTATGGAACTAGGGCAAGCTGGGTCGCTCATTGGGGACGATCAAATTTACAATGTGGTAGTAACAGCCCATGCATTTATCATAATTTTTTTTATGGTGATACCTATTCTAATCGGCGGGTTTGGAAATTGGCTTGTGCCCCTAATACTAGGGGCTAGAGACATGGCTTTCCCGCGCATAAATAATATAAGGTTTTGGTTTCTTATCCCCGCCTTAGTAATACTCTTATCCAGGTCTCTGGTAGAGAGGGGGGCCGGGACAGGGTGGACAGTATACCCCCCCCTATCTAGAAATATCGCCCACGCCGGCAGATCTGTCGACTTCGCTATTTTTTCTCTTCATTTAGCGGGGGTGAGATCTATTTTAGGGGCTGTAAATTTTATCAGGACTTTAGGGAATTTACGAGCCTTCGGTATAATTTTAGACCGTATACCACTTTTTGCTTGGGCTGTGTTAATCACAGCTATCTTACTTCTCTTGTCCCTACCTGTGTTAGCTGGTGCGATTACTATGTTGTTGACAGACCGTAACCTAAAT
>OZFWZ423_11_Hesperodiaptomus_arcticus_sp_4_CHU_Canada_BOLDAAY8705
CGGCATAGTCGGCACGGGACTTAGTATAATTATTCGGATAGAACTTGGACAAGCTGGGTCTCTAATTGGAGATGACCAAATTTACAATGTTGTAGTAACCGCACATGCTTTTATTATGATTTTTTTTATGGTGATGCCAATTTTAATTGGTGGATTTGGCAATTGGCTTGTCCCCCTTATGCTAGGGGCAAGCGACATAGCTTTCCCGCGTATAAATAACATAAGATTTTGATTTCTAATCCCGGCTTTAGTGATACTTTTATCCAGCTCCTTAGTGGAAAGGGGCGCCGGCACAGGGTGGACCGTTTATCCCCCCTTGTCGAGAAATATCGCGCATGCTGGAAGATCCGTGGATTTTGCTATTTTCTCACTACACTTGGCGGGGGTGAGGTCTATTCTGGGGGCGGTAAACTTTATTAGAACTCTAGGAAACCTCCGAGCTTTTGGAATAATCCTCGACCGTATACCTCTTTTTGCGTGGGCTGTTTTAATTACTGCAATTCTCTTGCTGTTGTCTTTACCTGTTTTGGCGGGGGCTATCACAATGCTACTCACTGACCGGAATTTAAAT
>OZFWZ424_11_Hesperodiaptomus_arcticus_sp_3_CHU_Canada_BOLDAAA4427
AGGTATAGTGGGGACAGGGCTTAGGATAATTATTCGTATGGAACTAGGGCAAGCTGGGTCGCTCATTGGGGACGATCAAATTTACAATGTGGTAGTAACAGCCCATGCATTTATCATAATTTTTTTTATGGTGATACCTATTCTAATCGGCGGGTTTGGAAATTGGCTTGTGCCCCTAATACTAGGGGCTAGAGACATGGCTTTCCCGCGCATAAATAATATAAGGTTTTGGTTTCTTATCCCCGCCTTAGTAATACTCTTATCCAGGTCTCTGGTAGAGAGGGGGGCCGGGACAGGGTGGACAGTATACCCCCCCCTATCTAGAAATATCGCCCACGCCGGCAGATCTGTCGACTTCGCTATTTTTTCTCTTCATTTAGCGGGGGTGAGATCTATTTTAGGGGCTGTAAATTTTATCAGGACTTTAGGGAATTTACGAGCCTTCGGTATAATTTTAGACCGTATACCACTTTTTGCTTGGGCTGTGTTAATCACAGCTATCTTACTTCTCTTGTCCCTACCTGTGTTAGCTGGTGCGATTACTATGTTGTTGACAGACCGTANCCTAAAT
>OZFWZ425_11_Hesperodiaptomus_arcticus_sp_3_CHU_Canada_BOLDAAA4427
AGGTATAGTGGGGACAGGGCTTAGGATAATTATTCGTATGGAACTAGGGCAAGCTGGGTCGCTCATTGGGGACGATCAAATTTACAATGTGGTAGTAACAGCCCATGCATTTATCATAATTTTTTTTATGGTGATACCTATTCTAATCGGCGGGTTTGGAAATTGGCTTGTGCCCCTAATACTAGGGGCTAGAGACATGGCTTTCCCGCGCATAAATAATATAAGGTTTTGGTTTCTTATCCCCGCCTTAGTAATACTCTTATCCAGGTCTCTGGTAGAGAGGGGGGCCGGGACAGGGTGGACAGTATACCCCCCCCTATCTAGAAATATCGCCCACGCCGGCAGATCTGTCGACTTCGCTATTTTTTCTCTTCATTTAGCGGGGGTGAGATCTATTTTAGGGGCTGTAAATTTTATCAGGACTTTAGGGAATTTACGAGCCTTCGGTATAATTTTAGACCGTATACCACTTTTTGCTTGGGCTGTGTTAATCACAGCTATCTTACTTCTCTTGTCCCTACCTGTGTTAGCTGGTGCGATTACTATGTTGTTGACAGACCGTAACCTAAAT
>OZFWZ426_11_Hesperodiaptomus_arcticus_sp_3_CHU_Canada_BOLDAAA4427
NNNNNNNNNNNNNNNNNNNCTTAGGATAATTATTCGTATGGAACTAGGGCAAGCTGGGTCGCTCATTGGGGACGATCAAATTTACAATGTGGTAGTAACAGCCCATGCATTTATCATAATTTTTTTTATGGTGATACCTATTCTAATCGGCGGGTTTGGAAATTGGCTTGTGCCCCTAATACTAGGGGCTAGAGACATGGCTTTCCCGCGCATAAATAATATAAGGTTTTGGTTTCTTATCCCCGCCTTAGTAATACTCTTATCCAGGTCTCTGGTAGAGAGGGGGGCCGGGACAGGGTGGACAGTATACCCCCCCCTATCTAGAAATATCGCCCACGCCGGCAGATCTGTCGACTTCGCTATTTTTTCTCTTCATTTAGCGGGGGTGAGATCTATTTTAGGGGCTGTAAATTTTATCAGGACTTTAGGGAATTTACGAGCCTTCGGTATAATTTTAGACCGTATACCACTTTTTGCTTGGGCTGTGTTAATCACAGCTATCTTACTTCTCTTGTCCCTACCTGTGTTAGCTGGTGCGATTACTATGTTGTTGACAGACCGTAACCTAAAT
>OZFWZ427_11_Hesperodiaptomus_arcticus_sp_2_CHU_Canada_BOLDAAA4428
NNNNNNNNNNGGGACAGGGCTTAGTATGATTATCCGTATGGAATTAGGCCAAGCTGGGTCGCTCATTGGGGATGANCAAATTTACAACGTGGTAGTAACAGCCCACGCATTTATTATAATTTTTTTCATGGTAATGCCTATTCTGATTGGCGGGTTTGGAAATTGGCTTGTGCCCCTAATACTGGGGGCTAGCGACATGGCTTTCCCCCGCATAAACAATATGAGGTTTTGGTTTCTTATCCCCGCCCTAGTAATACTCTTGTCCAGATCTCTGGTAGAAAGGGGGGCCGGCACAGGGTGGACAGTCTACCCCCCTTTGTCCAGAAATATTGCCCACGCCGGCAGATCTGTCGACTTTGCTATTTTTTCTCTTCATTTAGCGGGGGTGAGATCTATTTTAGGGGCTGTAAATTTTATCAGNACTTTAGGGAATTTACGAGCTTTCGGCATAATTTTAGACCGTATGCCGCTTTTTGCTTGGGCTGTGCTAATCACAGCTATCTTGCTTCTCCTGTCCCTACCTGTGTTGGCTGGGGCGATTACCATGCTGNTGACAGACCGTAATCTGAAT
>OZFWZ428_11_Hesperodiaptomus_arcticus_sp_3_CHU_Canada_BOLDAAA4427
NNNNNNNNNNNNNNNNNNNCTTAGGATAATTATTCGTATGGAACTAGGGCAAGCTGGGTCGCTCATTGGGGACGATCAAATTTACAATGTGGTAGTAACAGCCCATGCATTTATCATAATTTTTTTTATGGTGATACCTATTCTAATCGGCGGGTTTGGAAATTGGCTTGTGCCCCTAATACTAGGGGCTAGAGACATGGCTTTCCCGCGCATAAATAATATAAGGTTTTGGTTTCTTATCCCCGCCTTAGTAATACTCTTATCCAGGTCTCTGGTAGAGAGGGGGGCCGGGACAGGGTGGACAGTATACCCCCCCCTATCTAGAAATATCGCCCACGCCGGCAGATCTGTCGACTTCGCTATTTTTTCTCTTCATTTAGCGGGGGTGAGATCTATTTTAGGGGCTGTAAATTTTATCAGGACTTTAGGGAATTTACGAGCCTTCGGTATAATTTTAGACCGTATACCACTTTTTGCTTGGGCTGTGTTAATCACAGCTATCTTACTTCTCTTGTCCCTACCTGTGTTAGCTGGTGCGATTACTATGTTGTTGACAGACCGTAACCTAAAT
>OZFWZ429_11_Hesperodiaptomus_arcticus_sp_3_CHU_Canada_BOLDAAA4427
AGGCATAGTGGGGACAGGGCTTAGGATAATTATTCGTATGGAACTAGGGCAAGCTGGGTCGCTCATTGGGGACGATCAAATTTACAATGTGGTAGTAACAGCCCATGCATTTATCATAATTTTTTTTATGGTGATACCTATTCTAATCGGCGGGTTTGGAAATTGGCTTGTGCCCCTAATACTAGGGGCTAGAGACATGGCTTTCCCGCGCATAAATAATATAAGGTTTTGGTTTCTTATCCCCGCCTTAGTAATACTCTTATCCAGGTCTCTGGTAGAGAGGGGGGCCGGGACAGGGTGGACAGTATACCCCCCCCTATCTAGAAATATCGCCCACGCCGGCAGATCTGTCGACTTCGCTATTTTTTCTCTTCATTTAGCGGGGGTGAGATCTATTTTAGGGGCTGTAAATTTTATCAGGACTTTAGGGAATTTACGAGCCTTCGGTATAATTTTAGACCGTATACCACTTTTTGCTTGGGCTGTGTTAATCACAGCTATCTTACTTCTCTTGTCCCTACCTGTGTTAGCTGGTGCGATTACTATGTTGTTGACAGACCGTAACCTAAAT
>OZFWZ430_11_Hesperodiaptomus_arcticus_sp_3_CHU_Canada_BOLDAAA4427
AGGTATAGTGGGGACAGGGCTTAGGATAATTATTCGTATGGAACTAGGGCAAGCTGGGTCGCTCATTGGGGACGATCAAATTTACAATGTGGTAGTAACAGCCCATGCATTTATCATAATTTTTTTTATGGTGATACCTATTCTAATCGGCGGGTTTGGAAATTGGCTTGTGCCCCTAATACTAGGGGCTAGAGACATGGCTTTCCCGCGCATAAATAATATAAGGTTTTGGTTTCTTATCCCCGCCTTAGTAATACTCTTATCCAGGTCTCTGGTAGAGAGGGGGGCCGGGACAGGGTGGACAGTATACCCCCCCCTATCTAGAAATATCGCCCACGCCGGCAGATCTGTCGACTTCGCTATTTTTTCTCTTCATTTAGCGGGGGTGAGATCTATTTTAGGGGCTGTAAATTTTATCAGGACTTTAGGGAATTTACGAGCCTTCGGTATAATTTTAGACCGTATACCACTTTTTGCTTGGGCTGTGTTAATCACAGCTATCTTACTTCTCTTGTCCCTACCTGTGTTAGCTGGTGCGATTACTATGTTGTTGACAGACCGTAACCTAAAT
>OZFWZ431_11_Hesperodiaptomus_arcticus_sp_3_CHU_Canada_BOLDAAA4427
AGGTATAGTGGGGACAGGGCTTAGGATAATTATTCGTATGGAACTAGGGCAAGCTGGGTCGCTCATTGGGGACGATCAAATTTACAATGTGGTAGTAACAGCCCATGCATTTATCATAATTTTTTTTATGGTGATACCTATTCTAATCGGCGGGTTTGGAAATTGGCTTGTGCCCCTAATACTAGGGGCTAGAGACATGGCTTTCCCGCGCATAAATAATATAAGGTTTTGGTTTCTTATCCCCGCCTTAGTAATACTCTTATCCAGGTCTCTGGTAGAGAGGGGGGCCGGGACAGGGTGGACAGTATACCCCCCCCTATCTAGAAATATCGCCCACGCCGGCAGATCTGTCGACTTCGCTATTTTTTCTCTTCATTTAGCGGGGGTGAGATCTATTTTAGGGGCTGTAAATTTTATCAGGACTTTAGGGAATTTACGAGCCTTCGGTATAATTTTAGACCGTATACCACTTTTTGCTTGGGCTGTGTTAATCACAGCTATCTTACTTCTCTTGTCCCTACCTGTGTTAGCTGGTGCGATTACTATGTTGTTGACAGACCGTAACCTAAAT
>OZFWZ432_11_Hesperodiaptomus_arcticus_sp_3_CHU_Canada_BOLDAAA4427
AGGTATAGTGGGGACAGGGCTTAGGATAATTATTCGTATGGAACTAGGGCAAGCTGGGTCGCTCATTGGGGACGATCAAATTTACAATGTGGTGGTAACAGCCCATGCATTTATCATAATTTTTTTTATGGTGATACCTATTCTAATCGGCGGGTTTGGAAATTGGCTTGTGCCCCTAATACTAGGGGCTAGAGACATGGCTTTCCCGCGCATAAATAATATAAGGTTTTGGTTTCTTATCCCCGCCTTAGTAATACTCTTATCCAGGTCTCTGGTAGAGAGGGGGGCCGGGACAGGGTGGACAGTATACCCCCCCCTATCTAGAAATATCGCCCACGCCGGCAGATCTGTCGACTTCGCTATTTTTTCTCTTCATTTAGCGGGGGTGAGATCTATTTTAGGGGCTGTAAATTTTATCAGGACTTTAGGGAATTTACGAGCCTTCGGTATAATTTTAGACCGTATACCACTTTTTGCTTGGGCTGTGTTAATCACAGCTATCTTACTTCTCTTGTCCCTACCTGTGTTAGCTGGTGCGATTACTATGTTGTTGACAGACCGTAACCTAAAT
>OZFWZ433_11_Hesperodiaptomus_arcticus_sp_3_CHU_Canada_BOLDAAA4427
NNNNNNNGTGGGGACAGGGCTTAGGATAATTATTCGTATGGAACTAGGGCAAGCTGGGTCGCTCATTGGGGACGATCAAATTTACAATGTGGTAGTAACAGCCCATGCATTTATCATAATTTTTTTTATGGTGATACCTATTCTAATCGGCGGGTTTGGAAATTGGCTTGTGCCCCTAATACTAGGGGCTAGAGACATGGCTTTCCCGCGCATAAATAATATAAGGTTTTGGTTTCTTATCCCCGCCTTAGTAATACTCTTATCCAGGTCTCTGGTAGAGAGGGGGGCCGGGACAGGGTGGACAGTATACCCCCCCCTATCTAGAAATATCGCCCACGCCGGCAGATCTGTCGACTTCGCTATTTTTTCTCTTCATTTAGCGGGGGTGAGATCTATTTTAGGGGCTGTAAATTTTATCAGGACTTTAGGGAATTTACGAGCCTTCGGTATAATTTTAGACCGTATACCACTTTTTGCTTGGGCTGTGTTAATCACAGCTATCTTACTTCTCTTGTCCCTACCTGTGTTAGCTGGTGCGATTACTATGTTGTTGACAGACCGTAACCTAAAT
>OZFWZ434_11_Hesperodiaptomus_arcticus_sp_3_CHU_Canada_BOLDAAA4427
AGGTATAGTGGGGACAGGGCTTAGGATAATTATTCGTATGGAACTAGGGCAAGCTGGGTCGCTCATTGGGGACGATCAAATTTACAATGTGGTAGTAACAGCCCATGCATTTATCATAATTTTTTTTATGGTGATACCTATTCTAATCGGCGGGTTTGGAAATTGGCTTGTGCCCCTAATACTAGGGGCTAGAGACATGGCTTTCCCGCGCATAAATAATATAAGGTTTTGGTTTCTTATCCCCGCCTTAGTAATACTCTTATCCAGGTCTCTGGTAGAGAGGGGGGCCGGGACAGGGTGGACAGTATACCCCCCCCTATCTAGAAATATCGCCCACGCCGGCAGATCTGTCGACTTCGCTATTTTTTCTCTTCATTTAGCGGGGGTGAGATCTATTTTAGGGGCTGTAAATTTTATCAGGACTTTAGGGAATTTACGAGCCTTCGGTATAATTTTAGACCGTATACCACTTTTTGCTTGGGCTGTGTTAATCACAGCTATCTTACTTCTCTTGTCCCTACCTGTGTTAGCTGGTGCGATTACTATGTTGTTGACAGACCGTAACCTAAAT
>OZFWZ435_11_Hesperodiaptomus_arcticus_sp_3_CHU_Canada_BOLDAAA4427
AGGTATAGTGGGGACAGGGCTTAGGATAATTATTCGTATGGAACTAGGGCAAGCTGGGTCGCTCATTGGGGACGATCAAATTTACAATGTGGTAGTAACAGCCCATGCATTTATCATAATTTTTTTTATGGTGATACCTATTCTAATCGGCGGGTTTGGAAATTGGCTTGTGCCCCTAATACTAGGGGCTAGAGACATGGCTTTCCCGCGCATAAATAATATAAGGTTTTGGTTTCTTATCCCCGCCTTAGTAATACTCTTATCCAGGTCTCTGGTAGAGAGGGGGGCCGGGACAGGGTGGACAGTATACCCCCCCCTATCTAGAAATATCGCCCACGCCGGCAGATCTGTCGACTTCGCTATTTTTTCTCTTCATTTAGCGGGGGTGAGATCTATTTTAGGGGCTGTAAATTTTATCAGGACTTTAGGGAATTTACGAGCCTTCGGTATAATTTTAGACCGTATACCACTTTTTGCTTGGGCTGTGTTAATCACAGCTATCTTACTTCTCTTGTCCCTACCTGTGTTAGCTGGTGCGATTACTATGTTGTTGACAGACCGTAACCTAAAT
>OZFWZ436_11_Hesperodiaptomus_arcticus_sp_3_CHU_Canada_BOLDAAA4427
AGGTATAGTGGGGACAGGGCTTAGGATAATTATTCGTATGGAACTAGGGCAAGCTGGGTCGCTCATTGGGGACGATCAAATTTACAATGTGGTAGTAACAGCCCATGCATTTATCATAATTTTTTTTATGGTGATACCTATTCTAATCGGCGGGTTTGGAAATTGGCTTGTGCCCCTAATACTAGGGGCTAGAGACATGGCTTTCCCGCGCATAAATAATATAAGGTTTTGGTTTCTTATCCCCGCCTTAGTAATACTCTTATCCAGGTCTCTGGTAGAGAGGGGGGCCGGGACAGGGTGGACAGTATACCCCCCCCTATCTAGAAATATCGCCCACGCCGGCAGATCTGTCGACTTCGCTATTTTTTCTCTTCATTTAGCGGGGGTGAGATCTATTTTAGGGGCTGTAAATTTTATCAGGACTTTAGGGAATTTACGAGCCTTCGGTATAATTTTAGACCGTATACCACTTTTTGCTTGGGCTGTGTTAATCACAGCTATCTTACTTCTCTTGTCCCTACCTGTGTTAGCTGGTGCGATTACTATGTTGTTGACAGACCGTAACCTAAAT
>OZFWZ437_11_Hesperodiaptomus_arcticus_sp_2_CHU_Canada_BOLDAAA4428
AGGCATAGTGGGGACAGGGCTTAGTATGATTATCCGTATGGAATTAGGCCAAGCTGGGTCGCTCATTGGGGATGATCAAATTTACAACGTGGTAGTAACAGCCCACGCATTTATTATAATTTTTTTCATGGTAATGCCTATTCTGATTGGCGGGTTTGGAAATTGGCTTGTGCCCCTAATACTGGGGGCTAGCGACATGGCTTTCCCCCGCATAAACAATATGAGGTTTTGGTTTCTTATCCCCGCCCTAGTAATACTCTTGTCCAGATCTCTGGTAGAAAGGGGGGCCGGCACAGGGTGGACAGTCTACCCCCCTTTGTCCAGAAATATTGCCCACGCCGGCAGATCTGTCGACTTTGCTATTTTTTCTCTTCATTTAGCGGGGGTGAGATCTATTTTAGGGGCTGTAAATTTTATCAGCACTTTAGGGAATTTACGAGCTTTCGGCATAATTTTAGACCGTATGCCGCTTTTTGCTTGGGCTGTGCTAATCACAGCTATCTTGCTTCTCCTGTCCCTACCTGTGTTGGCTGGGGCGATTACCATGCTGTTGACAGACCGTAATCTGAAT
>OZFWZ438_11_Hesperodiaptomus_arcticus_sp_3_CHU_Canada_BOLDAAA4427
AGGTATAGTGGGGACAGGGCTTAGGATAATTATTCGTATGGAACTAGGGCAAGCTGGGTCGCTCATTGGGGACGATCAAATTTACAATGTGGTAGTAACAGCCCATGCATTTATCATAATTTTTTTTATGGTGATACCTATTCTAATCGGCGGGTTTGGAAATTGGCTTGTGCCCCTAATACTAGGGGCTAGAGACATGGCTTTCCCGCGCATAAATAATATAAGGTTTTGGTTTCTTATCCCCGCCTTAGTAATACTCTTATCCAGGTCTCTGGTAGAGAGGGGGGCCGGGACAGGGTGGACAGTATACCCCCCCCTATCTAGAAATATCGCCCACGCCGGCAGATCTGTCGACTTCGCTATTTTTTCTCTTCATTTAGCGGGGGTGAGATCTATTTTAGGGGCTGTAAATTTTATCAGGACTTTAGGGAATTTACGAGCCTTCGGTATAATTTTAGACCGTATACCACTTTTTGCTTGGGCTGTGTTAATCACAGCTATCTTACTTCTCTTGTCCCTACCTGTGTTAGCTGGTGCGATTACTATGTTGTTGACAGACCGTAACCTAAAT
>OZFWZ439_11_Hesperodiaptomus_arcticus_sp_3_CHU_Canada_BOLDAAA4427
AGGTATAGTGGGGACAGGGCTTAGGATAATTATTCGTATGGAACTAGGGCAAGCTGGGTCGCTCATTGGGGACGATCAAATTTACAATGTGGTAGTAACAGCCCATGCATTTATCATAATTTTTTTTATGGTGATACCTATTCTAATCGGCGGGTTTGGAAATTGGCTTGTGCCCCTAATACTAGGGGCTAGAGACATGGCTTTCCCGCGCATAAATAATATAAGGTTTTGGTTTCTTATCCCCGCCTTAGTAATACTCTTATCCAGGTCTCTGGTAGAGAGGGGGGCCGGGACAGGGTGGACAGTATACCCCCCCCTATCTAGAAATATCGCCCACGCCGGCAGATCTGTCGACTTCGCTATTTTTTCTCTTCATTTAGCGGGGGTGAGATCTATTTTAGGGGCTGTAAATTTTATCAGGACTTTAGGGAATTTACGAGCCTTCGGTATAATTTTAGACCGTATACCACTTTTTGCTTGGGCTGTGTTAATCACAGCTATCTTACTTCTCTTGTCCCTACCTGTGTTAGCTGGTGCGATTACTATGTTGTTGACAGACCGTAACCTAAAT
>OZFWZ440_11_Hesperodiaptomus_arcticus_sp_3_CHU_Canada_BOLDAAA4427
AGGTATAGTGGGGACAGGGCTTAGGATAATTATTCGTATGGAACTAGGGCAAGCTGGGTCGCTCATTGGGGACGATCAAATTTACAATGTGGTAGTAACAGCCCATGCATTTATCATAATTTTTTTTATGGTGATACCTATTCTAATCGGCGGGTTTGGAAATTGGCTTGTGCCCCTAATACTAGGGGCTAGAGACATGGCTTTCCCGCGCATAAATAATATAAGGTTTTGGTTTCTTATCCCCGCCTTAGTAATACTCTTATCCAGGTCTCTGGTAGAGAGGGGGGCCGGGACAGGGTGGACAGTATACCCCCCCCTATCTAGAAATATCGCCCACGCCGGCAGATCTGTCGACTTCGCTATTTTTTCTCTTCATTTAGCGGGGGTGAGATCTATTTTAGGGGCTGTAAATTTTATCAGGACTTTAGGGAATTTACGAGCCTTCGGTATAATTTTAGACCGTATACCACTTTTTGCTTGGGCTGTGTTAATCACAGCTATCTTACTTCTCTTGTCCCTACCTGTGTTAGCTGGTGCGATTACTATGTTGTTGACAGACCGTAACCTAAAT
>OZFWZ441_11_Hesperodiaptomus_arcticus_sp_3_CHU_Canada_BOLDAAA4427
AGGTATAGTGGGGACAGGGCTTAGGATAATTATTCGTATGGAACTAGGGCAAGCTGGGTCGCTCATTGGGGACGATCAAATTTACAATGTGGTAGTAACAGCCCATGCATTTATCATAATTTTTTTTATGGTGATACCTATTCTAATCGGCGGGTTTGGAAATTGGCTTGTGCCCCTAATACTAGGGGCTAGAGACATGGCTTTCCCGCGCATAAATAATATAAGGTTTTGGTTTCTTATCCCCGCCTTAGTAATACTCTTATCCAGGTCTCTGGTAGAGAGGGGGGCCGGGACAGGGTGGACAGTATACCCCCCCCTATCTAGAAATATCGCCCACGCCGGCAGATCTGTCGACTTCGCTATTTTTTCTCTTCATTTAGCGGGGGTGAGATCTATTTTAGGGGCTGTAAATTTTATCAGGACTTTAGGGAATTTACGAGCCTTCGGTATAATTTTAGACCGTATACCACTTTTTGCTTGGGCTGTGTTAATCACAGCTATCTTACTTCTCTTGTCCCTACCTGTGTTAGCTGGTGCGATTACTATGTTGTTGACAGACCGTAACCTAAAT
>OZFWZ443_11_Hesperodiaptomus_arcticus_sp_3_CHU_Canada_BOLDAAA4427
AGGTATAGTGGGGACAGGGCTTAGGATAATTATTCGTATGGAACTAGGGCAAGCTGGGTCGCTCATTGGGGACGATCAAATTTACAATGTGGTAGTAACAGCCCATGCATTTATCATAATTTTTTTTATGGTGATACCTATTCTAATCGGCGGGTTTGGAAATTGGCTTGTGCCCCTAATACTAGGGGCTAGAGACATGGCTTTCCCGCGCATAAATAATATAAGGTTTTGGTTTCTTATCCCCGCCTTAGTAATACTCTTATCCAGGTCTCTGGTAGAGAGGGGGGCCGGGACAGGGTGGACAGTATACCCCCCCCTATCTAGAAATATCGCCCACGCCGGCAGATCTGTCGACTTCGCTATTTTTTCTCTTCATTTAGCGGGGGTGAGATCTATTTTAGGGGCTGTAAATTTTATCAGGACTTTAGGGAATTTACGAGCCTTCGGTATAATTTTAGACCGTATACCACTTTTTGCTTGGGCTGTGTTAATCACAGCTATCTTACTTCTCTTGTCCCTACCTGTGTTAGCTGGTGCGATTACTATGTTGTTGACAGACCGTAACCTAAAT
>OZFWZ444_11_Hesperodiaptomus_arcticus_sp_3_CHU_Canada_BOLDAAA4427
AGGTATAGTGGGGACAGGGCTTAGGATAATTATTCGTATGGAACTAGGGCAAGCTGGGTCGCTCATTGGGGACGATCAAATTTACAATGTGGTAGTAACAGCCCATGCATTTATCATAATTTTTTTTATGGTGATACCTATTCTAATCGGCGGGTTTGGAAATTGGCTTGTGCCCCTAATACTAGGGGCTAGAGACATGGCTTTCCCGCGCATAAATAATATAAGGTTTTGGTTTCTTATCCCCGCCTTAGTAATACTCTTATCCAGGTCTCTGGTAGAGAGGGGGGCCGGGACAGGGTGGACAGTATACCCCCCCCTATCTAGAAATATCGCCCACGCCGGCAGATCTGTCGACTTCGCTATTTTTTCTCTTCATTTAGCGGGGGTGAGATCTATTTTAGGGGCTGTAAATTTTATCAGGACTTTAGGGAATTTACGAGCCTTCGGTATAATTTTAGACCGTATACCACTTTTTGCTTGGGCTGTGTTAATCACAGCTATCTTACTTCTCTTGTCCCTACCTGTGTTAGCTGGTGCGATTACTATGTTGTTGACAGACCGTAACCTAAAT
>OZFWZ445_11_Hesperodiaptomus_arcticus_sp_3_CHU_Canada_BOLDAAA4427
AGGTATAGTGGGGACAGGGCTTAGGATAATTATTCGTATGGAACTAGGGCAAGCTGGGTCGCTCATTGGGGACGATCAAATTTACAATGTGGTAGTAACAGCCCATGCATTTATCATAATTTTTTTTATGGTGATACCTATTCTAATCGGCGGGTTTGGAAATTGGCTTGTGCCCCTAATACTAGGGGCTAGAGACATGGCTTTCCCGCGCATAAATAATATAAGGTTTTGGTTTCTTATCCCCGCCTTAGTAATACTCTTATCCAGGTCTCTGGTAGAGAGGGGGGCCGGGACAGGGTGGACAGTATACCCCCCCCTATCTAGAAATATCGCCCACGCCGGCAGATCTGTCGACTTCGCTATTTTTTCTCTTCATTTAGCGGGGGTGAGATCTATTTTAGGGGCTGTAAATTTTATCAGGACTTTAGGGAATTTACGAGCCTTCGGTATAATTTTAGACCGTATACCACTTTTTGCTTGGGCTGTGTTAATCACAGCTATCTTACTTCTCTTGTCCCTACCTGTGTTAGCTGGTGCGATTACTATGTTGTTGACAGACCGTAACCTAAAT
>OZFWZ446_11_Hesperodiaptomus_arcticus_sp_3_CHU_Canada_BOLDAAA4427
AGGTATAGTGGGGACAGGGCTTAGGATAATTATTCGTATGGAACTAGGGCAAGCTGGGTCGCTCATTGGGGACGATCAAATTTACAATGTGGTAGTAACAGCCCATGCATTTATCATAATTTTTTTTATGGTGATACCTATTCTAATCGGCGGGTTTGGAAATTGGCTTGTGCCCCTAATACTAGGGGCTAGAGACATGGCTTTCCCGCGCATAAATAATATAAGGTTTTGGTTTCTTATCCCCGCCTTAGTAATACTCTTATCCAGGTCTCTGGTAGAGAGGGGGGCCGGGACAGGGTGGACAGTATACCCCCCCCTATCTAGAAATATCGCCCACGCCGGCAGATCTGTCGACTTCGCTATTTTTTCTCTTCATTTAGCGGGGGTGAGATCTATTTTAGGGGCTGTAAATTTTATCAGGACTTTAGGGAATTTACGAGCCTTCGGTATAATTTTAGACCGTATACCACTTTTTGCTTGGGCTGTGTTAATCACAGCTATCTTACTTCTCTTGTCCCTACCTGTGTTAGCTGGTGCGATTACTATGTTGTTGACAGACCGTAACCTAAAT
>OZFWZ447_11_Hesperodiaptomus_arcticus_sp_2_CHU_Canada_BOLDAAA4428
AGGCATAGTGGGGACAGGGCTTAGTATGATTATCCGTATGGAATTAGGCCAAGCTGGGTCGCTCATTGGGGATGATCAAATTTACAACGTGGTAGTAACAGCCCACGCATTTATTATAATTTTTTTCATGGTAATGCCTATTCTGATTGGCGGGTTTGGAAATTGGCTTGTGCCCCTAATACTGGGGGCTAGCGACATGGCTTTCCCCCGCATAAACAATATGAGGTTCTGGTTTCTTATCCCCGCCCTAGTAATACTCTTGTCCAGATCTCTGGTAGAAAGGGGGGCCGGCACAGGGTGGACAGTCTACCCCCCTTTGTCCAGAAATATTGCCCACGCCGGCAGATCTGTCGACTTTGCTATTTTTTCTCTTCATTTAGCGGGGGTGAGATCTATTTTAGGGGCTGTAAATTTTATCAGCACTTTAGGGAATTTACGAGCTTTCGGCATAATTTTAGACCGTATGCCGCTTTTTGCTTGGGCTGTGCTAATCACAGCTATCTTGCTTCTCCTGTCCCTACCTGTGTTGGCTGGGGCGATTACCATGCTGTTGACAGACCGTAATCTGAAT
>OZFWZ448_11_Hesperodiaptomus_arcticus_sp_2_CHU_Canada_BOLDAAA4428
NNNNNNNNNNNNNACAGGGCTTAGTATGATTATCCGTATGGAATTAGGCCAAGCTGGGTCGCTCATTGGGGATGATCAAATTTACAACGTGGTAGTAACAGCCCACGCATTTATTATAATTTTTTTCATGGTAATGCCTATTCTGATTGGCGGGTTTGGAAATTGGCTTGTGCCCCTAATACTGGGGGCTAGCGACATGGCTTTCCCCCGCATAAACAATATGAGGTTTTGGTTTCTTATCCCCGCCCTAGTAATACTCTTGTCCAGATCTCTGGTAGAAAGGGGGGCCGGCACAGGGTGGACAGTCTACCCCCCTTTGTCCAGAAATATTGCCCACGCCGGCAGATCTGTCGACTTTGCTATTTTTTCTCTTCATTTAGCGGGGGTGAGATCTATTTTAGGGGCTGTAAATTTTATCAGCACTTTAGGGAATTTACGAGCTTTCGGCATAATTTTAGACCGTATGCCGCTTTTTGCTTGGGCTGTGCTAATCACAGCTATCTTGCTTCTCCTGTCCCTACCTGTGTTGGCTGGGGCGATTACCATGCTGTTGACAGACCGTAATCTGAAT
>OZFWZ449_11_Hesperodiaptomus_arcticus_sp_3_CHU_Canada_BOLDAAA4427
AGGTATAGTGGGGACAGGGCTTAGGATAATTATTCGTATGGAACTAGGGCAAGCTGGGTCGCTCATTGGGGACGATCAAATTTACAATGTGGTAGTAACAGCCCATGCATTTATCATAATTTTTTTTATGGTGATACCTATTCTAATCGGCGGGTTTGGAAATTGGCTTGTGCCCCTAATACTAGGGGCTAGAGACATGGCTTTCCCGCGCATAAATAATATAAGGTTTTGGTTTCTTATCCCCGCCTTAGTAATACTCCTATCCAGGTCTCTGGTAGAGAGGGGGGCCGGGACAGGGTGGACAGTATACCCCCCCCTATCTAGAAATATCGCCCACGCCGGCAGATCTGTCGACTTCGCTATTTTTTCTCTTCATTTAGCGGGGGTGAGATCTATTTTAGGGGCTGTAAATTTTATCAGGACTTTAGGGAATTTACGAGCCTTCGGTATAATTTTAGACCGTATACCACTTTTTGCTTGGGCTGTGTTAATCACAGCTATCTTACTTCTCTTGTCCCTACCTGTGTTAGCTGGTGCGATTACTATGTTGTTGACAGACCGTAACCTAAAT
>OZFWZ450_11_Hesperodiaptomus_arcticus_sp_2_CHU_Canada_BOLDAAA4428
NNNNNNNNNNGGGACAGGGCTTAGTATGATTATCCGTATGGAATTAGGCCAAGCTGGGTCGCTCATTGGGGATGATCAAATTTACAACGTGGTAGTAACAGCCCACGCATTTATTATAATTTTTTTCATGGTAATGCCTATTCTGATTGGCGGGTTTGGAAATTGGCTTGTGCCCCTAATACTGGGGGCTAGCGACATGGCTTTCCCCCGCATAAACAATATGAGGTTTTGGTTTCTTATCCCCGCCCTAGTAATACTCTTGTCCAGATCTCTGGTAGAAAGGGGGGCCGGCACAGGGTGGACAGTCTACCCCCCTTTGTCCAGAAATATTGCCCACGCCGGCAGATCTGTCGACTTTGCTATTTTTTCTCTTCATTTAGCGGGGGTGAGATCTATTTTAGGGGCTGTAAATTTTATCAGCACTTTAGGGAATTTACGAGCTTTCGGCATAATTTTAGACCGTATGCCGCTTTTTGCTTGGGCTGTGCTAATCACAGCTATCTTGCTTCTCCTGTCCCTACCTGTGTTGGCTGGGGCGATTACCATGCTGTTGACAGACCGTAATCTGAAT
>OZFWZ451_11_Leptodiaptomus_tyrrelli_sp_3_CHU_Canada_BOLDAAA4353
TGGAATAGTTGGCACAGGGCTAAGAATAATTATTCGGATAGAATTGGGACAGGCTGGATCTTTAATCGGAGACGACCAAGTTTACAATGTTGTTGTGACCGCACACGCATTTATTATAATTTTTTTTATGGTGATGCCTATTTTGATTGGGGGATTTGGAAATTGATTAGTTCCTTTGATACTGGGCGCGAGAGATATGGCGTTCCCTCGAATAAATAATATAAGGTTTTGATTTTTAATTCCCGCACTAATTATGCTCTTATCTAGGTCATTAGTAGAAAGGGGCGCTGGAACAGGGTGGACGGTATACCCGCCCCTATCTAGAAACATTGCGCACGCGGGAAGTTCTGTCGACTTTGCGATTTTTTCATTACACTTGGCGGGAGTAAGCTCTATTTTAGGGGCGGTGAATTTTATCAGAACACTAGGTAATTTACGAGCGTTTGGGATAATCTTAGACCGTATGCCCTTGTTCGCTTGGTCTGTTTTAATCACAGCAGTTTTATTGCTTCTATCTTTGCCCGTCTTAGCTGGGGCTATCACTATGCTTTTAACGGACCGAAACCTAAAC
>OZFWZ452_11_Hesperodiaptomus_arcticus_sp_3_CHU_Canada_BOLDAAA4427
AGGTATAGTGGGGACAGGGCTTAGGATAATTATTCGTATGGAACTAGGGCAAGCTGGGTCGCTCATTGGGGACGATCAAATTTACAATGTGGTAGTAACAGCCCATGCATTTATCATAATTTTTTTTATGGTGATACCTATTCTAATCGGCGGGTTTGGAAATTGGCTTGTGCCCCTAATACTAGGGGCTAGAGACATGGCTTTCCCGCGCATAAATAATATAAGGTTTTGGTTTCTTATCCCCGCCTTAGTAATACTCTTATCCAGGTCTCTGGTAGAGAGGGGGGCCGGGACAGGGTGGACAGTATACCCCCCCCTATCTAGAAATATCGCCCACGCCGGCAGATCTGTCGACTTCGCTATTTTTTCTCTTCATTTAGCGGGGGTGAGATCTATTTTAGGGGCTGTAAATTTTATCAGGACTTTAGGGAATTTACGAGCCTTCGGTATAATTTTAGACCGTATACCACTTTTTGCTTGGGCTGTGTTAATCACAGCTATCTTACTTCTCTTGTCCCTACCTGTGTTAGCTGGTGCGATTACTATGTTGTTGACAGACCGTAACCTAAAT
>OZFWZ453_11_Hesperodiaptomus_arcticus_sp_3_CHU_Canada_BOLDAAA4427
NNNNNNNNNNNNNNNNNNNNNNNNNNNNNNNNNNNNNNNNNNNNNNNNNNNNGCTGGGTCGCTCATTGGGGACGATCAAATTTACAATGTGGTAGTAACAGCCCATGCATTTATCATAATTTTTTTTATGGTGATACCTATTCTAATCGGCGGGTTTGGAAATTGGCTTGTGCCCCTAATACTAGGGGCTAGAGACATGGCTTTCCCGCGCATAAATAATATAAGGTTTTGGTTTCTTATCCCCGCCTTAGTAATACTCTTATCCAGGTCTCTGGTAGAGAGGGGGGCCGGGACAGGGTGGACAGTATACCCCCCCCTATCTAGAAATATCGCCCACGCCGGCAGATCTGTCGACTTCGCTATTTTTTCTCTTCATTTAGCGGGGGTGAGATCTATTTTAGGGGCTGTAAATTTTATCAGGACTTTAGGGAATTTACGAGCCTTCGGTATAATTTTAGACCGTATACCACTTTTTGCTTGGGCTGTGTTAATCACAGCTATCTTACTTCTCTTGTCCCTACCTGTGTTAGCTGGTGCGATTACTATGTTGTTGACAGACCGTAACCTAAAT
>OZFWZ454_11_Hesperodiaptomus_arcticus_sp_3_CHU_Canada_BOLDAAA4427
AGGTATAGTGGGGACAGGGCTTAGGATAATTATTCGTATGGAACTAGGGCAAGCTGGGTCGCTCATTGGGGACGATCAAATTTACAATGTGGTAGTAACAGCCCATGCATTTATCATAATTTTTTTTATGGTGATACCTATTCTAATCGGCGGGTTTGGAAATTGGCTTGTGCCCCTAATACTAGGGGCTAGAGACATGGCTTTCCCGCGCATAAATAATATAAGGTTTTGGTTTCTTATCCCCGCCTTAGTAATACTCTTATCCAGGTCTCTGGTAGAGAGGGGGGCCGGGACAGGGTGGACAGTATACCCCCCCCTATCTAGAAATATCGCCCACGCCGGCAGATCTGTCGACTTCGCTATTTTTTCTCTTCATTTAGCGGGGGTGAGATCTATTTTAGGGGCTGTAAATTTTATCAGGACTTTAGGGAATTTACGAGCCTTCGGTATAATTTTAGACCGTATACCACTTTTTGCTTGGGCTGTGTTAATCACAGCTATCTTACTTCTCTTGTCCCTACCTGTGTTAGCTGGTGCGATTACTATGTTGTTGACAGACCGTAACCTAAAT
>OZFWZ455_11_Hesperodiaptomus_arcticus_sp_3_CHU_Canada_BOLDAAA4427
AGGTATAGTGGGGACAGGGCTTAGGATAATTATTCGTATGGAACTAGGGCAAGCTGGGTCGCTCATTGGGGACGATCAAATTTACAATGTGGTAGTAACAGCCCATGCATTTATCATAATTTTTTTTATGGTGATACCTATTCTAATCGGCGGGTTTGGAAATTGGCTTGTGCCCCTAATACTAGGGGCTAGAGACATGGCTTTCCCGCGCATAAATAATATAAGGTTTTGGTTTCTTATCCCCGCCTTAGTAATACTCTTATCCAGGTCTCTGGTAGAGAGGGGGGCCGGGACAGGGTGGACAGTATACCCCCCCCTATCTAGAAATATCGCCCACGCCGGCAGATCTGTCGACTTCGCTATTTTTTCTCTTCATTTAGCGGGGGTGAGATCTATTTTAGGGGCTGTAAATTTTATCAGGACTTTAGGGAATTTACGAGCCTTCGGTATAATTTTAGACCGTATACCACTTTTTGCTTGGGCTGTGTTAATCACAGCTATCTTACTTCTCTTGTCCCTACCTGTGTTAGCTGGTGCGATTACTATGTTGTTGACAGACCGTAACCTAAAT
>OZFWZ456_11_Hesperodiaptomus_arcticus_sp_3_CHU_Canada_BOLDAAA4427
AGGTATAGTGGGGACAGGGCTTAGGATAATTATTCGTATGGAACTAGGGCAAGCTGGGTCGCTCATTGGGGACGATCAAATTTACAATGTGGTAGTAACAGCCCATGCATTTATCATAATTTTTTTTATGGTGATACCTATTCTAATCGGCGGGTTTGGAAATTGGCTTGTGCCCCTAATACTAGGGGCTAGAGACATGGCTTTCCCGCGCATAAATAATATAAGGTTTTGGTTTCTTATCCCCGCCTTAGTAATACTCTTATCCAGGTCTCTGGTAGAGAGGGGGGCCGGGACAGGGTGGACAGTATACCCCCCCCTATCTAGAAATATCGCCCACGCCGGCAGATCTGTCGACTTCGCTATTTTTTCTCTTCATTTAGCGGGGGTGAGATCTATTTTAGGGGCTGTAAATTTTATCAGGACTTTAGGGAATTTACGAGCCTTCGGTATAATTTTAGACCGTATACCACTTTTTGCTTGGGCTGTGTTAATCACAGCTATCTTACTTCTCTTGTCCCTACCTGTGTTAGCTGGTGCGATTACTATGTTGTTGACAGACCGTAACCTAAAT
>OZFWZ458_11_Hesperodiaptomus_arcticus_sp_3_CHU_Canada_BOLDAAA4427
AGGTATAGTGGGGACAGGGCTTAGGATAATTATTCGTATGGAACTAGGGCAAGCTGGGTCGCTCATTGGGGACGATCAAATTTACAATGTGGTAGTAACAGCCCATGCATTTATCATAATTTTTTTTATGGTGATACCTATTCTAATCGGCGGGTTTGGAAATTGGCTTGTGCCCCTAATACTAGGGGCTAGAGACATGGCTTTCCCGCGCATAAATAATATAAGGTTTTGGTTTCTTATCCCCGCCTTAGTAATACTCTTATCCAGGTCTCTGGTAGAGAGGGGGGCCGGGACAGGGTGGACAGTNTACCCCCCCCTATCTAGAAATATCGCCCACGCCGGCAGATCTGTCGACTTCGCTATTTTTTCTCTTCATTTAGCGGGGGTGAGATCTATTTTAGGGGCTGTAAATTTTATCAGGACTTTAGGGAATTTACGAGCCTTCGGTATAATTTTAGACCGTATACCACTTTTTGCTTGGGCTGTGTTAATCACAGCTATCTTACTTCTCTTGTCCCTACCTGTGTTAGCTGGTGCGATTACTATGTTGTTGACAGACCGTAACCTAAAT
>OZFWZ459_11_Hesperodiaptomus_arcticus_sp_3_CHU_Canada_BOLDAAA4427
AGGTATAGTGGGGACAGGGCTTAGGATAATTATTCGTATGGAACTAGGGCAAGCTGGGTCGCTCATTGGGGANGATCAAATTTACAATGTGGTAGTAACAGCCCATGCATTTATCATAATTTTTTTTATGGTGATACCTATTCTAATCGGCGGGTTTGGAAATTGGCTTGTGCCCCTAATACTAGGGGCTAGAGACATGGCTTTCCCGCGCATAAATAATATAAGGTTTTGGTTTCTTATCCCCGCCTTAGTAATACTCTTATCCAGGTCTCTGGTAGAGAGGGGGGCCGGGACAGGGTGGACAGTATACCCCCCCCTATCTAGAAATATCGCCCACGCCGGCAGATCTGTCGACTTCGCTATTTTTTCTCTTCATTTAGCGGGGGTGAGATCTATTTTAGGGGCTGTAAATTTTATCAGGACTTTAGGGAATTTACGAGCCTTCGGTATAATTTTAGACCGTATACCACTTTTTGCTTGGGCTGTGTTAATCACAGCTATCTTACTTCTCTTGTCCCTACCTGTGTTAGCTGGTGCGATTACTATGTTGTTGACAGACCGTAACCTAAAT
>OZFWZ460_11_Hesperodiaptomus_arcticus_sp_2_CHU_Canada_BOLDAAA4428
NNNNNNNNNNGGGACAGGGCTTAGTATGATTATCCGTATGGAATTAGGCCAAGCTGGGTCGCTCATTGGGGATGATCAAATTTACAACGTGGTAGTAACAGCCCACGCATTTATTATAATTTTTTTCATGGTAATGCCTATTCTGATTGGCGGGTTTGGAAATTGGCTTGTGCCCCTAATACTGGGGGCTAGCGACATGGCTTTCCCCCGCATAAACAATATGAGGTTTTGGTTTCTTATCCCCGCCCTAGTAATACTCTTGTCCAGATCTCTGGTAGAAAGGGGGGCCGGCACAGGGTGGACAGTCTACCCCCCTTTGTCCAGAAATATTGCCCACGCCGGCAGATCTGTCGACTTTGCTATTTTTTCTCTTCATTTAGCGGGGGTGAGATCTATTTTAGGGGCTGTAAATTTTATCAGCACTTTAGGGAATTTACGAGCTTTCGGCATAATTTTAGACCGTATGCCGCTTTTTGCTTGGGCTGTGCTAATCACAGCTATCTTGCTTCTCCTGTCCCTACCTGTGTTGGCTGGGGCGATTACCATGCTGTTGACAGACCGTAATCTGAAT
>OZFWZ461_11_Hesperodiaptomus_arcticus_sp_3_CHU_Canada_BOLDAAA4427
AGGTATAGTGGGGACAGGGCTTAGGATAATTATTCGTATGGAACTAGGGCAAGCTGGGTCGCTCATTGGGGACGATCAAATTTACAATGTGGTAGTAACAGCCCATGCATTTATCATAATTTTTTTTATGGTGATACCTATTCTAATCGGCGGGTTTGGAAATTGGCTTGTGCCCCTAATACTAGGGGCTAGAGACATGGCTTTCCCGCGCATAAATAATATAAGGTTTTGGTTTCTTATCCCCGCCTTAGTAATACTCTTATCCAGGTCTCTGGTAGAGAGGGGGGCCGGGACAGGGTGGACAGTATACCCCCCCCTATCTAGAAATATCGCCCACGCCGGCAGATCTGTCGACTTCGCTATTTTTTCTCTTCATTTAGCGGGGGTGAGATCTATTTTAGGGGCTGTAAATTTTATCAGGACTTTAGGGAATTTACGAGCCTTCGGTATAATTTTAGACCGTATACCACTTTTTGCTTGGGCTGTGTTAATCACAGCTATCTTACTTCTCTTGTCCCTACCTGTGTTAGCTGGTGCGATTACTATGTTGTTGACAGACCGTAACCTAAAT
>OZFWZ462_11_Hesperodiaptomus_arcticus_sp_3_CHU_Canada_BOLDAAA4427
AGGTATAGTGGGGACAGGGCTTAGGATAATTATTCGTATGGAACTAGGGCAAGCTGGGTCGCTCATTGGGGACGATCAAATTTACAATGTGGTAGTAACAGCCCATGCATTTATCATAATTTTTTTTATGGTGATACCTATTCTAATCGGCGGGTTTGGAAATTGGCTTGTGCCCCTAATACTAGGGGCTAGAGACATGGCTTTCCCGCGCATAAATAATATAAGGTTTTGGTTTCTTATCCCCGCCTTAGTAATACTCTTATCCAGGTCTCTGGTAGAGAGGGGGGCCGGGACAGGGTGGACAGTATACCCCCCCCTATCTAGAAATATCGCCCACGCCGGCAGATCTGTCGACTTCGCTATTTTTTCTCTTCATTTAGCGGGGGTGAGATCTATTTTAGGGGCTGTAAATTTTATCAGGACTTTAGGGAATTTACGAGCCTTCGGTATAATTTTAGACCGTATACCACTTTTTGCTTGGGCTGTGTTAATCACAGCTATCTTACTTCTCTTGTCCCTACCTGTGTTAGCTGGTGCGATTACTATGTTGTTGACAGACCGTAACCTAAAT
>OZFWZ463_11_Leptodiaptomus_tyrrelli_sp_3_CHU_Canada_BOLDAAA4353
TGGAATAGTTGGCACAGGGCTAAGAATAATTATTCGGATAGAATTGGGACAGGCTGGATCTTTAATCGGAGACGACCAAGTTTACAATGTTGTTGTGACCGCACACGCATTTATTATAATTTTTTTTATGGTGATGCCTATTTTGATTGGGGGATTTGGAAATTGATTAGTTCCTTTGATACTGGGCGCGAGAGATATGGCGTTCCCTCGAATAAATAATATAAGGTTTTGATTTTTAATTCCCGCACTAATTATGCTCTTATCTAGGTCATTAGTAGAAAGGGGCGCTGGAACAGGGTGGACGGTATACCCACCCCTATCTAGAAACATTGCGCACGCGGGAAGTTCTGTCGACTTTGCGATTTTTTCATTACACTTGGCGGGAGTAAGCTCTATTTTAGGGGCGGTGAATTTTATCAGAACACTAGGTAATTTACGAGCGTTTGGGATAATCTTAGACCGTATGCCCTTGTTCGCTTGGTCTGTTTTAATCACAGCAGTTTTATTGCTTCTATCTTTGCCCGTCTTAGCTGGGGCTATCACTATGCTTTTAACGGACCGAAACCTAAAC
>OZFWZ464_11_Leptodiaptomus_tyrrelli_sp_3_CHU_Canada_BOLDAAA4353
TGGAATAGTTGGCACAGGGCTAAGAATAATTATTCGGATAGAATTGGGACAGGCTGGATCTTTAATCGGAGACGACCAAGTTTACAATGTTGTTGTGACCGCACACGCATTTATTATAATTTTTTTTATGGTGATGCCTATTTTGATTGGGGGATTTGGAAATTGATTAGTTCCTTTGATACTGGGCGCGAGAGATATGGCGTTCCCTCGAATAAATAATATAAGGTTTTGATTTTTAATTCCCGCACTAATTATGCTCTTATCTAGGTCATTAGTAGAAAGGGGCGCTGGAACAGGGTGGACGGTATACCCACCCCTATCTAGAAACATTGCGCACGCGGGAAGTTCTGTCGACTTTGCGATTTTTTCATTACACTTGGCGGGAGTAAGCTCTATTTTAGGGGCGGTGAATTTTATCAGAACACTAGGTAATTTACGAGCGTTTGGGATAATCTTAGACCGTATGCCCTTGTTCGCTTGGTCTGTTTTAATCACAGCAGTTTTATTGCTTCTATCTTTGCCCGTCTTAGCTGGGGCTATCACTATGCTTTTAACGGACCGAAACCTAAAC
>OZFWZ466_11_Hesperodiaptomus_arcticus_sp_3_CHU_Canada_BOLDAAA4427
AGGTATAGTGGGGACAGGGCTTAGGATAATTATTCGTATGGAACTAGGGCAAGCTGGGTCGCTCATTGGGGACGATCAAATTTACAATGTGGTAGTAACAGCCCATGCATTTATCATAATTTTTTTTATGGTGATACCTATTCTAATCGGCGGGTTTGGAAATTGGCTTGTGCCCCTAATACTAGGGGCTAGAGACATGGCTTTCCCGCGCATAAATAATATAAGGTTTTGGTTTCTTATCCCCGCCTTAGTAATACTCTTATCCAGGTCTCTGGTAGAGAGGGGGGCCGGGACAGGGTGGACAGTATACCCCCCCCTATCTAGAAATATCGCCCACGCCGGCAGATCTGTCGACTTCGCTATTTTTTCTCTTCATTTAGCGGGGGTGAGATCTATTTTAGGGGCTGTAAATTTTATCAGGACTTTAGGGAATTTACGAGCCTTCGGTATAATTTTAGACCGTATACCACTTTTTGCTTGGGCTGTGTTAATCACAGCTATCTTACTTCTCTTGTCCCTACCTGTGTTAGCTGGTGCGATTACTATGTTGTTGACAGACCGTAACCTAAAT
>OZFWZ467_11_Hesperodiaptomus_arcticus_sp_3_CHU_Canada_BOLDAAA4427
AGGTATAGTGGGGACAGGGCTTAGGATAATTATTCGTATGGAACTAGGGCAAGCTGGGTCGCTCATTGGGGACGATCAAATTTACAATGTGGTAGTAACAGCCCATGCATTTATCATAATTTTTTTTATGGTGATACCTATTCTAATCGGCGGGTTTGGAAATTGGCTTGTGCCCCTAATACTAGGGGCTAGAGACATGGCTTTCCCGCGCATAAATAATATAAGGTTTTGGTTTCTTATCCCCGCCTTAGTAATACTCTTATCCAGGTCTCTGGTAGAGAGGGGGGCCGGGACAGGGTGGACAGTATACCCCCCCCTATCTAGAAATATCGCCCACGCCGGCAGATCTGTCGACTTCGCTATTTTTTCTCTTCATTTAGCGGGGGTGAGATCTATTTTAGGGGCTGTAAATTTTATCAGGACTTTAGGGAATTTACGAGCCTTCGGTATAATTTTAGACCGTATACCACTTTTTGCTTGGGCTGTGTTAATCACAGCTATCTTACTTCTCTTGTCCCTACCTGTGTTAGCTGGTGCGATTACTATGTTGTTGACAGACCGTAACCTAAAT
>OZFWZ471_11_Leptodiaptomus_tyrrelli_sp_3_CHU_Canada_BOLDAAA4353
NNNNNNNNNNNNNNNNNNNNNNNNNNNNNNNNNNNNNNNNNNNNNNNNNNNNNNNGGATCTTTAATCGGAGACGACCAAGTTTACAATGTTGTTGTGACCGCACACGCATTTATTATGATTTTTTTTATGGTGATGCCTATTTTGATTGGGGGATTTGGAAATTGATTAGTTCCTTTGATACTGGGCGCGAGAGATATGGCGTTCCCTCGAATAAATAATATAAGGTTTTGATTTTTAATTCCCGCACTAATTATGCTCTTATCTAGGTCATTAGTAGAAAGGGGCGCTGGAACAGGGTGGACGGTATACCCGCCCCTATCCAGAAACATTGCGCACGCGGGAAGTTCTGTCGACTTTGCGATTTTTTCATTACACTTGGCGGGAGTAAGCTCTATTTTAGGGGCGGTGAATTTTATCAGAACNCTAGGTAATTTACGAGCGTTTGGGATAATCTTAGACCGTATGCCCTTGTTTGCNTGGTCTGTTTTAATCACAGCAGTTTTATTGCTTCTATCTTTGCCCGTCTTAGCTGGGGCTATNACTATGCTTTTAACGGACCGAAACTTAAAC
>OZFWZ474_11_Leptodiaptomus_tyrrelli_sp_3_CHU_Canada_BOLDAAA4353
TGGAATAGTTGGCACAGGGCTAAGAATAATTATTCGGATAGAATTGGGACAGGCTGGATCTTTAATCGGAGACGACCAAGTTTACAATGTTGTTGTGACCGCACACGCATTTATTATAATTTTTTTTATGGTGATGCCTATTTTGATTGGGGGATTTGGAAATTGATTAGTTCCTTTGATACTGGGCGCGAGAGATATGGCGTTCCCTCGAATAAATAATATAAGGTTTTGATTTTTAATTCCCGCACTAATTATGCTCTTATCTAGGTCATTAGTAGAAAGGGGCGCTGGAACAGGGTGGACGGTATACCCGCCCCTATCTAGAAACATTGCGCACGCGGGAAGTTCTGTCGACTTTGCGATTTTTTCATTACACTTGGCGGGAGTAAGCTCTATTTTAGGGGCGGTGAATTTTATCAGAACACTAGGTAATTTACGAGCGTTTGGGATAATCTTAGACCGTATGCCCTTGTTCGCTTGGTCTGTTTTAATCACAGCAGTTTTATTGCTTCTATCTTTGCCCGTCTTAGCTGGGGCTATCACTATGCTTTTAACGGACCGAAACCTAAAC
>OZFWZ475_11_Leptodiaptomus_tyrrelli_sp_3_CHU_Canada_BOLDAAA4353
TGGAATAGTTGGCACAGGGCTAAGAATAATTATTCGGATAGAATTGGGACAGGCTGGATCTTTAATCGGAGACGACCAAGTTTACAATGTTGTTGTGACCGCACACGCATTTATTATAATTTTTTTTATGGTGATGCCTATTTTGATTGGGGGATTTGGAAATTGATTAGTTCCTTTGATACTGGGCGCGAGAGATATGGCGTTCCCTCGAATAAATAATATAAGGTTTTGATTTTTAATTCCCGCACTAATTATGCTCTTATCTAGGTCATTAGTAGAAAGGGGCGCTGGAACAGGGTGGACGGTATACCCGCCCCTATCTAGAAACATTGCGCACGCGGGAAGTTCTGTCGACTTTGCGATTTTTTCATTACACTTGGCGGGAGTAAGCTCTATTTTAGGGGCGGTGAATTTTATCAGAACACTAGGTAATTTACGAGCGTTTGGGATAATCTTAGACCGTATGCCCTTGTTCGCTTGGTCTGTTTTAATCACAGCAGTTTTATTGCTTCTATCTTTGCCCGTCTTAGCTGGGGCTATCACTATGCTTTTAACGGACCGAAACCTAAAC
>ZPII769_11_Leptodiaptomus_siciloides_United_States_BOLDADM0939
AGGTATAGTTGGGACTGGGTTGAGAATAATTATTCGAATAGAATTAGGGCAGGCTGGNNNTTTAATTGGAGATGATCAGGTTTATAATGTAGTTGTAACGGCCCATGCTTTTATTATAATTTTTTTTATAGTTATACCTATTTTAATTGGGGGATTTGGAAATTGATTAGTACCATTAATATTAGGAGCAAGGGATATAGCTTTCCCTCGAATAAATAATATAAGATTTTGATTTTTAATTCCAGCTCTAGTTATATTATTATCTAGGTCTTTAGTAGAGAGTGGGGCAGGAACGGGGTGAACAGTTTATCCTCCGTTATCAAGAAATATCGCGCATGCAGGCAGATCGGTTGACTTTGCTATTTTTTCATTACATTTGGCAGGAGTTAGGTCAATTTTAGGTGCAGTAAATTTTATTAGGACTTTGGGAAATTTGCGAGCTTTTGGAATAATTCTTGATCGAATACCATTATTTGCATGGGCTGTGCTTATTACTGCAGTTCTATTGTTACTTTCATTACCTGTTTTAGCAGGAGCGATCACAATACTACTTACAGATCGAAATTTAAAT
>ZPII770_11_Diaptomidae_United_States_BOLDADL9739
AGGTATAGTTGGGACTGGATTGAGAATAATTATTCGAATAGAATTAGGGCAGGCCGGCTNNNTAATTGGAGATGACCAGGTTTATAATGTAGTTGTAACGGCCCACGCTTTTATTATAATTTTTTTTATAGTTATACCTATTTTAATTGGGGGATTTGGAAATTGATTAGTACCATTAATATTAGGAGCAAGAGATATAGCTTTCCCTCGAATAAATAATATAAGATTTTGATTTTTAATTCCAGCTCTAGTTATATTATTATCTAGGTCTTTAGTAGAGAGTGGGGCAGGAACGGGGTGAACAGTTTATCCTCCGTTATCAAGAAATATCGCGCATGCAGGCAGATCGGTTGACTTTGCTATTTTTTCACTACATTTGGCAGGGGTTAGGTCAATTTTAGGTGCAGTAAATTTTATTAGGACTTTGGGAAATCTGCGAGCTTTTGGAATAATTCTTGATCGAATACCATTATTTGCATGGGCTGTGCTTATTACTGCAGTTCTATTGTTGCTCTCATTACCTGTTTTAGCAGGAGCGATTACAATACTACTTACAGATCGAAATTTAAAT
>ZPII771_11_Leptodiaptomus_siciloides_United_States_BOLDADM0939
AGGTATAGTTGGGACTGGGTTGAGAATAATTATTCGAATAGAATTAGGGCAGGCTGGCTNNNTAATTGGAGATGACCAGGTTTATAATGTAGTTGTAACGGCCCATGCTTTTATTATAATTTTTTTTATAGTTATACCTATTTTAATTGGGGGATTTGGAAATTGATTAGTACCATTAATATTGGGAGCAAGAGATATAGCTTTCCCTCGAATAAATAATATAAGATTTTGATTTTTAATTCCAGCTCTAGTTATATTATTATCTAGGTCTTTAGTAGAGAGTGGGGCAGGAACGGGGTGAACAGTTTATCCTCCGTTATCAAGAAATATCGCGCATGCAGGCAGATCGGTTGACTTTGCTATTTTTTCATTACATTTGGCAGGAGTTAGGTCAATTTTAGGTGCAGTAAATTTTATTAGGACTTTGGGAAATTTGCGAGCTTTTGGAATAATTCTTGATCGAATACCATTATTTGCATGGGCTGTGCTTATTACTGCAGTCCTATTGTTACTTTCATTACCTGTTTTAGCAGGAGCGATCACAATACTACTTACAGATCGAAATTTAAAT
>ZPII772_11_Leptodiaptomus_siciloides_United_States_BOLDADM0938
AGGTATAGTTGGGACTGGATTGAGAATAATTATTCGTATAGAATTAGGGCAAACCGGCTN-NTAATTGGAGATGATCAGGTTTATAATGTAGTTGTAACGGCCCATGCTTTTATTATAATTTTTTTTATAGTTATANCTATTTTAATTGGGGGATTTGGAAATTGATTAGTACCATTAATATTAGGAGCAAGAGATATAGCTTTCCCTCGAATAAATAATATAAGATTTTGATTTTTAATTCCAGCTCTAGTTATATTATTATCTAGATCTTTAGTAGAGAGTGGGGCAGGAACGGGGTGAACAGTTTATCCTCCATTATCAAGAAATATCGCACATGCAGGCAGATCGGTTGACTTTGCTATTTTTTCACTACATTTGGCAGGGGTTAGGTCAATTTTAGGTGCAGTAAATTTTATTAGGACTTTGGGAAATTTGCGAGCTTTCGGAATAATTCTTGATCGAATACCATTATTTGCATGGGCTGTGCTTATTACTGCAGTTCTATTGTTGCTTTCATTACCTGTTTTAGCAGGAGCGATTACAATACTACTTACAGATCGAAATTTAAAT
>ZPII773_11_Diaptomidae_United_States_BOLDADL9739
AGGTATAGTTGGGACTGGATTGAGAATAATTATTCGAATAGAATTAGGGCAGGCCGGCTNNNTAATTGGAGATGACCAGGTTTATAATGTAGTTGTAACGGCCCACGCTTTTATTATAATTTTTTTTATAGTTATACCTATTTTAATTGGGGGATTTGGAAATTGATTAGTACCATTAATATTAGGAGCAAGAGATATAGCTTTCCCTCGAATAAATAATATAAGATTTTGATTTTTAATTCCAGCTCTAGTTATATTATTATCTAGGTCTTTAGTAGAGAGTGGGGCAGGAACGGGGTGAACAGTTTATCCTCCGTTATCAAGAAATATCGCGCATGCAGGCAGATCGGTTGACTTTGCTATTTTTTCACTACATTTGGCAGGGGTTAGGTCAATTTTAGGTGCAGTAAATTTTATTAGGACTTTGGGAAATCTGCGAGCTTTTGGAATAATTCTTGATCGAATACCATTATTTGCATGGGCTGTGCTTATTACTGCAGTTCTATTGTTGCTCTCATTACCTGTTTTAGCAGGAGCGATTACAATACTACTTACAGATCGAAATTTAAAT
>ZPII776_11_Diaptomidae_United_States_BOLDAAZ2021
TGGGATAGTGGGGACTGGGTTGAGTATAATTATTCGTATGGAATTGGGGCAGGCCGGGTNNNTAATTGGGGATGATCAAATTTATAATGTTGTAGTAACTGCGCATGCCTTTATTATAATTTTTTTTATGGTTATGCCTATTTTAATTGGCGGGTTTGGTAATTGATTAGTTCCTTTAATATTGGGGGCCGCAGACATGGCTTTCCCCCGTATAAATAATATAAGATTTTGATTTTTAATCCCCGCCTTAGTAATACTATTATCTAGGTCTTTGGTTGAAAGGGGAGCTGGGACAGGTTGAACTGTTTATCCCCCGCTTTCAAGGAACATCGCCCACGCCGGCAGGTCTGTAGACTTCGCCATTTTTTCATTACACTTAGCCGGGGTAAGCTCAATTTTAGGGGCAGTAAATTTTATTAGAACTTTAGGCAATCTGCGAACTTTTGGGATGATTCTTGACCGTATGCCTTTATTTGCTTGGGCTGTGTTAATTACAGCTATTTTATTGNNNNNNNNNNNNNNNNNNNNNNNNNNNNNNNNNNNNNNNNNNNNNNNNNNNNNNNNNNNNNNN
>ZPII779_11_Leptodiaptomus_siciloides_United_States_BOLDADM0938
AGGTATAGTTGGGACTGGATTGAGAATAATTATTCGTATAGAATTAGGGCAGGCCGGCTNNNTAATTGGAGATGATCAGGTTTATAATGTAGTTGTAACGGCCCATGCTTTTATTATAATTTTTTTTATAGTTATACCTATTTTAATTGGGGGATTTGGAAATTGATTAGTACCATTAATATTAGGAGCAAGAGATATAGCTTTCCCTCGAATAAATAATATAAGATTTTGATTTTTAATTCCAGCTCTAGTTATATTATTATCTAGATCTTTAGTAGAGAGTGGGGCAGGAACGGGGTGAACAGTTTATCCTCCATTATCAAGAAATATCGCACATGCAGGCAGATCGGTTGACTTTGCTATTTTTTCACTACATTTGGCAGGGGTTAGGTCAATTTTAGGTGCAGTAAATTTTATTAGGACTTTGGGAAATTTGCGAGCTTTTGGAATAATTCTTGATCGAATACCATTATTTGCATGGGCTGTGCTTATTACTGCAGTTCTATTGTTGCTTTCATTACCTGTTTTAGCAGGAGCGATTACAATACTACTTACAGATCGAAATTTAAAT
>ZPII780_11_Leptodiaptomus_siciloides_United_States_BOLDADM0938
AGGTATAGTTGGGACTGGATTGAGAATAATTATTCGTATAGAATTAGGGCAGGCCGGCTNNNTAATTGGAGATGATCAGGTTTATAATGTAGTTGTAACGGCCCATGCTTTTATTATAATTTTTTTTATAGTTATACCTATTTTAATTGGGGGATTTGGAAATTGATTAGTACCATTAATATTAGGAGCAAGAGATATAGCTTTCCCTCGAATAAATAATATAAGATTTTGATTTTTAATTCCAGCTCTAGTTATATTATTATCTAGATCTTTAGTAGAGAGTGGGGCAGGAACGGGGTGAACAGTTTATCCTCCATTATCAAGAAATATCGCACATGCAGGCAGATCGGTTGACTTTGCTATTTTTTCACTACATTTGGCAGGGGTTAGGTCAATTTTAGGTGCAGTAAATTTTATTAGGACTTTGGGAAATTTGCGAGCTTTTGGAATAATTCTTGATCGAATACCATTATTTGCATGGGCTGTGCTTATTACTGCAGTTCTATTGTTGCTTTCATTACCTGTTTTAGCAGGAGCGATTACAATACTACTTACAGATCGAAATTTAAAT
>ZPII781_11_Leptodiaptomus_siciloides_United_States_BOLDADM0938
AGGTATAGTTGGGACTGGATTGAGAATAATTATTCGTATAGAATTAGGGCAGGCCGGCTNNNTAATTGGAGATGATCAGGTTTATAATGTAGTTGTAACGGCCCATGCTTTTATTATAATTTTTTTTATAGTTATACCTATTTTAATTGGGGGATTTGGAAATTGATTAGTACCATTAATATTAGGAGCAAGAGATATAGCTTTCCCTCGAATAAATAATATAAGATTTTGATTTTTAATTCCAGCTCTAGTTATATTATTATCTAGATCTTTAGTAGAGAGTGGGGCAGGAACGGGGTGAACAGTTTATCCTCCATTATCAAGAAATATCGCACATGCAGGCAGATCGGTTGACTTTGCTATTTTTTCACTACATTTGGCAGGGGTTAGGTCAATTTTAGGTGCAGTAAATTTTATTAGGACTTTGGGAAATTTGCGAGCTTTTGGAATAATTCTTGATCGAATACCATTATTTGCATGGGCTGTGCTTATTACTGCAGTTCTATTGTTGCTTTCATTACCTGTTTTAGCAGGAGCGATTACAATACTACTTACAGATCGAAATTTAAAT
>ZPII782_11_Leptodiaptomus_siciloides_United_States_BOLDADM0938
AGGTATAGTTGGGACTGGATTGAGAATAATTATTCGTATAGAATTAGGGCAGGCCGGCTNNNTAATTGGAGATGATCAGGTTTATAATGTAGTTGTAACGGCCCATGCTTTTATTATAATTTTTTTTATAGTTATACCTATTTTAATTGGGGGATTTGGAAATTGATTAGTACCATTAATATTAGGAGCAAGAGATATAGCTTTCCCTCGAATAAATAATATAAGATTTTGATTTTTAATTCCAGCTCTAGTTATATTATTATCTAGATCTTTAGTAGAGAGTGGGGCAGGAACGGGGTGAACAGTTTATCCTCCATTATCAAGAAATATCGCACATGCAGGCAGATCGGTTGACTTTGCTATTTTTTCACTACATTTGGCAGGGGTTAGGTCAATTTTAGGTGCAGTAAATTTTATTAGGACTTTGGGAAATTTGCGAGCTTTTGGAATAATTCTTGATCGAATACCATTATTTGCATGGGCTGTGCTTATTACTGCAGTTCTATTGTTGCTTTCATTACCTGTTTTAGCAGGAGCGATTACAATACTACTTACAGATCGAAATTTAAAT
>ZPII783_11_Diaptomidae_United_States_BOLDADL9739
AGGTATAGTTGGGACTGGATTGAGAATAATTATTCGAATAGAATTAGGGCAGGCCGGCTNNNTAATTGGAGATGACCAGGTTTATAATGTAGTTGTAACGGCCCACGCTTTTATTATAATTTTTTTTATAGTTATACCTATTTTAATTGGGGGATTTGGAAATTGATTAGTACCATTAATATTAGGAGCAAGAGATATAGCTTTCCCTCGAATAAATAATATAAGATTTTGATTTTTAATTCCAGCTCTAGTTATATTATTATCTAGGTCTTTAGTAGAGAGTGGGGCAGGAACGGGGTGAACAGTTTATCCTCCGTTATCAAGAAATATCGCGCATGCAGGCAGATCGGTTGACTTTGCTATTTTTTCACTACATTTGGCAGGGGTTAGGTCAATTTTAGGTGCAGTAAATTTTATTAGGACTTTGGGAAATCTGCGAGCTTTTGGAATAATTCTTGATCGAATACCATTATTTGCATGGGCTGTGCTTATTACTGCAGTTCTATTGTTGCTCTCATTACCTGTTTTAGCAGGAGCGATTACAATACTACTTACAGATCGAAATTTAAAT
>ZPII785_11_Diaptomidae_United_States_BOLDAAY6494
TGGGATAGTGGGGACTGGGTTAAGTATAATTATTCGTATAGAGCTGGGGCAGGCTGGGTCANTAATTGGCGATGACCAAATTTATAATGTTGTAGTAACCGCACATGCCTTTATTATAATTTTTTTTATGGTTATGCCTATTTTAATTGGGGGGTTTGGTAATTGATTAGTTCCTTTAATATTGGGGGCCGCAGACATGGCTTTCCCCCGTATAAATAACATAAGATTTTGATTTTTAATCCCCGCTTTAGTAATATTATTATCTAGGCCTTTGGTTGAAAGAGGAGCTGGGACAGGTTGAACTGTTTACCCCCCACTTTCAAGGAACATTGCCCACGCAGGTAGATCCGTGGACTTCGCCATTTTTTCATTACATTTAGCCGGGGTAAGGTCAATTTTAGGAGCAGTAAATTTTATTAGAACTTTAGGCAATCTACGAACTTTTGGGATGATTCTTGACCGTATGCCTTTATTTGCTTGGGCTGTATTAATTACAGCAATTTTATTGCTTCTGTCTCTTCCTGTTTTAGCAGGCTCTATCACAATACTACTAACAGACCGAAACCTCAAT
>ZPII786_11_Diaptomidae_United_States_BOLDAAY6495
TGGGATAGTGGGGACTGGGTTGAGTATAATTATTCGTATGGAATTGGGGCAGGCTGGGTNNNTAATTGGAGATGACCAAATTTATAATGTCGTAGTAACTGCACATGCCTTTATTATAATTTTTTTTATGGTTATGCCTATTTTAATTGGCGGGTTTGGTAACTGATTAGTTCCCTTAATATTGGGGGCCGCAGACATGGCTTTCCCCCGTATAAATAACATAAGATTTTGATTTTTAATCCCCGCCTTAGTGATATTATTATCTAGGTCTTTGGTCGAAAGAGGAGCTGGGACAGGTTGAACTGTTTACCCCCCACTTTCAAGAAACATCGCCCACGCCGGCAGGTCTGTGGACTTCGCCATTTTTTCATTACATTTAGCCGGGGTAAGGTCAATTTTAGGGGCAGTAAATTTTATTAGAACTTTGGGCAATCTACGAACTTTTGGGATGATTCTTGACCGTATGCCTTTATTTGCTTGGGCTGTGTTGATTACAGCTATTTTATTATTACTGTCTCTCCCTGTTTTAGCTGGCGCCATCACNATACTATTAACAGACCGAAATCTCAAT
>ZPII787_11_Leptodiaptomus_siciloides_United_States_BOLDADM0939
AGGTATAGTTGGGACTGGGTTGAGAATAATTATTCGAATAGAATTAGGGCAGGCTGGNNNTTTAATTGGAGACGATCAGGTTTATAATGTAGTTGTAACGGCCCATGCTTTTATTATAATTTTTTTTATAGTTATACCTATTTTAATTGGGGGATTTGGAAATTGATTAGTACCATTAATATTAGGAGCAAGAGATATAGCTTTCCCTCGAATAAATAATATAAGATTTTGATTTTTAATTCCAGCTCTAGTTATATTATTATCTAGGTCTTTAGTAGAGAGTGGGGCAGGAACGGGGTGAACAGTTTATCCTCCGTTATCAAGAAATATCGCGCATGCAGGCAGATCGGTTGACTTTGCTATTTTTTCATTACATTTGGCAGGAGTTAGGTCAATTTTAGGTGCAGTAAATTTTATTAGGACTTTGGGAAATTTGCGAGCTTTTGGAATAATTCTTGATCGAATACCATTATTTGCATGGGCTGTGCTTATTACTGCAGTTCTATTGTTACTTTCATTACCTGTTTTAGCAGGAGCGATCACAATACTACTTACAGATCGAAATTTAAAT
>ZPII788_11_Leptodiaptomus_siciloides_United_States_BOLDADM0939
AGGTATAGTTGGGACTGGGTTGAGAATAATTATTCGAATAGAATTAGGGCAGGCTGGCTNNNTAATTGGAGATGACCAGGTTTATAATGTAGTTGTAACGGCCCATGCTTTTATTATAATTTTTTTTATAGTTATACCTATTTTAATTGGGGGATTTGGAAATTGATTAGTACCATTAATATTAGGAGCAAGAGATATAGCTTTCCCTCGAATAAATAATATAAGATTTTGATTTTTAATTCCAGCTCTAGTTATATTATTATCTAGGTCTTTAGTAGAGAGTGGGGCAGGAACGGGGTGAACAGTTTATCCTCCGTTATCAAGAAATATCGCGCATGCAGGCAGATCGGTTGACTTTGCTATTTTTTCATTACATTTGGCAGGAGTTAGGTCAATTTTAGGTGCAGTAAATTTTATTAGGACTTTGGGAAATTTGCGAGCTTTTGGAATAATTCTTGATCGAATACCATTATTTGCATGGGCTGTGCTTATTACTGCAGTCCTATTGTTACTTTCATTACCTGTTTTAGCAGGAGCGATCACAATACTACTTACAGATCGAAATTTAAAT
>ZPII790_11_Leptodiaptomus_siciloides_United_States_BOLDADM0938
AGGTATAGTTGGGACTGGATTGAGAATAATTATTCGTATAGAATTAGGGCAGGCCGGCTNNNTAATTGGAGATGATCAGGTTTATAATGTAGTTGTAACGGCCCATGCTTTTATTATAATTTTTTTTATAGTTATACCTATTTTAATTGGGGGATTTGGAAATTGATTAGTACCATTAATATTAGGAGCAAGAGATATAGCTTTCCCTCGAATAAATAATATAAGATTTTGATTTTTAATTCCAGCTCTAGTTATATTATTATCTAGATCTTTAGTAGAGAGTGGGGCAGGAACGGGGTGAACAGTTTATCCTCCATTATCAAGAAATATCGCACATGCAGGCAGATCGGTTGACTTTGCTATTTTTTCACTACATTTGGCAGGGGTTAGGTCAATTTTAGGTGCAGTAAATTTTATTAGGACTTTGGGAAATTTGCGAGCTTTTGGAATAATTCTTGATCGAATACCATTATTTGCATGGGCTGTGCTTATTACTGCAGTTCTATTGTTGCTTTCATTACCTGTTTTAGCAGGAGCGATTACAATACTACTTACAGATCGAAATTTAAAT
>ZPII829_11_Mastigodiaptomus_montezumae_Mexico_BOLDAAD9210
CGGGATGGTCGGGACAGGCCTTAGAATAATTATTCGGATAGAGTTGGGGCAGGCGGGGTCGTTAATTGGGGACGACCAAATTTATAATGTGGTTGTAACTGCTCATGCGTTTGTTATAATTTTTTTCATAGTTATGCCTATTTTAATCGGCGGGTTCGGAAACTGATTAGTGCCTTTAATGCTCGGAGCGGCGGATATAGCTTTCCCTCGAATAAATAATATAAGATTTTGATTTTTACTCCCCGCCTTAGTGATGTTGCTTTCAAGATCCTTGGTAGAAAGGGGGGCGGGGACAGGTTGGACGGTTTACCCGCCCCTCTCAAGAAATATCGCGCATGCTGGGAGGTCTGTGGATTTTGCCATCTTCTCGCTACATCTAGCCGGGGTGAGATCTATTTTAGGGGCAGTGAATTTTATTAGAACCCTCGGGAATTTGCGGGTGTTTGGTATAATTTTAGACCGTATACCACTTTTTNNNNNNNNNNNNNNNNNNNNNNNNNNNNNNNNNNNNNNNNNNNNNNNNNNNNNNNNNNNNNNNNNNNNNNNNNNNNNNNNNNNNNNNNNNNNNNNN
>ZPII1189_11_Leptodiaptomus_cuauhtemoci_Mexico_BOLDAAZ8481
TGGAATAGTGGGTACCGGACTGAGAATAATTATTCGTATAGAATTAGGACAAGCCGGGTNNNTAATCGGAGATGATCAAGTTTATAATGTAGTAGTGACGGCGCACGCATTTATTATAATTTTTTTTATGGTTATGCCAATTTTAATTGGAGGGTTTGGTAATTGATTAGTGCCTCTTATATTAGGGGCCAGGGACATGGCATTCCCCCGAATAAATAATATAAGGTTTTGATTTTTAATTCCAGCTCTAGTAATATTACTTTCAAGGTCTTTAGTAGAAAGGGGCGCAGGGACAGGGTGGACAGTTTATCCCCCGCTTTCAAGAAATATTGCTCATGCCGGGAGATCGGTAGATTTTGCTATTTTCTCTCTTCATTTAGCGGGGGTGAGGTCAATTTTAGGTGCTGTTAATTTTATTAGAACTTTAGGTAATCTTCGGGCATTTGGGATAATTCTTGATCGAATACCATTATTTGCTTGAGCAGTACTTATTACAGCAGTACTATTATTACTTTCCCTTCCGGTCTTGGCTGGAGCTATCACTATGCTCTTAACAGATCGAAATCTTAAC
>ZPII1196_11_Leptodiaptomus_cuauhtemoci_Mexico_BOLDAAZ8481
TGGAATAGTGGGTACCGGATTGAGAATAATTATTCGTATAGAATTAGGACAAGCCGGGTNNNTAATCGGAGATGATCAAGTTTATAATGTAGTAGTGACGGCGCACGCATTTATTATAATTTTTTTTATGGTTATGCCAATTTTAATTGGAGGGTTTGGTAATTGATTAGTGCCTCTTATGTTAGGGGCCAGGGACATGGCATTCCCCCGAATAAATAATATAAGGTTTTGATTTTTAATTCCAGCTCTAGTAATATTACTTTCAAGGTCTTTAGTAGAAAGGGGCGCAGGGACAGGGTGGACAGTTTATCCCCCGCTTTCAAGAAATATTGCTCATGCCGGGAGATCGGTAGATTTTGCTATTTTCTCTCTTCATTTAGCGGGGGTGAGGTCAATTTTAGGTGCTGTTAATTTTATTAGAACTTTAGGTAATCTTCGGGCATTTGGGATAATTCTTGATCGAATACCATTATTTGCTTGAGCAGTACTTATTACAGCAGTACTATTATTACTTTCCCTTCCGGTCTTGGCTGGGGCTATCACTATGCTTTTAACAGATCGAAATCTTAAC
>ZPII1198_11_Leptodiaptomus_cuauhtemoci_Mexico_BOLDAAZ8481
TGGAATAGTGGGTACCGGATTGAGAATAATTATTCGTATAGAATTAGGACAAGCCGGGTNNNTAATCGGAGATGATCAAGTTTATAATGTAGTAGTGACGGCGCACGCATTTATTATAATTTTTTTTATGGTTATGCCAATTTTAATTGGAGGGTTTGGTAATTGATTAGTGCCTCTTATATTAGGGGCCAGGGACATGGCATTCCCCCGAATAAATAATATAAGGTTTTGATTTTTAATTCCAGCTCTAGTAATATTACTTTCAAGGTCTTTAGTAGAAAGGGGCGCAGGGACAGGGTGGACAGTTTATCCCCCGCTTTCAAGAAATATTGCTCATGCCGGGAGATCGGTAGATTTTGCTATTTTCTCTCTTCATTTAGCGGGGGTGAGGTCAATTTTAGGTGCTGTTAATTTTATTAGAACTTTAGGTAATCTTCGGGCATTTGGGATAATTCTTGATCGAATACCATTATTTGCTTGAGCAGTACTTATTACAGCAGTACTATTATTACTTTCCCTTCCGGTCTTGGCTGGGGCTATCACTATGCTTTTAACAGATCGAAATCTTAAC
>ZPII1219_11_Mastigodiaptomus_siankaanensis_Mexico_BOLDAAF1222
TGGGATGGTCGGGACAGGATTAAGAATAATTATTCGGATAGAATTAGGGCAGGCGGGCTNNNTAATTGGGGATGACCAAATTTATAATGTTGTAGTCACTGCTCATGCGTTTGTAATAATTTTTTTTATGGTGATGCCTATTTTAATTGGCGGGTTTGGTAATTGATTAGTGCCGCTAATATTGGGCGCTGCGGATATGGCTTTCCCCCGAATAAACAACATAAGATTTTGATTTTTACTCCCCGCTTTGGTAATACTTTTGTCCAGATCTTTAGTGGAAAGCGGGGCAGGGACAGGGTGAACTGTGTACCCCCCCCTCTCCAGAAATATCGCGCATGCTGGGAGATCGGTTGATTTTGCTATTTTTTCTTTACATCTAGCGGGGGTGAGATCCATCTTAGGGGCCGTTAATTTTATTAGGACGTTGGGGAATTTGCGGGCTTTCGGAATAATTTTAGACCGTATACCCCTTTTTGCTTGAGCTGTGCTAATCACTGCTATTCTTTTGTTGTTATCTTTACCAGTATTGGCGGGGGCGATTACTATACTTTTGACCGACCGAAACCTAAAT
>ZPII1220_11_Mastigodiaptomus_siankaanensis_Mexico_BOLDAAF1222
NNNNNNNNNNNNNNNNNNNNNNNNNNNNNNNNNNCGGATAGAATTAGGGCAGGCGGGCTNNNTAATTGGGGATGACCAAATTTATAATGTTGTAGTCACTGCTCATGCGTTTGTAATAATTTTTTTTATGGTGATGCCTATTTTAATTGGCGGGTTTGGTAATTGATTAGTGCCGCTAATATTGGGCGCTGCGGATATGGCTTTCCCCCGAATAAACAACATAAGATTTTGATTTTTACTCCCCGCTTTGGTAATACTTTTGTCCAGATCTTTAGTGGAAAGCGGGGCAGGGACAGGGTGAACTGTGTACCCCCCCCTCTCCAGAAATATCGCGCATGCTGGGAGATCGGTTGATTTTGCTATTTTTTCTTTACATCTAGCGGGGGTGAGATCCATCTTAGGGGCCGTTAATTTTATTAGGACGTTGGGGAATTTGCGGGCTTTCGGAATAATTTTAGACCGTATACCCCTTTTTGCTTGAGCTGTGCTAATCACTGCTATTCTTTTGTTGTTATCTTTACCAGTATTGGCGGGGGCGATTACTATACTTTTGACCGACCGAAACCTAAAT
>ZPII1322_11_Mastigodiaptomus_montezumae_Mexico_BOLDAAD9211
CGGGATGGTCGGGACAGGCCTTAGAATAATTATTCGGATAGAGTTGGGGCAGGCGGGGTNNNTAATTGGGGACGACCAAATTTATAATGTGGTTGTAACTGCTCATGCGTTTGTTATAATTTTTTTCATAGTTATGCCTATTTTAATCGGCGGGTTCGGAAACTGGTTAGTGCCTTTAATGCTCGGCGCGGCGGACATGGCTTTCCCTCGAATAAATAATATAAGATTTTGATTTTTACTCCCCGCCTTAGTGATGTTGCTTTCAAGATCCTTGGTAGAAAGGGGGGCAGGGACAGGTTGGACGGTTTACCCGCCCCTCTCAAGAAATATCGCACATGCTGGGAGGTCTGTGGATTTTGCCATCTTTTCATTACATTTAGCCGGGGTGAGATCTATTTTGGGGGCAGTGAATTTTATCAGAACCCTCGGGAATTTGCGGGTGTTTGGAATAATTTTAGACCGTATACCACTTTTTGCCTGAGCCGTGTTAATTACGGCTATCTTGCTATTGTTATCTTTACCTGTTTTAGCGGGTGCTATCACAATACTTCTCACCGACCGGAATCTAAAT
>ZPII1323_11_Mastigodiaptomus_montezumae_Mexico_BOLDAAD9211
CGGGATGGTCGGGACAGGCCTTAGAATAATTATTCGGATAGAGTTGGGGCAGGCGGGGTNNNTAATTGGGGACGACCAAATTTATAATGTGGTTGTAACTGCTCATGCGTTTGTTATAATTTTTTTCATAGTTATGCCTATTTTAATCGGCGGGTTCGGAAACTGGTTAGTGCCTTTAATGCTCGGCGCGGCGGACATGGCTTTCCCTCGAATAAATAATATAAGATTTTGATTTTTACTCCCCGCCTTAGTGATGTTGCTTTCAAGATCCTTGGTAGAAAGGGGGGCAGGGACAGGTTGGACGGTTTACCCGCCCCTCTCAAGAAATATCGCACATGCTGGGAGGTCTGTGGATTTTGCCATCTTTTCATTACATTTAGCCGGGGTGAGATCTATTTTGGGGGCAGTGAATTTTATCAGAACCCTCGGGAATTTGCGGGTGTTTGGAATAATTTTAGACCGTATACCACTTTTTGCCTGAGCCGTGTTAATTACGGCTATCTTGCTATTGTTATCTTTACCTGTTTTAGCGGGTGCTATCACAATACTTCTCACCGACCGGAATCTAAAT
>ZPII1324_11_Leptodiaptomus_cf_novamexicanus_Mexico_BOLDAAB2390
TGGAATGGTAGGAACAGGACTTAGAATAATTATTCGAATAGAGTTAGGACAAGCTGGNNNACTTATTGGAGACGACCAGGTTTATAACGTAGTTGTGACAGCCCATGCATTTATTATGATTTTTTTTATAGTAATACCAATTTTAATTGGGGGGTTTGGGAATTGATTGGTGCCTTTAATATTGGGGGCAAGTGATATGGCTTTTCCTCGAATAAATAATATAAGATTTTGATTTTTAATCCCCGCTCTTGTTATATTATTATCAAGATCTTTGGTAGAAAGAGGGGCAGGGACAGGGTGGACTGTGTACCCTCCCCTTTCTAGAAATATTGCGCACGCGGGAAGGTCGGTAGATTTTGCTATTTTTTCCTTACATCTGGCCGGAGTAAGGTCTATTTTAGGGGCAGTAAATTTTATTAGGACCTTGGGTAATTTACGAGCCTTTGGTATAATTCTTGATCGTATGCCTTTATTTGCTTGGGCTGTATTAATTACGGCTGTTTTATTATTGTTATCCCTTCCTGTTTTAGCTGGGGCTATTACTATGCTACTAACGGATCGAAACCTAAAT
>ZPII1325_11_Leptodiaptomus_cf_novamexicanus_Mexico_BOLDAAB2390
TGGAATGGTAGGAACAGGACTTAGAATAATTATTCGAATAGAGTTAGGACAAGCTGGNNNACTTATTGGAGACGACCAGGTTTATAACGTAGTTGTGACAGCCCATGCATTTATTATGATTTTTTTTATAGTAATACCAATTTTAATTGGGGGGTTTGGGAATTGATTGGTGCCTTTAATATTGGGGGCAAGTGATATGGCTTTTCCTCGAATAAATAATATAAGATTTTGATTTTTAATCCCCGCTCTTGTTATATTATTATCAAGATCTTTGGTAGAAAGAGGGGCAGGGACAGGGTGGACTGTGTACCCTCCCCTTTCTAGAAATATTGCGCACGCGGGAAGGTCGGTAGATTTTGCTATTTTTTCCTTACATCTGGCCGGAGTAAGGTCTATTTTAGGGGCAGTAAATTTTATTAGGACCTTGGGTAATTTACGAGCCTTTGGTATAATTCTTGATCGTATGCCTTTATTTGCTTGGGCTGTATTAATTACGGCTGTTTTATTATTGTTATCCCTTCCTGTTTTAGCTGGGGCTATTACTATGCTACTAACGGATCGAAACCTAAAT
>ZPII1326_11_Mastigodiaptomus_montezumae_Mexico_BOLDAAD9211
CGGGATGGTCGGGACAGGCCTTAGAATAATTATTCGGATAGAGTTGGGGCAGGCGGGGTNNNTAATTGGGGACGACCAAATTTATAATGTGGTTGTAACTGCTCATGCGTTTGTTATAATTTTTTTCATAGTTATGCCTATTTTAATCGGCGGGTTCGGAAACTGGTTAGTGCCTTTAATGCTCGGCGCGGCGGACATGGCTTTCCCTCGAATAAATAATATAAGATTTTGATTTTTACTCCCCGCCTTAGTGATGTTGCTTTCAAGATCCTTGGTAGAAAGGGGGGCAGGGACAGGTTGGACGGTTTACCCGCCCCTCTCAAGAAATATCGCACATGCTGGGAGGTCTGTGGATTTTGCCATCTTTTCATTACATTTAGCCGGGGTGAGATCTATTTTGGGGGCAGTGAATTTTATCAGAACCCTCGGGAATTTGCGGGTGTTTGGAATAATTTTAGACCGTATACCACTTTTTGCCTGAGCCGTGTTAATTACGGCTATCTTGCTATTGTTATCTTTACCTGTTTTAGCGGGTGCTATCACAATACTTCTCACCGACCGGAATCTAAAT
>ZPII1335_11_Mastigodiaptomus_montezumae_Mexico_BOLDAAD9211
CGGGATGGTCGGGACAGGCCTTAGAATAATTATTCGGATAGAGTTGGGGCAGGCGGGGTNNNTAATTGGGGACGACCAAATTTATAATGTGGTTGTAACTGCTCATGCGTTTGTTATAATTTTTTTCATAGTTATGCCTATTTTAATCGGCGGGTTCGGAAACTGGTTAGTGCCTTTAATGCTCGGCGCGGCGGACATGGCTTTCCCTCGAATAAATAATATAAGATTTTGATTTTTACTCCCCGCCTTAGTGATGTTGCTTTCAAGATCCTTGGTAGAAAGGGGGGCAGGGACAGGTTGGACGGTTTACCCGCCCCTCTCAAGAAATATCGCACATGCTGGGAGGTCTGTGGATTTTGCCATCTTTTCATTACATTTAGCCGGGGTGAGATCTATTTTGGGGGCAGTGAATTTTATCAGAACCCTCGGGAATTTGCGGGTGTTTGGAATAATTTTAGACCGTATACCACTTTTTGCCTGAGCCGTGTTAATTACGGCTATCTTGCTATTGTTATCTTTACCTGTTTTAGCGGGTGCTATCACAATACTTCTCACCGACCGGAATCTAAAT
>ZPII1344_11_Leptodiaptomus_cuauhtemoci_Mexico_BOLDAAZ8481
TGGAATAGTGGGTACCGGATTGAGAATAATTATTCGTATAGAATTAGGACAAGCCGGGTNNNTAATCGGAGATGATCAAGTTTATAATGTAGTAGTGACGGCGCACGCATTTATTATAATTTTTTTTATGGTTATGCCAATTTTAATTGGAGGGTTTGGTAATTGATTAGTGCCTCTTATATTAGGGGCCAGGGACATGGCATTCCCCCGAATAAATAATATAAGGTTTTGATTTTTAATTCCAGCTCTAGTAATATTACTTTCAAGGTCTTTAGTAGAAAGGGGCGCAGGGACAGGGTGGACAGTTTATCCCCCGCTTTCAAGAAATATTGCTCATGCCGGGAGATCGGTAGATTTTGCTATTTTCTCTCTTCATTTAGCGGGGGTGAGGTCAATTTTAGGTGCTGTTAATTTTATTAGAACTTTAGGTAATCTTCGGGCATTTGGGATAATTCTTGATCGAATACCATTATTTGCTTGAGCAGTACTTATTACAGCAGTACTATTATTACTTTCCCTTCCGGTCTTGGCTGGGGCTATCACTATGCTCTTAACAGATCGAAATCTTAAC
>ZPII1345_11_Leptodiaptomus_cuauhtemoci_Mexico_BOLDAAZ8481
TGGAATAGTGGGTACCGGATTGAGAATAATTATTCGTATAGAATTAGGACAAGCCGGGTNNNTAATCGGAGATGATCAAGTTTATAATGTAGTAGTGACGGCGCACGCATTTATTATAATTTTTTTTATGGTTATGCCAATTTTAATTGGAGGGTTTGGTAATTGATTAGTGCCTCTTATATTAGGGGCCAGGGACATGGCATTCCCCCGAATAAATAATATAAGGTTTTGATTTTTAATTCCAGCTCTAGTAATATTACTTTCAAGGTCTTTAGTAGAAAGGGGCGCAGGGACAGGGTGGACAGTTTATCCCCCGCTTTCAAGAAATATTGCTCATGCCGGGAGATCGGTAGATTTTGCTATTTTCTCTCTTCATTTAGCGGGGGTGAGGTCAATTTTAGGTGCTGTTAATTTTATTAGAACTTTAGGTAATCTTCGGGCATTTGGGATAATTCTTGATCGAATACCATTATTTGCTTGAGCAGTACTTATTACAGCAGTACTATTATTACTTTCCCTTCCGGTCTTGGCTGGGGCTATCACTATGCTTTTAACAGATCGAAATCTTAAC
>ZPII1346_11_Leptodiaptomus_cuauhtemoci_Mexico_BOLDAAZ8481
TGGAATAGTGGGTACCGGATTGAGAATAATTATTCGTATAGAATTAGGACAAGCCGGGTNNNTAATCGGAGATGATCAAGTTTATAATGTAGTAGTGACGGCGCACGCATTTATTATAATTTTTTTTATGGTTATGCCAATTTTAATTGGAGGGTTTGGTAATTGATTAGTGCCTCTTATATTAGGGGCCAGGGACATGGCATTCCCCCGAATAAATAATATAAGGTTTTGATTTTTAATTCCAGCTCTAGTAATATTACTTTCAAGGTCTTTAGTAGAAAGGGGCGCAGGGACAGGGTGGACAGTTTATCCCCCGCTTTCAAGAAATATTGCTCATGCCGGGAGATCGGTAGATTTTGCTATTTTCTCTCTTCATTTAGCGGGGGTGAGGTCAATTTTAGGTGCTGTTAATTTTATTAGAACTTTAGGTAATCTTCGGGCATTTGGGATAATTCTTGATCGAATACCATTATTTGCTTGAGCAGTACTTATTACAGCAGTACTATTATTACTTTCCCTTCCGGTCTTGGCTGGGGCTATCACTATGCTCTTAACAGATCGAAATCTTAAC
>ZPII1351_11_Leptodiaptomus_cuauhtemoci_Mexico_BOLDAAZ8481
TGGAATAGTGGGTACCGGATTGAGAATAATTATTCGTATAGAATTAGGACAAGCCGGGTNNNTAATCGGAGATGATCAAGTTTATAATGTAGTAGTGACGGCGCACGCATTTATTATAATTTTTTTTATGGTTATGCCAATTTTAATTGGAGGGTTTGGTAATTGATTAGTGCCTCTTATGTTAGGGGCCAGGGACATGGCATTCCCCCGAATAAATAATATAAGGTTTTGATTTTTAATTCCAGCTCTAGTAATATTACTTTCAAGGTCTTTAGTAGAAAGGGGCGCAGGGACAGGGTGGACAGTTTATCCCCCGCTTTCAAGAAATATTGCTCATGCCGGGAGATCGGTAGATTTTGCTATTTTCTCTCTTCATTTAGCGGGGGTGAGGTCAATTTTAGGTGCTGTTAATTTTATTAGAACTTTAGGTAATCTTCGGGCATTTGGGATAATTCTTGATCGAATACCATTATTTGCTTGAGCAGTACTTATTACAGCAGTACTATTATTACTTTCCCTTCCGGTCTTGGCTGGGGCTATCACTATGCTTTTAACAGATCGAAATCTTAAC
>ZPII1353_11_Leptodiaptomus_cuauhtemoci_Mexico_BOLDAAZ8481
TGGAATAGTGGGTACCGGATTGAGAATAATTATTCGTATAGAATTAGGACAAGCCGGGTNNNTAATCGGAGATGATCAAGTTTATAATGTAGTAGTGACGGCGCACGCATTTATTATAATTTTTTTTATGGTTATGCCAATTTTAATTGGAGGGTTTGGTAATTGATTAGTGCCTCTTATATTAGGGGCCAGGGACATGGCATTCCCCCGAATAAATAATATAAGGTTTTGATTTTTAATTCCAGCTCTAGTAATATTACTTTCAAGGTCTTTAGTAGAAAGGGGCGCAGGGACAGGGTGGACAGTTTATCCCCCGCTTTCAAGAAATATTGCTCATGCCGGGAGATCGGTAGATTTTGCTATTTTCTCTCTTCATTTAGCGGGGGTGAGGTCAATTTTAGGTGCTGTTAATTTTATTAGAACTTTAGGTAATCTTCGGGCATTTGGGATAATTCTTGATCGAATACCATTATTTGCTTGAGCAGTACTTATTACAGCAGTACTATTATTACTTTCCCTTCCGGTCTTGGCTGGGGCTATCACTATGCTTTTAACAGATCGAAATCTTAAC
>ZPII1359_11_Leptodiaptomus_Mexico_BOLDAAZ8482
TGGAATAGTGGGTACCGGACTGAGAATAATTATTCGGATAGAATTAGGACAAGCCGGGNNNCTAATCGGAGATGACCAAGTCTATAATGTAGTAGTGACGGCGCACGCATTTATTATAATTTTTTTTATGGTTATNCCAATTTTAATTGGAGGGTTTGGTAATTGATTAGTGCCTCTTATGTTAGGGGCCAGGGACATGGCATTCCCCCGAATAAATAATATAAGGTTTTGATTTTTAATTCCAGCTTTAGTAATATTACTTTCAAGGTCTTTAGTAGAAAGGGGCGCAGGGACAGGGTGGACAGTTTACCCCCCGCTTTCAAGAAATATTGCTCATGCCGGCAGATCGGTAGATTTTGCTATTTTCTCTCTTCATTTAGCGGGGGCGAGGTCAATTTTAGGTGCTGTTAATTTTATTAGAACTTTAGGTAATCTTCGGGCGTTTGGAATAATTCTTGATCGAATACCATTATTTGCTTGAGCAGTACTTATCACAGCAGTACTATTATTACTTTCCCTTCCGGTCTTGGCTGGGGCTATCACTATGCTTTTAACGGATCGAAATCTTAAC
>ZPII1360_11_Leptodiaptomus_cuauhtemoci_Mexico_BOLDAAZ8481
TGGAATAGTGGGTACCGGATTGAGAATAATTATTCGTATAGAATTAGGACAAGCCGGGTNNNTAATCGGAGATGATCAAGTTTATAATGTAGTAGTGACGGCGCACGCATTTATTATAATTTTTTTTATGGTTATGCCAATTTTAATTGGAGGGTTTGGTAATTGATTAGTGCCTCTTATATTAGGGGCCAGGGACATGGCATTCCCCCGAATAAATAATATAAGGTTTTGATTTTTAATTCCAGCTCTAGTAATATTACTTTCAAGGTCTTTAGTAGAAAGGGGCGCAGGGACAGGGTGGACAGTTTATCCCCCGCTTTCAAGAAATATTGCTCATGCCGGTAGATCGGTAGATTTTGCTATTTTCTCTCTTCATTTAGCGGGGGTGAGGTCAATTTTAGGTGCTGTTAATTTTATTAGAACTTTAGGTAATCTTCGGGCATTTGGGATAATTCTTGATCGAATACCATTATTTGCTTGAGCAGTACTTATTACAGCAGTACTATTATTACTTTCCCTTCCGGTCTTGGCTGGGGCTATCACTATGCTTTTAACAGATCGAAATCTTAAC
>ZPII1374_11_Arctodiaptomus_cf_dorsalis_Mexico_BOLDAAE0729
TGGTATGGTAGGCACTGGATTGAGTATGATTATTCGTATAGAGCTAGGCCAAGCAGGTTCTTTAATTGGGGACGACCAAATTTATAATGTAGTAGTAACAGCTCATGCTTTCATTATAATTTTTTTTATGGTAATGCCCATTTTAATTGGAGGGTTTGGAAACTGATTGGTGCCTCTGATATTGGGGGCGGCAGATATAGCATTCCCCCGTATAAATAATATAAGATTTTGATTTTTACTGCCCGCTTTAGTAATATTATTATCGAGGTCCTTAGTGGAAAGAGGGGCAGGCACAGGATGGACTGTTTATCCTCCTTTATCGAGGAATATTGCACATGCTGGAAGATCTGTTGATTTCGCAATTTTCTCCTTACATTTAGCGGGAGTTAGGTCAATTTTGGGGGCCGTAAATTTTATTAGGACTTTGGGTAACCTTCGAGCCTTTGGAATAATTTTAGACCGAATGCCTCTTTTTGCTTGAGCAGTTTTAATTACTGCGATTTTGTTATTATTGTCCTTGCCAGTTTTAGCGGGGGCAATTACAATGTTGTTGACAGATCGAAACCTAAAC
>ZPII1385_11_Mastigodiaptomus_montezumae_Mexico_BOLDAAD9211
CGGGATGGTCGGGACAGGCCTTAGAATAATTATTCGGATAGAGTTGGGGCAGGCGGGGTCATTAATTAGGGACGACCAAATTTATAATGTGGTTGTAACTGCTCATGCGTTTGTTATAATTTTTTTCATAGTTATGCCTATTTTAATCGGCGGGTTCGGAAACTGGTTAGTGCCTTTAATGCTCGGCGCGGCGGACATGGCTTTCCCTCGAATAAATAATATAAGATTTTGATTTTTACTCCCCGCCTTAGTGATGTTGCTTTCAAGATCCTTGGTAGAAAGGGGGGCAGGGACAGGTTGGACGGTTTACCCGCCCCTCTCAAGAAATATCGCACATGCTGGGAGGTCTGTGGATTTTGCCATCTTTTCATTACATTTAGCCGGGGTGAGATCTATTTTGGGGGCAGTGAATTTTATCAGAACCCTCGGGAATTTGCGGGTGTTTGGAATAATTTTAGACCGTATACCACTTTTTGCCTGAGCCGTGTTAATTACGGCTATCTTACTATTGTTATCTTTACCTGTTTTAGCGGGTGCTATCACAATACTTCTCACCGACCGGAATNNNNNN
>ZPII1388_11_Mastigodiaptomus_montezumae_Mexico_BOLDAAD9210
CGGGATGGTCGGGACAGGCCTTAGAATAATTATTCGGATAGAGTTGGGGCAGGCGGGGTCGTTAATTGGGGACGACCAAATTTATAATGTGGTTGTAACTGCTCATGCGTTTGTTATAATTTTTTTCATAGTTATGCCTATTTTAATCGGCGGGTTCGGAAACTGATTAGTGCCTTTAATGCTCGGAGCGGCGGATATAGCTTTCCCTCGAATAAATAATATAAGATTTTGATTTTTACTCCCCGCCTTAGTGATGTTGCTTTCAAGATCCTTGGTAGAAAGGGGGGCGGGGACAGGTTGGACGGTTTACCCGCCCCTCTCAAGAAATATCGCGCATGCTGGGAGGTCTGTGGATTTTGCCATCTTCTCGTTACATCTAGCCGGGGTGAGATCTATTTTAGGGGCAGTGAATTTTATTAGAACCCTCGGGAATTTGCGGGTGTTTGGTATAATTTTAGACCGTATACCACTTTTTGCCTGAGCCGTGTTAATTACGGCTATCCTGTTATTACTATCTTTACCTGTTTTAGCGGGTGCTATCACAATACTTCTCACCGACCGGAATCTAAAT
>ZPII1410_11_Leptodiaptomus_novamexicanus_Mexico_BOLDAAB2389
TGGAATGGTAGGAACAGGCCTTAGAATAATTATTCGGATAGAGTTAGGACAAGCTGGATCACTTATTGGAGATGATCAGGTTTATAACGTAGTTGTGACAGCCCATGCGTTTATTATGATTTTTTTTATAGTAATGCCAATTTTAATTGGGGGGTTTGGGAACTGACTGGTACCTTTAATATTAGGGGCTAGTGATATGGCTTTCCCCCGAATAAATAACATAAGATTTTGATTTTTAATCCCCGCTCTTGTTATATTACTATCAAGATCTTTGGTAGAAAGAGGGGCAGGGACAGGGTGGACTGTGTATCCACCTCTTTCTAGAAATATCGCGCATGCCGGAAGGTCAGTAGATTTTGCTATTTTTTCTTTACATCTAGCCGGAGTAAGGTCTATTTTAGGGGCGGTAAATTTTATTAGAACTTTAGGCAATTTACGAGCCTTTGGTATAATTCTTGACCGCATACCTTTATTTGCTTGGGCTGTACTAATTACAGCTGTTTTATTATTATTATCCCTTCCTGTTTTAGCTGGGGCCATTACTATGCTGCTAACGGATCGAAACCTAAAT
>ZPII1431_11_Arctodiaptomus_cf_dorsalis_Mexico_BOLDAAE0729
TGGTATGGTAGGCACTGGATTGAGTATGATTATTCGTATAGAGCTAGGCCAAGCAGGTTCTTTAATTGGGGACGACCAAATTTATAATGTAGTAGTAACAGCTCATGCTTTCATTATAATTTTTTTTATGGTAATGCCCATTTTAATTGGAGGGTTTGGAAACTGATTGGTGCCTCTGATATTGGGGGCGGCAGATATAGCATTCCCCCGTATAAATAATATAAGATTTTGATTTTTACTGCCCGCTTTAGTAATATTATTATCGAGGTCCTTAGTGGAAAGAGGGGCAGGCACAGGATGGACTGTTTATCCTCCTTTATCGAGGAATATTGCACATGCTGGAAGATCTGTTGATTTCGCAATTTTCTCCTTACATTTAGCGGGAGTTAGGTCAATTTTGGGGGCCGTAAATTTTATTAGGACTTTGGGTAACCTTCGAGCCTTTGGAATAATTTTAGACCGAATGCCTCTTTTTGCTTGAGCAGTTTTAATTACTGCGATTTTATTATTATTGTCCTTGCCAGTTTTAGCGGGGGCAATTACAATGTTGTTGACAGATCGAAACCTAAAC
>ZPII1448_11_Mastigodiaptomus_montezumae_Mexico_BOLDAAD9211
CGGGATGGTCGGGACAGGCCTTAGAATAATTATTCGGATAGAGTTGGGGCAGGCGGGGTCATTAATTGGGGACGACCAAATTTATAATGTGGTNGTAACTGCTCATGCGTTTGTTATAATTTTTTTCATAGTTATGCCTATTTTAATCGGCGGGTTCGGAAACTGGTTAGTGCCTTTAATGCTCGGCGCGGCGGACATGGCTTTCCCTCGAATAAATAATATAAGATTTTGATTTTTACTCCCCGCCTTAGTGATGTTGCTTTCAAGATCCTTGGTAGAAAGGGGGGCAGGGACAGGTTGGACGGTTTACCCGCCCCTCTCAAGAAATATCGCACATGCTGGGAGGTCTGTGGATTTTGCCATCTTTTCATTACATTTAGCCGGGGTGAGATCTATTTTGGGGGCAGTGAATTTTATCAGAACCCTCGGGAATTTGCGGGTGTTTGGAATAATTTTAGACCGTATACCACTTTTTGCCTGAGCCGTGTTAATTACGGCTATCTTGCTATTGTTATCTTTACCTGTTTTAGCGGGGGCTATCACAATACTTNNNNNNNNNNNNNNNNNNNNN
>ZPII1449_11_Mastigodiaptomus_montezumae_Mexico_BOLDAAD9211
CGGGATGGTCGGGACAGGCCTTAGAATAATTATTCGGATAGAGTTGGGGCAGGCGGGGTCATTAATTGGGGACGACCAAATTTATAATGTGGTTGTAACTGCTCATGCGTTTGTTATAATTTTTTTCATAGTTATGCCTATTTTAATCGGCGGGTTCGGAAACTGGTTAGTGCCTTTAATGCTCGGCGCGGCGGACATGGCTTTCCCTCGAATAAATAATATAAGATTTTGATTTTTACTCCCCGCCTTAGTGATGTTGCTTTCAAGATCCTTGGTAGAAAGGGGGGCAGGGACAGGTTGGACGGTTTACCCGCCCCTCTCAAGAAATATCGCACATGCTGGGAGGTCTGTGGATTTTGCCATCTTTTCATTACATTTAGCCGGGGTGAGATCTATTTTGGGGGCAGTGAATTTTATCAGAACCCTCGGGAATTTGCGGGTGTTTGGAATAATTTTAGACCGTATACCACTTTTTGCCTGAGCCGTGTTAATTACGGCTATCTTGCTATTGTTATCTTTACCTGTTTTAGCGGGTGCTATCACAATACTTCTCACCGACCGGAATCTANNN
>ZPII1450_11_Mastigodiaptomus_montezumae_Mexico_BOLDAAD9211
CGGGATGGTCGGGACAGGCCTTAGAATAATTATTCGGATAGAGTTGGGGCAGGCGGGGTCATTAATTGGGGACGACCAAATTTATAATGTGGTTGTAACTGCTCATGCGTTTGTTATAATTTTTTTCATAGTTATGCCTATTTTAATCGGCGGGTTCGGAAACTGGTTAGTGCCTTTAATGCTCGGCGCGGCGGACATGGCTTTCCCTCGAATAAATAATATAAGATTTTGATTTTTACTCCCCGCCTTAGTGATGTTGCTTTCAAGATCCTTGGTAGAAAGGGGGGCAGGGACAGGTTGGACGGTTTACCCGCCCCTCTCAAGAAATATCGCACATGCTGGGAGGTCTGTGGATTTTGCCATCTTTTCATTACATTTAGCCGGGGTGAGATCTATTTTGGGGGCAGTGAATTTTATCAGAACCCTCGGGAATTTGCGGGTGTTTGGAATAATTTTAGACCGTATACCACTTTTTGCCTGAGCCGTGTTAATTACGGCTATCTTGCTATTGTTATCTTTACCTGTTTTAGCGGGTGCTATCACAATACTTCTCACCNNNNNNNNNNNNNNN
>ZPII1500_11_Arctodiaptomus_cf_dorsalis_Mexico_BOLDABA0903
TGGTATGGTAGGCACCGGATTGAGAATGATTATTCGTATAGAGTTAGGTCAAGCGGGTTCTTTAATTGGGGATGACCAAATTTATAATGTAGTAGTAACAGCTCATGCTTTCATTATAATTTTTTTTATGGTAATGCCTATCTTAATCGGAGGGTTTGGAAATTGGTTGGTGCCTCTGATATTGGGGGCGGCAGATATAGCATTCCCTCGTATAAACAATATAAGATTTTGATTTTTACTGCCCGCTTTAGTAATATTACTATCGAGGTCATTAGTGGAAAGGGGGGCAGGCACAGGATGGACTGTTTATCCTCCTTTATCGAGGAATATCGCACATGCTGGAAGGTCTGTTGATTTCGCAATTTTTTCCTTACATTTAGCGGGAGTAAGGTCAATTTTGGGGGCCGTAAATTTTATTAGGACTTTGGGTAACCTGCGAGCCTTTGGAATAATCTTAGACCGAATACCTCTTTTTGCCTGAGCAGTTTTAATTACTGCGATTTTATTATTATTGTCCTTGCCAGTTTTAGCGGGGGCAATTACAATGTTGTTGACAGACCGAAACNNNNNN
>ZPII1501_11_Arctodiaptomus_dorsalis4_Mexico_BOLDABA0903
TGGTATGGTAGGCACCGGATTGAGAATGATTATCCGTATAGAGTTAGGTCAAGCGGGTTCTTTAATTGGGGATGACCAAATTTATAATGTAGTAGTAACAGCTCATGCTTTCATTATAATTTTTTTTATGGTAATGCCTATCTTAATCGGAGGGTTTGGAAATTGGTTGGTGCCTCTGATATTGGGAGCGGCAGATATAGCATTTCCTCGTATAAACAATATAAGATTTTGATTTTTACTGCCCGCTTTAGTAATATTACTATCGAGGTCATTAGTGGAAAGGGGGGCAGGCACAGGATGGACTGTTTATCCTCCTTTATCGAGGAATATTGCACATGCTGGAAGGTCGGTTGATTTTACAATTTTTTCCTTACATTTAGCGGGGGTTAGGTCAATTTTGGGGGCCGTAAATTTTATTAGGACTTTGGGTAACCTGCGAGCCTTTGGAATAATCCTAGACCGAATACCTCTTTTTGCCTGAGCAGTTTTAATTACTGCGATTTTATTATTATTGTCCTTGCCAGTTTTAGCGGGGGCAATTACAATGTTGTTGACAGACCGAAACNNNNNN
>ZPII1502_11_Arctodiaptomus_cf_dorsalis_Mexico_BOLDABA0903
TGGTATGGTAGGCACCGGATTGAGAATGATTATTCGTATAGAGTTAGGTCAAGCGGGTTCTTTAATTGGGGATGACCAAATTTATAATGTAGTAGTAACAGCTCATGCTTTCATTATAATTTTTTTTATGGTAATGCCTATCTTAATCGGAGGGTTTGGAAATTGGTTGGTGCCTCTGATATTGGGGGCGGCAGATATAGCATTCCCTCGTATAAACAATATAAGATTTTGATTTTTACTGCCCGCTTTAGTAATATTACTATCGAGGTCATTAGTGGAAAGGGGGGCAGGCACAGGATGGACTGTTTATCCTCCTTTATCGAGGAATATTGCACATGCTGGAAGGTCGGTTGATTTTGCAATTTTTTCCTTACATTTAGCGGGAGTTAGGTCAATTTTGGGGGCCGTAAATTTTATTAGGACTTTGGGTAACCTGCGAGCCTTTGGAATAATCTTAGACCGAATACCTCTTTTTGCCTGAGCAGTTTTAATTACTGCGATTTTATTATTATTGTCCTTGCCAGTTTTAGCGGGGGCAATTACAATGTTGTTGACAGACCGAAACTTAAAC
>ZPII1503_11_Arctodiaptomus_dorsalis4_Mexico_BOLDABA0903
NNNNNNNGTAGGCACCGGATTGAGAATGATTATTCGTATAGAGTTAGGTCAAGCGGGTTCTTTAATTGGGGATGACCAAATTTATAATGTAGTAGTAACAGCTCATGCTTTCATTATAATTTTTTTTATGGTAATGCCTATCTTAATCGGAGGGTTTGGAAATTGGTTGGTGCCTCTGATATTGGGGGCGGCAGATATAGCATTCCCTCGTATAAACAATATAANATTTTGATTTTTACTGCCCGCTTTAGTAATATTACTATCGAGGTCATTAGTGGAAAGGGGGGCAGGCACAGGATGGACTGTTTATCCTCCTTTATCGAGGAATATCGCACATGCTGGAAGGTCTGTTGATTTCGCAATTTTTTCCTTACATTTAGCGGGAGTAAGGTCAATTTTGGGGGCCGTAAATTTTATTAGGACTTTGGGTAACCTGCGAGCCTTTGGAATAATCTTAGACCGAATACCTCTTTTTGCCTGAGCAGTTTTAATTACTGCGATTTTATTATTATTGTCCTTGCCAGTTTTANNNNNNNNNNNNNNNNNNNNNNNNNNNNNNNNNNNNNNNNNN
>ZPII1530_11_Leptodiaptomus_cuauhtemoci_Mexico_BOLDAAZ8481
TGGAATAGTGGGTACCGGATTGAGAATAATTATTCGTATAGAATTAGGACAAGCCGGGTCTTTAATCGGAGATGATCAAGTTTATAATGTAGTAGTGACGGCGCACGCATTTATTATAATTTTTTTTATGGTTATGCCAATTTTAATTGGAGGGTTTGGTAATTGATTAGTGCCTCTTATATTAGGGGCCAGGGACATGGCATTCCCCCGAATAAATAATATAAGGTTTTGATTTTTAATTCCAGCTCTAGTAATATTACTTTCAAGGTCTTTAGTAGAAAGGGGCGCAGGGACAGGGTGGACAGTTTATCCCCCGCTTTCAAGAAATATTGCTCATGCCGGTAGATCGGTAGATTTTGCTATTTTCTCTCTTCATTTAGCGGGGGTGAGGTCAATTTTAGGTGCTGTTAATTTTATTAGAACTTTAGGTAATCTTCGGGCATTTGGGATAATTCTTGATCGAATACCATTATTTGCTTGAGCAGTACTTATTACAGCAGTACTATTATTACTTTCCCTTCCGGTCTTGGCTGGGGCTATCACTATGCTTTTAACAGATCGAAATNNNNNN
>ZPII1531_11_Leptodiaptomus_cuauhtemoci_Mexico_BOLDAAZ8481
TGGAATAGTGGGTACCGGATTGAGAATAATTATTCGTATAGAATTAGGACAAGCCGGGTCTTTAATCGGAGATGATCAAGTTTATAATGTAGTAGTGACGGCGCACGCATTTATTATAATTTTTTTTATGGTTATGCCAATTTTAATTGGAGGGTTTGGTAATTGATTAGTGCCTCTTATATTAGGGGCCAGGGACATGGCATTCCCCCGAATAAATAATATAAGGTTTTGATTTTTAATTCCAGCTCTAGTAATATTACTTTCAAGGTCTTTAGTAGAAAGGGGCGCAGGGACAGGGTGGACAGTTTATCCCCCGCTTTCAAGAAATATTGCTCATGCCGGGAGATCGGTAGATTTTGCTATTTTCTCTCTTCATTTAGCGGGGGTGAGGTCAATTTTAGGTGCTGTTAATTTTATTAGAACTTTAGGTAATCTTCGGGCATTTGGGATAATTCTTGATCGAATACCATTATTTGCTTGAGCAGTACTTATTACAGCAGTACTATTATTACTTTCCCTTCCGGTCTTGGCTGGGGCTATCACTATGCTTTTAACAGATCGAAATNNNNNN
>ZPII1532_11_Leptodiaptomus_cuauhtemoci_Mexico_BOLDAAZ8481
TGGAATAGTGGGTACCGGATTGAGAATAATTATTCGTATAGAATTAGGACAAGCCGGGTCTTTAATCGGAGATGATCAAGTTTATAATGTAGTAGTGACGGCGCACGCATTTATTATAATTTTTTTTATGGTTATGCCAATTTTAATTGGAGGGTTTGGTAATTGATTAGTGCCTCTTATATTAGGGGCCAGGGACATGGCATTCCCCCGAATAAATAATATAAGGTTTTGATTTTTAATTCCAGCTCTAGTAATATTACTTTCAAGGTCTTTAGTAGAAAGGGGCGCAGGGACAGGGTGGACAGTTTATCCCCCGCTTTCAAGAAATATTGCTCATGCCGGTAGATCGGTAGATTTTGCTATTTTCTCTCTTCATTTAGCGGGGGTGAGGTCAATTTTAGGTGCTGTTAATTTTATTAGAACTTTAGGTAATCTTCGGGCATTTGGGATAATTCTTGATCGAATACCATTATTTGCTTGAGCAGTACTTATTACAGCAGTACTATTATTACTTTCCCTTCCGGTCTTGGCTGGGGCTATCACTATGCTTTTAACAGATCGAAATNNNNNN
>ZPLIV416_11_Arctodiaptomus_cf_dorsalis_Mexico_BOLDABA0903
TGGTATGGTAGGCACCGGATTGAGAATGATTATTCGTATAGAGTTAGGTCAAGCGGGTTCTTTAATTGGGGATGACCAAATTTATAATGTAGTAGTAACAGCTCATGCTTTCATTATAATTTTTTTTATGGTAATGCCTATCTTAATCGGAGGGTTTGGAAATTGGTTGGTGCCTCTGATATTGGGGGCGGCAGATATAGCATTCCCTCGTATAAACAATATAAGATTTTGATTTTTACTGCCCGCTTTAGTAATATTACTATCGAGGTCATTAGTGGAAAGGGGGGCAGGCACAGGATGGACTGTTTATCCTCCTTTATCGAGGAATATCGCACATGCTGGAAGGTCTGTTGATTTCGCAATTTTTTCCTTACATTTAGCGGGAGTAAGGTCAATTTTGGGGGCCGTAAATTTTATTAGGACTTTGGGTAACCTGCGAGCCTTTGGAATAATCTTAGACCGAATACCTCTTTTTGCCTGAGCAGTTTTAATTACTGCGATTTTATTATTATTGTCCTTGCCAGTTTTAGCGGGGGCAATTACAATGTTGTTGACAGACCGAAACTTAAAC
>ZPLIV417_11_Arctodiaptomus_cf_dorsalis_Mexico_BOLDABA0903
TGGTATGGTAGGCACCGGATTGAGAATGATTATCCGTATAGAGTTAGGTCAAGCGGGTTCTTTAATTGGGGATGACCAAATTTATAATGTAGTAGTAACAGCTCATGCTTTCATTATAATTTTTTTTATGGTAATGCCTATCTTAATCGGAGGGTTTGGAAATTGGTTGGTGCCTCTGATATTGGGAGCGGCAGATATAGCATTTCCTCGTATAAACAATATAAGATTTTGATTTTTACTGCCCGCTTTAGTAATATTACTATCGAGGTCATTAGTGGAAAGGGGGGCAGGCACAGGATGGACTGTTTATCCTCCTTTATCGAGGAATATTGCACATGCTGGAAGGTCGGTTGATTTTACAATTTTTTCCTTACATTTAGCGGGGGTTAGGTCAATTTTGGGGGCCGTAAATTTTATTAGGACTTTGGGTAACCTGCGAGCCTTTGGAATAATCCTAGACCGAATACCTCTTTTTGCCTGAGCAGTTTTAATTACTGCGATTTTATTATTATTGTCCTTGCCAGTTTTAGCGGGGGCAATTACAATGTTGTTGACAGACCGAAACTTAAAC
>ZPLIV418_11_Arctodiaptomus_cf_dorsalis_Mexico_BOLDABA0903
TGGTATGGTAGGCACCGGATTGAGAATGATTATTCGTATAGAGTTAGGTCAAGCGGGTTCTTTAATTGGGGATGACCAAATTTATAATGTAGTAGTAACAGCTCATGCTTTCATTATAATTTTTTTTATGGTAATGCCTATCTTAATCGGAGGGTTTGGAAATTGGTTGGTGCCTCTGATATTGGGGGCGGCAGATATAGCATTCCCTCGTATAAACAATATAAGATTTTGATTTTTACTGCCCGCTTTAGTAATATTACTATCGAGGTCATTAGTGGAAAGGGGGGCAGGCACAGGATGGACTGTTTATCCTCCTTTATCGAGGAATATTGCACATGCTGGAAGGTCGGTTGATTTTGCAATTTTTTCCTTACATTTAGCGGGAGTTAGGTCAATTTTGGGGGCCGTAAATTTTATTAGGACTTTGGGTAACCTGCGAGCCTTTGGAATAATCTTAGACCGAATACCTCTTTTTGCCTGAGCAGTTTTAATTACTGCGATTTTATTATTATTGTCCTTGCCAGTTTTAGCGGGGGCAATTACAATGTTGTTGACAGACCGAAACTTAAAC
>ZPLIV419_11_Arctodiaptomus_cf_dorsalis_Mexico_BOLDABA0903
TGGTATGGTAGGCACCGGATTGAGAATGATTATTCGTATAGAGTTAGGTCAAGCGGGTTCTTTAATTGGGGATGACCAAATTTATAATGTAGTAGTAACAGCTCATGCTTTCATTATAATTTTTTTTATGGTAATGCCTATCTTAATCGGAGGGTTTGGAAATTGGTTGGTGCCTCTGATATTGGGGGCGGCAGATATAGCATTCCCTCGTATAAACAATATAAGATTTTGATTTTTACTGCCCGCTTTAGTAATATTACTATCGAGGTCATTAGTGGAAAGGGGGGCAGGCACAGGATGGACTGTTTATCCTCCTTTATCGAGGAATATCGCACATGCTGGAAGGTCTGTTGATTTCGCAATTTTTTCCTTACATTTAGCGGGAGTAAGGTCAATTTTGGGGGCCGTAAATTTTATTAGGACTTTGGGTAACCTGCGAGCCTTTGGAATAATCTTAGACCGAATACCTCTTTTTGCCTGAGCAGTTTTAATTACTGCGATTTTATTATTATTGTCCTTGCCAGTTTTAGCGGGGGCAATTACAATGTTGTTGACAGACCGAAACTTAAAC
>ZPLIV446_11_Leptodiaptomus_cuauhtemoci_Mexico_BOLDAAZ8481
TGGAATAGTGGGTACCGGATTGAGAATAATTATTCGTATAGAATTAGGACAAGCCGGGTCTTTAATCGGAGATGATCAAGTTTATAATGTAGTAGTGACGGCGCACGCATTTATTATAATTTTTTTTATGGTTATGCCAATTTTAATTGGAGGGTTTGGTAATTGATTAGTGCCTCTTATATTAGGGGCCAGGGACATGGCATTCCCCCGAATAAATAATATAAGGTTTTGATTTTTAATTCCAGCTCTAGTAATATTACTTTCAAGGTCTTTAGTAGAAAGGGGCGCAGGGACAGGGTGGACAGTTTATCCCCCGCTTTCAAGAAATATTGCTCATGCCGGTAGATCGGTAGATTTTGCTATTTTCTCTCTTCATTTAGCGGGGGTGAGGTCAATTTTAGGTGCTGTTAATTTTATTAGAACTTTAGGTAATCTTCGGGCATTTGGGATAATTCTTGATCGAATACCATTATTTGCTTGAGCAGTACTTATTACAGCAGTACTATTATTACTTTCCCTTCCGGTCTTGGCTGGGGCTATCACTATGCTTTTAACAGATCGAAATCTTAAC
>ZPLIV447_11_Leptodiaptomus_cuauhtemoci_Mexico_BOLDAAZ8481
TGGAATAGTGGGTACCGGATTGAGAATAATTATTCGTATAGAATTAGGACAAGCCGGGTCTTTAATCGGAGATGATCAAGTTTATAATGTAGTAGTGACGGCGCACGCATTTATTATAATTTTTTTTATGGTTATGCCAATTTTAATTGGAGGGTTTGGTAATTGATTAGTGCCTCTTATATTAGGGGCCAGGGACATGGCATTCCCCCGAATAAATAATATAAGGTTTTGATTTTTAATTCCAGCTCTAGTAATATTACTTTCAAGGTCTTTAGTAGAAAGGGGCGCAGGGACAGGGTGGACAGTTTATCCCCCGCTTTCAAGAAATATTGCTCATGCCGGGAGATCGGTAGATTTTGCTATTTTCTCTCTTCATTTAGCGGGGGTGAGGTCAATTTTAGGTGCTGTTAATTTTATTAGAACTTTAGGTAATCTTCGGGCATTTGGGATAATTCTTGATCGAATACCATTATTTGCTTGAGCAGTACTTATTACAGCAGTACTATTATTACTTTCCCTTCCGGTCTTGGCTGGGGCTATCACTATGCTTTTAACAGATCGAAATCTTAAC
>ZPLIV448_11_Leptodiaptomus_cuauhtemoci_Mexico_BOLDAAZ8481
TGGAATAGTGGGTACCGGATTGAGAATAATTATTCGTATAGAATTAGGACAAGCCGGGTCTTTAATCGGAGATGATCAAGTTTATAATGTAGTAGTGACGGCGCACGCATTTATTATAATTTTTTTTATGGTTATGCCAATTTTAATTGGAGGGTTTGGTAATTGATTAGTGCCTCTTATATTAGGGGCCAGGGACATGGCATTCCCCCGAATAAATAATATAAGGTTTTGATTTTTAATTCCAGCTCTAGTAATATTACTTTCAAGGTCTTTAGTAGAAAGGGGCGCAGGGACAGGGTGGACAGTTTATCCCCCGCTTTCAAGAAATATTGCTCATGCCGGTAGATCGGTAGATTTTGCTATTTTCTCTCTTCATTTAGCGGGGGTGAGGTCAATTTTAGGTGCTGTTAATTTTATTAGAACTTTAGGTAATCTTCGGGCATTTGGGATAATTCTTGATCGAATACCATTATTTGCTTGAGCAGTACTTATTACAGCAGTACTATTATTACTTTCCCTTCCGGTCTTGGCTGGGGCTATCACTATGCTTTTAACAGATCGAAATCTTAAC
>ZPLIV479_11_Mastigodiaptomus_montezumae_Mexico_BOLDAAD9211
CGGGATGGTCGGGACAGGCCTTAGAATAATTATTCGGATAGAGTTGGGGCAGGCGGGGTCATTAATTGGGGACGACCAAATTTATAATGTGGTTGTAACTGCTCATGCGTTTGTTATAATTTTTTTCATAGTTATGCCTATTTTAATCGGCGGGTTCGGAAACTGGTTAGTGCCTTTAATGCTCGGCGCGGCGGACATGGCTTTCCCTCGAATAAATAATATAAGATTTTGATTTTTACTCCCCGCCTTAGTGATGTTGCTTTCAAGATCCTTGGTAGAAAGGGGGGCAGGGACAGGTTGGACGGTTTACCCGCCCCTCTCAAGAAATATCGCACATGCTGGGAGGTCTGTGGATTTTGCCATCTTTTCATTACATTTAGCCGGGGTGAGATCTATTTTGGGGGCAGTGAATTTTATCAGAACCCTCGGGAATTTGCGGGTGTTTGGAATAATTTTAGACCGTATACCACTTTTTGCCTGAGCCGTGTTAATTACGGCTATCTTGCTATTGTTATCTTTACCTGTTTTAGCGGGTGCTATCACAATACTTCTCACCGACCGGAATCTAAAT
>ZPLIV480_11_Mastigodiaptomus_montezumae_Mexico_BOLDAAD9210
CGGGATGGTCGGGACAGGCCTTAGAATAATTATTCGGATAGAGTTGGGGCAGGCGGGGTCGTTAATCGGGGACGACCAAATTTATAATGTGGTTGTAACTGCTCATGCGTTTGTTATAATTTTTTTCATAGTTATGCCTATTTTAATCGGCGGGTTCGGAAACTGATTAGTGCCTTTAATGCTCGGAGCGGCGGATATAGCTTTCCCTCGAATAAATAATATAAGATTTTGATTTTTACTCCCCGCCTTAGTGATGTTGCTTTCAAGATCCTTGGTAGAAAGGGGGGCGGGGACAGGTTGGACGGTTTACCCGCCCCTCTCAAGAAATATCGCGCATGCTGGGAGGTCTGTGGATTTTGCCATCTTCTCGTTACATCTAGCCGGGGTGAGATCTATTTTAGGGGCAGTGAATTTTATTAGCACCCTCGGGAATTTGCGGGTGTTTGGTATAATTTTAGACCGTATACCACTTTTTGCCTGAGCCGTGTTAATTACGGCTATCCTGTTATTGCTATCTTTACCTGTTTTAGCGGGTGCTATCACAATACTTCTCACCGACCGGAATCTAAAT
>ZPLIV481_11_Mastigodiaptomus_montezumae_Mexico_BOLDAAD9211
CGGGATGGTCGGGACAGGCCTTAGAATAATTATTCGGATAGAGTTGGGGCAGGCGGGGTCATTAATTAGGGACGACCAAATTTATAATGTGGTTGTAACTGCTCATGCGTTTGTTATAATTTTTTTCATAGTTATGCCTATTTTAATCGGCGGGTTCGGAAACTGGTTAGTGCCTTTAATGCTCGGCGCGGCGGACATGGCTTTCCCTCGAATAAATAATATAAGATTTTGATTTTTACTCCCCGCCTTAGTGATGTTGCTTTCAAGATCCTTGGTAGAAAGGGGGGCAGGGACAGGTTGGACGGTTTACCCGCCCCTCTCAAGAAATATCGCACATGCTGGGAGGTCTGTGGATTTTGCCATCTTTTCATTACATTTAGCCGGGGTGAGATCTATTTTGGGGGCAGTGAATTTTATCAGAACCCTCGGGAATTTGCGGGTGTTTGGAATAATTTTAGACCGTATACCACTTTTTGCCTGAGCCGTGTTAATTACGGCTATCTTACTATTGTTATCTTTACCTGTTTTAGCGGGTGCTATCACAATACTTCTCACCGACCGGAATCTAAAT
>ZPLIV482_11_Leptodiaptomus_siciloides_Mexico_BOLDADM0939
AGGTATAGTTGGGACTGGGTTGAGAATAATTATTCGAATAGAATTAGGGCAGGCTGGTTCATTAATTGGAGATGATCAGGTTTATAATGTAGTTGTAACGGCCCATGCTTTTATTATAATTTTTTTTATAGTTATACCTATTTTAATTGGGGGATTTGGAAATTGATTAGTACCATTAATATTAGGAGCAAGAGATATAGCTTTCCCTCGAATAAATAATATAAGATTTTGATTTTTAATTCCAGCTCTAGTTATATTATTATCTAGGTCTTTAGTAGAGAGTGGGGCAGGAACGGGGTGAACAGTTTATCCTCCGTTATCAAGAAATATCGCGCATGCAGGCAGATCGGTTGACTTTGCTATTTTTTCATTACATTTGGCAGGAGTTAGGTCAATTTTAGGTGCAGTAAATTTTATTAGGACTTTGGGAAATTTGCGAGCTTTTGGAATAATTCTTGATCGAATACCATTATTTGCATGGGCTGTGCTTATTACTGCAGTTCTATTGTTACTTTCATTACCTGTTTTAGCAGGAGCGATCACAATACTACTTACAGATCGAAATTTAAAT
>ZPLIV483_11_Diaptominae_Mexico_BOLDABA0904
AGGTATAGTAGGAACAGGGCTTAGAATAATTATTCGGATAGAGTTAGGACAAGCTGGGTCACTTATTGGAGATGATCAGGTTTATAACGTAGTTGTGACAGCTCATGCGTTTATTATGATTTTTTTTATGGTAATACCAATTTTAATTGGAGGGTTTGGGAACTGATTGGTACCCTTAATATTGGGGGCTAGTGATATGGCTTTTCCTCGAATAAATAACATAAGATTTTGATTTTTAATTCCCGCTCTTGTTATATTGTTATCAAGATCTTTGGTAGAAAGGGGGGCAGGGACAGGATGGACTGTATACCCGCCTCTTTCTAGAAATATCGCGCATGCTGGAAGGTCAGTAGATTTTGCTATCTTCTCTTTACATCTAGCCGGAGTAAGGTCTATTTTAGGGGCGGTAAATTTTATTAGAACTTTAGGCAATTTACGAGCCTTTGGAATAATTCTTGACCGCATACCTTTATTTGCTTGGGCTGTGTTAATTACAGCTGTTTTATTATTATTATCCCTTCCTGTTTTAGCTGGGGCCATTACTATGCTGCTAACGGATCGAAACCTAAAT
>ZPLIV485_11_Leptodiaptomus_novamexicanus_Mexico_BOLDAAB2389
TGGAATGGTAGGAACAGGCCTTAGAATAATTATTCGGATAGAGTTAGGACAAGCTGGATCACTTATTGGAGATGATCAGGTTTATAACGTAGTTGTGACAGCCCATGCGTTTATTATGATTTTTTTTATAGTAATGCCAATTTTAATTGGGGGGTTTGGGAACTGATTGGTACCTTTAATATTAGGGGCTAGTGATATGGCTTTCCCCCGAATAAATAACATAAGATTTTGATTTTTAATCCCCGCTCTTGTTATATTACTATCAAGATCTTTGGTAGAAAGAGGGGCAGGGACAGGGTGGACTGTATATCCACCTCTTTCTAGAAATATCGCGCATGCTGGAAGGTCAGTAGATTTTGCTATTTTTTCTTTACATCTAGCCGGAGTAAGGTCTATTTTAGGGGCGGTAAATTTTATTAGAACTTTAGGCAATTTACGAGCCTTTGGTATAATTCTTGACCGCATACCTTTATTTGCTTGGGCTGTGCTAATTACAGCTGTTTTATTATTATTATCCCTTCCTGTTTTAGCTGGGGCCATTACTATGCTGTTAACGGATCGAAACCTAAAT
>ZPLIV486_11_Mastigodiaptomus_patzcuarensis_Mexico_BOLDABZ7048
AGGCATGGTGGGAACTGGCTTAAGAATAATTATTCGGATAGAACTAGGACAAGCGGGCTCCTTAATTGGGGATGATCAAATTTATAATGTTGTAGTAACAGCCCACGCGTTTGTAATAATTTTTTTTATAGTTATGCCTATTTTAATTGGGGGCTTTGGAAATTGATTAGTTCCTTTAATATTGGGTGCAGCAGACATGGCTTTCCCGCGAATAAATAATATGAGATTTTGATTTTTGCTTCCTGCCTTGGTTATGCTCTTATCGAGGTCGTTAGTGGAAAGAGGGGCAGGAACCGGATGAACCGTTTATCCTCCGCTGTCTAGGAACATCGCGCACGCTGGTAGATCTGTCGATTTTGCAATTTTTTCTTTACACTTGGCGGGGGTCAGGTCTATTTTAGGGGCAGTAAATTTTATTAGAACTTTGGGTAATTTACGGGCGTTTGGGATAATTTTAGATCGGATGCCTTTATTTGCTTGAGCTGTGCTTATTACAGCTATTTTACTTCTACTGTCTTTGCCTGTCTTAGCCGGGGCTATTACAATGCTTCTTACTGACCGGAATTTAAAT
>ZPLIV487_11_Mastigodiaptomus_montezumae_Mexico_BOLDAAD9211
CGGGATGGTCGGGACAGGCCTTAGAATAATTATTCGGATAGAGTTGGGGCAGGCGGGGTCATTAATTGGGGACGACCAAATTTATAATGTGGTTGTAACTGCTCATGCGTTTGTCATAATTTTTTTCATAGTTATGCCTATTTTAATCGGCGGGTTCGGAAACTGGTTAGTGCCTTTAATGCTCGGCGCGGCGGACATGGCTTTCCCTCGAATAAATAATATAAGATTTTGATTTTTACTCCCCGCCTTAGTGATGTTGCTTTCAAGATCCTTGGTAGAAAGGGGGGCAGGGACAGGTTGGACGGTTTACCCGCCCCTCTCAAGAAATATCGCACATGCTGGGAGGTCTGTGGATTTTGCCATCTTTTCATTACATTTAGCCGGGGTGAGATCTATTTTGGGGGCAGTGAATTTTATCAGAACCCTCGGGAATTTGCGGGTGTTTGGAATAATTTTAGACCGTATACCACTTTTTGCCTGAGCCGTGTTAATTACGGCTATCTTGCTATTGTTATCTTTACCTGTTTTAGCGGGTGCTATCACAATACTTCTCACCGACCGGAATCTAAAT
>ZPLIV574_11_Mastigodiaptomus_montezumae_Mexico_BOLDAAD9211
CGGGATGGTCGGGACAGGCCTTAGAATAATTATTCGGATAGAGTTGGGGCAGGCGGGGTCATTAATTGGGGACGACCAAATTTATAATGTGGTTGTAACTGCTCATGCGTTTGTTATAATTTTTTTCATAGTTATGCCTATTTTAATCGGCGGGTTCGGAAACTGGTTAGTGCCTTTAATGCTCGGCGCGGCGGACATGGCTTTCCCTCGAATAAATAATATAAGATTTTGATTTTTACTCCCCGCCTTAGTGATGTTGCTTTCAAGATCCTTGGTAGAAAGGGGGGCAGGGACAGGTTGGACGGTTTACCCGCCCCTCTCAAGAAATATCGCACATGCTGGGAGGTCTGTGGATTTTGCCATCTTTTCATTACATTTAGCCGGGGTGAGATCTATTTTGGGGGCAGTGAATTTTATCAGAACCCTCGGGAATTTGCGGGTGTTTGGAATAATTTTAGACCGTATACCACTTTTTGCCTGAGCCGTGTTAATTACGGCTATCTTGCTATTGTTATCTTTACCTGTTTTAGCGGGTGCTATCACAATACTTCTCACCGACCGGAATCTAAAT
>ZPLIV575_11_Mastigodiaptomus_montezumae_Mexico_BOLDAAD9210
CGGGATGGTCGGGACAGGCCTTAGAATAATTATTCGGATAGAGTTGGGGCAGGCGGGGTCGTTAATCGGGGACGACCAAATTTATAATGTGGTTGTAACTGCTCATGCGTTTGTTATAATTTTTTTCATAGTTATGCCTATTTTAATCGGCGGGTTCGGAAACTGATTAGTGCCTTTAATGCTCGGAGCGGCGGATATAGCTTTCCCTCGAATAAATAATATAAGATTTTGATTTTTACTCCCCGCCTTAGTGATGTTGCTTTCAAGATCCTTGGTAGAAAGGGGGGCGGGGACAGGTTGGACGGTTTACCCGCCCCTCTCAAGAAATATCGCGCATGCTGGGAGGTCTGTGGATTTTGCCATCTTCTCGTTACATCTAGCCGGGGTGAGATCTATTTTAGGGGCAGTGAATTTTATTAGCACCCTCGGGAATTTGCGGGTGTTTGGTATAATTTTAGACCGTATACCACTTTTTGCCTGAGCCGTGTTAATTACGGCTATCCTGTTATTGCTATCTTTACCTGTTTTAGCGGGTGCTATCACAATACTTCTCACCGACCGGAATCTAAAT
>ZPLIV576_11_Mastigodiaptomus_montezumae_Mexico_BOLDAAD9211
CGGGATGGTCGGGACAGGCCTTAGAATAATTATTCGGATAGAGTTGGGGCAGGCGGGGTCATTAATTAGGGACGACCAAATTTATAATGTGGTTGTAACTGCTCATGCGTTTGTTATAATTTTTTTCATAGTTATGCCTATTTTAATCGGCGGGTTCGGAAACTGGTTAGTGCCTTTAATGCTCGGCGCGGCGGACATGGCTTTCCCTCGAATAAATAATATAAGATTTTGATTTTTACTCCCCGCCTTAGTGATGTTGCTTTCAAGATCCTTGGTAGAAAGGGGGGCAGGGACAGGTTGGACGGTTTACCCGCCCCTCTCAAGAAATATCGCACATGCTGGGAGGTCTGTGGATTTTGCCATCTTTTCATTACATTTAGCCGGGGTGAGATCTATTTTGGGGGCAGTGAATTTTATCAGAACCCTCGGGAATTTGCGGGTGTTTGGAATAATTTTAGACCGTATACCACTTTTTGCCTGAGCCGTGTTAATTACGGCTATCTTACTATTGTTATCTTTACCTGTTTTAGCGGGTGCTATCACAATACTTCTCACCGACCGGAATCTAAAT
>ZPLIV577_11_Leptodiaptomus_siciloides_Mexico_BOLDADM0939
AGGTATAGTTGGGACTGGGTTGAGAATAATTATTCGAATAGAATTAGGGCAGGCTGGTTCATTAATTGGAGATGATCAGGTTTATAATGTAGTTGTAACGGCCCATGCTTTTATTATAATTTTTTTTATAGTTATACCTATTTTAATTGGGGGATTTGGAAATTGATTAGTACCATTAATATTAGGAGCAAGAGATATAGCTTTCCCTCGAATAAATAATATAAGATTTTGATTTTTAATTCCAGCTCTAGTTATATTATTATCTAGGTCTTTAGTAGAGAGTGGGGCAGGAACGGGGTGAACAGTTTATCCTCCGTTATCAAGAAATATCGCGCATGCAGGCAGATCGGTTGACTTTGCTATTTTTTCATTACATTTGGCAGGAGTTAGGTCAATTTTAGGTGCAGTAAATTTTATTAGGACTTTGGGAAATTTGCGAGCTTTTGGAATAATTCTTGATCGAATACCATTATTTGCATGGGCTGTGCTTATTACTGCAGTTCTATTGTTACTTTCATTACCTGTTTTAGCAGGAGCGATCACAATACTACTTACAGATCGAAATTTAAAT
>ZPLIV578_11_Diaptominae_Mexico_BOLDABA0904
AGGTATAGTAGGAACAGGGCTTAGAATAATTATTCGGATAGAGTTAGGACAAGCTGGGTCACTTATTGGAGATGATCAGGTTTATAACGTAGTTGTGACAGCTCATGCGTTTATTATGATTTTTTTTATGGTAATACCAATTTTAATTGGAGGGTTTGGGAACTGATTGGTACCCTTAATATTGGGGGCTAGTGATATGGCTTTTCCTCGAATAAATAACATAAGATTTTGATTTTTAATTCCCGCTCTTGTTATATTGTTATCAAGATCTTTGGTAGAAAGGGGGGCAGGGACAGGATGGACTGTATACCCGCCTCTTTCTAGAAATATCGCGCATGCTGGAAGGTCAGTAGATTTTGCTATCTTCTCTTTACATCTAGCCGGAGTAAGGTCTATTTTAGGGGCGGTAAATTTTATTAGAACTTTAGGCAATTTACGAGCCTTTGGAATAATTCTTGACCGCATACCTTTATTTGCTTGGGCTGTGTTAATTACAGCTGTTTTATTATTATTATCCCTTCCTGTTTTAGCTGGGGCCATTACTATGCTGCTAACGGATCGAAACCTAAAT
>ZPLIV579_11_Diaptominae_Mexico_BOLDABA0904
AGGTATAGTAGGAACAGGGCTTAGAATAATTATTCGGATAGAGTTAGGACAAGCTGGGTCACTTATTGGAGATGATCAGGTTTATAACGTAGTTGTGACAGCTCATGCGTTTATTATGATTTTTTTTATGGTAATACCAATTTTAATTGGAGGGTTTGGGAACTGATTGGTACCCTTAATATTGGGGGCTAGTGATATGGCTTTTCCTCGAATAAATAACATAAGATTTTGATTTTTAATTCCCGCTCTTGTTATATTGTTATCAAGATCTTTGGTAGAAAGGGGGGCAGGGACAGGATGGACTGTATACCCGCCTCTTTCTAGAAATATCGCGCATGCTGGAAGGTCAGTAGATTTTGCTATCTTCTCTTTACATCTAGCCGGAGTAAGGTCTATTTTAGGGGCGGTAAATTTTATTAGAACTTTAGGCAATTTACGAGCCTTTGGAATAATTCTTGACCGCATACCTTTATTTGCTTGGGCTGTGTTAATTACAGCTGTTTTATTATTATTATCCCTTCCTGTTTTAGCTGGGGCCATTACTATGCTGCTAACGGATCGAAACCTAAAT
>ZPLIV580_11_Leptodiaptomus_novamexicanus_Mexico_BOLDAAB2389
TGGAATGGTAGGAACAGGCCTTAGAATAATTATTCGGATAGAGTTAGGACAAGCTGGATCACTTATTGGAGATGATCAGGTTTATAACGTAGTTGTGACAGCCCATGCGTTTATTATGATTTTTTTTATAGTAATGCCAATTTTAATTGGGGGGTTTGGGAACTGATTGGTACCTTTAATATTAGGGGCTAGTGATATGGCTTTCCCCCGAATAAATAACATAAGATTTTGATTTTTAATCCCCGCTCTTGTTATATTACTATCAAGATCTTTGGTAGAAAGAGGGGCAGGGACAGGGTGGACTGTATATCCACCTCTTTCTAGAAATATCGCGCATGCTGGAAGGTCAGTAGATTTTGCTATTTTTTCTTTACATCTAGCCGGAGTAAGGTCTATTTTAGGGGCGGTAAATTTTATTAGAACTTTAGGCAATTTACGAGCCTTTGGTATAATTCTTGACCGCATACCTTTATTTGCTTGGGCTGTGCTAATTACAGCTGTTTTATTATTATTATCCCTTCCTGTTTTAGCTGGGGCCATTACTATGCTGTTAACGGATCGAAACCTAAAT
>ZPLIV581_11_Mastigodiaptomus_patzcuarensis_Mexico_BOLDABZ7048
AGGCATGGTGGGAACTGGCTTAAGAATAATTATTCGGATAGAACTAGGACAAGCGGGCTCCTTAATTGGGGATGATCAAATTTATAATGTTGTAGTAACAGCCCACGCGTTTGTAATAATTTTTTTTATAGTTATGCCTATTTTAATTGGGGGCTTTGGAAATTGATTAGTTCCTTTAATATTGGGTGCAGCAGACATGGCTTTCCCGCGAATAAATAATATGAGATTTTGATTTTTGCTTCCTGCCTTGGTTATGCTCTTATCGAGGTCGTTAGTGGAAAGAGGGGCAGGAACCGGATGAACCGTTTATCCTCCGCTGTCTAGGAACATCGCGCACGCTGGTAGATCTGTCGATTTTGCAATTTTTTCTTTACACTTGGCGGGGGTCAGGTCTATTTTAGGGGCAGTAAATTTTATTAGAACTTTGGGTAATTTACGGGCGTTTGGGATAATTTTAGATCGGATGCCTTTATTTGCTTGAGCTGTGCTTATTACAGCTATTTTACTTCTACTGTCTTTGCCTGTCTTAGCCGGGGCTATTACAATGCTTCTTACTGACCGGAATTTAAAT
>ZPLIV582_11_Mastigodiaptomus_montezumae_Mexico_BOLDAAD9211
CGGGATGGTCGGGACAGGCCTTAGAATAATTATTCGGATAGAGTTGGGGCAGGCGGGGTCATTAATTGGGGACGACCAAATTTATAATGTGGTTGTAACTGCTCATGCGTTTGTCATAATTTTTTTCATAGTTATGCCTATTTTAATCGGCGGGTTCGGAAACTGGTTAGTGCCTTTAATGCTCGGCGCGGCGGACATGGCTTTCCCTCGAATAAATAATATAAGATTTTGATTTTTACTCCCCGCCTTAGTGATGTTGCTTTCAAGATCCTTGGTAGAAAGGGGGGCAGGGACAGGTTGGACGGTTTACCCGCCCCTCTCAAGAAATATCGCACATGCTGGGAGGTCTGTGGATTTTGCCATCTTTTCATTACATTTAGCCGGGGTGAGATCTATTTTGGGGGCAGTGAATTTTATCAGAACCCTCGGGAATTTGCGGGTGTTTGGAATAATTTTAGACCGTATACCACTTTTTGCCTGAGCCGTGTTAATTACGGCTATCTTGCTATTGTTATCTTTACCTGTTTTAGCGGGTGCTATCACAATACTTCTCACCGACCGGAATCTAAAT
>ZPLIV670_11_Arctodiaptomus_cf_dorsalis_Mexico_BOLDAAE0729
TGGTATGGTAGGCACTGGATTGAGTATGATTATTCGTATAGAGCTAGGCCAAGCAGGTTCTTTAATTGGGGACGACCAAATTTATAATGTAGTAGTAACAGCTCATGCTTTCATTATAATTTTTTTTATGGTAATGCCCATTTTAATTGGAGGGTTTGGAAACTGATTGGTGCCTCTGATATTGGGGGCGGCAGATATAGCATTCCCCCGTATAAATAATATAAGATTTTGATTTTTACTGCCCGCTTTAGTAATATTATTATCGAGGTCCTTAGTGGAAAGAGGGGCAGGCACAGGATGGACTGTTTATCCTCCTTTATCGAGGAATATTGCACATGCTGGAAGATCTGTTGATTTCGCAATTTTCTCCTTACATTTAGCGGGAGTTAGGTCAATTTTGGGGGCCGTAAATTTTATTAGGACTTTGGGTAACCTTCGAGCCTTTGGAATAATTTTAGACCGAATGCCTCTTTTTGCTTGAGCAGTTTTAATTACTGCGATTTTGTTATTATTGTCCTTGCCAGTTTTAGCGGGGGCAATTACAATGTTGTTGACAGATCGAAACCTAAAC
>ZPLIV681_11_Mastigodiaptomus_montezumae_Mexico_BOLDAAD9211
CGGGATGGTCGGGACAGGCCTTAGAATAATTATTCGGATAGAGTTGGGGCAGGCGGGGTCATTAATTAGGGACGACCAAATTTATAATGTGGTTGTAACTGCTCATGCGTTTGTTATAATTTTTTTCATAGTTATGCCTATTTTAATCGGCGGGTTCGGAAACTGGTTAGTGCCTTTAATGCTCGGCGCGGCGGACATGGCTTTCCCTCGAATAAATAATATAAGATTTTGATTTTTACTCCCCGCCTTAGTGATGTTGCTTTCAAGATCCTTGGTAGAAAGGGGGGCAGGGACAGGTTGGACGGTTTACCCGCCCCTCTCAAGAAATATCGCACATGCTGGGAGGTCTGTGGATTTTGCCATCTTTTCATTACATTTAGCCGGGGTGAGATCTATTTTGGGGGCAGTGAATTTTATCAGAACCCTCGGGAATTTGCGGGTGTTTGGAATAATTTTAGACCGTATACCACTTTTTGCCTGAGCCGTGTTAATTACGGCTATCTTACTATTGTTATCTTTACCTGTTTTAGCGGGTGCTATCACAATACTTCTCACCGACCGGAATCTAAAT
>ZPLIV682_11_Mastigodiaptomus_montezumae_Mexico_BOLDAAD9210
CGGGATGGTCGGGACAGGCCTTAGAATAATTATTCGGATAGAGTTGGGGCAGGCGGGGTCGTTAATTGGGGACGACCAAATTTATAATGTGGTTGTAACTGCTCATGCGTTTGTTATAATTTTTTTCATAGTTATGCCTATTTTAATCGGCGGGTTCGGAAACTGATTAGTGCCTTTAATGCTCGGAGCGGCGGATATAGCTTTCCCTCGAATAAATAATATAAGATTTTGATTTTTACTCCCCGCCTTAGTGATGTTGCTTTCAAGATCCTTGGTAGAAAGGGGGGCGGGGACAGGTTGGACGGTTTACCCGCCCCTCTCAAGAAATATCGCGCATGCTGGGAGGTCTGTGGATTTTGCCATCTTCTCGTTACATCTAGCCGGGGTGAGATCTATTTTAGGGGCAGTGAATTTTATTAGAACCCTCGGGAATTTGCGGGTGTTTGGTATAATTTTAGACCGTATACCACTTTTTGCCTGAGCCGTGTTAATTACGGCTATCCTGTTATTACTATCTTTACCTGTTTTAGCGGGTGCTATCACAATACTTCTCACCGACCGGAATCTAAAT
>ZPLIV683_11_Mastigodiaptomus_montezumae_Mexico_BOLDAAD9210
CGGGATGGTCGGGACAGGCCTTAGAATAATTATTCGGATAGAGTTGGGGCAGGCGGGGTCGTTAATTGGGGACGACCAAATTTATAATGTGGTTGTAACTGCTCATGCGTTTGTTATAATTTTTTTCATAGTTATGCCTATTTTAATCGGCGGGTTCGGAAACTGATTAGTGCCTTTAATGCTCGGAGCGGCGGATATAGCTTTCCCTCGAATAAATAATATAAGATTTTGATTTTTACTCCCCGCCTTAGTGATGTTGCTTTCAAGATCCTTGGTAGAAAGGGGGGCGGGGACAGGTTGGACGGTTTACCCGCCCCTCTCAAGAAATATCGCGCATGCTGGGAGGTCTGTGGATTTTGCCATCTTCTCGTTACATCTAGCCGGGGTGAGATCTATTTTAGGGGCAGTGAATTTTATTAGAACCCTCGGGAATTTGCGGGTGTTTGGTATAATTTTAGACCGTATACCACTTTTTGCCTGAGCCGTGTTAATTACGGCTATCCTGTTATTACTATCTTTACCTGTTTTAGCGGGTGCTATCACAATACTTCTCACCGACCGGAATCTAAAT
>ZPLIV684_11_Mastigodiaptomus_montezumae_Mexico_BOLDAAD9210
CGGGATGGTCGGGACAGGCCTTAGAATAATTATTCGGATAGAGTTGGGGCAGGCGGGGTCGTTAATTGGGGACGACCAAATTTATAATGTGGTTGTAACTGCTCATGCGTTTGTTATAATTTTTTTCATAGTTATGCCTATTTTAATCGGCGGGTTCGGAAACTGATTAGTGCCTTTAATGCTCGGAGCGGCGGATATAGCTTTCCCTCGAATAAATAATATAAGATTTTGATTTTTACTCCCCGCCTTAGTGATGTTGCTTTCAAGATCCTTGGTAGAAAGGGGGGCGGGGACAGGTTGGACGGTTTACCCGCCCCTCTCAAGAAATATCGCGCATGCTGGGAGGTCTGTGGATTTTGCCATCTTCTCGTTACATCTAGCCGGGGTGAGATCTATTTTAGGGGCAGTGAATTTTATTAGAACCCTCGGGAATTTGCGGGTGTTTGGTATAATTTTAGACCGTATACCACTTTTTGCCTGAGCCGTGTTAATTACGGCTATCCTGTTATTACTATCTTTACCTGTTTTAGCGGGTGCTATCACAATACTTCTCACCGACCGGAATCTAAAT
>ZPLIV706_11_Leptodiaptomus_novamexicanus_Mexico_BOLDAAB2389
TGGAATGGTAGGAACAGGCCTTAGAATAATTATTCGGATAGAGTTAGGACAAGCTGGATCACTTATTGGAGATGATCAGGTTTATAACGTAGTTGTGACAGCCCATGCGTTTATTATGATTTTTTTTATAGTAATGCCAATTTTAATTGGGGGGTTTGGGAACTGACTGGTACCTTTAATATTAGGGGCTAGTGATATGGCTTTCCCCCGAATAAATAACATAAGATTTTGATTTTTAATCCCCGCTCTTGTTATATTACTATCAAGATCTTTGGTAGAAAGAGGGGCAGGGACAGGGTGGACTGTGTATCCACCTCTTTCTAGAAATATCGCGCATGCCGGAAGGTCAGTAGATTTTGCTATTTTTTCTTTACATCTAGCCGGAGTAAGGTCTATTTTAGGGGCGGTAAATTTTATTAGAACTTTAGGCAATTTACGAGCCTTTGGTATAATTCTTGACCGCATACCTTTATTTGCTTGGGCTGTACTAATTACAGCTGTTTTATTATTATTATCCCTTCCTGTTTTAGCTGGGGCCATTACTATGCTGCTAACGGATCGAAACCTAAAT
>ZPLIV711_11_Arctodiaptomus_cf_dorsalis1_Mexico_BOLDAAE0729
NNNNNNNNNNNNNNNNNNNNNNNNNNNNNNNNNNNNNNNNNNNNNNNNNNNNNNNNNNTCTTTAATTGGGGACGACCAAATTTATAATGTAGTAGTAACAGCTCATGCTTTCATTATAATTTTTTTTATGGTAATGCCCATTTTAATTGGAGGGTTTGGAAACTGATTGGTGCCTCTGATATTGGGGGCGGCAGATATAGCCTTCCCCCGTATAAATAATATAAGATTTTGATTTTTACTGCCCGCTTTAGTAATATTATTATCGAGGTCCTTAGTGGAAAGAGGGGCAGGCACAGGATGGACTGTTTACCCTCCTTTATCGAGGAATATTGCACATGCTGGAAGGTCTGTTGATTTCGCAATTTTCTCCTTGCATTTAGCGGGGGTTAGGTCAATTTTGGGGGCCGTAAATTTTATTAGGACTTTGGGTAACCTGCGAGCCTTTGGAATAATTTTAGACCGAATGCCTCTTTTTGCTTGAGCAGTTTTAATTACTGCGATTTTATTATTATTGTCCTTGCCAGTTTTAGCGGGGGCAATTACAATGTTGTTGACAGATCGAAACCTAAAC
>ZPLIV712_11_Arctodiaptomus_cf_dorsalis1_Mexico_BOLDAAE0729
NNNNNNNNNNNNNNNNNNNNNNNNNNNNNNNNNNNNNNNNNNNNNNNNNNNNNNNGGTTCTTTAATTGGGGACGACCAAATTTATAATGTAGTAGTAACAGCTCATGCTTTCATTATAATTTTTTTTATGGTAATGCCCATTTTAATTGGAGGGTTTGGAAACTGATTGGTGCCTCTGATATTGGGGGCGGCAGATATAGCCTTCCCCCGTATAAATAATATAAGATTTTGATTTTTACTGCCCGCTTTAGTAATATTATTATCGAGGTCCTTAGTGGAAAGAGGGGCAGGCACAGGATGGACTGTTTACCCTCCTTTATCGAGGAATATTGCACATGCTGGAAGGTCTGTTGATTTCGCAATTTTCTCCTTGCATTTAGCGGGGGTTAGGTCAATTTTGGGGGCCGTAAATTTTATTAGGACTTTGGGTAACCTGCGAGCCTTTGGAATAATTTTAGACCGAATGCCTCTTTTTGCTTGAGCAGTTTTAATTACTGCGATTTTATTATTATTGTCCTTGCCAGTTTTAGCGGGGGCAATTACAATGTTGTTGACAGATCGAAACCTAAAC
>ZPLIV713_11_Arctodiaptomus_cf_dorsalis_Mexico_BOLDAAE0729
TGGTATGGTAGGCACTGGATTGAGTATGATTATTCGTATAGAGCTAGGCCAAGCAGGTTCTTTAATTGGGGACGACCAAATTTATAATGTAGTAGTAACAGCTCATGCTTTCATTATAATTTTTTTTATGGTAATGCCCATTTTAATTGGAGGGTTTGGAAACTGATTGGTGCCTCTGATATTGGGGGCGGCAGATATAGCCTTCCCCCGTATAAATAATATAAGATTTTGATTTTTACTGCCCGCTTTAGTAATATTATTATCGAGGTCCTTAGTGGAAAGAGGGGCAGGCCCAGGATGGACTGTTTACCCTCCTTTATCGAGGAATATTGCACATGCTGGAAGGTCTGTTGATTTCGCAATTTTCTCCTTGCATTTAGCGGGGGTTAGGTCAATTTTGGGGGCCGTAAATTTTATTAGGACTTTGGGTAACCTGCGAGCCTTTGGAATAATTTTAGACCGAATGCCTCTTTTTGCTTGAGCAGTTTTAATTACTGCGATTTTATTATTATTGTCCTTGCCAGTTTTAGCGGGGGCAATTACAATGTTGTTGACAGATCGAAACCTAAAC
>ZPLIV714_11_Arctodiaptomus_cf_dorsalis1_Mexico_BOLDAAE0729
NNNNNNNNNNNNNNNNNNNNNNNNNNNNNNNNNNNNNNNNNNNNNNNNNNNNNNNGGTTCTTTAATTGGGGACGACCAAATTTATAATGTAGTAGTAACAGCTCATGCTTTCATTATAATTTTTTTTATGGTAATGCCCATTTTAATTGGAGGGTTTGGAAACTGATTGGTGCCTCTGATATTGGGGGCGGCAGATATAGCCTTCCCCCGTATAAATAATATAAGATTTTGATTTTTACTGCCCGCTTTAGTAATATTATTATCGAGGTCCTTAGTGGAAAGAGGGGCAGGCACAGGATGGACTGTTTACCCTCCTTTATCGAGGAATATTGCACATGCTGGAAGGTCTGTTGATTTCGCAATTTTCTCCTTGCATTTAGCGGGGGTTAGGTCAATTTTGGGGGCCGTAAATTTTATTAGGACTTTGGGTAACCTGCGAGCCTTTGGAATAATTTTAGACCGAATGCCTCTTTTTGCTTGAGCAGTTTTAATTACTGCGATTTTATTATTATTGTCCTTGCCAGTTTTAGCGGGGGCAATTACAATGTTGTTGACAGATCGAAACCTAAAC
>ZPLIV726_11_Arctodiaptomus_cf_dorsalis_Mexico_BOLDAAE0729
TGGTATGGTAGGCACTGGATTGAGTATGATTATTCGTATAGAGCTAGGCCAAGCAGGTTCTTTAATTGGGGACGACCAAATTTATAATGTAGTAGTAACAGCTCATGCTTTCATTATAATTTTTTTTATGGTAATGCCCATTTTAATTGGAGGGTTTGGAAACTGATTGGTGCCTCTGATATTGGGGGCGGCAGATATAGCATTCCCCCGTATAAATAATATAAGATTTTGATTTTTACTGCCCGCTTTAGTAATATTATTATCGAGGTCCTTAGTGGAAAGAGGGGCAGGCACAGGATGGACTGTTTATCCTCCTTTATCGAGGAATATTGCACATGCTGGAAGATCTGTTGATTTCGCAATTTTCTCCTTACATTTAGCGGGAGTTAGGTCAATTTTGGGGGCCGTAAATTTTATTAGGACTTTGGGTAACCTTCGAGCCTTTGGAATAATTTTAGACCGAATGCCTCTTTTTGCTTGAGCAGTTTTAATTACTGCGATTTTATTATTATTGTCCTTGCCAGTTTTAGCGGGGGCAATTACAATGTTGTTGACAGATCGAAACCTAAAC
>ZPLIV727_11_Arctodiaptomus_cf_dorsalis_Mexico_BOLDAAE0729
TGGTATGGTAGGCACTGGATTGAGTATGATTATTCGTATAGAGCTAGGCCAAGCAGGTTCTTTAATTGGGGACGACCAAATTTATAATGTAGTAGTAACAGCTCATGCTTTCATTATAATTTTTTTTATGGTAATGCCCATTTTAATTGGAGGGTTTGGAAACTGATTGGTGCCTCTGATATTGGGGGCGGCAGATATAGCATTCCCCCGTATAAATAATATAAGATTTTGATTTTTACTGCCCGCTTTAGTAATATTATTATCGAGGTCCTTAGTGGAAAGAGGGGCAGGCACAGGATGGACTGTTTATCCTCCTTTATCGAGGAATATTGCACATGCTGGAAGATCTGTTGATTTCGCAATTTTCTCCTTACATTTAGCGGGAGTTAGGTCAATTTTGGGGGCCGTAAATTTTATTAGGACTTTGGGTAACCTTCGAGCCTTTGGAATAATTTTAGACCGAATGCCTCTTTTTGCTTGAGCAGTTTTAATTACTGCGATTTTATTATTATTGTCCTTGCCAGTTTTAGCGGGGGCAATTACAATGTTGTTGACAGATCGAAACCTAAAC
>ZPLIV733_11_Arctodiaptomus_cf_dorsalis_Mexico_BOLDAAE0729
TGGTATGGTAGGCACTGGATTGAGTATGATTATTCGTATAGAGCTAGGCCAAGCAGGTTCTTTAATTGGGGACGACCAAATTTATAATGTAGTAGTAACAGCTCATGCTTTCATTATAATTTTTTTTATGGTAATGCCCATTTTAATTGGAGGGTTTGGAAACTGATTGGTGCCTCTGATATTGGGGGCGGCAGATATAGCATTCCCCCGTATAAATAATATAAGATTTTGATTTTTACTGCCCGCTTTAGTAATATTATTATCGAGGTCCTTAGTGGAAAGAGGGGCAGGCACAGGATGGACTGTTTATCCTCCTTTATCGAGGAATATTGCACATGCTGGAAGATCTGTTGATTTCGCAATTTTCTCCTTACATTTAGCGGGAGTTAGGTCAATTTTGGGGGCCGTAAATTTTATTAGGACTTTGGGTAACCTTCGAGCCTTTGGAATAATTTTAGACCGAATGCCTCTTTTTGCTTGAGCAGTTTTAATTACTGCGATTTTATTATTATTGTCCTTGCCAGTTTTAGCGGGGGCAATTACAATGTTGTTGACAGATCGAAACCTAAAC
>ZPLIV741_11_Arctodiaptomus_cf_dorsalis_Mexico_BOLDAAE0729
TGGTATGGTAGGCACTGGATTGAGTATGATTATTCGTATAGAGCTAGGCCAAGCAGGTTCTTTAATTGGGGACGACCAAATTTATAATGTAGTAGTAACAGCTCATGCTTTCATTATAATTTTTTTTATGGTAATGCCCATTTTAATTGGAGGGTTTGGAAACTGATTGGTGCCTCTGATATTGGGGGCGGCAGATATAGCCTTCCCCCGTATAAATAATATAAGATTTTGATTTTTACTGCCCGCTTTAGTAATATTATTATCGAGGTCCTTAGTGGAAAGAGGGGCAGGCACAGGATGGACTGTTTACCCTCCTTTATCGAGGAATATTGCACATGCTGGAAGGTCTGTTGATTTCGCAATTTTCTCCTTGCATTTAGCGGGGGTTAGGTCAATTTTGGGGGCCGTAAATTTTATTAGGACTTTGGGTAACCTGCGAGCCTTTGGAATAATTTTAGACCGAATGCCTCTTTTTGCTTGAGCAGTTTTAATTACTGCGATTTTATTATTATTGTCCTTGCCAGTTTTAGCGGGGGCAATTACAATGTTGTTGACAGATCGAAACCTAAAC
>ZPLIV744_11_Mastigodiaptomus_montezumae_Mexico_BOLDAAD9211
CGGGATGGTCGGGACAGGCCTTAGAATAATTATTCGGATAGAGTTGGGGCAGGCGGGGTCATTAATTGGGGACGACCAAATTTATAATGTGGTTGTAACTGCTCATGCGTTTGTTATAATTTTTTTCATAGTTATGCCTATTTTAATCGGCGGGTTCGGAAACTGGTTAGTGCCTTTAATGCTCGGCGCGGCGGACATGGCTTTCCCTCGAATAAATAATATAAGATTTTGATTTTTACTCCCCGCCTTAGTGATGTTGCTTTCAAGATCCTTGGTAGAAAGGGGGGCAGGGACAGGTTGGACGGTTTACCCGCCCCTCTCAAGAAATATCGCACATGCTGGGAGGTCTGTGGATTTTGCCATCTTTTCATTACATTTAGCCGGGGTGAGATCTATTTTGGGGGCAGTGAATTTTATCAGAACCCTCGGGAATTTGCGGGTGTTTGGAATAATTTTAGACCGTATACCACTTTTTGCCTGAGCCGTGTTAATTACGGCTATCTTGCTATTGTTATCTTTACCTGTTTTAGCGGGGGCTATCACAATACTTCTCACCGACCGGAATCTAAAT
>ZPLIV745_11_Mastigodiaptomus_montezumae_Mexico_BOLDAAD9211
CGGGATGGTCGGGACAGGCCTTAGAATAATTATTCGGATAGAGTTGGGGCAGGCGGGGTCATTAATTGGGGACGACCAAATTTATAATGTGGTTGTAACTGCTCATGCGTTTGTTATAATTTTTTTCATAGTTATGCCTATTTTAATCGGCGGGTTCGGAAACTGGTTAGTGCCTTTAATGCTCGGCGCGGCGGACATGGCTTTCCCTCGAATAAATAATATAAGATTTTGATTTTTACTCCCCGCCTTAGTGATGTTGCTTTCAAGATCCTTGGTAGAAAGGGGGGCAGGGACAGGTTGGACGGTTTACCCGCCCCTCTCAAGAAATATCGCACATGCTGGGAGGTCTGTGGATTTTGCCATCTTTTCATTACATTTAGCCGGGGTGAGATCTATTTTGGGGGCAGTGAATTTTATCAGAACCCTCGGGAATTTGCGGGTGTTTGGAATAATTTTAGACCGTATACCACTTTTTGCCTGAGCCGTGTTAATTACGGCTATCTTGCTATTGTTATCTTTACCTGTTTTAGCGGGTGCTATCACAATACTTCTCACCGACCGGAATCTAAAT
>ZPLIV746_11_Mastigodiaptomus_montezumae_Mexico_BOLDAAD9211
CGGGATGGTCGGGACAGGCCTTAGAATAATTATTCGGATAGAGTTGGGGCAGGCGGGGTCATTAATTGGGGACGACCAAATTTATAATGTGGTTGTAACTGCTCATGCGTTTGTTATAATTTTTTTCATAGTTATGCCTATTTTAATCGGCGGGTTCGGAAACTGGTTAGTGCCTTTAATGCTCGGCGCGGCGGACATGGCTTTCCCTCGAATAAATAATATAAGATTTTGATTTTTACTCCCCGCCTTAGTGATGTTGCTTTCAAGATCCTTGGTAGAAAGGGGGGCAGGGACAGGTTGGACGGTTTACCCGCCCCTCTCAAGAAATATCGCACATGCTGGGAGGTCTGTGGATTTTGCCATCTTTTCATTACATTTAGCCGGGGTGAGATCTATTTTGGGGGCAGTGAATTTTATCAGAACCCTCGGGAATTTGCGGGTGTTTGGAATAATTTTAGACCGTATACCACTTTTTGCCTGAGCCGTGTTAATTACGGCTATCTTGCTATTGTTATCTTTACCTGTTTTAGCGGGTGCTATCACAATACTTCTCACCGACCGGAATCTAAAT
>OZFWC119_11_Hesperodiaptomus_arcticus_sp_3_CHU_Canada_BOLDAAA4427
AGGTATAGTGGGGACAGGGCTTAGGATAATTATTCGTATGGAACTAGGGCAAGCTGGGTCGCTCATTGGGGACGATCAAATTTACAATGTGGTAGTAACAGCCCATGCATTTATCATAATTTTTTTTATGGTGATACCTATTCTAATCGGCGGGTTTGGAAATTGGCTTGTGCCCCTAATACTAGGGGCTAGAGACATGGCTTTCCCGCGCATAAATAATATAAGGTTTTGGTTTCTTATCCCCGCCTTAGTAATACTCTTATCCAGGTCTCTGGTAGAGAGGGGGGCCGGGACAGGGTGGACAGTATACCCCCCCCTATCTAGAAATATCGCCCACGCCGGCAGATCTGTCGACTTCGCTATTTTTTCTCTTCATTTAGCGGGGGTGAGATCTATTTTAGGGGCTGTAAATTTTATCAGGACTTTAGGGAATTTACGAGCCTTCGGTATAATTTTAGACCGTATACCACTTTTTGCTTGGGCTGTGTTAATCACAGCTATCTTACTTCTCTTGTCCCTACCTGTGTTAGCTGGTGCGATTACTATGTTGTTGACAGACCGTAACCTAAAT
>OZFWC125_11_Hesperodiaptomus_arcticus_sp_3_CHU_Canada_BOLDAAA4427
AGGTATAGTGGGGACAGGGCTTAGGATAATTATTCGTATGGAACTAGGGCAAGCTGGGTCGCTCATTGGGGACGATCAAATTTACAATGTGGTAGTAACAGCCCATGCATTTATCATAATTTTTTTTATGGTGATACCTATTCTAATCGGCGGGTTTGGAAATTGGCTTGTGCCCCTAATACTAGGGGCTAGAGACATGGCTTTCCCGCGCATAAATAATATAAGGTTTTGGTTTCTTATCCCCGCCTTAGTAATACTCTTATCCAGGTCTCTGGTAGAGAGGGGGGCCGGGACAGGGTGGACAGTATACCCCCCCCTATCTAGAAATATCGCCCACGCCGGCAGATCTGTCGACTTCGCTATTTTTTCTCTTCATTTANCGGGGGTGAGATCTATTTTAGGGGCTGTAAATTTTATCAGGACTTTAGGGAATTTACGAGCCTTCGGTATAATTTTAGACCGTATACCACTTTTTGCTTGGGCTGTGTTAATCACAGCTATCTTACTTCTCTTGTCCCTACCTGTGTTAGCTNNNNNNNNNNNNNNNNNNNNNNNNNNNNNNNNNNNNNNN
>OZFWC128_11_Hesperodiaptomus_arcticus_sp_3_CHU_Canada_BOLDAAA4427
AGGTATAGTGGGGACAGGGCTTAGGATAATTATTCGTATGGAACTAGGGCAAGCTGGGTCGCTCATTGGGGACGATCAAATTTACAATGTGGTAGTAACAGCCCATGCATTTATCATAATTTTTTTTATGGTGATACCTATTCTAATCGGCGGGTTTGGAAATTGGCTTGTGCCCCTAATACTAGGGGCTAGAGACATGGCTTTCCCGCGCATAAATAATATAAGGTTTTGGTTTCTTATCCCCGCCTTAGTAATACTCTTATCCAGGTCTCTGGTAGAGAGGGGGGCCGGGACAGGGTGGACAGTATACCCCCCCCTATCTAGAAATATCGCCCACGCCGGCAGATCTGTCGACTTCGCTATTTTTTCTCTTCATTTAGCGGGGGTGAGATCTATTTTAGGGGCTGTAAATTTTATCAGGACTTTAGGGAATTTACGAGCCTTCGGTATAATTTTAGACCGTATACCACTTTTTGCTTGGGCTGTGTTAATCACAGCTATCTTACTTCTCTTGTCCCTACCTGTGTTAGCTGGTGCGATTACTATGTTGTTGACAGACCGTAACCTAAAT
>OZFWC140_11_Leptodiaptomus_tyrrelli_sp_3_CHU_Canada_BOLDAAA4353
TGGAATAGTTGGCACAGGGCTAAGAATAATTATTCGGATAGAATTGGGACAGGCTGGATCTTTAATCGGAGACGACCAAGTTTACAATGTTGTTGTGACCGCACACGCATTTATTATAATTTTTTTTATGGTGATGCCTATTTTGATTGGGGGATTTGGAAATTGATTAGTTCCTTTGATACTGGGCGCGAGAGATATGGCGTTCCCTCGAATAAATAATATAAGGTTTTGATTTTTAATTCCCGCACTAATTATGCTCTTATCTAGGTCATTAGTAGAAAGGGGCGCTGGAACAGGGTGGACGGTATACCCGCCCCTATCTAGAAACATTGCGCACGCGGGAAGTTCTGTCGACTTTGCGATTTTTTCATTACACTTGGCGGGAGTAAGCTCTATTTTAGGGGCGGTGAATTTTATCAGAACACTAGGTAATTTACGAGCGTTTGGGATAATCTTAGACCGTATGCCCTTGTTCGCTTGGTCTGTTTTAATCACAGCAGTTTTATTGCTTCTATCTTTGCCCGTCTTAGCTGGGGCTATCACTATGCTTTTAACGGACCGAAACCTAAAC
>OZFWC181_11_Hesperodiaptomus_arcticus_sp_3_CHU_Canada_BOLDAAA4427
AGGTATAGTGGGGACAGGGCTTAGGATAATTATTCGTATGGAACTAGGGCAAGCTGGGTCGCTCATTGGGGACGATCAAATTTACAATGTGGTAGTAACAGCCCATGCATTTATCATAATTTTTTTTATGGTGATACCTATTCTAATCGGCGGGTTTGGAAATTGGCTTGTGCCCCTAATACTAGGGGCTAGAGACATGGCTTTCCCGCGCATAAATAATATAAGGTTTTGGTTTCTTATCCCCGCCTTAGTAATACTCTTATCCAGGTCTCTGGTAGAGAGGGGGGCCGGGACAGGGTGGACAGTATACCCCCCCCTATCTAGAAATATCGCCCACGCCGGCAGATCTGTCGACTTCGCTATTTTTTCTCTTCATTTAGCGGGGGTGAGATCTATTTTAGGGGCTGTAAATTTTATCAGGACTTTAGGGAATTTACGAGCCTTCGGTATAATTTTAGACCGTATACCACTTTTTGCTTGGGCTGTGTTAATCACAGCTATCTTACTTCTCTTGTCCCTACCTGTGTTAGCTGGTGCGATTACTATGTTGTTGACAGACCGTAACCTAAAT
>OZFWC191_11_Leptodiaptomus_tyrrelli_sp_3_CHU_Canada_BOLDAAA4353
TGGAATAGTTGGCACAGGGCTAAGAATAATTATTCGGATAGAATTGGGACAGGCTGGATCTTTAATCGGAGACGACCAAGTTTACAATGTTGTTGTGACCGCACACGCATTTATTATAATTTTTTTTATGGTGATGCCTATTTTGATTGGGGGATTTGGAAATTGATTAGTTCCTTTGATACTGGGCGCGAGAGATATGGCGTTCCCTCGAATAAATAATATAAGGTTTTGATTTTTAATTCCCGCACTAATTATGCTCTTATCTAGGTCATTAGTAGAAAGGGGCGCTGGAACAGGGTGGACGGTATACCCACCCCTATCTAGAAACATTGCGCACGCGGGAAGTTCTGTTGACTTTGCGATTTTTTCATTACACTTGGCGGGAGTAAGCTCTATTTTAGGGGCGGTGAATTTTATCAGAACACTAGGTAATTTACGAGCGTTTGGGATAATCTTAGACCGTATGCCCCTGTTCGCTTGGTCTGTTTTAATCACAGCAGTTTTATTGCTTCTATCTTTGCCCGTCTTAGCTGGGGCTATCACTATGCTTTTAACGGACCGAAACCTAAAC
>OZFWC206_11_Leptodiaptomus_tyrrelli_sp_3_CHU_Canada_BOLDAAA4353
TGGAATAGTTGGCACAGGGCTAAGAATAATTATTCGGATAGAATTGGGACAGGCTGGATCTTTAATCGGAGACGACCAAGTTTACAATGTTGTTGTGACCGCACACGCATTTATTATAATTTTTTTTATGGTGATGCCTATTTTGATTGGGGGATTTGGAAATTGATTAGTTCCTTTGATACTGGGCGCGAGAGATATGGCGTTCCCTCGAATAAATAATATAAGGTTTTGATTTTTAATTCCCGCACTAATTATGCTCTTATCTAGGTCATTAGTAGAAAGGGGCGCTGGAACAGGGTGGACGGTATACCCACCCCTATCTAGAAACATTGCGCACGCGGGAAGTTCTGTCGACTTTGCGATTTTTTCATTACACTTGGCGGGAGTAAGCTCTATTTTAGGGGCGGTGAATTTTATCAGAACACTAGGTAATTTACGAGCGTTTGGGATAATCTTAGACCGTATGCCCTTGTTCGCTTGGTCTGTTTTAATCACAGCAGTTTTATTGCTTCTATCTTTGCCCGTCTTAGCTGGGGCTATCACTATGCTTTTAACGGACCGAAACCTAAAC
>OZFWC211_11_Hesperodiaptomus_arcticus_sp_3_CHU_Canada_BOLDAAA4427
AGGTATAGTGGGGACAGGGCTTAGGATAATTATTCGTATGGAACTAGGGCAAGCTGGGTCGCTCATTGGGGACGATCAAATTTACAATGTGGTAGTAACAGCCCATGCATTTATCATAATTTTTTTTATGGTGATACCTATTCTAATCGGCGGGTTTGGAAATTGGCTTGTGCCCCTAATACTAGGGGCTAGAGACATGGCTTTCCCGCGCATAAATAATATAAGGTTTTGGTTTCTTATCCCCGCCTTAGTAATACTCTTATCCAGGTCTCTGGTAGAGAGGGGGGCCGGGACAGGGTGGACAGTATACCCCCCCCTATCTAGAAATATCGCCCACGCCGGCAGATCTGTCGACTTCGCTATTTTTTCTCTTCATTTAGCGGGGGTGAGATCTATTTTAGGGGCTGTAAATTTTATCAGGACTTTAGGGAATTTACGAGCCTTCGGTATAATTTTAGACCGTATACCACTTTTTGCTTGGGCTGTGTTAATCACAGCTATCTTACTTCTCTTGTCCCTACCTGTGTTAGCTGGTGCGATTACTATGTTGTTGACAGACCGTAACCTAAAT
>OZFWC212_11_Leptodiaptomus_tyrrelli_sp_3_CHU_Canada_BOLDAAA4353
TGGAATAGTTGGCACAGGGCTAAGAATAATTATTCGGATAGAATTGGGACAGGCTGGATCTTTAATCGGAGACGACCAAGTTTACAATGTTGTTGTGACTGCACACGCATTTATTATAATTTTTTTTATGGTGATGCCTATTTTGATTGGGGGATTTGGAAATTGATTAGTTCCTTTGATACTGGGCGCGAGAGATATGGCGTTCCCTCGAATAAATAATATAAGGTTTTGATTTTTAATTCCCGCACTAATTATGCTCTTATCTAGGTCATTAGTAGAAAGGGGCGCTGGAACAGGGTGGACGGTATACCCGCCCCTATCTAGAAACATTGCGCACGCGGGAAGTTCTGTCGACTTTGCGATTTTTTCATTACACTTGGCGGGAGTAAGCTCTATTTTAGGGGCGGTGAATTTTATCAGAACACTAGGTAATTTACGAGCGTTTGGGATAATCTTAGACCGTATGCCCTTGTTCGCTTGGTCTGTTTTAATCACAGCAGTTTTATTGCTTCTATCTTTGCCCGTCTTAGCTGGGGCTATCACTATGCTTTTAACGGACCGAAACCTAAAC
>OZFWC214_11_Hesperodiaptomus_arcticus_sp_3_CHU_Canada_BOLDAAA4427
AGGTATAGTGGGGACAGGGCTTAGGATAATTATTCGTATGGAACTAGGGCAAGCTGGGTCGCTCATTGGGGACGATCAAATTTACAATGTGGTAGTAACAGCCCATGCATTTATCATAATTTTTTTTATGGTGATACCTATTCTAATCGGCGGGTTTGGAAATTGGCTTGTGCCCCTAATACTAGGGGCTAGAGACATGGCTTTCCCGCGCATAAATAATATAAGGTTTTGGTTTCTTATCCCCGCCTTAGTAATACTCTTATCCAGGTCTCTGGTAGAGAGGGGGGCCGGGACAGGGTGGACAGTATACCCCCCCCTATCTAGAAATATCGCCCACGCCGGCAGATCTGTCGACTTCGCTATTTTTTCTCTTCATTTAGCGGGGGTGAGATCTATTTTAGGGGCTGTAAATTTTATCAGGACTTTAGGGAATTTACGAGCCTTCGGTATAATTTTAGACCGTATACCACTTTTTGCTTGGGCTGTGTTAATCACAGCTATCTTACTTCTCTTGTCCCTACCTGTGTTAGCTGGTGCGATTACTATGTTGTTGACAGACCGTAACCTAAAT
>OZFWC216_11_Hesperodiaptomus_arcticus_sp_4_CHU_Canada_BOLDAAY8705
CGGCATAGTCGGCACGGGACTTAGTATAATTATTCGGATAGAACTTGGACAAGCTGGGTCTCTAATTGGAGATGACCAAATTTACAATGTTGTAGTAACCGCACATGCTTTTATTATGATTTTTTTTATGGTGATGCCAATTTTAATTGGTGGATTTGGCAATTGGCTTGTCCCCCTTATGCTAGGGGCAAGCGACATAGCTTTCCCGCGTATAAATAACATAAGATTTTGATTTCTAATCCCGGCTTTAGTGATACTTTTATCCAGCTCCTTAGTGGAAAGGGGCGCCGGCACAGGGTGGACCGTTTATCCCCCCTTGTCGAGAAATATCGCGCATGCTGGAAGATCCGTGGATTTTGCTATTTTCTCACTACACTTGGCGGGGGTGAGGTCTATTCTGGGGGCGGTAAACTTTATTAGAACTCTAGGAAACCTCCGAGCTTTTGGAATAATCCTCGACCGTATACCTCTTTTTGCGTGGGCTGTTTTAATTACTGCAATTCTCTTGCTGTTGTCTTTACCTGTTTTGGCGGGGGCTATCACAATGCTACTCACTGACCGGAATTTAAAT
>OZFWC218_11_Hesperodiaptomus_arcticus_sp_3_CHU_Canada_BOLDAAA4427
AGGTATAGTGGGGACAGGGCTTAGGATAATTATTCGTATGGAACTAGGGCAAGCTGGGTCGCTCATTGGGGACGATCAAATTTACAATGTGGTAGTAACAGCCCATGCATTTATCATAATTTTTTTTATGGTGATACCTATTCTAATCGGCGGGTTTGGAAATTGGCTTGTGCCCCTAATACTAGGGGCTAGAGACATGGCTTTCCCGCGCATAAATAATATAAGGTTTTGGTTTCTTATCCCCGCCTTAGTAATACTCTTATCCAGGTCTCTGGTAGAGAGGGGGGCCGGGACAGGGTGGACAGTATACCCCCCCCTATCTAGAAATATCGCCCACGCCGGCAGATCTGTCGACTTCGCTATTTTTTCTCTTCATTTAGCGGGGGTGAGATCTATTTTAGGGGCTGTAAATTTTATCAGGACTTTAGGGAATTTACGAGCCTTCGGTATAATTTTAGACCGTATACCACTTTTTGCTTGGGCTGTGTTAATCACAGCTATCTTACTTCTCTTGTCCCTACCTGTGTTAGCTGGTGCGATTACTATGTTGTTGACAGACCGTAACCTAAAT
>OZFWC220_11_Leptodiaptomus_tyrrelli_sp_3_CHU_Canada_BOLDAAA4353
TGGAATAGTTGGCACAGGGCTAAGAATAATTATTCGGATAGAGTTGGGACAGGCTGGATCTTTAATTGGAGACGACCAAGTTTACAATGTTGTTGTGACCGCACACGCATTTATTATGATTTTTTTTATGGTGATGCCTATTTTGATCGGGGGATTTGGAAATTGATTAGTTCCTTTGATACTGGGCGCGAGAGATATGGCATTCCCTCGAATAAATAATATAAGGTTTNGATTTTTAATTCCCGCACTAATTATGCTCTTATCTAGGTCATTAGTAGAAAGGGGCGCTGGAACAGGGTGGACGGTATACCCGCCCCTATCGAGAAACATTGCGCACGCGGGAAGTTCTGTCGACTTTGCGATTTTTTCATTACACTTGGCGGGAGTAAGCTCTATTTTAGGGGCGGTGAATTTTATCAGAACGCTAGGCAATTTACGAGCGTTTGGGATAATCTTAGACCGTATGCCCTTGTTTGCTTGGTCTGTTTTAATCACAGCAGTTTTATTGCTTCTATCTTTGCCCGTCTTAGCTGGGGCTATTACTATGCTTTTAACGGACCGAAACTTAAAC
>OZFWC221_11_Leptodiaptomus_tyrrelli_sp_3_CHU_Canada_BOLDAAA4353
TGGAATAGTTGGCACAGGGCTAAGAATAATTATTCGGATAGAATTGGGACAGGCTGGATCTTTAATCGGAGACGACCAAGTTTACAATGTTGTTGTGACCGCACACGCATTTATTATAATTTTTTTTATGGTGATGCCTATTTTGATTGGGGGATTTGGAAATTGATTAGTTCCTTTGATACTGGGCGCGAGAGATATGGCGTTCCCTCGAATAAATAATATAAGGTTTTGATTTTTAATTCCCGCACTAATTATGCTCTTATCTAGGTCATTAGTAGAAAGGGGCGCTGGAACAGGGTGGACGGTATACCCACCCCTATCTAGAAACATTGCGCACGCGGGAAGTTCTGTCGACTTTGCGATTTTTTCATTACACTTGGCGGGAGTAAGCTCTATTTTAGGGGCGGTGAATTTTATCAGAACACTAGGTAATTTACGAGCGTTTGGGATAATCTTAGACCGTATGCCCTTGTTCGCTTGGTCTGTTTTAATCACAGCAGTTTTATTGCTTCTATCTTTGCCCGTCTTAGCTGGGGCTATCACTATGCTTTTAACGGATCGAAACCTAAAC
>OZFWC222_11_Leptodiaptomus_tyrrelli_sp_3_CHU_Canada_BOLDAAA4353
TGGAATAGTTGGCACAGGGCTAAGAATAATTATTCGGATAGAATTGGGACAGGCTGGATCTTTAATCGGAGACGACCAAGTTTACAATGTTGTTGTGACCGCACACGCATTTATTATAATTTTTTTTATGGTGATGCCTATTTTGATTGGGGGATTTGGAAATTGATTAGTTCCTTTGATACTGGGCGCGAGAGATATGGCGTTCCCTCGAATAAATAATATAAGGTTTTGATTTTTAATTCCCGCACTAATTATGCTCTTATCTAGGTCATTAGTAGAAAGGGGCGCTGGAACAGGGTGGACGGTATACCCACCCCTATCTAGAAACATTGCGCACGCGGGAAGTTCTGTCGACTTTGCGATTTTTTCATTACACTTGGCGGGAGTAAGCTCTATTTTAGGGGCGGTGAATTTTATCAGAACACTAGGTAATTTACGAGCGTTTGGGATAATCTTAGACCGTATGCCCTTGTTCGCTTGGTCTGTTTTAATCACAGCAGTTTTATTGCTTCTATCTTTGCCCGTCTTAGCTGGGGCTATCACTATGCTTTTAACGGACCGAAACCTAAAC
>OZFWC226_11_Hesperodiaptomus_arcticus_sp_3_CHU_Canada_BOLDAAA4427
AGGTATAGTGGGGACAGGGCTTAGGATAATTATTCGTATGGAACTAGGGCAAGCTGGGTCGCTCATTGGGGACGATCAAATTTACAATGTGGTAGTAACAGCCCATGCATTTATCATAATTTTTTTTATGGTGATACCTATTCTAATCGGCGGGTTTGGAAATTGGCTTGTGCCCCTAATACTAGGGGCTAGAGACATGGCTTTCCCGCGCATAAATAATATAAGGTTTTGGTTTCTTATCCCCGCCTTAGTAATACTCTTATCCAGGTCTCTGGTAGAGAGGGGGGCCGGGACAGGGTGGACAGTATACCCCCCCCTATCTAGAAATATCGCCCACGCCGGCAGATCTGTCGACTTCGCTATTTTTTCTCTTCATTTAGCGGGGGTGAGATCTATTTTAGGGGCTGTAAATTTTATCAGGACTTTAGGGAATTTACGAGCCTTCGGTATAATTTTAGACCGTATACCACTTTTTGCTTGGGCTGTGTTAATCACAGCTATCTTACTTCTCTTGTCCCTACCTGTGTTAGCTGGTGCGATTACTATGTTGTTGACAGACCGTAACCTAAAT
>OZFWC230_11_Leptodiaptomus_tyrrelli_sp_3_CHU_Canada_BOLDAAA4353
TGGAATAGTTGGCACAGGGCTAAGAATAATTATTCGGATAGAATTGGGACAGGCTGGATCTTTAATCGGAGACGACCAAGTTTACAATGTTGTTGTGACCGCACACGCATTTATTATAATTTTTTTTATGGTGATGCCTATTTTGATTGGGGGATTTGGAAATTGATTAGTTCCTTTGATACTGGGCGCGAGAGATATGGCGTTCCCTCGAATAAATAATATAAGGTTTTGATTTTTAATTCCCGCACTAATTATGCTCTTATCTAGGTCATTAGTAGAAAGGGGCGCTGGAACAGGGTGGACGGTATACCCACCCCTATCTAGAAACATTGCGCACGCGGGAAGTTCTGTCGACTTTGCGATTTTTTCATTACACTTGGCGGGAGTAAGCTCTATTTTAGGGGCGGTGAATTTTATCAGAACACTAGGTAATTTACGAGCGTTTGGGATAATCTTAGACCGTATGCCCTTGTTCGCTTGGTCTGTTTTAATCACAGCAGTTTTATTGCTTCTATCTTTGCCCGTCTTAGCTGGGGCTATCACTATGCTTTTAACGGACCGAAACCTAAAC
>OZFWC231_11_Leptodiaptomus_tyrrelli_sp_3_CHU_Canada_BOLDAAA4353
TGGAATAGTTGGCACAGGGCTAAGAATAATTATTCGGATAGAATTGGGACAGGCTGGATCTTTAATCGGAGACGACCAAGTTTACAATGTTGTTGTGACCGCACACGCATTTATTATAATTTTTTTTATGGTGATGCCTATTTTGATTGGGGGATTTGGAAATTGATTAGTTCCTTTGATACTGGGCGCGAGAGATATGGCGTTCCCTCGAATAAATAATATAAGGTTTTGATTTTTAATTCCCGCACTAATTATGCTCTTATCTAGGTCATTAGTAGAAAGGGGCGCTGGAACAGGGTGGACGGTATACCCACCCCTATCTAGAAACATTGCGCACGCGGGAAGTTCTGTCGACTTTGCGATTTTTTCATTACACTTGGCGGGAGTAAGCTCTATTTTAGGGGCGGTGAATTTTATCAGAACACTAGGTAATTTACGAGCGTTTGGGATAATCTTAGACCGTATGCCCTTGTTCGCTTGGTCTGTTTTAATCACAGCAGTTTTATTGCTTCTATCTTTGCCCGTCTTAGCTGGGGCTATCACTATGCTTTTAACGGACCGAAACCTAAAC
>OZFWC259_11_Hesperodiaptomus_arcticus_sp_3_CHU_Canada_BOLDAAA4427
AGGTATAGTGGGGACAGGGCTTAGGATAATTATTCGTATGGAACTAGGGCAAGCTGGGTCGCTCATTGGGGACGATCAAATTTACAATGTGGTAGTAACAGCCCATGCATTTATCATAATTTTTTTTATGGTGATACCTATTCTAATCGGCGGGTTTGGAAATTGGCTTGTGCCCCTAATACTAGGGGCTAGAGACATGGCTTTCCCGCGCATAAATAATATAAGGTTTTGGTTTCTTATCCCCGCCTTAGTAATACTCTTATCCAGGTCTCTGGTAGAGAGGGGGGCCGGGACAGGGTGGACAGTATACCCCCCCCTATCTAGAAATATCGCCCACGCCGGCAGATCTGTCGACTTCGCTATTTTTTCTCTTCATTTAGCGGGGGTGAGATCTATTTTAGGGGCTGTAAATTTTATCAGGACTTTAGGGAATTTACGAGCCTTCGGTATAATTTTAGACCGTATACCACTTTTTGCTTGGGCTGTGTTAATCACAGCTATCTTACTTCTCTTGTCCCTACCTGTGTTAGCTGGTGCGATTACTATGTTGTTGACAGACCGTAACCTAAAT
>OZFWC260_11_Leptodiaptomus_tyrrelli_sp_3_CHU_Canada_BOLDAAA4353
TGGAATAGTTGGCACAGGGCTAAGAATAATTATTCGGATAGAATTGGGACAGGCTGGATCTTTAATCGGAGACGACCAAGTTTACAATGTTGTTGTGACCGCACACGCATTTATTATGATTTTTTTTATGGTGATGCCTATTTTGATTGGGGGATTTGGAAATTGATTAGTTCCTTTGATACTGGGCGCGAGAGATATGGCGTTCCCTCGAATAAATAATATAAGGTTTTGATTTTTAATTCCCTCACTAATTATGCTCTTATCTATGTCATTAGTAGAAAGGGGCGCTGGAACAGGGTGGACGGTATACCCGCCCCTATCCAGAAACATTGCGCACGCGGGAAGTTCTGTCGACTTTGCGATTTTTTCATTACACTTGGCGGGAGTAAGCTCTATTTTAGGGGCGGTGAATTTTATCAGAACGCTAGGTAATTTACGAGCGTTTGGGATAATCTTAGACCGTATGCCCTTGTTTGCCTGGTCTGTTTTAATCACAGCAGTTTTATTGCTTCTATCTTTGCCCGTCTTAGCTGGGGCTATTACTATGCTTTTAACGGACCGAAACTTAAAC
>OZFWC261_11_Leptodiaptomus_tyrrelli_sp_3_CHU_Canada_BOLDAAA4353
TGGAATAGTTGGCACAGGGCTAAGAATAATTATTCGGATAGAATTGGGACAGGCTGGATCTTTAATCGGAGACGACCAAGTTTACAATGTTGTTGTGACCGCACACGCATTTATTATAATTTTTTTTATGGTGATGCCTATTTTGATTGGGGGATTTGGAAATTGATTAGTTCCTTTGATACTGGGCGCGAGAGATATGGCGTTCCCTCGAATAAATAATATAAGGTTTTGATTTTTAATTCCCGCACTAATTATGCTCTNATCTAGGTCATTAGTAGAAAGGGGCGCTGGAACAGGGTGGACGGTATACCCGCCCCTATCCAGAAACATTGCGCACGCGGGAAGTTCTGTCGACTTTGCGATTTTTTCATTACACTTGGCGGGAGTAAGCTCTATTTTAGGGGCGGTGAATTTTATCAGAACGCTAGGTAATTTACGAGCGTTTGGGATAATCTTAGACCGTATGCCCTTGTTNGCCTGGTCTGTTTTAATCACAGCAGTTTTATTGCTTCTATCTTTGCCCGTCTTAGCTGGGGCTATCACTATGCTTTTAACGGACCGAAACTTAAAC
>OZFWC273_11_Hesperodiaptomus_arcticus_sp_3_CHU_Canada_BOLDAAA4427
AGGTATAGTGGGGACAGGGCTTAGGATAATTATTCGTATGGAACTAGGGCAAGCTGGGTCGCTCATTGGGGACGATCAAATTTACAATGTGGTAGTAACAGCCCATGCATTTATCATAATTTTTTTTATGGTGATACCTATTCTAATCGGCGGGTTTGGAAATTGGCTTGTGCCCCTAATACTAGGGGCTAGAGACATGGCTTTCCCGCGCATAAATAATATAAGGTTTTGGTTTCTTATCCCCGCCTTAGTAATACTCTTATCCAGGTCTCTGGTAGAGAGGGGGGCCGGGACAGGGTGGACAGTATACCCCCCCCTATCTAGAAATATCGCCCACGCCGGCAGATCTGTCGACTTCGCTATTTTTTCTCTTCATTTAGCGGGGGTGAGATCTATTTTAGGGGCTGTAAATTTTATCAGGACTTTAGGGAATTTACGAGCCTTCGGTATAATTTTAGACCGTATACCACTTTTTGCTTGGGCTGTGTTAATCACAGCTATCTTACTTCTCTTGTCCCTACCTGTGTTAGCTGGTGCGATTACTATGTTGTTGACAGACCGTAACCTAAAT
>OZFWC275_11_Leptodiaptomus_tyrrelli_sp_3_CHU_Canada_BOLDAAA4353
TGGAATAGTTGGCACAGGGCTAAGAATAATTATTCGGATAGAATTGGGACAGGCTGGATCTTTAATCGGAGACGACCAAGTTTACAATGTTGTTGTGACCGCACACGCATTTATTATAATTTTTTTTATGGTGATGCCTATTTTGATTGGGGGATTTGGAAATTGATTAGTTCCTTTGATACTGGGCGCGAGAGATATGGCGTTCCCTCGAATAAATAATATAAGGTTTTGATTTTTAATTCCCGCACTAATTATGCTCTTATCTAGGTCATTAGTAGAAAGGGGCGCTGGAACAGGGTGGACGGTATACCCACCCCTATCTAGAAACATTGCGCACGCGGGAAGTTCTGTCGACTTTGCGATTTTTTCATTACACTTGGCGGGAGTAAGCTCTATTTTAGGGGCGGTGAATTTTATCAGAACACTAGGTAATTTACGAGCGTTTGGGATAATCTTAGACCGTATGCCCTTGTTCGCTTGGTCTGTTTTAATCACAGCAGTTTTATTGCTTCTATCTTTGCCCGTCTTAGCTGGGGCTATCACTATGCTTTTAACGGACCGAAACCTAAAC
>OZFWC276_11_Leptodiaptomus_tyrrelli_sp_3_CHU_Canada_BOLDAAA4353
NNNNNNNNNNNNNACAGGGCTAAGAATAATTATTCGGATAGAATTGGGACAGGCTGGATCTTTAATCGGAGACGACCAAGTTTACAATGTTGTTGTGACCGCACACGCATTTATTATAATTTTTTTTATGGTGATGCCTATTTTGATTGGGGGATTTGGAAATTGATTAGTTCCTTTGATACTGGGCGCGAGAGATATGGCGTTCCCTCGAATAAATAATATAAGGTTTTGATTTTTAATTCCCGCACTAATTATGCTCTTATCTAGGTCATTAGTAGAAAGGGGCGCTGGAACAGGGTGGACGGTATACCCACCCCTATCTAGAAACATTGCGCACGCGGGAAGTTCTGTCGACTTTGCGATTTTTTCATTACACTTGGCGGGAGTAAGCTCTATTTTAGGGGCGGTGAATTTTATCAGAACACTAGGTAATTTACGAGCGTTTGGGATAATCTTAGACCGTATGCCCNTGTTCGCTTGGTCTGTTTTAATCACAGCAGTNTTATTGCTTCTATCTTTGCCCGTCTTAGCTGGGGCTATCNCTATGCTTTTAACGGACCGAAACCTAAAC
>OZFWC289_11_Leptodiaptomus_tyrrelli_sp_3_CHU_Canada_BOLDAAA4353
NNNNNNNNNNNNNACAGGGCTAAGAATAATTATTCGGATAGAATTGGGACAGGCTGGATCTTTAATCGGAGACGACCAAGTTTACAATGTTGTTGTGACCGCACACGCATTTATTATAATTTTTTTTATGGTGATGCCTATTTTGATTGGGGGATTTGGAAATTGATTAGTTCCTTTGATACTGGGCGCGAGAGATATGGCGTTCCCTCGAATAAATAATATAAGGTTTTGATTTTTAATTCCCGCACTAATTATGCTCTTATCTAGGTCATTAGTAGAAAGGGGCGCTGGAACAGGGTGGACGGTATACCCACCCCTATCTAGAAACATTGCGCACGCGGGAAGTTCTGTCGACTTTGCGATTTTTTCATTACACTTGGCGGGAGTAAGCTCTATTTTAGGGGCGGTGAATTTTATCAGAACACTAGGTAATTTACGAGCGTTTGGGATAATCTTAGACCGTATGCCCTTGTTCGCTTGGTCTGTTTTAATCACAGCAGTTTTATTGCTTCTATCTTTGCCCGTCTTAGCTGGGGCTATCACTATGCTTTTAACGGACCGAAACCTAAAC
>OZFWC290_11_Leptodiaptomus_tyrrelli_sp_3_CHU_Canada_BOLDAAA4353
TGGAATAGTTGGCACAGGGCTAAGAATAATTATTCGGATAGAATTGGGACAGGCTGGATCTTTAATCGGAGACGACCAAGTTTACAATGTTGTTGTGACCGCACACGCATTTATTATAATTTTTTTTATGGTGATGCCTATTTTGATTGGGGGATTTGGAAATTGATTAGTTCCTTTGATACTGGGCGCGAGAGATATGGCGTTCCCTCGAATAAATAATATAAGGTTTTGATTTTTAATTCCCGCACTAATTATGCTCTTATCTAGGTCATTAGTAGAAAGGGGCGCTGGAACAGGGTGGACGGTATACCCACCCCTATCTAGAAACATTGCGCACGCGGGAAGTTCTGTCGACTTTGCGATTTTTTCATTACACTTGGCGGGAGTAAGCTCTATTTTAGGGGCGGTGAATTTTATCAGAACACTAGGTAATTTACGAGCGTTTGGGATAATCTTAGACCGTATGCCCTTGTTCGCTTGGTCTGTTTTAATCACAGCAGTTTTATTGCTTCTATCTTTGCCCGTCTTAGCTGGGGCTATCACTATGCTTTTAACGGACCGAAACCTAAAC
>OZFWC291_11_Hesperodiaptomus_arcticus_sp_2_CHU_Canada_BOLDAAA4428
AGGCATAGTGGGGACAGGGCTTAGTATGATTATCCGTATGGAATTAGGCCAAGCTGGGTCGCTCATTGGGGATGATCAAATTTACAACGTGGTAGTAACAGCCCACGCATTTATTATAATTTTTTTCATGGTAATGCCTATTCTGATTGGCGGGTTTGGAAATTGGCTTGTGCCCCTAATACTGGGGGCTAGCGACATGGCTTTCCCCCGCATAAACAATATGAGGTTTTGGTTTCTTATCCCCGCCCTAGTAATACTCTTGTCCAGATCTCTGGTAGAAAGGGGGGCCGGCACAGGGTGGACAGTCTACCCCCCTTTGTCCAGAAATATTGCCCACGCCGGCAGATCTGTCGACTTTGCTATTTTTTCTCTTCATTTAGCGGGGGTGAGATCTATTTTAGGGGCTGTAAATTTTATCAGCACTTTAGGGAATTTACGAGCTTTCGGCATAATTTTAGACCGTATGCCGCTTTTTGCTTGGGCTGTGCTAATCACAGCTATCTTGCTTCTCCTGTCCCTACCTGTGTTGGCTGGGGCGATTACCATGCTGTTGACAGACCGTAATCTGAAT
>OZFWC292_11_Hesperodiaptomus_arcticus_sp_2_CHU_Canada_BOLDAAA4428
AGGCATAGTGGGGACAGGGCTTAGTATGATTATCCGTATGGAATTAGGCCAAGCTGGGTCGCTCATTGGGGATGATCAAATTTACAACGTGGTAGTAACAGCCCACGCATTTATTATAATTTTTTTCATGGTAATGCCTATTCTGATTGGCGGGTTTGGAAATTGGCTTGTGCCCCTAATACTGGGGGCTAGCGACATGGCTTTCCCCCGCATAAACAATATGAGGTTTTGGTTTCTTATCCCCGCCCTAGTAATACTCTTGTCCAGATCTCTGGTAGAAAGGGGGGCCGGCACAGGGTGGACAGTCTACCCCCCTTTGTCCAGAAATATTGCCCACGCCGGCAGATCTGTCGACTTTGCTATTTTTTCTCTTCATTTAGCGGGGGTGAGATCTATTTTAGGGGCTGTAAATTTTATCAGCACTTTAGGGAATTTACGAGCTTTCGGCATAATTTTAGACCGTATGCCGCTTTTTGCTTGGGCTGTGCTAATCACAGCTATCTTGCTTCTCCTGTCCCTACCTGTGTTGGCTGGGGCGATTACCATGCTGTTGACAGACCGTAATCTGAAT
>OZFWC296_11_Leptodiaptomus_tyrrelli_sp_3_CHU_Canada_BOLDAAA4353
[truncated: 667,639 more chars]
