# Supplementary material for: DNA barcoding of North American freshwater copepods (Diaptomidae and Cyclopoida): an overview after 20 years with emphasis in the Mexican fauna, the transition between the Nearctic and Neotropics
Source: PeerJ. 2026 Apr 9;14:e20989. doi: 10.7717/peerj.20989 (PMC13070316; doi:10.7717/peerj.20989)
Supplement: Supplemental Information 8 — Identifiers for each sequence are the same as supplementary figures of Cyclopoida: Process Id. Only sequences with ¿500 bp were selected. [file peerj-14-20989-s008.fas]

>ZPLCA011_06_Cyclopidae_Canada_BOLD_AAG0694
TATTTATTAGCTGGGGCTTGGGCAGGTTTTGTGGGTTTAGGTATAAGCATAATTATTCGTATTGAGCTAGGGCAGCCTGGGGAACTTCTAGGAGATGATCATCTTTACAATGTGATTGTAACGGCACATGCATTCATTATAATTTTTTTTATGGTTATGCCAATTTTAATTGGGGGGTTTGGTAATTGGTTGGTGCCCTTAATGTTAGGGGCTCCAGATATAGCTTTTCCTCGTATAAATAATATGAGGTTTTGATTTTTAATCGCTTCTTTGGTGATATTATTAATAAGATCTTTAGTTGAGAGGGGGGCTGGTACAGGGTGGACGGTTTATCCTCCTCTGAGAAGTAATATTGCGCATGGGGGAAGATCTGTTGATTATGCAATTTTTTCATTACATTTAGCTGGGGTGTCTTCAATTCTTGGTGCTGTAAATTTTATTAGAACTTTAAGAAACCTGCGCACGTTTGGGATAACAGGCGATTGTATTCCTTTATTTGGATGAGCGGTTTTAATTACGGCAATTTTACTTCTTCTTTCTCTTCCTGTTTTAGCTGGAGCAATTACTATATTATTAACTGATCGAAATTTAAATACTAG
>GLC338_06_Diacyclops_thomasi_Canada_
TATTTATTGGCCGGGGCCTGGGCTGGAATAATTGGGACAGGGCTCAGAGTGATTATTCGTCTAGAGCTCGGGCAACCGGGCTCTTTAATGGGAGACGACCAGGTATACAATGTAGTTGTTACTGCTCATGCTTTTATCATAATTTTCTTTATAGTCATACCTATTTTAATCGGAGGTTTTGGTAATTGATTAGTTCCTCTAATACTTGGCTCCCCAGATATGGCTTTTCCTCGTATAAATAATATAAGATTTTGATTTTTGATTCCAGCCTTGTTTATACTCCTAACCAGATCTCTTGTAGAGAGAGGAGCTGGGACAGGTTGGACGGTTTATCCTCCCCTAAGAAGTAATATCTCACATTCAGGGGCATCGGTAGATTATGCAATTTTTTCATTGCATTTAGCCGGAGTATCTTCTATTCTAGGTGCTGTAAACTTTATTAGGACTCTGGGCAACATGCGTACTTTTGGAATGTTTCTAGATCGAATACCTTTATTTGCTTGGGCTGTTTTAATCACAGCCATCTTGCTTTTATTGTCGCTCCCGGTACTAGCCGGGGCCATTACCATATTATTGACGGATNNNNNNNNNNNNNNNNN
>GLC339_06_Diacyclops_thomasi_Canada_
AATTTATTGGCCGGGGCCTGGGCTGGAATAATTGGGACAGGGCTCAGAGTGATTATTCGTCTAGAGCTCGGGCAACCGGGCTCTTTAATGGGAGACGACCAGGTATACAATGTAGTTGTTACTGCTCATGCTTTTATCATAATTTTCTTTATAGTCATACCTATTTTAATCGGAGGTTTTGGTAATTGATTAGTTCCTCTAATACTTGGCTCCCCAGATATGGCTTTTCCTCGTATAAATAATATAAGATTTTGATTTTTGATTCCAGCCTTGTTTATACTCTTAACCAGATCTCTTGTAGAGAGAGGAGCTGGGACAGGTTGGACGGTTTATCCTCCCCTAAGAAGTAATATCTCACATTCAGGGGCATCGGTAGATTATGCAATTTTTTCATTGCATTTAGCCGGAGTATCTTCTATTCTAGGTGCTGTAAACTTTATTAGGACTCTGGGCAACATGCGTACTTTTGGAATGTTTCTAGATCGAATACCTTTATTTGCTTGGGCTGTTTTAATCACAGCCATCTTGCTTTTATTGTCGCTCCCGGTACTAGCCGGGGCCATTACCATATTATTGACGGATCGAAATTTAAACACATC
>GLC340_06_Diacyclops_thomasi_Canada_
TATTTATTGGCCGGGGCCTGGGCTGGAATAATTGGGACAGGGCTCAGAGTGATTATTCGTCTAGAGCTCGGGCAACCGGGCTCTTTAATGGGAGACGACCAGGTATACAATGTAGTTGTTACTGCTCATGCTTTTATCATAATTTTCTTTATAGTCATACCTATTTTAATCGGAGGTTTTGGTAATTGATTAGTTCCTCTAATACTTGGCTCCCCAGATATGGCTTTTCCTCGTATAAATAATATAAGATTTTGATTTTTGATTCCAGCCTTGTTTATACTCCTAACCAGATCTCTTGTAGAGAGAGGAGCTGGGACAGGTTGGACGGTTTATCCTCCCCTAAGAAGTAATATCTCACATTCAGGGGCATCGGTAGATTATGCAATTTTTTCATTGCATTTAGCCGGAGTATCTTCTATTCTAGGTGCTGTAAACTTTATTAGGACTCTGGGCAACATGCGTACTTTTGGAATGTTTCTAGATCGAATACCTTTATTTGCTTGGGCTGTTTTAATCACAGCCATCTTGCTTTTATTGTCGCTCCCGGTACTAGCCGGGGCCATTACCATATTATTGACGNNNNNNNNNNNNNNNNNNNN
>GLC341_06_Diacyclops_thomasi_Canada_
TATTTATTGGCCGGGGCCTGGGCTGGAATAATTGGGACAGGGCTCAGAGTGATTATTCGTCTAGAGCTCGGGCAACCGGGCTCTTTAATGGGAGACGACCAGGTATACAATGTAGTTGTTACTGCTCATGCTTTTATCATAATTTTCTTTATAGTCATACCTATTTTAATCGGAGGTTTTGGTAATTGATTAGTTCCTCTAATACTTGGCTCCCCAGATATGGCTTTTCCTCGTATAAATAATATAAGATTTTGATTTTTGATTCCAGCCTTGTTTATACTCCTAACCAGATCTCTTGTAGAGAGAGGAGCTGGGACAGGTTGGACGGTTTATCCTCCCCTAAGAAGTAATATCTCACATTCAGGGGCATCGGTAGATTATGCAATTTTTTCATTGCATTTAGCCGGAGTATCTTCTATTCTAGGTGCTGTAAACTTTATTAGGACTCTGGGCAACATGCGTACTTTTGGAATGTTTCTAGATCGAATACCTTTATTTGCTTGGGCTGTTTTAATCACAGCCATCTTGCTTTTATTGTCGCTCCCGGTACTAGCCGGGGCCATTACCATATTATTGACGGATNNNNNNNNNNNNNNNNN
>DSMAX305_06_Cyclopidae_Canada_BOLD_AAG9771
TATTTATTAGCAGGAGCTTGGGCCGGGATAGTAGGTACAGGGTTGAGGATAATTATTCGTTTAGAGCTAGGCCAGCCTGGCTCTCTCATAGGAGATGACCAAATCTATAATGTCATTGTAACTGCCCATGCGTTTATTATAATTTTTTTTATGGTTATACCTATCCTTATTGGAGGTTTTGGTAACTGGCTAGTTCCTTTGATGCTTGGTTCCCCAGATATAGCCTTTCCTCGTATAAACAACATAAGATTTTGGTTCTTAGTTCCAGCCCTCTTCATGCTGTTAACTAGGTCTTTGGTAGAAAGAGGAGCAGGGACAGGATGAACGGTGTACCCCCCTCTAAGAAGAAACATTTCTCATGGCGGGGCTTCAGTAGACTACGCAATCTTTTCTCTTCATTTAGCAGGGGTTTCTTCTATTCTAGGGGCTGTCAACTTTATTAGGACCTTAGGAAACATGCGGACCTTTGGAATATTCTTAGATCGAATGCCATTATTTGCATGAGCTGTTCTAATTACAGCTATTCTGCTACTTCTATCTCTCCCAGTCCTCGCTGGGGCCATCACTATACTATTAACTGACCGAAATTTAAATACTTC
>DSMAX306_06_Cyclopidae_Canada_BOLD_AAG9771
TATTTATTAGCAGGAGCTTGGGCCGGGATAGTAGGTACAGGGTTGAGGATAATTATTCGTTTAGAGCTAGGCCAGCCTGGCTCTCTCATAGGAGATGACCAAATCTATAATGTCATTGTAACTGCCCATGCGTTTATTATAATTTTTTTTATGGTTATACCTATCCTTATTGGAGGTTTTGGTAACTGGCTAGTTCCTTTGATGCTTGGTTCCCCAGATATAGCCTTTCCTCGTATAAACAACATAAGATTTTGGTTCTTAGTTCCAGCCCTCTTCATGCTGTTAACTAGGTCTTTGGTAGAAAGAGGAGCAGGGACAGGATGAACGGTGTACCCCCCTCTAAGAAGAAACATTTCTCATGGCGGGGCTTCAGTAGACTACGCAATCTTTTCTCTTCATTTAGCAGGGGTTTCTTCTATTCTAGGGGCTGTCAACTTTATTAGGACCTTAGGAAACATGCGGACCTTTGGAATATTCTTAGATCGAATGCCATTATTTGCATGAGCTGTTCTAATTACAGCTATTCTGCTACTTCTATCTCTCCCAGTCCTCGCTGGGGCCATCACTATACTATTAACTGACCGAAATTTAAATACTTC
>DSMAX317_06_Cyclopidae_Canada_BOLD_AAG9771
TATTTATTAGCAGGAGCTTGGGCCGGGATAGTAGGTACAGGGTTGAGGATAATTATTCGTTTAGAGCTAGGCCAGCCTGGCTCTCTCATAGGAGATGACCAAATCTATAATGTCATTGTAACTGCCCATGCGTTTATTATAATTTTTTTTATGGTTATACCTATCCTTATTGGAGGTTTTGGTAACTGGCTAGTTCCTTTGATGCTTGGTTCCCCAGATATAGCCTTTCCTCGTATAAACAACATAAGATTTTGGTTCTTAGTTCCAGCCCTCTTCATGCTGTTAACTAGGTCTTTGGTAGAAAGAGGAGCAGGGACAGGATGAACGGTGTACCCCCCTCTAAGAAGAAACATTTCTCATGGCGGGGCTTCAGTAGACTACGCAATCTTTTCTCTTCATTTAGCAGGGGTTTCTTCTATTCTAGGGGCTGTCAACTTTATTAGGACCTTAGGAAACATGCGGACCTTTGGAATATTCTTAGATCGAATGCCATTATTTGCATGAGCTGTTCTAATTACAGCTATTCTGCTACTTCTATCTCTCCCAGTCCTCGCTGGGGCCATCACTATACTATTAACTGACCGAAATTTAAATACTTC
>DSMAX318_06_Cyclopidae_Canada_BOLD_AAG9771
TATTTATTAGCAGGAGCTTGGGCCGGGATAGTAGGTACAGGGTTGAGGATAATTATTCGTTTAGAGCTAGGCCAGCCTGGCTCTCTCATAGGAGATGACCAAATCTATAATGTCATTGTAACTGCCCATGCGTTTATTATAATTTTTTTTATGGTTATACCTATCCTTATTGGAGGTTTTGGTAACTGGCTAGTTCCTTTGATGCTTGGTTCCCCAGATATAGCCTTTCCTCGTATAAACAACATAAGATTTTGGTTCTTAGTTCCAGCCCTCTTCATGCTGTTAACTAGGTCTTTGGTAGAAAGAGGAGCAGGGACAGGATGAACGGTGTACCCCCCTCTAAGAAGAAACATTTCTCATGGCGGGGCTTCAGTAGACTACGCAATCTTTTCTCTTCATTTAGCAGGGGTTTCTTCTATTCTAGGGGCTGTCAACTTTATTAGGACCTTAGGAAACATGCGGACCTTTGGAATATTCTTAGATCGAATGCCATTATTTGCATGAGCTGTTCTAATTACAGCTATTCTGCTACTTCTATCTCTCCCAGTCCTCGCTGGGGCCATCACTATACTATTAACTGACCGAAATTTAAATACTTC
>DSMAX330_06_Cyclopidae_Canada_BOLD_AAG9771
TATTTATTAGCAGGAGCTTGGGCCGGGATAGTAGGTACAGGGTTGAGGATAATTATTCGTTTAGAGCTAGGCCAGCCTGGCTCTCTCATAGGAGATGACCAAATCTATAATGTCATTGTAACTGCCCATGCGTTTATTATAATTTTTTTTATGGTTATACCTATCCTTATTGGAGGTTTTGGTAACTGGCTAGTTCCTTTGATGCTTGGTTCCCCAGATATAGCCTTTCCTCGTATAAACAACATAAGATTTTGGTTCTTAGTTCCAGCCCTCTTCATGCTGTTAACTAGGTCTTTGGTAGAAAGAGGAGCAGGGACAGGATGAACGGTGTACCCCCCTCTAAGAAGAAACATTTCTCATGGCGGGGCTTCAGTAGACTACGCAATCTTTTCTCTTCATTTAGCAGGGGTTTCTTCTATTCTAGGGGCTGTCAACTTTATTAGGACCTTAGGAAACATGCGGACCTTTGGAATATTCTTAGATCGAATGCCATTATTTGCATGAGCTGTTCTAATTACAGCTATTCTGCTACTTCTATCTCTCCCAGTCCTCGCTGGGGCCATCACTATACTATTAACTGACCGAAATTTAAATACTTC
>DSMAX336_06_Cyclopidae_Canada_BOLD_AAG9771
TATTTATTAGCAGGAGCTTGGGCCGGGATAGTAGGTACAGGGTTGAGGATAATTATTCGTTTAGAGCTAGGCCAGCCTGGCTCTCTCATAGGAGATGACCAAATCTATAATGTCATTGTAACTGCCCATGCGTTTATTATAATTTTTTTTATGGTTATACCTATCCTTATTGGAGGTTTTGGTAACTGGCTAGTTCCTTTGATGCTTGGTTCCCCAGATATAGCCTTTCCTCGTATAAACAACATAAGATTTTGGTTCTTAGTTCCAGCCCTCTTCATGCTGTTAACTAGGTCTTTGGTAGAAAGAGGAGCAGGGACAGGATGAACGGTGTACCCCCCTCTAAGAAGAAACATTTCTCATGGCGGGGCTTCAGTAGACTACGCAATCTTTTCTCTTCATTTAGCAGGGGTTTCTTCTATTCTAGGGGCTGTCAACTTTATTAGGACCTTAGGAAACATGCGGACCTTTGGAATATTCTTAGATCGAATGCCATTATTTGCATGAGCTGTTCTAATTACAGCTATTCTGCTACTTCTATCTCTCCCAGTCCTCGCTGGGGCCATCACTATACTATTAACTGACCGAAATTTAAATACTTC
>DSMAX341_06_Cyclopidae_Canada_BOLD_AAG9771
TATTTATTAGCAGGAGCTTGGGCCGGGATAGTAGGTACAGGGTTGAGGATAATTATTCGTTTAGAGCTAGGCCAGCCTGGCTCTCTCATAGGAGATGACCAAATCTATAATGTCATTGTAACTGCCCATGCGTTTATTATAATTTTTTTTATGGTTATACCTATCCTTATTGGAGGTTTTGGTAACTGGCTAGTTCCTTTGATGCTTGGTTCCCCAGATATAGCCTTTCCTCGTATAAACAACATAAGATTTTGGTTCTTAGTTCCAGCCCTCTTCATGCTGTTAACTAGGTCTTTGGTAGAAAGAGGAGCAGGGACAGGATGAACGGTGTACCCCCCTCTAAGAAGAAACATTTCTCATGGCGGGGCTTCAGTAGACTACGCAATCTTTTCTCTTCATTTAGCAGGGGTTTCTTCTATTCTAGGGGCTGTCAACTTTATTAGGACCTTAGGAAACATGCGGACCTTTGGAATATTCTTAGATCGAATGCCATTATTTGCATGAGCTGTTCTAATTACAGCTATTCTGCTACTTCTATCTCTCCCAGTCCTCGCTGGGGCCATCACTATACTATTAACTGACCGAAATTTAAATACTTC
>DSMAX353_06_Cyclopidae_Canada_BOLD_AAG9771
TATTTATTAGCAGGAGCTTGGGCCGGGATAGTAGGTACAGGGTTGAGGATAATTATTCGTTTAGAGCTAGGCCAGCCTGGCTCTCTCATAGGAGATGACCAAATCTATAATGTCATTGTAACTGCCCATGCGTTTATTATAATTTTTTTTATGGTTATACCTATCCTTATTGGAGGTTTTGGTAACTGGCTAGTTCCTTTGATGCTTGGTTCCCCAGATATAGCCTTTCCTCGTATAAACAACATAAGATTTTGGTTCTTAGTTCCAGCCCTCTTCATGCTGTTAACTAGGTCTTTGGTAGAAAGAGGAGCAGGGACAGGATGAACGGTGTACCCCCCTCTAAGAAGAAACATTTCTCATGGCGGGGCTTCAGTAGACTACGCAATCTTTTCTCTTCATTTAGCAGGGGTTTCTTCTATTCTAGGGGCTGTCAACTTTATTAGGACCTTAGGAAACATGCGGACCTTTGGAATATTCTTAGATCGAATGCCATTATTTGCATGAGCTGTTCTAATTACAGCTATTCTGCTACTTCTATCTCTCCCAGTCCTCGCTGGGGCCATCACTATACTATTAACTGACCGAAATTTAAATACTTC
>DSMAX354_06_Cyclopidae_Canada_BOLD_AAG9771
TATTTATTAGCAGGAGCTTGGGCCGGGATAGTAGGTACAGGGTTGAGGATAATTATTCGTTTAGAGCTAGGCCAGCCTGGCTCTCTCATAGGAGATGACCAAATCTATAATGTCATTGTAACTGCCCATGCGTTTATTATAATTTTTTTTATGGTTATACCTATCCTTATTGGAGGTTTTGGTAACTGGCTAGTTCCTTTGATGCTTGGTTCCCCAGATATAGCCTTTCCTCGTATAAACAACATAAGATTTTGGTTCTTAGTTCCAGCCCTCTTCATGCTGTTAACTAGGTCTTTGGTAGAAAGAGGAGCAGGGACAGGATGAACGGTGTACCCCCCTCTAAGAAGAAACATTTCTCATGGCGGGGCTTCAGTAGACTACGCAATCTTTTCTCTTCATTTAGCAGGGGTTTCTTCTATTCTAGGGGCTGTCAACTTTATTAGGACCTTAGGAAACATGCGGACCTTTGGAATATTCTTAGATCGAATGCCATTATTTGCATGAGCTGTTCTAATTACAGCTATTCTGCTACTTCTATCTCTCCCAGTCCTCGCTGGGGCCATCACTATACTATTAACTGACCGAAATTTAAATACTTC
>DSMAX358_06_Cyclopidae_Canada_BOLD_AAG9771
TATTTATTAGCAGGAGCTTGGGCCGGGATAGTAGGTACAGGGTTGAGGATAATTATTCGTTTAGAGCTAGGCCAGCCTGGCTCTCTCATAGGAGATGACCAAATCTATAATGTCATTGTAACTGCCCATGCGTTTATTATAATTTTTTTTATGGTTATACCTATCCTTATTGGAGGTTTTGGTAACTGGCTAGTTCCTTTGATGCTTGGTTCCCCAGATATAGCCTTTCCTCGTATAAACAACATAAGATTTTGGTTCTTAGTTCCAGCCCTCTTCATGCTGTTAACTAGGTCTTTGGTAGAAAGAGGAGCAGGGACAGGATGAACGGTGTACCCCCCTCTAAGAAGAAACATTTCTCATGGCGGGGCTTCAGTAGACTACGCAATCTTTTCTCTTCATTTAGCAGGGGTTTCTTCTATTCTAGGGGCTGTCAACTTTATTAGGACCTTAGGAAACATGCGGACCTTTGGAATATTCTTAGATCGAATGCCATTATTTGCATGAGCTGTTCTAATTACAGCTATTCTGCTACTTCTATCTCTCCCAGTCCTCGCTGGGGCCATCACTATACTATTAACTGACCGAAATTTAAATACTTC
>DSMAX365_06_Cyclopidae_Canada_BOLD_AAG9771
TATTTATTAGCAGGAGCTTGGGCCGGGATAGTAGGTACAGGGTTGAGGATAATTATTCGTTTAGAGCTAGGCCAGCCTGGCTCTCTCATAGGAGATGACCAAATCTATAATGTCATTGTAACTGCCCATGCGTTTATTATAATTTTTTTTATGGTTATACCTATCCTTATTGGAGGTTTTGGTAACTGGCTAGTTCCTTTGATGCTTGGTTCCCCAGATATAGCCTTTCCTCGTATAAACAACATAAGATTTTGGTTCTTAGTTCCAGCCCTCTTCATGCTGTTAACTAGGTCTTTGGTAGAAAGAGGAGCAGGGACAGGATGAACGGTGTACCCCCCTCTAAGAAGAAACATTTCTCATGGAGGGGCTTCAGTAGACTACGCAATCTTTTCTCTTCATTTAGCAGGGGTTTCTTCTATTCTAGGGGCTGTCAACTTTATTAGGACCTTAGGAAACATGCGGACCTTTGGAATATTCTTAGATCGAATGCCATTATTTGCATGAGCTGTTCTAATTACAGCTATTCTGCTACTTCTATCTCTCCCAGTCCTCGCTGGGGCCATCACTATACTATTAACTGACCGAAATTTAAATACTTC
>DSMAX366_06_Cyclopidae_Canada_BOLD_AAG9771
TATTTATTAGCAGGAGCTTGGGCCGGGATAGTAGGTACAGGGTTGAGGATAATTATTCGTTTAGAGCTAGGCCAGCCTGGCTCTCTCATAGGAGATGACCAAATCTATAATGTCATTGTAACTGCCCATGCGTTTATTATAATTTTTTTTATGGTTATACCTATCCTTATTGGAGGTTTTGGTAACTGGCTAGTTCCTTTGATGCTTGGTTCCCCAGATATAGCCTTTCCTCGTATAAACAACATAAGATTTTGGTTCTTANTTCCAGCCCTCTTCATGCTGTTAACTAGGTCTTTGGTAGAAAGAGGAGCAGGGACAGGATGAACGGTGTACCCCCCTCTAAGAAGAAACATTTCTCATGGCGGGGCTTCAGTAGACTACGCAATCTTTTCTCTTCATTTAGCAGGGGTTTCTTCTATTCTAGGGGCTGTCAACTTTATTAGGACCTTAGGAAACATGCGGACCTTTGGAATATTCTTAGATCGAATGCCATTATTTGCATGAGCTGTTCTAATTACAGCTATTCTGCTACTTCTATCTCTCCCAGTCCTCGCTGGGGCCATCACTATACTATTAACTGACCGAAATTTAAATACTTC
>DSMAX370_06_Cyclopidae_Canada_BOLD_AAG9771
TATTTATTAGCAGGAGCTTGGGCCGGGATAGTAGGTACAGGGTTGAGGATAATTATTCGTTTAGAGCTAGGCCAGCCTGGCTCTCTCATAGGAGATGACCAAATCTATAATGTCATTGTAACTGCCCATGCGTTTATTATAATTTTTTTTATGGTTATACCTATCCTTATTGGAGGTTTTGGTAACTGGCTAGTTCCTTTGATGCTTGGTTCCCCAGATATAGCCTTTCCTCGTATAAACAACATAAGATTTTGGTTCTTAGTTCCAGCCCTCTTCATGCTGTTAACTAGGTCTTTGGTAGAAAGAGGAGCAGGGACAGGATGAACGGTGTACCCCCCTCTAAGAAGAAACATTTCTCATGGCGGGGCTTCAGTAGACTACGCAATCTTTTCTCTTCATTTAGCAGGGGTTTCTTCTATTCTAGGGGCTGTCAACTTTATTAGGACCTTAGGAAACATGCGGACCTTTGGAATATTCTTAGATCGAATGCCATTATTTGCATGAGCTGTTCTAATTACAGCTATTCTGCTACTTCTATCTCTCCCAGTCCTCGCTGGGGCCATCACTATACTATTAACTGACCGAAATTTAAATACTTC
>DSMAX376_06_Cyclopidae_Canada_BOLD_AAG9771
TATTTATTAGCAGGAGCTTGGGCCGGGATAGTAGGTACAGGGTTGAGGATAATTATTCGTTTAGAGCTAGGCCAGCCTGGCTCTCTCATAGGAGATGACCAAATCTATAATGTCATTGTAACTGCCCATGCGTTTATTATAATTTTTTTTATGGTTATACCTATCCTTATTGGAGGTTTTGGTAANTGGCTAGTTCCTTTGATGCTTGGTTCCCCAGATATAGCCTTTCCTCGTATAAACAACATAAGATTTTGGTTCTTAGTTCCAGCCCTCTTCATGCTGTTAACTAGGTCTTTGGTAGAAAGAGGAGCAGGGACAGGATGAACGGTGTACCCCCCTCTAAGAAGAAACATTTCTCATGGCGGGGCTTCAGTAGACTACGCAATCTTTTCTCTTCATTTAGCAGGGGTTTCTTCTATTCTAGGGGCTGTCAACTTTATTAGGACCTTAGGAAACATGCGGACCTTTGGAATATTCTTAGATCGAATGCCATTATTTGCATGAGCTGTTCTAATTACAGCTATTCTGCTACTTCTATCTCTCCCAGTCCTCGCTGGGGCCATCACTATACTATTAACTGACCGAAATTTAAATACTTC
>DSMAX377_06_Cyclopidae_Canada_BOLD_AAG9771
TATTTATTAGCAGGAGCTTGGGCCGGGATAGTAGGTACAGGGTTGAGGATAATTATTCGTTTAGAGCTAGGCCAGCCTGGCTCTCTCATAGGAGATGACCAAATCTATAATGTCATTGTAACTGCCCATGCGTTTATTATAATTTTTTTTATGGTTATACCTATCCTTATTGGAGGTTTTGGTAACTGGCTAGTTCCTTTGATGCTTGGTTCCCCAGATATAGCCTTTCCTCGTATAAACAACATAAGATTTTGGTTCTTAGTTCCAGCCCTCTTCATGCTGTTAACTAGGTCTTTGGTAGAAAGAGGAGCAGGGACAGGATGAACGGTGTACCCCCCTCTAAGAAGAAACATTTCTCATGGCGGGGCTTCAGTAGACTACGCAATCTTTTCTCTTCATTTAGCAGGGGTTTCTTCTATTCTAGGGGCTGTCAACTTTATTAGGACCTTAGGAAACATGCGGACCTTTGGAATATTCTTAGATCGAATGCCATTATTTGCATGAGCTGTTCTAATTACAGCTATTCTGCTACTTCTATCTCTCCCAGTCCTCGCTGGGGCCATCACTATACTATTAACTGACCGAAATTTAAATACTTC
>DSMAX378_06_Cyclopidae_Canada_BOLD_AAG9771
TATTTATTAGCAGGAGCTTGGGCCGGGATAGTAGGTACAGGGTTGAGGATAATTATTCGTTTAGAGCTAGGCCAGCCTGGCTCTCTCATAGGAGATGACCAAATCTATAATGTCATTGTAACTGCCCATGCGTTTATTATAATTTTTTTTATGGTTATACCTATCCTTATTGGAGGTTTTGGTAACTGGCTAGTTCCTTTGATGCTTGGTTCCCCAGATATAGCCTTTCCTCGTATAAACAACATAAGATTTTGGTTCTTAGTTCCAGCCCTCTTCATGCTGTTAACTAGGTCTTTGGTAGAAAGAGGAGCAGGGACAGGATGAACGGTGTACCCCCCTCTAAGAAGAAACATTTCTCATGGCGGGGCTTCAGTAGACTACGCAATCTTTTCTCTTCATTTAGCAGGGGTTTCTTCTATTCTAGGGGCTGTCAACTTTATTAGGACCTTAGGAAACATGCGGACCTTTGGAATATTCTTAGATCGAATGCCATTATTTGCATGAGCTGTTCTAATTACAGCTATTCTGCTACTTCTATCTCTCCCAGTCCTCGCTGGGGCCATCACTATACTATTAACTGACCGAAATTTAAATACTTC
>DSMAX382_06_Cyclopidae_Canada_BOLD_AAG9771
TATTTATTAGCAGGAGCTTGGGCCGGGATAGTAGGTACAGGGTTGAGGATAATTATTCGTTTAGAGCTAGGCCAGCCTGGCTCTCTCATAGGAGATGACCAAATCTATAATGTCATTGTAACTGCCCATGCGTTTATTATAATTTTTTTTATGGTTATACCTATCCTTATTGGAGGTTTTGGTAACTGGCTAGTTCCTTTGATGCTTGGTTCCCCAGATATAGCCTTTCCTCGTATAAACAACATAAGATTTTGGTTCTTAGTTCCAGCCCTCTTCATGCTGTTAACTAGGTCTTTGGTAGAAAGAGGAGCAGGGACAGGATGAACGGTGTACCCCCCTCTAAGAAGAAACATTTCTCATGGCGGGGCTTCAGTAGACTACGCAATCTTTTCTCTTCATTTAGCAGGGGTTTCTTCTATTCTAGGGGCTGTCAACTTTATTAGGACCTTAGGAAACATGCGGACCTTTGGAATATTCTTAGATCGAATGCCATTATTTGCATGAGCTGTTCTAATTACAGCTATTCTGCTACTTCTATCTCTCCCAGTCCTCGCTGGGGCCATCACTATACTATTAACTGACCGAAATTTAAATACTTC
>DSMAX388_06_Cyclopidae_Canada_BOLD_AAG9771
TATTTATTAGCAGGAGCTTGGGCCGGGATAGTAGGTACAGGGTTGAGGATAATTATTCGTTTAGAGCTAGGCCAGCCTGGCTCTCTCATAGGAGATGACCAAATCTATAATGTCATTGTAACTGCCCATGCGTTTATTATAATTTTTTTTATGGTTATACCTATCCTTATTGGAGGTTTTGGTAACTGGCTAGTTCCTTTGATGCTTGGTTCCCCAGATATAGCCTTTCCTCGTATAAACAACATAAGATTTTGGTTCTTAGTTCCAGCCCTCTTCATGCTGTTAACTAGGTCTTTGGTAGAAAGAGGAGCAGGGACAGGATGAACGGTGTACCCCCCTCTAAGAAGAAACATTTCTCATGGCGGGGCTTCAGTAGACTACGCAATCTTTTCTCTTCATTTAGCAGGGGTTTCTTCTATTCTAGGGGCTGTCAACTTTATTAGGACCTTAGGAAACATGCGGACCTTTGGAATATTCTTAGATCGAATGCCATTATTTGCATGAGCTGTTCTAATTACAGCTATTCTGCTACTTCTATCTCTCCCAGTCCTCGCTGGGGCCATCACTATACTATTAACTGACCGAAATTTAAATACTTC
>DSMAX389_06_Cyclopidae_Canada_BOLD_AAG9771
NNNNNNNNNNNNNNNNNNNNNGCCGGGATAGTAGGTACAGGGTTGAGGATAATTATTCGTTTAGAGCTAGGCCAGCCTGGCTCTCTCATAGGAGATGACCAAATCTATAATGTCATTGTAACTGCCCATGCGTTTATTATAATTTTTTTTATGGTTATACCTATCCTTATTGGAGGTTTTGGTAACTGGCTAGTTCCTTTGATGCTTGGTTCCCCAGATATAGCCTTTCCTCGTATAAACAACATAAGATTTTGGTTCTTAGTTCCAGCCCTCTTCATGCTGTTAACTAGGTCTTTGGTAGAAAGAGGAGCAGGGACAGGATGAACGGTGTACCCCCCTCTAAGAAGAAACATTTCTCATGGCGGGGCTTCAGTAGACTACGCAATCTTTTCTCTTCATTTAGCAGGGGTTTCTTCTATTCTAGGGGCTGTCAACTTTATTAGGACCTTAGGAAACATGCGGACCTTTGGAATATTCTTAGATCGAATGCCATTATTTGCATGAGCTGTTCTAATTACAGCTATTCTGCTACTTCTATCTCTCCCAGTCCTCGCTGGGGCCATCACTATACTTTTAACGGACCGAAATTTAAATACTTC
>DSMAX390_06_Cyclopidae_Canada_BOLD_AAG9771
TATTTATTAGCAGGAGCTTGGGCCGGGATAGTAGGTACAGGGTTGAGGATAATTATTCGTTTAGAGCTAGGCCAGCCTGGCTCTCTCATAGGAGATGACCAAATCTATAATGTCATTGTAACTGCCCATGCGTTTATTATAATTTTTTTTATGGTTATACCTATCCTTATTGGAGGTTTTGGTAACTGGCTAGTTCCTTTGATGCTTGGTTCCCCAGATATAGCCTTTCCTCGTATAAACAACATAAGATTTTGGTTCTTAGTTCCAGCCCTCTTCATGCTGTTAACTAGGTCTTTGGTAGAAAGAGGAGCAGGGACAGGATGAACGGTGTACCCCCCTCTAAGAAGAAACATTTCTCATGGCGGGGCTTCAGTAGACTACGCAATCTTTTCTCTTCATTTAGCAGGGGTTTCTTCTATTCTAGGGGCTGTCAACTTTATTAGGACCTTAGGAAACATGCGGACCTTTGGAATATTCTTAGATCGAATGCCATTATTTGCATGAGCTGTTCTAATTACAGCTATTCTGCTACTTCTATCTCTCCCAGTCCTCGCTGGGGCCATCACTATACTATTAACTGACCGAAATTTAAATACTTC
>DSMAX394_06_Cyclopidae_Canada_BOLD_AAG9771
TATTTATTAGCAGGAGCTTGGGCCGGGATAGTAGGCACAGGGTTGAGGATAATTATTCGTTTAGAGCTAGGCCAGCCTGGCTCTCTCATAGGAGATGACCAAATCTATAATGTCATTGTAACCGCCCATGCGTTTATTATAATTTTTTTTATGGTTATACCTATCCTTATTGGAGGTTTTGGTAACTGGCTAGTTCCTTTGATGCTTGGTTCCCCAGATATAGCCTTTCCTCGTATAAACAACATAAGATTTTGGTTCTTAGTTCCAGCCCTCTTCATGCTGTTAACTAGGTCTTTGGTAGAAAGAGGAGCAGGGACAGGATGAACGGTGTACCCCCCTCTAAGAAGAAACATTTCTCATGGCGGGGCTTCAGTAGACTACGCAATCTTTTCTCTTCATTTAGCAGGGGTTTCTTCTATTCTAGGGGCTGTCAACTTTATTAGGACCTTAGGAAACATGCGGACCTTTGGAATATTCTTAGATCGAATGCCATTATTTGCATGAGCTGTTCTAATTACAGCTATTCTGCTACTTCTATCTCTCCCAGTCCTCGCTGGGGCCATCACTATACTGTTAACTGACCGAAATTTAAATACTTC
>DSMAX395_06_Cyclopidae_Canada_BOLD_AAG9771
TATTTATTAGCAGGAGCTTGGGCCGGGATAGTAGGTACAGGGTTGAGGATAATTATTCGTTTAGAGCTAGGCCAGCCTGGCTCTCTCATAGGAGATGACCAAATCTATAATGTCATTGTAACTGCCCATGCGTTTATTATAATTTTTTTTATGGTTATACCTATCCTTATTGGAGGTTTTGGTAACTGGCTAGTTCCTTTGATGCTTGGTTCCCCAGATATAGCCTTTCCTCGTATAAACAACATAAGATTTTGGTTCTTAGTTCCAGCCCTCTTCATGCTGTTAACTAGGTCTTTGGTAGAAAGAGGAGCAGGGACAGGATGAACGGTGTACCCCCCTCTAAGAAGAAACATTTCTCATGGCGGGGCTTCAGTAGACTACGCAATCTTTTCTCTTCATTTAGCAGGGGTTTCTTCTATTCTAGGGGCTGTCAACTTTATTAGGACCTTAGGAAACATGCGGACCTTTGGAATATTCTTAGATCGAATGCCATTATTTGCATGAGCTGTTCTAATTACAGCTATTCTGCTACTTCTATCTCTCCCAGTCCTCGCTGGGGCCATCACTATACTATTAACTGACCGAAATTTAAATACTTC
>DSMAX408_06_Cyclopidae_Canada_BOLD_AAG9771
NNNNNNNNNNNNGGAGCTTGGGCCGGGATAGTAGGTACAGGGTTGAGGATAATTATTCGTCTAGAGCTAGGCCAGCCTGGCTCTCTCATAGGAGATGACCAAATCTATAATGTCATTGTAACTGCCCATGCGTTTATAATAATTTTTTTTATGGTTATACCTATCCTTATTGGAGGTTTTGGTAACTGGCTAGTTCCTTTGATGCTTGGTTCCCCAGATATAGCCTTTCCTCGTATAAACAACATAAGATTTTGGTTCTTAGTTCCAGCCCTCTTCATGCTGTTAACTAGGTCTTTGGTAGAAAGAGGAGCAGGGACAGGATGAACGGTGTACCCCCCTCTAAGAAGAAACATTTCTCATGGCGGGGCTTCAGTAGACTACGCAATCTTTTCTCTTCATTTAGCAGGGGTTTCTTCTATTCTAGGGGCTGTCAACTTTATTAGGACCTTAGGAAACATGCGGACCTTTGGAATATTCTTAGATCGAATGCCATTATTTGCATGAGCTGTTCTAATTACAGCTATTCTGCTACTTCTATCTCTCCCAGTCCTTGCTGGGGCCATCACTATACTATTAACTGACCGAAATTTAAATACTTC
>DSMAX431_06_Cyclopidae_Canada_BOLD_AAG9771
TATTTATTAGCAGGAGCTTGGGCCGGGATAGTAGGTACAGGGTTGAGGATAATTATTCGTCTAGAGCTAGGCCAGCCTGGCTCTCTCATAGGAGATGACCAAATCTATAATGTCATTGTAACTGCCCATGCGTTTATTATAATTTTTTTTATGGTTATACCTATCCTTATTGGAGGTTTTGGTAACTGGCTAGTTCCTTTGATGCTTGGTTCCCCAGATATAGCCTTTCCTCGTATAAACAACATAAGATTTTGGTTCTTAGTTCCAGCCCTCTTCATGCTGTTAACTAGGTCTTTGGTAGAAAGAGGAGCAGGGACAGGATGAACGGTGTACCCCCCTCTAAGAAGAAACATTTCTCATGGCGGGGCTTCAGTAGACTACGCAATCTTTTCTCTTCATTTAGCAGGGGTTTCTTCTATTCTAGGGGCTGTCAACTTTATTAGGACCTTAGGAAACATGCGGACCTTTGGAATATTCTTAGATCGAATGCCATTATTTGCATGAGCTGTTCTAATTACAGCTATTCTGCTACTTCTATCTCTCCCAGTCCTTGCTGGGGCCATCACTATACTATTAACTGACCGAAATTTAAATACTTC
>DSMAX432_06_Cyclopidae_Canada_BOLD_AAG9771
TATTTATTAGCAGGAGCTTGGGCCGGGATAGTAGGTACAGGGTTGAGGATAATTATTCGTTTAGAGCTAGGCCAGCCTGGCTCTCTCATAGGAGATGACCAAATCTATAATGTCATTGTAACTGCCCATGCGTTTATTATAATTTTTTTTATGGTTATACCAATCCTTATTGGAGGTTTTGGTAACTGGCTAGTTCCTTTGATGCTTGGTTCCCCAGATATAGCCTTTCCTCGTATAAACAACATAAGATTTTGGTTCTTAGTTCCAGCCCTCTTCATGCTGTTAACTAGGTCTTTGGTAGAAAGAGGAGCAGGGACAGGATGAACGGTGTACCCCCCTCTAAGAAGAAACATTTCTCATGGCGGGGCTTCAGTAGACTACGCAATCTTTTCTCTTCATTTAGCAGGGGTTTCTTCTATTCTAGGGGCTGTCAACTTTATTAGGACCTTAGGAAACATGCGGACCTTTGGAATATTCTTAGATCGAATGCCATTATTTGCATGAGCTGTTCTAATTACAGCTATTCTGCTACTTCTATCTCTCCCAGTCCTCGCTGGGGCCATCACTATACTATTAACTGACCGAAATTTAAATACTTC
>DSMAX444_06_Cyclopidae_Canada_BOLD_AAG9771
TATTTATTAGCAGGAGCTTGGGCCGGGATAGTAGGTACAGGGTTGAGGATAATTATTCGTTTAGAGCTAGGCCAGCCTGGCTCTCTCATAGGAGATGACCAAATCTATAATGTCATTGTAACTGCCCATGCGTTTATTATAATTTTTTTTATGGTTATACCTATCCTTATTGGAGGTTTTGGTAACTGGCTAGTTCCTTTGATGCTTGGTTCCCCAGATATAGCCTTTCCTCGTATAAACAACATAAGATTTTGGTTCTTAGTTCCAGCCCTCTTCATACTGTTAACTAGGTCTTTGGTAGAAAGAGGAGCAGGGACAGGATGAACGGTGTACCCCCCTCTAAGAAGAAACATTTCTCATGGCGGGGCTTCAGTAGACTACGCAATCTTTTCTCTTCATTTAGCAGGGGTTTCTTCTATTCTAGGGGCTGTCAACTTTATTAGGACCTTAGGAAACATGCGGACCTTTGGAATATTCTTAGATCGAATGCCATTATTTGCATGAGCTGTTCTAATTACAGCTATTCTACTACTTCTATCTCTCCCAGTCCTCGCTGGGGCCATCACTATACTATTAACTGACCGAAATTTAAATACTTC
>DSMAX456_06_Cyclopidae_Canada_BOLD_AAG9771
TATTTATTAGCAGGAGCTTGGGCCGGGATAGTAGGTACAGGGTTGAGGATAATTATTCGTTTAGAGCTAGGCCAGCCTGGCTCTCTCATAGGAGATGACCAAATCTATAATGTCATTGTAACTGCCCATGCGTTTATTATAATTTTTTTTATGGTTATACCTATCCTTATTGGAGGTTTTGGTAACTGGCTAGTTCCTTTGATGCTTGGTTCCCCAGATATAGCCTTTCCTCGTATAAACAACATAAGATTTTGGTTCTTAGTTCCAGCCCTCTTCATGCTGTTAACTAGGTCTTTGGTAGAAAGAGGAGCAGGGACAGGATGAACGGTGTACCCCCCTCTAAGAAGAAACATTTCTCATGGCGGGGCTTCAGTAGACTACGCAATCTTTTCTCTTCATTTAGCAGGGGTTTCTTCTATTCTAGGGGCTGTCAACTTTATTAGGACCTTAGGAAACATGCGGACCTTTGGAATATTCTTAGATCNAATGCCATTATTTGCATGAGCTGTTCTAATTACAGCTATTCTGCTACTTCTATCTCTCCCAGTCCTCGCTGGGGCCATCACTATACTATTAACTGACCGAAATTTAAATACCTC
>DSMAX468_06_Cyclopidae_Canada_BOLD_AAG9771
TATTTATTAGCAGGAGCTTGGGCCGGGATAGTAGGTACAGGGTTGAGGATAATTATTCGTTTAGAGCTAGGCCAGCCTGGCTCTCTCATAGGAGATGACCAAATCTATAATGTCATTGTAACTGCCCATGCGTTTATTATAATTTTTTTTATGGTTATACCTATCCTTATTGGAGGTTTTGGTAACTGGCTAGTTCCTTTGATGCTTGGTTCCCCAGATATAGCCTTTCCTCGTATAAACAACATAAGATTTTGGTTCTTAGTTCCAGCCCTCTTCATGCTGTTAACTAGGTCTTTGGTAGAAAGAGGAGCAGGGACAGGATGAACGGTGTACCCCCCTCTAAGAAGAAACATTTCTCATGGCGGGGCTTCAGTAGACTACGCAATCTTTTCTCTTCATTTAGCAGGGGTTTCTTCTATTCTAGGGGCTGTCAACTTTATTAGGACCTTAGGAAACATGCGGACCTTTGGAATATTCTTAGATCGAATGCCATTATTTGCATGAGCTGTTCTAATTACAGCTATTCTGCTACTTCTATCTCTCCCAGTCCTCGCTGGGGCCATCACTATACTATTAACTGACCGAAATTTAAATACTTC
>DSMAX480_06_Cyclopidae_Canada_BOLD_AAG9771
TATTTATTAGCAGGAGCTTGGGCCGGGATAGTAGGTACAGGGTTGAGGATAATTATTCGTTTAGAGCTAGGCCAGCCTGGCTCTCTCATAGGAGATGACCAAATCTATAATGTCATTGTAACTGCCCATGCGTTTATTATAATTTTTTTTATGGTTATACCTATCCTTATTGGAGGTTTTGGTAACTGGCTAGTTCCTTTGATGCTTGGTTCCCCAGATATAGCCTTTCCTCGTATAAACAACATAAGATTTTGGTTCTTAGTTCCAGCCCTCTTCATACTGTTAACTAGGTCTTTGGTAGAAAGAGGAGCAGGGACAGGATGAACGGTGTACCCCCCTCTAAGAAGAAACATTTCTCATGGCGGGGCTTCAGTAGACTACGCAATCTTTTCTCTTCATTTAGCAGGGGTTTCTTCTATTCTAGGGGCTGTCAACTTTATTAGGACCTTAGGAAACATGCGGACCTTTGGAATATTCTTAGATCGAATGCCATTATTTGCATGAGCTGTTCTAATTACAGCTATTCTACTACTTCTATCTCTCCCAGTCCTCGCTGGGGCCATCACTATACTATTAACTGACCGAAATTTAAATACTTC
>DSMAX482_06_Acanthocyclops_Canada_BOLD_AAG9772
TATTTACTCGCGGGAGCATGGGCAGGAATAGTGGGCACAGGGTTAAGGATAATTATTCGGTTGGAGTTAGGGCAACCGGGCTCTTTAATAGGGGATGACCAAATTTATAATGTGATTGTGACGGCACATGCATTTATTATAATTTTTTTTATGGTTATGCCTATCTTGATTGGGGGGTTTGGAAATTGGTTAGTTCCATTGATGTTGGGTTCTCCGGATATAGCTTTCCCTCGGATAAATAACATGAGGTTTTGATTTTTAGTGCCCGCTCTTTTTATATTGCTAACTAGTTCTCTAGTAGAAAGAGGTGCAGGGACTGGGTGAACAGTCTATCCCCCTCTAAGAAGCAATATTTCTCATGGAGGGGCCTCAGTGGACTATGCAATTTTTTCTTTGCATTTTGCTGGGGTTTCTTCTATTTTAGGGGCAGTTAATTTTATTAGAACTCTTGGTAATATGCGGCCCTTCGGATTTTTTTTAGATCGGATGCCTTTATTTGCTTGGGCAGTACTAATCACGGCTATTTTGTTGCTTTTATCTTTACCTGTCTTGGCAGGGGCAATTACCATACTTTTAACAGACCGAAATCTTAATACTTC
>DSMAX486_06_Cyclopidae_Canada_BOLD_AAG9771
TATTTATTAGCAGGAGCTTGGGCCGGGATAGTAGGTACAGGGTTGAGGATAATTATTCGTCTAGAGCTAGGCCAGCCTGGCTCTCTCATAGGAGATGACCAAATCTATAATGTCATTGTAACTGCCCATGCGTTTATTATAATTTTTTTTATGGTTATACCTATCCTTATTGGAGGTTTTGGTAACTGGCTAGTTCCTTTGATGCTTGGTTCCCCAGATATAGCCTTTCCTCGTATAAACAACATAAGATTTTGGTTCTTAGTTCCAGCCCTCTTCATGCTGTTAACTAGGTCTTTGGTAGAAAGAGGAGCAGGGACAGGATGAACGGTGTACCCCCCTCTAAGAAGAAACATTTCTCATGGCGGGGCTTCAGTAGACTACGCAATCTTTTCTCTTCATTTAGCAGGGGTTTCTTCTATTCTAGGGGCTGTCAACTTTATTAGGACCTTAGGAAACATGCGGACCTTTGGAATATTCTTAGATCGAATGCCATTATTTGCATGAGCTGTTCTAATTACAGCTATTCTGCTACTTCTATCTCTCCCAGTCCTTGCTGGGGCCATCACTATACTATTAACTGACCGAAATTTAAATACTTC
>DSMAX519_06_Cyclopidae_Canada_BOLD_AAG9773
NNNNNNNNNNNNNNNGCGTGGGCTGGAATAATTGGGACAGGGTTAAGAGTAATTATTCGTCTCGAGTTAGGACAGCCTGGGTCTTTAATAGGGGATGACCAAATTTATAACGTGGTAGTCACTGCTCATGCTTTTGTTATAATTTTTTTTATGGTTATACCAATCTTAATTGGTGGTTTTGGTAACTGACTAGTACCATTAATATTAGGATCTCCAGACATGGCTTTTCCTCGTATAAATAATATAAGATTTTGATTCTTAATTCCGGCTTTATTTATACTGTTGACAAGCTCATTAGTAGAAAGTGGTGCAGGAACAGGCTGAACTGTGTACCCCCCTTTAAGAAGTAATGTTTCTCATTCAGGAGCTTCAGTTGACTACGCAATTTTTTCTTTGCATTTAGCTGGAGTTTCTTCAATTCTAGGGGCAGTAAATTTTATTAGTACCTTAGGAAATATGCGTACGTTTGGAATATTTTTAGATCGTATACCCTTATTTGCTTGAGCAGTTCTGATTACTGCTATTTTATTATTATTATCTTTACCGGTGTTAGCTGGGGCTATTACTATGCTATTAACTGACCGTAATTTAAATACTTC
>DSMAX525_06_Cyclopidae_Canada_BOLD_AAG9773
TATTTATTAGCTGGTGCGTGGGCTGGAATAATTGGGACAGGGTTAAGAGTAATTATTCGTCTCGAGTTAGGACAGCCTGGGTCTTTAATAGGGGATGACCAAATTTATAACGTGGTAGTCACTGCTCATGCTTTTGTTATAATTTTTTTTATGGTTATACNNATCNTAATTGGTGGTTTTGGTAACTGACTAGTACCANNAATATTAGGATCTCCAGACATGGCTTTTCCTCGTATAAATAATATAAGATTTTGATTCTTAATTCCGGCTTTATTTATACTGTTGACAAGCTCATTAGTAGAAAGTGGTGCAGGAACAGGCTGAACTGTGTACCCCCCTTTAAGAAGTAATGTTTCTCATTCAGGAGCTTCAGTTGACTACGCAATTTTTTCTTTGCATTTAGCTGGAGTTTCTTCAATTCTAGGGGCAGTAAATTTTATTAGTACCTTAGGAAATATGCGTACGTTTGGAATATTTTTAGATCGTATACCCTTATTTGCTTGAGCAGTTCTGATTACTGCTATTTTATTATTATTATCTTTACCGGTGTTAGCTGGGGCTATTACTATGCTATTAACTGACCGTAATTTAAATACTTC
>DSMAX531_06_Cyclopidae_Canada_BOLD_AAG9773
TATTTATTAGCTGGTGCGTGGGCTGGAATAATTGGGACAGGGTTAAGAGTAATTATTCGTCTCGAGTTAGGACAGCCTGGGTCTTTAATAGGGGATGACCAAATTTATAACGTGGTAGTCACTGCTCATGCTTTTGTTATAATTTTTTTTATGGTTATACCAATCTTAATTGGTGGTTTTGGTAACTGACTAGTACCATTAATATTAGGATCTCCAGACATGGCTTTTCCTCGTATAAATAATATAAGATTTTGATTCTTAATTCCGGCTTTATTTATACTGTTGACAAGCTCATTAGTAGAAAGTGGTGCAGGAACAGGCTGAACTGTGTACCCCCCTTTAAGAAGTAATGTTTCTCATTCAGGAGCTTCAGTTGACTACGCAATTTTTTCTTTGCATTTAGCTGGAGTTTCTTCAATTCTAGGGGCAGTAAATTTTATTAGTACCTTAGGAAATATGCGTACGTTTGGAATATTTTTAGATCGTATACCCTTATTTGCTTGAGCAGTTCTGATTACTGCTATTTTATTATTATTATCTTTACCGGTGTTAGCTGGGGCTATTACTATGCTATTAACTGACCGTAATTTAAATACTTC
>DSMAX537_06_Cyclopidae_Canada_BOLD_AAG9773
TATTTATTAGCTGGTGCGTGGGCTGGAATAATTGGGACAGGGTTAAGAGTAATTATTCGTCTCGAGTTAGGACAGCCTGGGTCTTTAATAGGGGATGACCAAATTTATAACGTGGTAGTCACTGCTCATGCTTTTGTTATAATTTTTTTTATGGTTATACCAATCTTAATTGGTGGTTTTGGTAACTGACTAGTACCATTAATATTAGGATCTCCAGACATGGCTTTTCCTCGTATAAATAATATAAGATTTTGATTCTTAATTCCGGCTTTATTTATACTGTTGACAAGCTCATTAGTAGAAAGTGGTGCAGGAACAGGCTGAACTGTGTACCCCCCTTTAAGAAGTAATGTTTCTCATTCAGGAGCTTCAGTTGACTACGCAATTTTTTCTTTGCATTTAGCTGGAGTTTCTTCAATTCTAGGGGCAGTAAATTTTATTAGTACCTTAGGAAATATGCGTACGTTTGGAATATTTTTAGATCGTATACCCTTATTTGCTTGAGCAGTTCTGATTACTGCTATTTTATTATTATTATCTTTACCGGTGTTAGCTGGGGCTATTACTATGCTATTAACTGACCGTAATTTAAATACTTC
>GLC413_06_Macrocyclops_albidus_Canada_
NNNNNNNNNNNNNNNNNNNNNNNNNNNNNNNNNNNNNNNNNNNNNNNAATAATTATTCGTTTAGAGTTAGGTCAACCAGGAAGANCTTTAGGTGATGACCAAATTTATAATGTTGTTGTTACAGCACATGCTTTTGTAATAATTTTTTTTATAGTTATACCTATATTAATTGGCGGATTTGGGAATTGGTTGGTTCCTCTAATATTAGGTTCTCCCGATATAGCTTTCCCCCGGATAAATAATATAAGATTTTGGTTTTTATTACCAGCTTTGATTTTATTATTAGCAAGAGCTTTAGTGGAGTCTGGGGCTGGAACTGGCTGAACAGTGTACCCCCCTTTAAGAAGAAATTTAGCCCATTCTGGTGCTTCAGTTGACTATGCTATTTTTTCTCTTCATTTAGCCGGGGTTTCTTCTATTCTTGGAGCTGTAAATTTTATTAGAACCATAGGTAATTTGCGTACTTTTGGTATGACAGGGGACCGAGTCCCTCTTTTTGCTTGGGCTGTTTTAATCACTGCTATTCTTCTCTTACTATCTTTGCCAGTTCTAGCGGGGGCCATTACTATACTTCTTACTGATCGTAATNNNNNNNNNNN
>ZPII644_07_Cyclopoida_Mexico_BOLD_AAG9775
NNNNNNNNNNNNNNNNNNNNNNNNNNNNNNNNNNNNNNNNNNNNNAGAATAATTATTCNTCTTGAGTTAGGGCAGCCCGGTGTTTTGTTAGGAGACGATCACTTGTATAACGTGATTGTCACTGCTCATGCTTTTATTATAATTTTTTTTATAGTGATACCTATTTTGATTGGTGGGTTTGGTAATTGATTAGTTCCTTTGATGTTAGGAGCTCCTGATATAGCTTTTCCTCGTATGAATAATATGAGATTTTGGTTTTTAATTGCCTCTTTAATTATGCTTTTAATAAGTTCTTTGGTTGAGAGTGGCGCAGGGACTGGTTGGACTGTCTATCCCCCCCTCAGGAGAAATATCGCCCATGGTGGAAGGTCCGTGGATTATGCAATTTTCTCATTGCATTTGGCCGGGGTTTCTTCAATTTTGGGGGCAGTGAATTTTATTAGAACTTTAAGAAATTTACGAAGGTTTGGCATAAGAGGAGACTGTATTCCTTTATTTGGTTGAGCTGTTTTAATTACCGCAATTCTGCTCTTATTGTCTTTACCCGTGTTAGCAGGCGCCATTACCATGCTTCTGACAGATCGTAATTTAAATACAAG
>ZPII746_07_Acanthocyclops_Canada_BOLD_AAG9772
NNNNNNNNNNNNNNNNNNNNNNNNNNNNNNNNNNNNNNNNNNNNNAGGATAATTATTCGGTTGGAGTTAGGGCAACCGGGCTCTTTAATAGGGGATGACCAAATTTATAATGTGATTGTGACGGCACATGCATTTATTATAATTTTTTTTATGGTTATGCCTATCTTGATTGGGGGGTTTGGAAATTGGTTAGTTCCATTGATGTTGGGTTCTCCGGATATAGCTTTCCCTCGGATAAATAACATGAGGTTTTGATTTTTAGTGCCCGCTCTTTTTATATTGCTAACTAGTTCTCTAGTAGAAAGAGGTGCAGGGACTGGGTGAACAGTCTATCCCCCTCTAAGAAGCAATATTTCTCATGGAGGGGCCTCAGTGGACTATGCAATTTTTTCTTTGCATTTAGCTGGGGTTTCTTCTATTTTAGGGGCAGTTAATTTTATTAGAACTCTTGGTAATATGCGGACCTTCGGCATATTTTTAGATCGGATGCCTTTATTTGCTTGGGCAGTACTAATCACGGCTATTTTGTTGCTTTTATCTTTACCTGTCTTGGCAGGGGCAATTACCATACTTTTAACAGACCGAAATCTTAATACTTC
>SACOP025_08_Acanthocyclops_Canada_BOLD_AAG9772
TATTTACTCGCGGGGGCATGGGCAGGGATAGTGGGCACAGGGTTAAGGATAATTATTCGGTTGGAGTTAGGGCAACCGGGCTCTTTAATAGGGGATGACCAAATTTATAATGTGATTGTGACGGCACATGCATTTATTATAATTTTTTTTATGGTTATGCCTATCTTGATTGGGGGGTTTGGAAATTGGTTAGTTCCATTGATGTTGGGTTCTCCGGATATAGCTTTCCCTCGGATAAATAACATGAGGTTTTGATTTTTAGTGCCCGCTCTTTTTATATTGCTAACTAGTTCTCTAGTAGAAAGAGGTGCAGGGACTGGGTGAACAGTTTATCCCCCTCTAAGAAGCAATATTTCTCATGGAGGGGCCTCAGTGGACTATGCAATTTTTTCTTTGCATTTAGCTGGGGTTTCTTCTATTTTAGGGGCAGTTAATTTTATTAGAACTCTTGGTAATATGCGGACCTTTGGCATATTTTTAGATCGGATGCCTTTATTTGCTTGGGCAGTACTAATCACGGCTATTTTGTTGCTTTTATCTTTACCTGTCTTGGCAGGGGCAATTACCATACTTTTAACAGACCGAAATCTTAATACTTC
>SACOP026_08_Acanthocyclops_Canada_BOLD_AAG9772
TATTTACTCGCGGGGGCATGGGCAGGGATAGTGGGCACAGGGTTAAGGATAATTATTCGGTTGGAGTTAGGGCAACCGGGCTCTTTAATAGGGGATGACCAAATTTATAATGTGATTGTGACGGCACATGCATTTATTATAATTTTTTTTATGGTTATGCCTATCTTGATTGGGGGGTTTGGAAATTGGTTAGTTCCATTGATGTTGGGTTCTCCGGATATAGCTTTCCCTCGGATAAATAACATGAGGTTTTGATTTTTAGTGCCCGCTCTTTTTATATTGCTAACTAGTTCTCTAGTAGAAAGAGGTGCAGGGACTGGGTGAACAGTTTATCCCCCTCTAAGAAGCAATATTTCTCATGGAGGGGCCTCAGTGGACTATGCAATTTTTTCTTTGCATTTAGCTGGGGTTTCTTCTATTTTAGGGGCAGTTAATTTTATTAGAACTCTTGGTAATATGCGGACCTTTGGCATATTTTTAGATCGGATGCCTTTATTTGCTTGGGCAGTACTAATCACGGCTATTTTGTTGCTTTTATCTTTACCTGTCTTGGCAGGGGCAATTACCATACTTTTAACAGACCGAAATCTTAATACTTC
>SACOP027_08_Cyclopidae_Canada_BOLD_AAG9771
TATTTATTAGCAGGAGCTTGGGCCGGGATAGTAGGTACAGGGTTGAGGATAATTATTCGTCTAGAGCTAGGCCAGCCTGGCTCTCTCATAGGAGATGACCAAATCTATAATGTCATTGTAACTGCCCATGCGTTTATTATAATTTTTTTTATGGTCATACCTATCCTTATTGGAGGTTTTGGTAACTGGTTAGTTCCTTTGATGCTTGGTTCCCCAGATATAGCCTTTCCTCGTATAAACAACATAAGATTTTGGTTCTTAGTTCCAGCCCTCTTCATGCTGTTAACCAGGTCTTTGGTAGAAAGAGGAGCGGGGACAGGATGAACGGTGTATCCCCCTCTAAGAAGAAACATTTCTCATGGCGGGGCTTCAGTAGACTACGCAATCTTTTCTCTCCATTTAGCAGGGGTCTCTTCTATTCTAGGGGCTGTCAACTTTATTAGGACCTTAGGAAACATGCGGACCTTTGGAATATTCTTAGATCGAATGCCATTATTTGCATGAGCCGTTCTAATTACAGCTATTCTGCTACTTCTATCTCTCCCAGTCCTTGCTGGGGCCATTACAATACTATTAACTGACCGAAATTTAAATACTTC
>SACOP028_08_Acanthocyclops_Canada_BOLD_AAG9772
TATTTACTCGCGGGGGCATGGGCAGGGATAGTGGGCACAGGGTTAAGGATAATTATTCGGTTGGAGTTAGGGCAACCGGGCTCTTTAATAGGGGATGACCAAATTTATAATGTGATTGTGACGGCACATGCATTTATTATAATTTTTTTTATGGTTATGCCTATCTTGATTGGGGGGTTTGGAAATTGGTTAGTTCCATTGATGTTGGGTTCTCCGGATATAGCTTTCCCTCGGATAAATAACATGAGGTTTTGATTTTTAGTGCCCGCTCTTTTTATATTGCTAACTAGTTCTCTAGTAGAAAGAGGTGCAGGGACTGGGTGAACAGTTTATCCCCCTCTAAGAAGCAATATTTCTCATGGAGGGGCCTCAGTGGACTATGCAATTTTTTCTTTGCATTTAGCTGGGGTTTCTTCTATTTTAGGGGCAGTTAATTTTATTAGAACTCTTGGTAATATGCGGACCTTTGGCATATTTTTAGATCGGATGCCTTTATTTGCTTGGGCAGTACTAATCACGGCTATTTTGTTGCTTTTATCTTTACCTGTCTTGGCAGGGGCAATTACCATACTTTTAACAGACCGAAATCTTAATACTTC
>SACOP035_08_Acanthocyclops_Canada_BOLD_AAG9772
TATTTACTCGCGGGGGCATGGGCAGGGATAGTGGGCACAGGGTTAAGGATAATTATTCGGTTGGAGTTAGGGCAACCGGGCTCTTTAATAGGGGATGACCAAATTTATAATGTGATTGTGACGGCACATGCATTTATTATAATTTTTTTTATGGTTATGCCTATCTTGATTGGGGGGTTTGGAAATTGGTTAGTTCCATTGATGTTGGGTTCTCCGGATATAGCTTTCCCTCGGATAAATAACATGAGGTTTTGATTTTTAGTGCCCGCTCTTTTTATATTGCTAACTAGTTCTCTAGTAGAAAGAGGTGCAGGGACTGGGTGAACAGTTTATCCCCCTCTAAGAAGCAATACTTCTCATGGAGGGGCCTCAGTGGACTATGCAATTTTTTCTTTGCATTTAGCTGGGGTTTCTTCTATTTTAGGGGCAGTTAATTTTATTAGAACTCTTGGTAATATGCGGACCTTTGGCATATTTTTAGATCGGATGCCTTTATTTGCTTGGGCAGTACTAATCACGGCTATTTTGTTGCTTTTATCTTTACCTGTCTTGGCAGGGGCAATTACCATACTTTTAACAGACCGAAATCTTAATACTTC
>SACOP036_08_Acanthocyclops_Canada_BOLD_AAG9772
NNNNNNNNNNNNNNNNNNNNNNNNNNNNNNNNNNNNNNNNNNNNNNNNNNNNNNNNNNNNNNNGAGTTAGGGCAACCGGGCTCTTTAATAGGGGATGACCAAATTTATAATGTGATTGTGACGGCACATGCATTTATTATAATTTTTTTTATGGTTATGCCTATCTTGATTGGGGGGTTTGGAAATTGGTTAGTTCCATTGATGTTGGGTTCTCCGGATATAGCTTTCCCTCGGATAAATAACATGAGGTTTTGATTTTTAGTGCCCGCTCTTTTTATATTGCTAACTAGTTCTCTAGTAGAAAGAGGTGCAGGGACTGGGTGAACAGTTTATCCCCCTCTAAGAAGCAATACTTCTCATGGAGGGGCCTCAGTGGACTATGCAATTTTTTCTTTGCATTTAGCTGGGGTTTCTTCTATTTTAGGGGCAGTTAATTTTATTAGAACTCTTGGTAATATGCGGACCTTTGGCATATTTTTAGATCGGATGCCTTTATTTGCTTGGGCAGTACTAATCACGGCTATTTTGTTGCTTTTATCTTTACCTGTCTTGGCAGGGGCAATTACCATACTTTTAACAGACCGAAATCTTAATACTTC
>SACOP067_08_Cyclopidae_Canada_BOLD_AAG9771
NNNNNNNNNGCAGGAGCTTGGGCCGGGATAGTAGGCACAGGGTTGAGGATAATTATTCGTTTAGAGCTAGGCCAGCCTGGCTCTCTCATAGGAGATGACCAAATCTATAATGTCATTGTAACCGCCCATGCGTTTATTATAATTTTTTTTATGGTTATACCTATCCTTATTGGAGGTTTTGGTAACTGGCTAGTTCCTTTGATGCTTGGTTCCCCAGATATAGCCTTTCCTCGTATAAACAACATAAGATTTTGGTTCTTAGTTCCAGCCCTCTTCATGCTGTTAACTAGGTCTTTGGTAGAAAGAGGAGCAGGGACAGGATGAACGGTGTACCCCCCTCTAAGAAGAAACATTTCTCATGGCGGGGCTTCAGTAGACTACGCAATCTTTTCTCTTCATTTAGCAGGGGTTTCTTCTATTCTAGGGGCTGTCAACTTTATTAGGACCTTAGGAAACATGCGGACCTTTGGAATATTCTTAGATCGAATGCCATTATTTGCATGAGCTGTTCTAATTACAGCTATTCTGCTACTTCTATCTCTCCCAGTCCTCGCTGGGGCCATCACTATACTGTTAACTGACCGAAATTTAAATACTTC
>SACOP068_08_Cyclopidae_Canada_BOLD_AAG9771
NNNNNNNNNGCAGGAGCTTGGGCCGGGATAGTAGGCACAGGGTTGAGGATAATTATTCGTTTAGAGCTAGGCCAGCCTGGCTCTCTCATAGGAGATGACCAAATCTATAATGTCATTGTAACCGCCCATGCGTTTATTATAATTTTTTTTATGGTTATACCTATCCTTATTGGAGGTTTTGGTAACTGGCTAGTTCCTTTGATGCTTGGTTCCCCAGATATAGCCTTTCCTCGTATAAACAACATAAGATTTTGGTTCTTAGTTCCAGCCCTCTTCATGCTGTTAACTAGGTCTTTGGTAGAAAGAGGAGCAGGGACAGGATGAACGGTGTACCCCCCTCTAAGAAGAAACATTTCTCATGGCGGGGCTTCAGTAGACTACGCAATCTTTTCTCTTCATTTAGCAGGGGTTTCTTCTATTCTAGGGGCTGTCAACTTTATTAGGACCTTAGGAAACATGCGGACCTTTGGAATATTCTTAGATCGAATGCCATTATTTGCATGAGCTGTTCTAATTACAGCTATTCTGCTACTTCTATCTCTCCCAGTCCTCGCTGGGGCCATCACTATACTGTTAACTGACCGAAATTTAAATACTTC
>SACOP069_08_Cyclopidae_Canada_BOLD_AAG9771
TATTTATTAGCAGGAGCTTGGGCCGGGATAGTAGGCACAGGGTTGAGGATAATTATTCGTTTAGAGCTAGGCCAGCCTGGCTCTCTCATAGGAGATGACCAAATCTATAATGTCATTGTAACCGCCCATGCGTTTATTATAATTTTTTTTATGGTTATACCTATCCTTATTGGAGGTTTTGGTAACTGGCTAGTTCCTTTGATGCTTGGTTCCCCAGATATAGCCTTTCCTCGTATAAACAACATAAGATTTTGGTTCTTAGTTCCAGCCCTCTTCATGCTGTTAACTAGGTCTTTGGTAGAAAGAGGAGCAGGGACAGGATGAACGGTGTACCCCCCTCTAAGAAGAAACATTTCTCATGGCGGGGCTTCAGTAGACTACGCAATCTTTTCTCTTCATTTAGCAGGGGTTTCTTCTATTCTAGGGGCTGTCAACTTTATTAGGACCTTAGGAAACATGCGGACCTTTGGAATATTCTTAGATCGAATGCCATTATTTGCATGAGCTGTTCTAATTACAGCTATTCTGCTACTTCTATCTCTCCCAGTCCTCGCTGGGGCCATCACTATACTGTTAACTGACCGAAATTTAAATACTTC
>NNMC310_08_Cyclopidae_Canada_BOLD_AAG9776
TATCTATTAGCGGGGGCTTGGTCCGGTATAATTGGAACAGGGTTAAGAATAATTATTCGCTTAGAACTAGGGCAGCCCGGGTCTTTAATAGGGGATGACCAAGTGTATAATGTAATTGTTACAGCTCATGCATTTGTAATAATTTTTTTTATAGTAATGCCAATTTTAATTGGGGGATTTGGGAATTGGCTTGTCCCTTTAATGCTAGGTTCTCCGGATATGGCTTTTCCACGGATAAACAACATAAGTTTTTGGTTTTTAGTTCCTGCACTCTTTATACTTTTAACAAGTTCTTTAGTAGAAAGAGGGGCAGGGACTGGTTGAACTGTGTACCCTCCTTTAAGGAGAAATATTTCTCATGCTGGGGCTTCAGTAGATTACGCTATTTTTTCTCTTCATTTAGCGGGTGTGTCTTCGATTTTAGGGGCTGTAAACTTTATTAGAACTCTAGGTAATATGCGTACATTCGGGATATTTTTAGACCGAATACCCTTGTTCGCTTGAGCAGTATTAATTACTGCTATTTTATTGCTGTTATCTTTACCAGTTTTAGCAGGTGCTATTACAATGCTGTTAACGGACCGAAATTTAAATACTTC
>NNMC362_08_Cyclopidae_Canada_BOLD_AAG9776
TATCTATTAGCGGGGGCTTGGTCCGGTATAATTGGAACAGGGTTAAGAATAATTATTCGCTTAGAACTAGGGCAGCCCGGGTCTTTAATAGGGGATGACCAAGTGTATAATGTAATTGTTACAGCTCATGCATTTGTAATAATTTTTTTTATAGTAATGCCAATTTTAATTGGGGGATTTGGGAATTGGCTTGTCCCTTTAATGCTAGGTTCTCCGGATATGGCTTTTCCACGGATAAACAACATAAGTTTTTGGTTTTTAGTTCCTGCACTCTTTATACTTTTAACAAGTTCTTTAGTAGAAAGAGGGGCAGGGACTGGTTGAACTGTGTACCCTCCTTTAAGGAGAAATATTTCTCATGCTGGGGCTTCAGTAGATTACGCTATTTTTTCTCTTCATTTAGCGGGTGTGTCTTCGATTTTAGGGGCTGTAAACTTTATTAGAACTCTAGGTAATATGCGTACATTCGGGATATTTTTAGACCGAATACCCTTGTTCGCTTGAGCAGTATTAATTACTGCTATTTTATTGCTGTTATCTTTACCAGTTTTAGCAGGTGCTATTACAATGCTGTTAACGGACCGAAATTTAAATACTTC
>NNMC363_08_Cyclopidae_Canada_BOLD_AAG9776
TATCTATTAACGGGGGCTTGGTCCGGTATAATTGGAACAGGGTTAAGAATAATTATTCGCTTAGAACTAGGGCAGCCCGGGTCTTTAATAGGGGATGACCAAGTGTATAATGTAATTGTTACAGCTCATGCATTTGTAATAATTTTTTTTATAGTAATGCCAATTTTAATTGGGGGATTTGGGAATTGGCTTGTCCCTTTAATGCTAGGTTCTCCGGATATGGCTTTTCCACGGATAAACAACATAAGTTTTTGGTTTTTAGTTCCTGCACTCTTTATACTTTTAACAAGTTCTTTAGTAGAAAGAGGGGCAGGGACTGGTTGAACTGTGTACCCTCCTTTAAGGAGAAATATTTCTCATGCTGGGGCTTCAGTAGATTACGCTATTTTTTCTCTTCATTTAGCGGGTGTGTCTTCGATTTTAGGGGCTGTAAACTTTATTAGAACTCTAGGTAATATGCGTACATTCGGGATATTTTTAGACCGAATACCCTTGTTCGCTTGAGCAGTATTAATTACTGCTATTTTATTGCTGTTATCTTTACCAGTTTTAGCAGGTGCTATTACAATGCTGTTAACGGACCGAAATTTAAATACTTC
>NNMC365_08_Cyclopidae_Canada_BOLD_AAG9776
TATCTATTAGCGGGGGCTTGGTCCGGTATAATTGGAACAGGGTTAAGAATAATTATTCGCTTAGAACTAGGGCAGCCCGGGTCTTTAATAGGGGATGACCAAGTGTATAATGTAATTGTTACAGCTCATGCATTTGTAATAATTTTTTTTATAGTAATGCCAATTTTAATTGGGGGATTTGGGAATTGGCTTGTCCCTTTAATGCTAGGTTCTCCGGATATGGCTTTTCCACGGATAAACAACATAAGTTTTTGGTTTTTAGTTCCTGCACTCTTTATACTTTTAACAAGTTCTTTAGTAGAAAGAGGGGCAGGGACTGGTTGAACTGTGTACCCTCCTTTAAGGAGAAATATTTCTCATGCTGGGGCTTCAGTAGATTACGCTATTTTTTCTCTTCATTTAGCGGGTGTGTCTTCGATTTTAGGGGCTGTAAACTTTATTAGAACTCTAGGTAATATGCGTACATTCGGGATATTTTTAGACCGAATACCCTTGTTCGCTTGAGCAGTATTAATTACTGCTATTTTATTGCTGTTATCTTTACCAGTTTTAGCAGGTGCTATTACAATGCTGTTAACGGACCGAAATTTAAATACTTC
>NNMC381_08_Acanthocyclops_capillatus_Canada_BOLD_AAG5168
TATTTATTGGCTGGAGCATGGGCAGGAATAATTGGAACGGGGCTAAGTATGATTATTCGCTTAGAACTAGGGCAACCCGGGTCTCTTATGGGGGATGATCAGATTTACAATGTAGTCGTTACTGCGCATGCTTTTATTATAATTTTTTTTATGGTGATACCTATTTTAATTGGAGGGTTTGGTAATTGATTGGTTCCTTTAATACTAGGGTCCCCTGATATGGCTTTCCCCCGGATAAACAACATAAGATTCTGGTTTTTGTTACCCGCATTAATTATGCTTTTATCTAGATCTTTAGTAGAGAGTGGGGCTGGAACAGGTTGGACAGTTTATCCCCCTCTGAGAAGAAACATCTCCCATGCAGGGGCCTCTGTAGATTACGCTATTTTTTCTCTCCACCTAGCCGGGGTTTCTTCGATTTTAGGGGCTGTTAATTTTATTAGAACCTTGGGAAATATGCGCACTTTTGGCATGTTCTTGGATCGGATGCCACTATTTGCTTGAGCAGTTTTAGTAACAGCTATTCTTTTGCTTCTTTCTCTCCCCGTCCTAGCTGGGGCCATTACAATGCTACTCACTGATCGCAATTTGAATACTTC
>NNMC382_08_Acanthocyclops_capillatus_Canada_BOLD_AAG5168
TATTTATTGGCTGGAGCATGGGCAGGAATAATTGGAACGGGGCTAAGTATGATTATTCGCTTAGAACTAGGGCAACCCGGGTCTCTTATGGGGGATGATCAGATTTACAATGTAGTCGTTACTGCGCATGCTTTTATTATAATTTTTTTTATGGTGATACCTATTTTAATTGGAGGGTTTGGTAATTGATTGGTTCCTTTAATACTAGGGTCCCCTGATATGGCTTTCCCCCGGATAAACAACATAAGATTCTGGTTTTTGTTACCCGCATTAATTATGCTTTTATCTAGATCTTTAGTAGAGAGTGGGGCTGGAACAGGTTGGACAGTTTATCCCCCTCTGAGAAGAAACATCTCCCATGCAGGGGCCTCTGTAGATTACGCTATTTTTTCTCTCCACCTAGCCGGGGTTTCTTCGATTTTAGGGGCTGTTAATTTTATTAGAACCTTGGGAAATATGCGCACTTTTGGCATGTTCTTGGATCGGATGCCACTATTTGCTTGAGCAGTTTTAGTAACAGCTATTCTTTTGCTTCTTTCTCTCCCCGTCCTAGCTGGGGCCATTACAATGCTACTCACTGATCGCAATTTGAATACTTC
>NNMC383_08_Acanthocyclops_capillatus_Canada_BOLD_AAG5168
TATTTATTGGCTGGAGCATGGGCAGGAATAATTGGAACGGGGCTAAGTATGATTATTCGCTTAGAACTAGGGCAACCCGGGTCTCTTATGGGGGATGATCAGATTTACAATGTAGTCGTTACTGCGCATGCTTTTATTATAATTTTTTTTATGGTGATACCTATTTTAATTGGAGGGTTTGGTAATTGATTGGTTCCTTTAATACTAGGGTCCCCTGATATGGCTTTCCCCCGGATAAACAACATAAGATTCTGGTTTTTGTTACCCGCATTAATTATGCTTTTATCTAGATCTTTAGTAGAGAGTGGGGCTGGAACAGGTTGGACAGTTTATCCCCCTCTGAGAAGAAACATCTCCCATGCAGGGGCCTCTGTAGATTACGCTATTTTTTCTCTCCACCTAGCCGGGGTTTCTTCGATTTTAGGGGCTGTTAATTTTATTAGAACCTTGGGAAATATGCGCACTTTTGGCATGTTCTTGGATCGGATGCCACTATTTGCTTGAGCAGTTTTAGTAACAGCTATTCTTTTGCTTCTTTCTCTCCCCGTCCTAGCTGGGGCCATTACAATGCTACTCACTGATCGCAATTTGAATACTTC
>NNMC384_08_Acanthocyclops_capillatus_Canada_BOLD_AAG5168
TATTTATTGGCTGGAGCATGGGCAGGAATAATTGGAACGGGGCTAAGTATGATTATTCGCTTAGAACTAGGGCAACCCGGGTCTCTTATGGGGGATGATCAGATTTACAATGTAGTCGTTACTGCGCATGCTTTTATTATAATTTTTTTTATGGTGATACCTATTTTAATTGGAGGGTTTGGTAATTGATTGGTTCCTTTAATACTAGGGTCCCCTGATATGGCTTTCCCCCGGATAAACAACATAAGATTCTGGTTTTTGTTACCCGCATTAATTATGCTTTTATCTAGATCTTTAGTAGAGAGTGGGGCTGGAACAGGTTGGACAGTTTATCCCCCTCTGAGAAGAAACATCTCCCATGCAGGGGCCTCTGTAGATTACGCTATTTTTTCTCTCCACCTAGCCGGGGTTTCTTCGATTTTAGGGGCTGTTAATTTTATTAGAACCTTGGGAAATATGCGCACTTTTGGCATGTTCTTGGATCGGATGCCACTATTTGCTTGAGCAGTTTTAGTAACAGCTATTCTTTTGCTTCTTTCTCTCCCCGTCCTAGCTGGGGCCATTACAATGCTACTCACTGATCGCAATTTGAATACTTC
>NNMC385_08_Acanthocyclops_capillatus_Canada_BOLD_AAG5168
TATTTATTGGCTGGAGCATGGGCAGGAATAATTGGAACGGGGCTAAGTATGATTATTCGCTTAGAACTAGGGCAACCCGGGTCTCTTATGGGGGATGATCAGATTTACAATGTAGTCGTTACTGCGCATGCTTTTATTATAATTTTTTTTATGGTGATACCTATTTTAATTGGAGGGTTTGGTAATTGATTGGTTCCTTTAATACTAGGGTCCCCTGATATGGCTTTCCCCCGGATAAACAACATAAGATTCTGGTTTTTGTTACCCGCATTAATTATGCTTTTATCTAGATCTTTAGTAGAGAGTGGGGCTGGAACAGGTTGGACAGTTTATCCCCCTCTGAGAAGAAACATCTCCCATGCAGGGGCCTCTGTAGATTACGCTATTTTTTCTCTCCACCTAGCCGGGGTTTCTTCGATTTTAGGGGCTGTTAATTTTATTAGAACCTTGGGAAATATGCGCACTTTTGGCATGTTCTTGGATCGGATGCCACTATTTGCTTGAGCAGTTTTAGTAACAGCTATTCTTTTGCTTCTTTCTCTCCCCGTCCTAGCTGGGGCCATTACAATGCTACTCACTGATCGCAATTTGAATACTTC
>NNMC453_08_Cyclopoida_Canada_BOLD_AAG9777
TATTTAATTTCGGGGGCGTGGTCTGGAATAATTGGAACGGGGTTAAGTATAATTATTCGACTAGAGTTAGGGCAACCCGGCCCTTTAATTGGTAATGACCAAATTTATAATGTAGTGGTGACAGCCCATGCCTTTATTATAATTTTTTTTATAGTTATACCTGTTTTAATTGGAGGGTTTGGAAACTGGTTAGTTCCTCTAATTTTAGGTTCTCCAGATATGGCTTTCCCCCGGTTAAACAATATAAGTTTTTGATTTTTAGTCCCTGCTCTTGTAATACTTTTATCTAGAGCTATAGTCGAGTCCGGAGCCGGGACAGGTTGGACCGTCTACCCCCCACTAAGGGCGAATATCGCTCATTCCGGCTCTTCCGTGGATTTCGCAATTTTTTCTCTACATTTAGCGGGTGTTTCTTCGTTACTTGGAGCAGCTAATTTTATTAGGACTTTGGGGAATTTACGGTCATTTGGCTTACTGCTAGACCGAATACCTTTATTTGCTTGAGCAGTGTTAGTGACCGCTATTTTATTACTTTTGTCTTTACCCGTCCTTGCTGGGGCAATTACAATACTCTTAACTGACCGAAACTTAAACACTTC
>CRCN025_09_Cyclopidae_Canada_BOLD_AAG9778
TATTTATTAGCAGGTGCCTGAGCAGGCTTAGTTGGAACTGGGTTAAGTATAATTATTCGACTTGAACTGGGTCAACCTGGTAGCTTATTAGGCGATGATCAAATTTACAATGTAGTAGTAACTGCTCATGCCTTTGTAATAATTTTTTTTATAGTTATACCAATTTTAATTGGCGGATTTGGGAATTGATTGGTTCCATTAATATTGGGGTCCCCAGATATAGCTTTCCCTCGAATAAACAATATAAGTTTTTGGTTTCTATTACCTGCCTTAATTTTATTATTGGCAAGAGCCTTAGTAGAGTCGGGAGCGGGGACAGGTTGAACAGTTTACCCACCCTTAAGAAGAAACCTGGCACACTCTGGTGCCTCTGTTGATTATGCAATTTTTTCCTTGCATTTGGCTGGAGTTTCCTCAATCTTAGGAGCTGTAAATTTCATTAGTACAATAGGTAATCTACGAACTTTTGGAATAACAGGAGATCGTGTACCATTATTTGCTTGAGCAGTATTAATTACCGCAATTTTACTATTATTATCTCTACCAGTCTTAGCGGGAGCTATTACTATACTGCTAACTGACCGGAATTTAAATACTAC
>CRCN053_09_Cyclopinae_Canada_BOLD_AAG9779
TATTTATTAGCAGGTGCATGAGCTGGGTTAATTGGAACTGGTTTAAGGATAATTATTCGTCTTGAACTAGGGCAACCGGGGTCTTTAATAGGAGATGATCAAATTTTTAATGTAGTAGTCACAGCTCATGCTTTTATTATAATTTTTTTTATGGTAATACCAATTTTAATTGGAGGGTTTGGAAATTGATTAGTGCCTTTAATATTAGGATCCCCTGATATAGCATTTCCGCGAATAAATAACATAAGATTCTGATTTTTGTTGCCTGCTTTAATTATACTTTTATCTAGGGCCTTAGTAGAGAGGGGAGCTGGAACAGGATGAACAGTTTACCCCCCATTAAGAAGAAACATTGCTCACTCTGGGTCATCTGTTGATTATGCAATTTTTTCTCTTCATTTAGCTGGGGTTTCATCTATTTTAGGAGCAGTCAATTTTATTAGTACTTTAAGTAATCTACGAACATTTGGAATAACTGGAGACCGGCTACCCTTATTTGCTTGAGCAGTTTTAATTACTGCGGTGCTGTTACTATTATCGTTACCTGTTCTAGCTGGAGCCATTACTATGCTATTAACAGATCGAAATTTAAATACTAG
>JMCRU205_09_Cyclopidae_Canada_BOLD_AAG9785
TACTTACTTGCTGGGGCTTGAGCAGGACTTATTGGGACAGGTTTAAGAATGCTAATTCGCTTAGAACTTGGCTCACCAGGAAGAATACTCGGAGACGACCAATTATATAATGTTATTGTAACAGCACATGCGTTTATCATGATTTTTTTTATAGTAATACCAATTTTAATTGGAGGGTTTGGAAACTGGTTAGTTCCTTTGATATTAGGATCTCCAGACATGGCGTTTCCTCGAATGAACAACATAAGCTTTTGATTCCTGATGCCAGCCTTAGTAATACTTTTAATAAGAGCTCTTGTAGAAAGAGGAGCCGGCACAGGATGAACGGTATACCCTCCCCTGAGAAGAAATTTAGCACACGGCGGAGCCTCAGTGGATTTTGCTATTTTTTCTCTCCACTTAGCCGGAGTATCCTCTATCTTAGGAGCAGTAAATTTTATTAGGACTCTAGGAAATTTGCGAACTTTAGGCTTGTCCATAGAACGAATCCCCCTTTTTGGATGATCCGTTTTAATTACAGCAATTTTATTACTACTTTCTTTGCCCGTGTTGGCCGGTGCAATTACTATATTATTAACTGACCGTAATTTAAACACAAG
>JMCRU211_09_Acanthocyclops_Canada_BOLD_AAG9772
TATTTACTAGCGGGAGCATGGGCAGGGATAGTGGGCACAGGGTTAAGGATAATTATTCGGTTGGAGTTAGGGCAACCGGGCTCTTTAATAGGGGATGACCAAATTTATAATGTGATTGTGACGGCACATGCATTTATTATAATTTTTTTTATGGTTATGCCTATCTTGATTGGGGGGTTTGGAAATTGGTTAGTTCCATTGATGTTAGGTTCTCCGGATATAGCTTTTCCTCGGATAAATAACATGAGGTTTTGATTTTTAGTGCCCGCTCTTTTTATATTGCTAACTAGTTCTCTAGTAGAAAGAGGTGCAGGGACTGGGTGAACAGTCTATCCCCCTCTAAGAAGCAATATTTCTCATGGAGGGGCCTCAGTGGACTATGCAATTTTTTCTTTGCATTTAGCTGGGGTTTCTTCTATTTTGGGGGCAGTTAATTTTATTAGAACTCTTGGTAATATGCGGACCTTTGGAATATTTTTAGATCGGATGCCTTTATTTGCTTGGGCAGTACTAATCACGGCTATTTTGCTGCTTTTATCTTTACCTGTCTTAGCAGGGGCGATTACCATACTTCTAACAGACCGGAATCTTAATACTTC
>JMCRU224_09_Acanthocyclops_Canada_BOLD_AAG9772
TATTTACTCGCGGGGGCATGGGCAGGGATAGTAGGCACAGGGTTAAGGATAATTATTCGGTTAGAGTTAGGGCAACCGGGCTCTTTAATAGGGGATGACCAAATTTATAATGTGATTGTGACGGCACATGCATTTATTATAATTTTTTTTATGGTTATGCCTATCTTGATTGGGGGGTTTGGAAATTGGTTAGTTCCGTTGATGCTGGGTTCTCCGGATATAGCTTTCCCTCGGATAAATAACATGAGGTTTTGATTTTTAGTGCCCGCTCTTTTTATATTGCTAACTAGTTCTCTAGTAGAAAGAGGTGCAGGGACTGGGTGAACAGTCTATCCCCCTCTAAGAAGCAATATTTCTCATGGAGGGGCCTCAGTGGACTATGCAATTTTTTCTTTGCATTTAGCTGGGGTTTCTTCTATTTTAGGGGCAGTTAATTTTATTAGAACTCTTGGTAATATGCGGACCTTTGGCATATTTTTAGATCGGATGCCTTTATTTGCTTGGGCAGTACTAATCACGGCTATTTTGTTACTTTTATCTTTACCTGTCTTGGCAGGGGCAATTACCATACTTTTAACAGACCGAAATCTTAATACTTC
>JMCRU226_09_Cyclops_Canada_BOLD_AAG9230
TACTTAATTGCTGGAGTCTGAGCAGGAATAATTGGAACTGGATTAAGAGTAATTATCCGTCTAGAGCTAGGTCAGCCTGGTTCTTTAATGGGGGATGACCAAATTTACAATGTAGTAGTGACAGCTCACGCTTTTGTAATAATTTTTTTTATAGTCATACCTATTTTAATTGGTGGATTTGGAAATTGACTAGTTCCTTTGATACTAGGCTCTCCTGATATAGCATTTCCTCGAATAAATAATATAAGGTTTTGATTTTTAATCCCAGCTCTGTTTATACTTTTAACAAGTTCTTTAGTAGAAAGAGGGGCAGGAACAGGATGAACTGTATACCCTCCTTTAAGAAGTAATTTATCTCACTCAGGATCTTCAGTAGATTACGCTATTTTTTCTTTACATTTAGCTGGGGTATCTTCTATTTTAGGAGCTGTAAATTTTATTAGGACTGTGGGTAATATGCGGACTCTAGGAATATTTTTGGATCGAACTCCTTTATTTGCTTGATCTGTTTTAATTACTGCTATTTTATTACTACTATCTCTACCTGTATTAGCTGGGGCTATTACCATGTTATTAACTGACCGAAATTTAAATACTTC
>JMCRU229_09_Cyclopidae_Canada_BOLD_AAN6232
TATCTATTAGCTGGTGCTTGAGCAGGAATAATTGGAACTGGCCTTAGAATAATTATTCGATTAGAGCTAGGGCAACCCGGGTCCTTAATGGGGGATGATCAAATTTATAACGTTGTGGTTACTGCCCACGCTTTTATCATGATTTTTTTTATAGTTATACCTATTTTAATCGGGGGGTTCGGAAATTGACTTGTCCCCCTTATATTAGGTTCCCCTGATATAGCTTTTCCTCGTATAAACAATATAAGATTTTGATTTTTACTCCCCGCCTTAATTATGCTACTATCTAGTTCTTTAGTTGAAAGGGGTGCTGGAACTGGGTGAACTGTCTACCCACCTCTTAGAAGAAACATTTCTCACGGGGGAGCCTCAGTTGATTATGCTATTTTTTCTTTACACCTAGCTGGGGTTTCATCTATTTTAGGGGCTGTAAATTTTATTAGAACCCTGGGTAACATACGTACATTTGGCATGTTTTTAGATCGAATGCCGTTATTTGCCTGAGCTGTTTTAGTGACAGCTATTCTTTTACTTCTGTCTCTCCCTGTGCTTGCTGGAGCTATTACTATGCTTTTAACTGACCGAAACCTAAACACTTC
>JMCRU234_09_Cyclopidae_Canada_BOLD_AAG9786
TATTTATTAGCAGGGGCTTGGTCTGGATTTATTGGAACAGGGCTAAGGATGTTAATTCGACTAGAGTTAGGCTCACCGGGTAGGCTTATAGGGGATGATCAACTCTATAACGTCGTCGTGACTGCCCACGCATTCATTATAATTTTTTTTATAGTAATACCTATTTTAATTGGCGGATTTGGAAATTGATTGGTGCCTCTTATACTAGGTTCTCCTGACATGGCGTTTCCTCGGATGAATAATATAAGATTTTGATTTCTCATGCCAGCTTTAGTTATATTATTGATGAGAGCCTTAGTTGAAAGTGGGGCGGGTACCGGATGGACAGTGTATCCTCCTCTTAGAAGGAATCTCGCCCATGGTGGAGCCTCAGTCGATTTTGCGATTTTTTCTTTACACCTGGCAGGGGTTTCCTCCATTTTAGGGGCTGTAAATTTTATTAGGACACTAGGAAATCTTCGTACTCTTGGACTTTCCATGGAACGAATCCCATTATTTGGCTGATCCGTTTTAATCACGGCAGTGCTTTTATTACTCTCGCTGCCCGTATTAGCTGGGGCTATTACCATACTGCTAACCGATCGAAACTTAAATACCAG
>JMCRU235_09_Cyclopidae_Canada_BOLD_AAG9787
TATTTATTAACTGGGGTTTGAGCAGGTTTAATTGGCACTGGCTTGAGCGTTTTAATTCGACTAGAACTGGGACAGCCTGGTAGCTTACTGGGGGATGATCACTTATATAATGTTATTGTAACAGCGCATGCTTTTATCATGATTTTTTTTATGGTGATACCTATTTTAATTGGCGGGTTTGGTAACTGATTGGTCCCCTTAATGTTAGGGTCTCCCGATATAGCTTTCCCTCGAATGAACAATATAAGATTTTGATTCCTAGTTCCAGCTTTATTTATACTACTAATGAGAGCAATAGTAGAAAGAGGAGCAGGAACAGGATGAACAGTATACCCTCCTTTAAGAAGAAATATTGCGCATGGAGGAGGATCAGTTGATTTCGCCATTTTTTCATTACATTTAGCAGGAGTTTCTTCTATTCTAGGAGCAGTGAATTTTATTAGAACATTGGCAAATTTACGAGTATTCGGAATAAGCCTTGATCGTTTACCCTTGTTTAGGTGGTCTGTATTAGTTACAGCAGTTTTGCTGTTGCTTTCTTTACCAGTGTTAGCTGGGGCGATCACGATGTTGTTGACTGATCGTAATCTAAATACGAG
>KLMPC024_09_Oithona_similis_Canada_BOLD_AAG5172
TACTTATTAACAGGAGTATGAGCTGGCATAATCGGGACCAGAATAAGAGTCATCATCCGAATTCAACTTTCTTACCCAACGGGATTTTTGTGTAACGAACAACTTTATAATGTAATCGTAACGGCTCATGCCTTTATTATAATCTTTTTCATAGTTATACCCATTTTAATTGGTTGTTTTGGTAACTGACTAGTGCCACTAATAATTGGCTCTCCAGACATAGCTTTTCCACGATTAAATAACATGAGTTATTGGCTACTTGTGCCTGCTCTATTTTTGCTTTTAGTTGGCTCTATAGTCGAGTCTGGGGCTGGCACTGGTTGGACTGTTTACCCGCCTCTGANTTCTTATATTTTTCACGGGGGAGCATCTGTGGACTTTACAATTTTTAGCCTCCACCTAGCCGGAGTCTCTTCTCTCCTGGGGGCAGTAAACTTTATTAGCACGGTTTTAAATTTACGGGCATTAGGTATGTTAATAGATCGCATACCTTTATTCCCATGGGCAGTATTTATTACTGCTATTCTGCTTCTTTTGTCACTTCCCGTTTTAGCAGGANNNNNNNNNNNNNNNNNNNNNNNNNNNNNNNNNNNNNNNNN
>KLMPC065_09_Cyclopoida_Canada_BOLD_AAG5174
TACTTAATTGCTGGAGCCTGAGCTGGGATAGTGGGGACAGGGTTAAGTCTTATTATTCGTTTAGAATTGGGGCAAGCTGGGTCATTAATTGGAGATGATCAAATTTATAATGTAGTTGTTACAGCTCATGCATTTATTATAATTTTTTTTATAATTATACCAGTATTAATTGGGGGTTTTGGAAACTGACTTGTTCCTTTAATACTTGGAGCACCAGATATAGCTTTCCCTCGTTTAAATAATATAAGTTTTTGATTTTTAATACCTGCTCTTTTTTTACTTTTAAGAAGAGGGTTAGTAGAGGCAGGGGCAGGGACAGGTTGAACAGTTTATCCCCCTCTTAGTAGAAGGTTAGCTCATTCAGGAGCGTCTGTAGATTTAGCTATTTTTTCTTTACATTTAGCAGGGGTTTCTTCTTTATTAGGAGCTGTGAACTTTATTACTACTATTTCTAATCTTCGAGTTTTAGGACTTTTACTTGAGCGGATACCCTTATTTTGTTGAGCTGTTTTAATTACAGTTATTTTACTTTTACTTTCTTTACCAGTTTTAGCAGGAGCTATTACTATACTTTTAACTGACCGTAATTTAAATACTNN
>ELPPC010_09_Acanthocyclops_Canada_BOLD_AAG9772
TATTTACTCGCGGGGGCATGGGCAGGGATAGTGGGCACAGGGTTAAGGATAATTATTCGGTTGGAGTTAGGGCAACCGGGCTCTTTAATAGGGGATGACCAAATTTATAATGTGATTGTGACGGCACATGCATTTATTATAATTTTTTTTATGGTTATGCCTATCTTGATTGGGGGGTTTGGAAATTGGTTAGTTCCATTGATGTTGGGTTCTCCGGATATAGCTTTCCCTCGGATAAATAACATGAGGTTTTGATTTTTAGTGCCCGCTCTTTTTATATTGCTAACTAGTTCTCTAGTAGAAAGAGGTGCAGGGACTGGGTGAACAGTTTATCCCCCTCTAAGAAGCAATATTTCTCATGGAGGGGCCTCAGTGGACTATGCAATTTTTTCTTTGCATTTAGCTGGGGTTTCTTCTATTTTAGGGGCAGTTAATTTTATTAGAACTCTTGGTAATATGCGGACCTTTGGCATATTTTTAGATCGGATGCCTTTATTTGCTTGGGCAGTACTAATCACGGCTATTTTGTTGCTTTTATCTTTACCTGTCTTGGCAGGGGCAATTACCATACTTTTAACAGACCGAAATCTTAATACTTC
>ELPPC060_09_Cyclopidae_Canada_BOLD_AAG9771
TATTTATTAGCAGGAGCTTGGGCCGGGATAGTAGGTACAGGGTTGAGGATAATTATTCGTCTAGAGCTAGGCCAGCCTGGCTCTCTCATAGGAGATGACCAAATCTATAATGTCATTGTAACTGCCCATGCGTTTATTATAATTTTTTTTATGGTCATACCTATCCTTATTGGAGGTTTTGGTAACTGGTTAGTTCCTTTGATGCTTGGTTCCCCAGATATAGCCTTTCCTCGTATAAACAACATAAGATTTTGGTTCTTAGTTCCAGCCCTCTTCATGCTGTTAACCAGGTCTTTGGTAGAAAGAGGAGCGGGGACAGGATGAACGGTGTATCCCCCTCTAAGAAGAAACATTTCTCATGGCGGGGCTTCAGTAGACTACGCAATCTTTTCTCTCCATTTAGCAGGGGTCTCTTCTATTCTAGGGGCTGTCAACTTTATTAGGACCTTAGGAAACATGCGGACCTTTGGAATATTCTTAGATCGAATGCCATTATTTGCATGAGCCGTTCTAATTACAGCTATTCTGCTACTTCTATCTCTCCCAGTCCTTGCTGGGGCCATTACAATACTATTAACTGACCGAAATTTAAATACTTC
>ELPPC061_09_Cyclopidae_Canada_BOLD_AAG9771
TATTTATTAGCAGGAGCTTGAGCCGGGATAGTGGGTACAGGGTTGAGGATAATTATTCGTCTAGAGCTAGGCCAGCCTGGTTCTCTCATAGGAGATGACCAAATCTATAATGTCATTGTAACTGCCCATGCGTTTATTATAATTTTTTTTATGGTTATACCTATTCTTATTGGAGGTTTTGGTAACTGGTTAGTTCCTTTGATGCTTGGTTCCCCAGATATAGCCTTTCCTCGTATAAACAACATAAGATTTTGGTTCTTAGTTCCAGCTCTCTTCATGCTGTTAACTAGGTCTTTGGTAGAAAGAGGAGCAGGGACAGGGTGAACGGTGTACCCCCCTCTAAGAAGAAACATTTCTCATGGCGGGGCTTCAGTAGACTACGCAATCTTTTCTCTTCATTTAGCAGGGGTCTCTTCTATTCTAGGGGCTGTCAACTTTATTAGGACTTTAGGAAACATGCGGACCTTTGGAATATTCTTAGATCGAATGCCATTATTTGCATGAGCTGTTCTAATTACAGCTATTCTGCTACTTCTATCTCTCCCAGTCCTTGCTGGGGCCATCACAATACTATTAACTGACCGAAATTTAAATACTTC
>ELPPC063_09_Cyclopidae_Canada_BOLD_AAG9771
TATTTATTAGCAGGAGCTTGGGCCGGGATAGTAGGTACAGGGTTGAGGATAATTATTCGTTTAGAGCTAGGCCAGCCTGGCTCTCTCATAGGAGATGACCAAATCTATAATGTCATTGTAACTGCCCATGCGTTTATTATAATTTTTTTTATGGTTATACCTATCCTTATTGGAGGTTTTGGTAACTGGCTAGTTCCTTTGATGCTTGGTTCCCCAGATATAGCCTTTCCTCGTATAAACAACATAAGATTTTGGTTCTTAGTTCCAGCCCTCTTCATGCTGTTAACTAGGTCTTTGGTAGAAAGAGGAGCAGGAACAGGATGAACGGTGTACCCCCCTCTAAGAAGAAACATTTCTCATGGCGGGGCTTCAGTAGACTACGCAATCTTTTCTCTTCATTTAGCAGGGGTTTCTTCTATTCTAGGGGCTGTCAACTTTATTAGGACCTTAGGAAACATGCGGACCTTTGGAATATTCTTAGATCGAATGCCATTATTTGCATGAGCTGTTCTAATTACAGCTATTCTGCTACTTCTATCTCTCCCAGTCCTCGCTGGGGCCATCACTATACTATTAACTGACCGAAATTTAAATACTTC
>ELPPC071_09_Cyclopidae_Canada_BOLD_AAG9771
TATTTATTAGCAGGAGCTTGGGCCGGGATAGTAGGTACAGGGTTGAGGATAATTATTCGTCTAGAGCTAGGCCAGCCTGGCTCTCTCATAGGAGATGACCAAATCTATAATGTCATTGTAACTGCCCATGCGTTTATTATAATTTTTTTTATGGTCATACCTATCCTTATTGGAGGTTTTGGTAACTGGTTAGTTCCTTTGATGCTTGGTTCCCCAGATATAGCCTTTCCTCGTATAAACAACATAAGATTTTGGTTCTTAGTTCCAGCCCTCTTCATGCTGTTAACCAGGTCTTTGGTAGAAAGAGGAGCGGGGACAGGATGAACGGTGTATCCCCCTCTAAGAAGAAACATTTCTCATGGCGGGGCTTCAGTAGACTACGCAATCTTTTCTCTCCATTTAGCAGGGGTCTCTTCTATTCTAGGGGCTGTCAACTTTATTAGGACCTTAGGAAACATGCGGACCTTTGGAATATTCTTAGATCGAATGCCATTATTTGCATGAGCCGTTCTAATTACAGCTATTCTGCTACTTCTATCTCTCCCAGTCCTTGCTGGGGCCATTACAATACTATTAACTGACCGAAATTTAAATACTTC
>ELPPC072_09_Cyclopidae_Canada_BOLD_AAG9771
TATTTATTAGCAGGAGCTTGGGCCGGGATAGTAGGTACAGGGTTGAGGATAATTATTCGTTTAGAGCTAGGCCAGCCTGGCTCTCTCATAGGAGATGACCAAATCTATAATGTCATTGTAACTGCCCATGCGTTTATTATAATTTTTTTTATGGTTATACCTATCCTTATTGGAGGTTTTGGTAACTGGCTAGTTCCTTTGATGCTTGGTTCCCCAGATATAGCCTTTCCTCGTATAAACAACATAAGATTTTGGTTCTTAGTTCCAGCCCTCTTCATGCTGTTAACTAGGTCTTTGGTAGAAAGAGGAGCAGGGACAGGATGAACGGTGTACCCCCCTCTAAGAAGAAACATTTCTCATGGCGGGGCTTCAGTAGACTACGCAATCTTTTCTCTTCATTTAGCAGGGGTTTCTTCTATTCTAGGGGCTGTCAACTTTATTAGGACCTTAGGAAACATGCGGACCTTTGGAATATTCTTAGATCGAATGCCATTATTTGCATGAGCTGTTCTAATTACAGCTATTCTGCTACTTCTATCTCTCCCAGTCCTCGCTGGGGCCATCACTATACTATTAACTGACCGAAATTTAAATACTTC
>ELPPC073_09_Cyclopidae_Canada_BOLD_AAG9771
TATTTATTAGCAGGAGCTTGGGCGGGGATAGTAGGTACAGGGTTGAGGATAATTATTCGTCTAGAGCTAGGCCAGCCTGGCTCTCTCATAGGAGATGACCAAATCTATAATGTCATTGTAACTGCCCATGCGTTTATTATAATTTTTTTTATGGTTATACCTATCCTTATTGGAGGTTTTGGTAACTGGCTAGTTCCTTTGATGCTTGGTTCCCCAGATATAGCCTTTCCTCGTATAAACAAGATAAGATTTTGGTTCTTAGTTCCAGCCCTCTTCATGCTGTTAACTAGGTCTTTGGTAGAAAGAGGAGCAGGGACAGGATGAACGGTGTACCCCCCTTTAAGAAGAAACATTTCTCATGGCGGGGCTTCAGTAGACTACGCAATCTTTTCTCTTCATTTAGCAGGGGTTTCTTCTATTCTAGGGGCTGTCAACTTTATTAGGACCTTAGGAAACATGCGGACCTTTGGAATATTCTTAGATCGAATGCCATTATTTGCATGAGCTGTTCTAATTACAGCTATTCTGCTACTTCTATCTCTCCCAGTCCTCGCTGGGGCCATCACTATACTATTAACTGATCGAAATTTAAATACTTC
>ELPPC092_09_Acanthocyclops_Canada_BOLD_AAG9772
TATTTACTCGCGGGGGGATGAGCAGGGATAGTGGGCACAGGGTTAAGGATAATTATTCGGTTGGAGTTAGGGCAACCGGGCTCTTTAATAGGGGATGACCAAATTTATAATGTGATTGTGACGGCACATGCATTTATTATAATTTTTTTTATGGTTATGCCTATCTTGATTGGGGGGTTTGGAAATTGGTTAGTCCCATTGATGTTGGGTTCTCCGGATATAGCTTTCCCTCGGATAAATAACATGAGGTTTTGATTTTTAGTGCCTGCTCTTTTTATATTGCTAACTAGTTCTCTAGTAGAAAGAGGTGCAGGGACTGGGTGAACAGTCTATCCCCCTCTAAGAAGCAATATTTCTCATGGAGGGGCCTCAGTGGACTATGCAATTTTTTCTTTGCATTTAGCTGGGGTTTCTTCTATTTTAGGGGCAGTTAATTTTATTAGAACTCTTGGTAATATGCGGACCTTTGGCATATTTTTAGATCGGATGCCTTTATTTGCTTGGGCAGTACTAATCACGGCTATTTTGTTGCTTTTATCTTTACCTGTCTTGGCAGGGGCAATTACCATACTTTTAACAGACCGAAATCTTAATACTTC
>ELPPC093_09_Acanthocyclops_Canada_BOLD_AAG9772
TATTTACTCGCGGGGGGATGAGCAGGGATAGTGGGCACAGGGTTAAGGATAATTATTCGGTTGGAGTTAGGGCAACCGGGCTCTTTAATAGGGGATGACCAAATTTATAATGTGATTGTGACGGCACATGCATTTATTATAATTTTTTTTATGGTTATGCCTATCTTGATTGGGGGGTTTGGAAATTGGTTAGTCCCATTGATGTTGGGTTCTCCGGATATAGCTTTCCCTCGGATAAATAACATGAGGTTTTGATTTTTAGTGCCTGCTCTTTTTATATTGCTAACTAGTTCTCTAGTAGAAAGAGGTGCAGGGACTGGGTGAACAGTCTATCCCCCTCTAAGAAGCAATATTTCTCATGGAGGGGCCTCAGTGGACTATGCAATCTTTTCTTTGCATTTAGCTGGGGTTTCTTCTATTTTAGGGGCAGTTAATTTTATTAGAACTCTTGGTAATATGCGGACCTTTGGCATATTTTTAGATCGGATGCCTTTATTTGCTTGGGCAGTACTAATCACGGCTATTTTGTTGCTTTTATCTTTACCTGTCTTGGCAGGGGCAATTACCATACTTTTAACAGACCGAAATCTTAATACTTC
>ELPPC094_09_Cyclopidae_Canada_BOLD_AAG9771
TATTTATTAGCAGGAGCTTGGGCCGGGATAGTAGGTACAGGGTTGAGGATAATTATTCGTTTAGAGCTAGGCCAGCCTGGTTCTCTCATGGGAGATGACCAAATCTATAATGTCATTGTAACTGCCCATGCGTTTATTATAATTTTTTTTATGGTTATACCTATCCTTATTGGAGGTTTTGGTAACTGGCTAGTTCCTTTGATGCTTGGTTCCCCAGATATAGCCTTTCCTCGTATAAACAACATAAGATTTTGGTTCTTAGTTCCAGCCCTCTTCATGCTGTTAACTAGGTCTTTGGTAGAAAGAGGAGCAGGGACAGGATGAACGGTGTACCCCCCTCTAAGAAGAAACATTTCTCATGGCGGGGCTTCAGTAGACTACGCAATCTTTTCTCTTCATTTAGCAGGGGTTTCTTCTATTCTAGGGGCTGTCAACTTTATTAGGACCTTAGGAAACATGCGGACCTTTGGAATATTCTTAGATCGAATGCCATTATTTGCATGAGCTGTTCTAATTACAGCTATTCTGCTACTTCTATCTCTCCCAGTCCTCGCTGGGGCCATCACTATACTATTAACTGACCGAAATTTAAATACTTC
>ELPPC105_09_Acanthocyclops_Canada_BOLD_AAG9772
TATTTACTCGCGGGGGCATGGGCAGGGATAGTGGGCACAGGGTTAAGGATAATTATTCGGTTGGAGTTAGGGCAACCGGGCTCTTTAATAGGGGATGACCAAATTTATAATGTGATTGTGACGGCACATGCATTTATTATAATTTTTTTTATGGTTATGCCTATCTTGATTGGGGGGTTTGGAAATTGGTTAGTTCCATTGATGTTGGGTTCTCCGGATATAGCTTTCCCTCGGATAAATAACATGAGGTTTTGATTTTTAGTGCCCGCTCTTTTTATATTGCTAACTAGTTCTCTAGTAGAAAGAGGTGCAGGGACTGGGTGAACAGTTTATCCCCCTCTAAGAAGCAATACTTCTCATGGAGGGGCCTCAGTGGACTATGCAATTTTTTCTTTGCATTTAGCTGGGGTTTCTTCTATTTTAGGGGCAGTTAATTTTATTAGAACTCTTGGTAATATGCGGACCTTTGGCATATTTTTAGATCGGATGCCTTTATTTGCTTGGGCAGTACTAATCACGGCTATTTTGTTGCTTTTATCTTTACCTGTCTTGGCAGGGGCAATTACCATACTTTTAACAGACCGAAATCTTAATACTTC
>ECCRU034_10_Cyclopidae_Canada_BOLD_AAG9780
TATTTACTAGCTGGGGCTTGGGCCGGACTGGTCGGAACAGGCTTAAGAATAATTATTCGTTTAGAGTTAGGTCAACCAGGAAGACTTTTAGGTGATGACCAAATTTATAATGTTGTTGTTACAGCACATGCTTTTGTAATAATTTTTTTTATAGTTATACCTATTTTAATTGGCGGATTTGGGAATTGGTTGGTTCCCCTAATATTAGGTTCTCCTGATATAGCTTTCCCCCGGATAAATAATATAAGATTTTGGTTTTTATTACCAGCTTTGATTTTATTATTAGCAAGAGCTTTAGTGGAGTCTGGGGCTGGAACTGGCTGAACAGTGTACCCCCCATTAAGAAGAAATTTAGCCCATTCTGGTGCTTCAGTTGACTATGCTATTTTTTCTCTTCATTTAGCCGGGGTTTCTTCTATTCTTGGAGCTGTAAATTTTATTAGAACTATAGGTAATTTGCGTACTTTTGGTATGACAGGGGACCGAGTCCCTCTTTTTGCTTGGGCTGTTTTAATCACTGCTATTCTTCTCTTACTATCTTTACCAGTTCTAGCGGGGGCCATTACTATACTTCTTACTGATCGAAATTTAAATACAAC
>ECCRU040_10_Macrocyclops_albidus_Canada_BOLD_AGC3888
TATTTATTGGCAGGTGCTTGAGCGGGGTTAGTAGGAACTGGACTTAGAATGATTATTCGACTTGAGTTAGGTCAGCCGGGCAGTTTATTGGGTGATGATCAAATTTATAATGTAGTAGTAACTGCTCACGCATTTGTGATAATTTTTTTTATAGTTATACCAATTTTAATTGGGGGATTTGGAAACTGGTTAGTTCCCCTAATACTAGGGTCTCCTGACATAGCTTTTCCTCGAATAAATAATATAAGTTTTTGATTTCTATTGCCCGCTTTAATCTTATTATTGGCTAGGGCCCTAGTGGAATCTGGGGCTGGAACAGGTTGAACGGTGTACCCCCCTTTAAGAAGAAATTTGGCGCACTCTGGTGCCTCTGTTGATTATGCAATTTTTTCATTACATTTGGCTGGAGTATCCTCAATTTTAGGGGCTGTAAATTTCATTAGTACTATAGGTAATTTACGAACTTTTGGAATAACGGGAGACCGCGTACCCTTATTTGCTTGAGCCGTATTAATCACGGCAATTTTACTATTACTATCCCTGCCAGTCCTAGCCGGGGCCATTACAATATTATTAACTGATCGAAATCTTAATACTAC
>ECCRU041_10_Mesocyclops_edax_Canada_BOLD_AEI4895
TATTTAATTGCTGGAGTCTGAGCAGGAATAATTGGAACTGGATTAAGAGTAATTATCCGTCTAGAGCTAGGTCAGCCTGGTTCTTTAATAGGGGATGATCAAATTTACAATGTAGTAGTGACAGCTCACGCTTTTGTAATAATTTTTTTTATAGTTATACCTATTTTAATTGGTGGATTTGGAAATTGATTAGTTCCTTTAATACTAGGCTCTCCTGATATAGCATTTCCTCGGATAAATAATATAAGGTTTTGATTTTTAATCCCAGCTCTGTTTATACTCTTAACAAGTTCTTTAGTAGAAAGAGGGGCAGGAACAGGATGAACTGTGTACCCTCCTTTAAGAAGTAATTTATCTCATTCGGGATCTTCAGTAGATTACGCTATTTTTTCTTTACATTTAGCTGGAGTATCTTCTATTTTAGGAGCTGTAAATTTTATTAGGACTGTGGGCAATATACGGACTCTAGGAATATTTTTGGATCGAACTCCTTTATTTGCCTGATCTGTTTTAATTACTGCTATTTTATTACTACTATCTCTACCTGTACTAGCTGGGGCTATTACCATATTATTAACTGACCGAAATTTAAATACTTC
>BCRUS025_10_Acanthocyclops_americanus_United_States_BOLD_AAG9784
TATTTATTAGCTGGTGCTTGAGCCGGAATAGTGGGGACAGGTCTAAGAATAATTATTCGTTTAGAATTAGGGCAGCCTGGTTCTTTAATAGGAGATGATCAAATTTATAATGTAATTGTTACGGCTCATGCTTTTATTATAATTTTTTTTATAGTAATGCCAATTTTAATTGGAGGGTTTGGAAACTGATTGGTGCCTCTAATACTAGGATCTCCGGACATAGCATTTCCTCGAATAAACAACATAAGATTTTGATTTTTAGTGCCAGCCCTCTTTATGCTTTTAACTAGGTCCCTAGTAGAAAGTGGAGCCGGAACAGGGTGAACAGTGTATCCCCCCTTAAGAAGAAATATCTCTCATGGGGGTGCTTCTGTGGATTACGCTATTTTTTCTCTGCATTTAGCCGGGGTTTCTTCTATTTTAGGGGCTGTAAATTTTATTAGAACTTTAGGAAATATGCGTACATTCGGTATGTTTTTAGATCGCATGCCTCTATTTGCTTGGGCTGTGCTTATTACAGCAATTTTACTGCTTCTATCTTTACCAGTTTTAGCGGGAGCGATTACAATACTTCTAACAGATCGAAATCTTAATACTTC
>BCRUS031_10_Acanthocyclops_americanus_United_States_BOLD_AAG9784
TATTTATTAGCTGGTGCTTGAGCCGGAATAGTGGGGACAGGTCTAAGAATAATTATTCGTTTAGAATTAGGGCAGCCTGGTTCTTTAATAGGAGATGATCAAATTTATAATGTAATTGTTACGGCTCATGCTTTTATTATAATTTTTTTTATAGTAATGCCAATTTTAATTGGAGGGTTTGGAAACTGATTGGTGCCTCTAATACTAGGATCTCCGGACATAGCATTTCCTCGAATAAACAACATAAGATTTTGATTTTTAGTGCCAGCCCTCTTTATGCTTTTAACTAGGTCCCTAGTAGAAAGTGGAGCCGGAACAGGGTGAACAGTGTATCCCCCCTTAAGAAGAAATATCTCTCATGGGGGTGCTTCTGTGGATTACGCTATTTTTTCTCTGCATTTAGCCGGGGTTTCTTCTATTTTAGGGGCTGTAAATTTTATTAGAACTTTAGGAAATATGCGTACATTCGGTATGTTTTTAGATCGCATGCCTCTATTTGCTTGGGCTGTGCTTATTACAGCAATTTTACTGCTTCTATCTTTACCAGTTTTAGCGGGAGCGATTACAATACTTCTAACAGATCGAAATCTTAATACTTC
>BCRUS032_10_Acanthocyclops_americanus_United_States_BOLD_AAG9784
TATTTATTAGCTGGTGCTTGAGCCGGAATAGTGGGGACAGGTCTAAGAATAATTATTCGTTTAGAATTAGGGCAGCCTGGTTCTTTAATAGGAGATGATCAAATTTATAATGTAATTGTTACGGCTCATGCTTTTATTATAATTTTTTTTATAGTAATGCCAATTTTAATTGGAGGGTTTGGAAACTGATTGGTGCCTCTAATACTAGGATCTCCGGACATAGCATTTCCTCGAATAAACAACATAAGATTTTGATTTTTAGTGCCAGCCCTCTTTATGCTTTTAACTAGGTCCCTAGTAGAAAGTGGAGCCGGAACAGGGTGAACAGTGTATCCCCCCTTAAGAAGAAATATCTCTCATGGGGGTGCTTCTGTGGATTACGCTATTTTTTCTCTGCATTTAGCCGGGGTTTCTTCTATTTTAGGGGCTGTAAATTTTATTAGAACTTTAGGAAATATGCGTACATTCGGTATGTTTTTAGATCGCATGCCTCTATTTGCTTGGGCTGTGCTTATTACAGCAATTTTACTGCTTCTATCTTTACCAGTTTTAGCGGGAGCGATTACAATACTTCTAACAGATCGAAATCTTAATACTTC
>BCRUS043_10_Cyclops_United_States_BOLD_AAG9230
TATTTAATTGCTGGAGTCTGAGCAGGAATAATTGGAACTGGGTTAAGAGTAATTATCCGTCTAGAGCTAGGTCAGCCTGGTTCTTTAATGGGGGATGACCAAATTTACAATGTAGTAGTGACNGCTCACGCTTTTGTAATAATTTTTTTTATAGTTATACCTATTTTAATTGGTGGATTTGGAAATTGACTAGTTCCTTTGATACTAGGTTCTCCTGATATAGCATTTCCTCGAATAAATAATATAAGGTTTTGATTTTTAATCCCAGCTCTGTTTATACTCTTAACAAGTTCTTTAGTAGAAAGAGGGGCAGGAACAGGATGAACTGTATACCCTCCTTTAAGAAGTAATTTATCTCATTCGGGATCTTCAGTAGATTACGCTATTTTTTCTTTACATTTAGCTGGGGTATCTTCTATTTTAGGAGCTGTAAATTTTATTAGGACTGTGGGTAATATGCGGACTCTAGGAATATTTTTGGATCGAACTCCTTTATTTGCTTGATCTGTTTTAATTACTGCTATTTTATTACTACTATCTCTACCTGTATTAGCTGGGGCTATTACCATGTTATTAACTGACCGAAATTTGAATACTTC
>BCRUS045_10_Cyclops_United_States_BOLD_AAG9230
TATTTAATTGCTGGAGTCTGAGCAGGAATAATTGGAACTGGGTTAAGAGTAATTATCCGTCTAGAGCTAGGTCAGCCTGGTTCTTTAATGGGGGATGACCAAATTTACAATGTAGTAGTGACAGCTCACGCTTTTGTAATAATTTTTTTTATAGTTATACCTATTTTAATTGGTGGATTTGGAAATTGACTAGTTCCTTTGATACTAGGTTCTCCTGATATAGCATTTCCTCGAATAAATAATATAAGGTTTTGATTTTTAATCCCAGCTCTGTTTATACTCTTAACAAGTTCTTTAGTAGAAAGAGGGGCAGGAACAGGATGAACTGTATACCCTCCTTTAAGAAGTAATTTATCTCATTCGGGATCTTCAGTAGATTACGCTATTTTTTCTTTACATTTAGCTGGGGTATCTTCTATTTTAGGAGCTGTAAATTTTATTAGGACTGTGGGTAATATGCGGACTCTAGGAATATTTTTGGATCGAACTCCTTTATTTGCTTGATCTGTTTTAATTACTGCTATTTTATTACTACTATCTCTACCTGTATTAGCTGGGGCTATTACCATGTTATTAACTGACCGAAATTTGAATACTTC
>BCRUS054_10_Eucyclopinae_United_States_BOLD_AAL8088
TATCTAATTGCTGGGGTATGATCAGGACTTATTGGGACGGGCCTGAGAACGTTAATTCGATTAGAATTAGGGGCACCAGGTACATTTTTAGGTAGGGATCAGCTTTATAACGTTGTAGTAACAGCACATGCTTTTGTAATAATTTTTTTTATAGTAATACCTATTTTAATTGGGGGGTTCGGAAACTGATTAATCCCCTTAATACTAGGCTCTCCTGATATGGCTTTCCCACGAATAAACAACATAAGATTCTGATTTCTAATACCCGCATTAGTGCTTTTATTAATAAGCGCTTTAGTTGAAAGGGGCGCAGGTACAGGTTGAACTGTATACCCTCCTCTAAGAAGTAATTTAGCCCATGGTGGGGCTTCTGTAGATTACGCAATTTTTTCCCTTCACTTGGCAGGAGTTTCATCTATTTTAGGAGCTGTAAATTTTATTAGAACTTTAGGCAACCTGCGATGTTTAGGACTTTCAATAGAGCGAGTTCCTTTATTTGGATGGTCAGTTTTGATTACTGCTGTTCTTCTTCTACTTTCTCTTCCAGTATTGGCTGGGGCTATTACCATATTACTAACTGATCGAAATTTAAATACCAG
>BCRUS055_10_Eucyclopinae_United_States_BOLD_AAL8088
TATCTAATTGCTGGGGTATGATCAGGACTTATTGGGACGGGCCTGAGAACGTTAATTCGATTAGAATTAGGGGCACCAGGTACATTTTTAGGTAGGGATCAGCTTTATAACGTTGTAGTAACAGCACATGCTTTTGTAATAATTTTTTTTATAGTAATACCTATTTTAATTGGGGGGTTCGGAAACTGATTAATCCCCTTAATACTAGGCTCTCCTGATATGGCTTTCCCACGAATAAACAACATAAGATTCTGATTTCTAATACCCGCATTAGTGCTTTTATTAATAAGCGCTTTAGTTGAAAGGGGCGCAGGTACAGGTTGAACTGTATACCCTCCTCTAAGAAGTAATTTAGCCCATGGTGGGGCTTCTGTAGATTACGCAATTTTTTCCCTTCACTTGGCAGGAGTTTCATCTATTTTAGGAGCTGTAAATTTTATTAGAACTTTAGGCAACCTGCGATGTTTAGGACTTTCAATAGAGCGAGTTCCTTTATTTGGATGGTCAGTTTTGATTACTGCTGTTCTTCTTCTACTTTCTCTTCCAGTATTGGCTGGGGCTATTACCATATTACTAACTGATCGAAATTTAAATACCAG
>BCRUS056_10_Eucyclopinae_United_States_BOLD_AAL8088
TATCTAATTGCTGGGGTATGATCAGGACTTATTGGGACGGGCCTGAGAACGTTAATTCGATTAGAATTAGGGGCACCAGGTACATTTTTAGGTAGGGATCAGCTTTATAACGTTGTAGTAACAGCACATGCTTTTGTAATAATTTTTTTTATAGTAATACCTATTTTAATTGGGGGGTTCGGAAACTGATTAATCCCCTTAATACTAGGCTCTCCTGATATGGCTTTCCCACGAATAAACAACATAAGATTCTGATTTCTAATACCCGCATTAGTGCTTTTATTAATAAGCGCTTTAGTTGAAAGGGGCGCAGGTACAGGTTGAACTGTATACCCTCCTCTAAGAAGTAATTTAGCCCATGGTGGGGCTTCTGTAGATTACGCAATTTTTTCCCTTCACTTGGCAGGAGTTTCATCTATTTTAGGAGCTGTAAATTTTATTAGAACTTTAGGCAACCTGCGATGTTTAGGACTTTCAATAGAGCGAGTTCCTTTATTTGGATGGTCAGTTTTGATTACTGCTGTTCTTCTTCTACTTTCTCTTCCAGTATTGGCTGGGGCTATTACCATATTACTAACTGATCGAAATTTAAATACCAG
>BCRUS057_10_Eucyclopinae_United_States_BOLD_AAL8088
TATCTAATTGCTGGGGTATGATCAGGACTTATTGGGACGGGCCTGAGAACGTTAATTCGATTAGAATTAGGGGCACCAGGTACATTTTTAGGTAGGGATCAGCTTTATAACGTTGTAGTAACAGCACATGCTTTTGTAATAATTTTTTTTATAGTAATACCTATTTTAATTGGGGGGTTCGGAAACTGATTAATCCCCTTAATACTAGGCTCTCCTGATATGGCTTTCCCACGAATAAACAACATAAGATTCTGATTTCTAATACCCGCATTAGTGCTTTTATTAATAAGCGCTTTAGTTGAAAGGGGCGCAGGTACAGGTTGAACTGTATACCCTCCTCTAAGAAGTAATTTAGCCCATGGTGGGGCTTCTGTAGATTACGCAATTTTTTCCCTTCACTTGGCAGGAGTTTCATCTATTTTAGGAGCTGTAAATTTTATTAGAACTTTAGGCAACCTGCGATGTTTAGGACTTTCAATAGAGCGAGTTCCTTTATTTGGATGGTCAGTTTTGATTACTGCTGTTCTTCTTCTACTTTCTCTTCCAGTATTGGCTGGGGCTATTACCATATTACTAACTGATCGAAATTTAAATACCAG
>BCRUS069_10_Acanthocyclops_americanus_United_States_BOLD_AAG9784
TATTTATTAGCTGGTGCTTGAGCCGGAATAGTGGGGACAGGGCTAAGAATAATTATTCGTTTAGAATTAGGGCAGCCTGGTTCTTTAATAGGAGATGATCAAATTTATAATGTAATTGTTACGGCTCATGCTTTTATTATAATTTTTTTTATAGTAATGCCAATTTTAATTGGAGGGTTTGGAAACTGATTGGTGCCTCTAATACTAGGATCTCCGGACATAGCATTTCCTCGAATAAACAACATAAGATTTTGATTTTTAGTGCCAGCCCTCTTTATGCTTTTAACTAGGTCCCTAGTAGAAAGTGGAGCCGGAACAGGGTGGACAGTGTATCCCCCCTTAAGAAGAAATATCTCTCATGGGGGTGCTTCTGTGGATTACGCTATTTTTTCTCTGCATTTAGCCGGGGTTTCTTCTATTTTAGGGGCTGTAAATTTTATTAGAACTTTAGGAAATATGCGTACATTCGGTATGTTTTTAGATCGCATGCCTCTATTTGCTTGGGCTGTGCTTATTACAGCAATTTTACTGCTTCTATCCTTACCAGTTTTAGCGGGAGCGATTACAATACTTCTAACAGATCGAAATCTTAATACTTC
>BCRUS073_10_Cyclops_United_States_BOLD_AAG9230
TATTTAATTGCTGGAGTCTGAGCAGGAATAATTGGAACTGGGTTAAGAGTAATTATCCGTCTAGAATTAGGTCAGCCTGGTTCTTTAATGGGGGATGACCAAATTTACAATGTAGTAGTGACAGCTCACGCTTTTGTAATAATTTTTTTTATAGTCATACCTATTTTAATTGGTGGATTTGGAAATTGACTAGTTCCTTTGATACTAGGCTCTCCTGATATAGCATTTCCTCGAATAAATAATATAAGGTTTTGATTTTTAATCCCAGCTCTGTTTATACTCTTAACAAGTTCTTTAGTAGAAAGAGGGGCAGGAACAGGATGAACTGTATACCCTCCTTTAAGAAGTAATTTATCTCATTCGGGATCTTCAGTAGATTACGCTATTTTTTCTTTACATTTAGCTGGGGTATCTTCTATTTTAGGAGCTGTAAATTTTATTAGGACTGTGGGTAATATGCGGACTCTAGGAATATTTTTGGATCGAACTCCTTTATTTGCTTGATCTGTTTTAATTACTGCTATTTTATTACTACTATCTCTACCTGTATTAGCTGGGGCTATTACCATGTTATTAACTGACCGAAATTTAAATACTTC
>BCRUS089_10_Eucyclopinae_United_States_BOLD_AAL8088
TATCTAATTGCTGGAGTATGATCAGGACTTATTGGAACGGGTCTGAGAACGTTAATTCGATTAGAATTGGGGGCACCAGGTATATTTTTAGGTAGGGATCAGCTTTATAACGTTGTAGTAACAGCACATGCTTTTGTAATAATTTTTTTTATAGTAATACCTATTTTAATTGGGGGGTTCGGAAACTGATTAATCCCTTTAATACTAGGATCTCCTGATATGGCTTTCCCACGAATAAACAACATAAGATTCTGATTTCTAATGCCCGCATTAGTACTTTTATTAATAAGAGCTTTAGTTGAGAGAGGCGCAGGTACAGGTTGAACTGTATACCCTCCTCTAAGAAGTAATTTAGCCCATGGTGGAGCTTCTGTAGATTACGCAATTTTTTCCCTTCACTTGGCAGGAGTTTCATCTATTTTAGGAGCTGTAAATTTTATTAGAACTTTAGGCAACCTGCGATGTTTAGGACTTTCAATAGAGCGAGTTCCTTTATTTGGATGGTCAGTTTTGATTACTGCTGTTCTTCTTCTACTTTCTCTTCCAGTATTGGCTGGGGCTATTACCATATTACTAACTGATCGAAATTTGAATACCAG
>BCRUS090_10_Cyclopidae_United_States_BOLD_AAL8089
TATTTGTTAGCTGGAGCTTGAGCTGGCCTGATTGGGACGGGGTTGAGAATATTAATCCGCTTTGAGCTTGGCTCGCCCGGTAGCTTGCTTGGGGATGACCAATTATACAATGTTGTGGTCACGGCTCATGCTTTTATTATGATTTTTTTTATAGTAATACCTATTTTAATTGGGGGGTTTGGGAATTGATTAGTTCCTTTGATGCTAGGATCCCCTGATATGGCTTTCCCCCGAATAAATAATATAAGATTCTGATTTTTAGTGCCCGCCCTTATTATGCTGCTAATAAGAGCACTAGTGGAAAGGGGAGTGGGCACTGGTTGAACAGTATATCCTCCCTTAAGAAGTAATCTTGCACACGGAGGGTCTTCAGTCGATTTTGCGATTTTCTCACTTCACCTAGCCGGGGTTTCTTCTATTTTAGGGGCTGTGAACTTTATTAGCACTTTAGGGAATTTGCGTACTTTAGGACTCTCAATAGAACGAATCCCTTTGTTTGGGTGATCAGTTCTTATTACAGCTGTATTACTATTATTATCCCTGCCTGTATTAGCGGGGGCAATTACTATATTACTTACTGACCGGAATCTAAATACTAG
>BCRUS091_10_Cyclopidae_United_States_BOLD_AAL8090
TATTTGATTGCCGGGGTGTGATCGGGGTTAATTGGAACCGGTTTAAGAACTTTGATTCGATTAGAATTAGGCTCCCCTGGTAGATTTATTGGTAGTGATCAACTTTATAATGTTGTAGTAACAGCACATGCTTTTGTAATAATTTTTTTTATGGTCATACCAATTTTAATTGGGGGATTTGGCAACTGATTAATCCCTTTAATACTAGGGTCTCCTGACATAGCTTTCCCTCGAATAAATAATATAAGATTTTGATTTTTGATGCCGGCTTTAGTGCTTTTATTAATAAGGGCTTTAGTGGAAAGAGGAGCAGGAACTGGGTGAACTGTGTATCCCCCCCTAAGAAGAAATTTGGCTCACGGGGGAGCATCTGTTGATTATGCTATTTTTTCTTTGCATTTAGCAGGGGTTTCATCTATTTTAGGTGCTGTAAATTTTATTAGGACTTTAGGCAACCTTCGATGTTTAGGGCTTTCTATAGAACGAGTTCCTTTATTTGGGTGATCAGTTTTAATTACAGCGGTTCTTCTACTTCTGTCACTACCTGTATTAGCAGGAGCCATTACCATGTTATTGACTGATCGAAATTTAAATACTAG
>BCRUS098_10_Acanthocyclops_americanus_United_States_BOLD_AAG9784
TATTTATTAGCTGGTGCTTGAGCCGGAATAGTGGGGACAGGTCTAAGAATAATTATTCGTTTAGAATTAGGGCAGCCTGGTTCTTTAATAGGAGATGATCAAATTTATAATGTAATTGTTACGGCTCATGCTTTTATTATAATTTTTTTTATAGTAATGCCAATTTTAATTGGAGGGTTTGGAAACTGATTGGTGCCTCTAATACTAGGATCTCCGGACATAGCATTTCCTCGAATAAACAACATAAGATTTTGATTTTTAGTGCCAGCCCTCTTTATGCTTTTAACTAGGTCCCTAGTAGAAAGTGGAGCCGGAACAGGGTGAACAGTGTATCCCCCTTTAAGAAGAAATATCTCTCATGGGGGTGCTTCTGTGGATTACGCTATTTTTTCTCTGCATTTAGCCGGGGTTTCTTCTATTTTAGGGGCTGTAAATTTTATTAGAACTTTAGGAAATATGCGTACATTCGGTATGTTTTTAGATCGCATGCCTCTATTTGCTTGGGCTGTGCTTATTACAGCAATTTTACTGCTTCTATCTTTACCAGTTTTAGCGGGAGCGATTACAATACTTCTAACAGATCGAAATCTTAATACTTC
>BCRUS099_10_Acanthocyclops_americanus_United_States_BOLD_AAG9784
TATTTATTAGCTGGTGCTTGAGCCGGAATAGTGGGGACAGGTCTAAGAATAATTATTCGTTTAGAATTAGGGCAGCCTGGTTCTTTAATAGGAGATGATCAAATTTATAATGTAATTGTTACGGCTCATGCTTTTATTATAATTTTTTTTATAGTAATGCCAATTTTAATTGGAGGGTTTGGAAACTGATTGGTGCCTCTAATACTAGGATCTCCGGACATAGCATTTCCTCGAATAAACAACATAAGATTTTGATTTTTAGTGCCAGCCCTCTTTATGCTTTTAACTAGGTCCCTAGTAGAAAGTGGAGCCGGAACAGGGTGAACAGTGTATCCCCCTTTAAGAAGAAATATCTCTCATGGGGGTGCTTCTGTGGATTACGCTATTTTTTCTCTGCATTTAGCCGGGGTTTCTTCTATTTTAGGGGCTGTAAATTTTATTAGAACTTTAGGAAATATGCGTACATTCGGTATGTTTTTAGATCGCATGCCTCTATTTGCTTGGGCTGTGCTTATTACAGCAATTTTACTGCTTCTATCTTTACCAGTTTTAGCGGGAGCGATTACAATACTTCTAACAGATCGAAATCTTAATACTTC
>BCRUS133_10_Eucyclops_cfX_estherae_United_States_BOLD_AAL8091
TATTTACTAGCTGGCGCATGGTCTGGACTTATTGGGACCGGCCTTAGAATATTAATTCGATTTGAACTGGGGGCACCCGGCAGATTATTAGGGGATGATCAACTCTATAATGTAATTGTTACTGCGCACGCTTTTATTATGATTTTTTTTATAGTTATACCTATTTTAATTGGGGGGTTCGGGAACTGACTGGTGCCATTAATACTCGGTTCTCCAGACATAGCTTTCCCTCGAATAAATAATATGAGATTTTGGTTCTTAGTGCCGGCTTTAGTAATACTCTTAATAAGAGCTCTTGTTGAAAGAGGTGCAGGTACAGGGTGAACTGTTTATCCTCCATTAAGAAGAAATTTAGCACATGGGGGGGCTTCTGTAGATTTTGCAATTTTTTCACTTCATCTAGCGGGAGTGTCTTCTATCTTGGGGGCTGTGAATTTTATTAGAACCTTGGGGAATTTGCGGACCCTGGGCTTGTCAATAGAACGTGTTCCTCTTTTCGGTTGAGCAGTTTTAATTACTGCCATTCTGCTACTGCTTTCTTTACCAGTATTGGCTGGGGCCATTACAATGCTACTAACAGACCGAAACCTTAACACTAG
>BCRUS135_10_Cyclops_United_States_BOLD_AAG9230
NNNNNNNNNNNNNNNNNNNNNNNNNNNNNNNNNNNNNNNNNNNNNNNNNNNNNNNNNNNNNNNGAATTAGGTCAGCCTGGTTCTTTAATGGGGAATGATCAAATTTACAATGTAGTAGTGACAGCTCACGCTTTTGTAATAATTTTTTTTATAGTCATACCTATTTTAATTGGTGGATTTGGAAATTGACTAGTTCCTTTGATACTAGGCTCTCCTGATATAGCATTTCCTCGAATAAATAATATAAGGTTTTGATTTTTAATCCCAGCTCTGTTTATACTCTTAACAAGTTCTTTAGTAGAAAGAGGGGCAGGAACAGGATGAACTGTATACCCTCCTTTAAGAAGTAATTTATCTCATTCGGGATCTTCAGTAGATTACGCTATTTTTTCTTTACATTTAGCTGGGGTATCTTCTATTTTAGGAGCTGTAAATTTTATTAGGACTGTGGGTAATATGCGGACTCTAGGAATATTTTTGGATCGAACTCCTTTATTTGCTTGATCTGTTTTAATTACTGCTATTTTATTACTACTATCTCTACCTGTATTAGCTGGGGCTATTACCATGTTATTAACTGACCGAAATTTAAATACTTC
>BCRUS141_10_Cyclops_United_States_BOLD_AAG9230
TATTTAATTGCTGGAGTCTGAGCAGGAATAATTGGAACTGGGTTAAGAGTAATTATCCGTCTAGAATTAGGTCAGCCTGGTTCTTTAATGGGGAATGATCAAATTTACAATGTAGTAGTGACAGCTCACGCTTTTGTAATAATTTTTTTTATAGTCATACCTATTTTAATTGGTGGATTTGGAAATTGACTAGTTCCTTTGATACTAGGCTCTCCTGATATAGCATTTCCTCGAATAAATAATATAAGGTTTTGATTTTTAATCCCAGCTCTGTTTATACTCTTAACAAGTTCTTTAGTAGAAAGAGGGGCAGGAACAGGATGAACTGTATACCCTCCTTTAAGAAGTAATTTATCTCATTCGGGATCTTCAGTAGATTACGCTATTTTTTCTTTACATTTAGCTGGGGTATCTTCTATTTTAGGAGCTGTAAATTTTATTAGGACTGTGGGTAATATGCGGACTCTAGGAATATTTTTGGATCGAACTCCTTTATTTGCTTGATCTGTTTTAATTACTGCTATTTTATTACTACTATCTCTACCTGTATTAGCTGGGGCTATTACCATGTTATTAACTGACCGAAATTTAAATACTTC
>NJCGS269_10_Cyclopidae_Canada_BOLD_AAN6748
TACTTGTTAGCTGGTGCTTGAGCAGGGCTAGTTGGTACGGGATTAAGAATAGTGATTCGCCTAGAGTTAGGACAACCCGGATCTTTACTAGGTGATGATCAGGTTTACAACGTTGTAGTTACCGCTCACGCGTTTATTATAATTTTCTTCATGGTAATACCTATTTTAATTGGAGGGTTCGGAAATTGATTGGTTCCTTTAATACTGGGATCCCCTGACATGGCATTTCCTCGAATAAATAATATAAGATTTTGGTTCTTGGTGCCTGCTTTAATTATGTTACTATCAAGTTCTTTAGTAGAATCTGGAGCAGGTACTGGCTGAACTGTGTACCCTCCATTAAGAAGAAATATTGCCCATGCAGGAACATCAGTGGATTATGCTATTTTTTCTCTTCATTTAGCGGGTGTATCGTCGATTTTAGGAGCTGTAAATTTTATTAGAACAATAGGTAATCTTCGAAGATTTGGAATAACTGGGGACCGAGTCCCTTTATTTGCTTGAAGAGTTTTAATTACTGCTATTCTGCTACTCCTTTCCTTACCAGTATTAGCCGGTGCAATTACGATATTATTAACTGATCGTAATTTAAATACATC
>NJCGS270_10_Cyclopidae_Canada_BOLD_AAN6748
TACTTGTTAGCTGGTGCTTGAGCAGGGCTAGTTGGTACAGGATTAAGAATAGTGATTCGCCTAGAGTTAGGACAACCCGGATCTTTACTAGGTGATGATCAGGTTTACAACGTTGTAGTTACCGCTCACGCGTTTATTATAATTTTCTTCATGGTAATACCTATTTTAATTGGAGGGTTCGGAAATTGATTGGTTCCTTTAATACTTGGATCCCCTGACATGGCATTTCCTCGAATAAATAATATAAGATTTTGGTTCTTGGTGCCTGCTTTAATTATGTTACTATCAAGTTCTTTAGTAGAATCTGGAGCAGGTACTGGCTGAACTGTGTACCCTCCATTAAGAAGAAATATTGCCCATGCAGGAACATCAGTGGATTATGCTATTTTTTCTCTTCATTTAGCGGGTGTATCGTCGATTTTAGGAGCTGTAAATTTTATTAGAACAATAGGTAATCTTCGAAGATTTGGAATAACTGGGGACCGAGTCCCTTTATTTGCTTGAAGAGTTTTAATTACTGCTATTCTGCTACTCCTTTCCTTACCAGTATTAGCCGGTGCAATTACGATATTATTAACTGATCGTAATTTAAATACATC
>NJCGS271_10_Cyclopidae_Canada_BOLD_AAN6748
TACTTGTTAGCTGGTGCTTGAGCAGGGCTAGTTGGTACAGGATTAAGAATAGTGATTCGCCTAGAGTTAGGACAACCCGGATCTTTACTAGGTGATGATCAGGTTTACAACGTTGTAGTTACCGCTCACGCGTTTATTATAATTTTCTTCATGGTAATACCTATTTTAATTGGAGGGTTCGGAAATTGATTGGTTCCTTTAATACTTGGATCCCCTGACATGGCATTTCCTCGAATAAATAATATAAGATTTTGGTTCTTGGTGCCTGCTTTAATTATGTTACTATCAAGTTCTTTAGTAGAATCTGGAGCAGGTACTGGCTGAACTGTGTACCCTCCATTAAGAAGAAATATTGCCCATGCAGGAACATCAGTGGATTATGCTATTTTTTCTCTTCATTTAGCGGGTGTATCGTCGATTTTAGGAGCTGTAAATTTTATTAGAACAATAGGTAATCTTCGAAGATTTGGAATAACTGGGGACCGAGTCCCTTTATTTGCTTGAAGAGTTTTAATTACTGCTATTCTGCTACTCCTTTCCTTACCAGTATTAGCCGGTGCAATTACGATATTATTAACTGATCGTAATTTAAATACATC
>BCRUA042_10_Cyclops_United_States_BOLD_AAG9230
TATTTAATTGCTGGAGTCTGAGCAGGAATAATTGGAACTGGGTTAAGAGTAATTATCCGTCTAGAGCTAGGTCAGCCTGGTTCTTTAATGGGGGATGACCAAATTTACAATGTAGTAGTGACAGCTCACGCTTTTGTAATAATTTTTTTTATAGTCATACCTATTTTAATTGGTGGATTTGGAAATTGACTAGTTCCTTTAATACTAGGCTCTCCTGATATAGCATTTCCTCGAATAAATAATATAAGGTTTTGATTTTTAATCCCAGCTCTGTTTATACTCTTAACAAGTTCTTTAGTAGAAAGAGGGGCAGGAACAGGATGAACTGTATACCCTCCTTTAAGGAGTAATTTATCTCATTCGGGATCTTCAGTAGATTACGCTATTTTTTCTTTACATTTAGCTGGGGTATCTTCTATTTTAGGAGCTGTAAATTTTATTAGGACTGTGGGTAATATGCGGACTCTAGGAATATTTTTGGATCGAACTCCTTTATTTGCTTGATCTGTTTTAATTACTGCTATTTTATTACTACTATCTCTACCTGTATTAGCTGGGGCTATTACCATGTTATTAACTGACCGAAATTTAAATACTTC
>BCRUA047_10_Cyclopidae_United_States_BOLD_AAV0651
TATTTAATTGCTGGGGTATGGTCGGGGTTAATTGGAACTGGGCTTAGGACTCTGATTCGACTGGAACTGGGCTCTCCTGGTAGATTTATTGGCAGGGATCAGCTTTATAATGTTGTAGTAACGGCACATGCTTTTGTAATAATTTTTTTCATAGTAATACCAATTTTAATTGGAGGGTTTGGCAATTGACTAATTCCCCTAATGCTAGGATCTCCTGACATGGCTTTCCCTCGAATAAATAATATAAGGTTTTGGTTTTTAATGCCGGCTTTAGTGCTTTTGTTAATAAGGGCTTTAGTAGAAAGAGGGGCAGGAACAGGTTGAACTGTGTATCCTCCGTTAAGAAGAAATTTAGCCCATGGGGGAGCATCTGTTGACTATGCTATTTTTTCTCTGCACTTAGCAGGTGTTTCATCAATTCTAGGAGCTGTAAATTTTATTAGGACTTTGGGGAACCTTCGATGTTTAGGACTTTCAATAGAGCGAGTTCCTTTATTTGGATGATCAGTTTTGATTACAGCAGTGCTTCTTCTTCTTTCTCTTCCTGTATTAGCGGGGGCAATTACAATACTATTAACCGATCGAAATCTAAATACTAG
>BCRUA048_10_Cyclopidae_United_States_BOLD_AAV0651
TATTTAATTGCTGGGGTATGGTCGGGGTTAATTGGAACTGGGCTTAGGACTCTGATTCGACTGGAACTGGGCTCTCCTGGTAGATTTATTGGCAGGGATCAGCTTTATAATGTTGTAGTAACGGCACATGCTTTTGTAATAATTTTTTTCATAGTAATACCAATTTTAATTGGAGGGTTTGGCAATTGACTAATTCCCCTAATGCTAGGATCTCCTGACATGGCTTTCCCTCGAATAAATAATATAAGGTTTTGGTTTTTAATGCCGGCTTTAGTGCTTTTGTTAATAAGGGCTTTAGTAGAAAGAGGGGCAGGAACAGGTTGAACTGTGTATCCTCCGTTAAGAAGAAATTTAGCCCATGGGGGAGCATCTGTTGACTATGCTATTTTTTCTCTGCACTTAGCAGGTGTTTCATCAATTCTAGGAGCTGTAAATTTTATTAGGACTTTGGGGAACCTTCGATGTTTAGGACTTTCAATAGAGCGAGTTCCTTTATTTGGATGATCAGTTTTGATTACAGCAGTGCTTCTTCTTCTTTCTCTTCCTGTATTAGCGGGGGCAATTACAATACTATTAACCGATCGAAATCTAAATACTAG
>BCRUA049_10_Cyclopidae_United_States_BOLD_AAV0651
TATTTAATTGCTGGGGTATGGTCGGGGTTAATTGGAACTGGGCTTAGGACTCTGATTCGACTGGAACTGGGCTCTCCTGGTAGATTTATTGGCAGGGATCAGCTTTATAATGTTGTAGTAACGGCACATGCTTTTGTAATAATTTTTTTCATAGTAATACCAATTTTAATTGGAGGGTTTGGCAATTGACTAATTCCCCTAATGCTAGGATCTCCTGACATGGCTTTCCCTCGAATAAATAATATAAGGTTTTGGTTTTTAATGCCGGCTTTAGTGCTTTTGTTAATAAGGGCTTTAGTAGAAAGAGGGGCAGGAACAGGTTGAACTGTGTATCCTCCGTTAAGAAGAAATTTAGCCCATGGGGGAGCATCTGTTGACTATGCTATTTTTTCTCTGCACTTAGCAGGTGTTTCATCAATTCTAGGAGCTGTAAATTTTATTAGGACTTTGGGGAACCTTCGATGTTTAGGACTTTCAATAGAGCGAGTTCCTTTATTTGGATGATCAGTTTTGATTACAGCAGTGCTTCTTCTTCTTTCTCTTCCTGTATTAGCGGGGGCAATTACAATACTATTAACCGATCGAAATCTAAATACTAG
>BCRUA070_10_Cyclopidae_United_States_BOLD_AAV0651
TATTTAATTGCTGGGGTATGGTCGGGGTTAATTGGAACGGGGCTCAGGACTCTGATTCGACTGGAACTGGGCTCTCCTGGTAGATTTATTGGCAGGGATCAGCTTTATAATGTTGTAGTAACGGCACATGCTTTTGTAATAATTTTTTTCATAGTAATACCAATTTTAATTGGAGGGTTTGGCAATTGACTAATTCCCCTAATGCTAGGATCTCCTGACATAGCTTTCCCTCGAATAAATAATATAAGGTTTTGGTTTTTAATGCCGGCTTTAGTGCTCTTGTTAATAAGGGCTTTAGTAGAAAGAGGGGCAGGAACAGGTTGAACTGTGTATCCTCCGTTAAGAAGAAATTTAGCCCATGGGGGAGCATCTGTTGACTATGCTATTTTTTCTCTGCACTTAGCAGGTGTTTCATCAATTCTAGGAGCTGTAAATTTTATTAGGACTTTGGGGAACCTTCGATGTTTAGGACTTTCAATAGAGCGAGTTCCTTTATTTGGATGATCAGTTTTGATTACAGCAGTGCTTCTTCTTCTTTCTCTTCCTGTATTAGCGGGGGCAATTACAATACTATTAACCGATCGAAATCTAAATACTAG
>BCRUA071_10_Cyclopidae_United_States_BOLD_AAV0655
TATCTAATTGCTGGAGTATGATCAGGACTTATTGGAACGGGCCTGAGAACGTTAATTCGATTAGAATTGGGGGCACCAGGTACATTTTTAGGCAGGGACCAGCTTTATAACGTTGTAGTAACAGCACATGCTTTTGTAATAATTTTTTTTATAGTGATACCTATTTTAATCGGGGGATTCGGAAACTGATTAATTCCTTTAATACTAGGCTCTCCTGATATGGCTTTCCCACGAATAAACAACATAAGATTCTGATTTCTAATACCCGCATTAATGCTTTTACTAATAAGAGCTTTAGTTGAGAGAGGAGCAGGCACAGGTTGAACTGTATACCCTCCTCTAAGAAGTAATTTAACCCATGGTGGAGCTTCTGTAGATTACGCAATTTTTTCCCTTCACTTAGCAGGAGTTTCATCTATTTTAGGAGCTGTAAATTTTATTAGAACTTTAGGCAACCTACGATGCTTAGGACTTTCAATAGAGCGAGTTCCTTTGTTTGGATGGTCAGTTTTGATTACTGCTGTTCTTCTTCTACTTTCTCTTCCAGTATTGGCTGGAGCTATTACCATATTACTGACTGATCGAAATTTGAATACCAG
>BCRUA073_10_Cyclopidae_United_States_BOLD_AAV0656
TACTTGTTAGCAGGTGCCTGGGCAGGATTTATTGGAACAGGATTGAGGATATTAATTCGATTCGAGCTGGGGGCCCCAGGAAGGTTAATAGGAGATGACCACTTATACAATGTGGTAGTAACCGCTCATGCCTTTATTATAATTTTTTTTATGGTTATACCTATTCTTATTGGGGGGTTTGGTAATTGGTTAGTACCTCTAATATTAGGATCTCCTGATATGGCTTTTCCTCGTATAAATAATATAAGTTTCTGGTTTTTAGTTCCTGCTTTAATAATACTTTTAATAAGAGCGCTAGTTGAAAGAGGGGCTGGAACAGGGTGAACAGTTTACCCCCCGTTGAGAAGAAACCTGGCTCATGGAGGAGCGTCTGTAGATTTTGCAATTTTTTCTCTTCATTTAGCGGGAGTATCCTCTATTTTAGGAGCTGTTAATTTCATCAGCACCCTGACAAATTTACGAACTCTAGGTCTTTCTATAGAACGAATTCCTCTCTTCGGCTGATCAGTCTTGGTCACGGCAGTTTTACTTTTACTTTCATTACCTGTCTTGGCTGGGGCCATCACTATATTGTTAACTGACCGCAACCTTAACACAAG
>BCRUA110_10_Cyclopidae_United_States_BOLD_AAG9780
TATTTATTAGCTGGGGCTTGGGCCGGACTGGTCGGAACAGGCTTAAGAATAATTATTCGTTTAGAGTTAGGTCAACCAGGAAGACTTTTAGGTGATGACCAAATTTATAATGTTGTTGTTACAGCACATGCTTTTGTAATAATTTTTTTTATAGTTATACCTATTCTAATTGGCGGATTTGGGAATTGGTTGGTTCCTCTAATATTAGGTTCTCCTGATATAGCTTTCCCCCGGATAAATAATATAAGATTTTGGTTTTTATTACCAGCTTTGATTTTATTATTAGCAAGAGCTTTAGTAGAGTCTGGGGCTGGAACTGGCTGAACAGTGTACCCCCCTTTAAGAAGGAATTTAGCCCATTCTGGTGCCTCAGTTGACTATGCTATTTTTTCTCTTCATTTAGCCGGGGTTTCTTCTATTCTTGGAGCTGTAAATTTTATTAGAACTATAGGTAATTTGCGTACTTTTGGTATGACAGGGGACCGAGTCCCTCTGTTTGCTTGGGCTGTTTTAATCACTGCTATTCTTCTCTTACTATCTTTACCAGTTCTAGCGGGGGCTATTACTATACTTCTTACTGATCGAAATTTAAATACAAC
>BCRUA111_10_Cyclopidae_United_States_BOLD_AAG9780
TATTTATTAGCTGGGGCTTGGGCCGGACTGGTCGGAACAGGCTTAAGAATAATTATTCGTTTAGAGTTAGGTCAACCAGGAAGACTTTTAGGTGATGACCAAATTTATAATGTTGTTGTTACAGCACATGCTTTTGTAATAATTTTTTTTATAGTTATACCTATTTTAATTGGCGGATTTGGGAATTGGTTGGTTCCTCTAATATTAGGTTCTCCTGATATAGCTTTCCCCCGGATAAATAATATAAGATTTTGGTTTTTATTACCAGCTTTGATTTTATTATTAGCAAGAGCTTTAGTAGAGTCTGGGGCTGGAACTGGCTGAACAGTGTACCCCCCCTTAAGAAGGAATTTAGCCCATTCTGGTGCTTCAGTTGACTATGCTATTTTTTCTCTTCATTTAGCCGGGGTTTCTTCTATTCTTGGAGCTGTGAATTTTATTAGAACTATAGGTAATTTGCGTACTTTTGGTATGACAGGGGACCGAGTCCCTCTTTTTGCTTGGGCTGTTTTAATCACTGCTATTCTTCTCTTACTATCTTTACCAGTTCTAGCGGGGGCTATTACTATACTTCTTACTGATCGAAATTTAAATACAAC
>BCRUA112_10_Cyclopidae_United_States_BOLD_AAV0646
TATCTGTTAGCGGGAGCTTGATCTGGATTTATTGGCACAGGACTTAGAATATTAATTCGGTTGGAGCTAGGCTCACCAGGGAGTCTTACTGGAGATGATCAACTATATAATGTTGTAGTAACTGCTCATGCTTTTATTATAATTTTTTTTATAGTAATACCAATTTTAATTGGTGGATTTGGGAATTGGTTAGTGCCTTTAATATTAGGTTCACCAGATATGGCATTTCCTCGAATAAATAATATAAGGTTCTGGTTTCTTATGCCAGCATTGATGATGTTGCTAATAAGGGCGTTAGTTGAAAGAGGGGCTGGGACTGGGTGAACCGTGTATCCGCCCCTTAGAAGTAATTTAGCTCATGGGGGGGCCTCGGTTGATTTTGCAATTTTTTCACTGCACTTAGCGGGAGTTTCTTCAATTTTAGGGGCCGTAAACTTTATTAGGACACTAGGGAATTTACGCACCTTAGGACTTTCTATAGAACGAATCCCATTATTTGGCTGATCAGTATTAATCACAGCAGTACTTTTACTGCTTTCATTGCCGGTATTAGCGGGGGCTATTACTATACTATTGACTGATCGAAACTTAAACACCAG
>BCRUA114_10_Cyclopidae_United_States_BOLD_AAG9780
TATTTATTAGCTGGGGCTTGGGCCGGACTGGTCGGAACAGGCTTAAGAATAATTATTCGTTTAGAGTTAGGTCAACCAGGAAGACTTTTAGGTGATGACCAAATTTATAATGTTGTTGTTACAGCACATGCTTTTGTAATAATTTTTTTTATAGTTATACCTATTCTAATTGGCGGATTTGGGAATTGGTTGGTTCCTCTAATATTAGGTTCTCCTGATATAGCTTTCCCCCGGATAAATAATATAAGATTTTGGTTTTTATTACCAGCTTTGATTTTATTATTAGCAAGAGCTTTAGTAGAGTCTGGGGCTGGAACTGGCTGAACAGTGTACCCCCCTTTAAGAAGGAATTTAGCCCATTCTGGTGCCTCAGTTGACTATGCTATTTTTTCTCTTCATTTAGCCGGGGTTTCTTCTATTCTTGGAGCTGTAAATTTTATTAGAACTATAGGTAATTTGCGTACTTTTGGTATGACAGGGGACCGAGTCCCTCTGTTTGCTTGGGCTGTTTTAATCACTGCTATTCTTCTCTTACTATCTTTACCAGTTCTAGCGGGGGCTATTACTATACTTCTTACTGATCGAAATTTAAATACAAC
>BCRUA115_10_Cyclopidae_United_States_BOLD_AAG9780
TATTTATTAGCTGGGGCTTGGGCCGGACTGGTCGGAACAGGCTTAAGAATAATTATTCGTTTAGAGTTAGGTCAACCAGGAAGACTTTTAGGTGATGACCAAATTTATAATGTTGTTGTTACAGCACATGCTTTTGTAATAATTTTTTTTATAGTTATACCTATTCTAATTGGCGGATTTGGGAATTGGTTGGTTCCTCTAATATTAGGTTCTCCTGATATAGCTTTCCCCCGGATAAATAATATAAGATTTTGGTTTTTATTACCAGCTTTGATTTTATTATTAGCAAGAGCTTTAGTAGAGTCTGGGGCTGGAACTGGCTGAACAGTGTACCCCCCTTTAAGAAGGAATTTAGCCCATTCTGGTGCCTCAGTTGACTATGCTATTTTTTCTCTTCATTTAGCCGGGGTTTCTTCTATTCTTGGAGCTGTAAATTTTATTAGAACTATAGGTAATTTGCGTACTTTTGGTATGACAGGGGACCGAGTCCCTCTGTTTGCTTGGGCTGTTTTAATCACTGCTATTCTTCTCTTACTATCTTTACCAGTTCTAGCGGGGGCTATTACTATACTTCTTACTGATCGAAATTTAAATACAAC
>BCRUA117_10_Cyclopidae_United_States_BOLD_AAV0646
TATCTGTTAGCGGGAGCTTGATCTGGATTTATTGGCACAGGACTTAGAATATTAATTCGGTTGGAGCTGGGCTCACCAGGGAGTCTTACTGGAGATGATCAACTATATAATGTTGTAGTAACTGCTCATGCTTTTATTATAATTTTTTTTATAGTAATACCAATTTTAATTGGTGGATTTGGGAATTGGTTAGTACCTTTAATATTAGGTTCACCAGATATGGCATTTCCTCGAATAAATAATATGAGGTTCTGGTTTCTTATGCCAGCATTGATGATGTTGCTAATAAGGGCGTTAGTTGAAAGAGGGGCTGGGACTGGGTGAACCGTGTATCCGCCCCTTAGAAGTAATTTAGCCCATGGGGGGGCCTCGGTTGATTTTGCAATTTTTTCACTGCACTTAGCAGGAGTTTCTTCAATTTTAGGGGCCGTAAACTTTATTAGGACACTAGGGAATTTGCGCACCTTAGGACTTTCTATAGAACGAATCCCATTATTTGGTTGATCAGTATTAATCACAGCAGTACTTTTACTGCTTTCATTGCCGGTATTAGCGGGGGCTATTACTATACTATTGACTGATCGAAACTTAAACACCAG
>BCRUA118_10_Cyclopidae_United_States_BOLD_AAV0646
TATCTGTTAGCGGGAGCTTGATCTGGATTTATTGGCACAGGACTTAGAATATTAATTCGGTTGGAGCTGGGCTCACCAGGGAGTCTTACTGGAGATGATCAACTATATAATGTTGTAGTAACTGCTCATGCTTTTATTATAATTTTTTTTATAGTAATACCAATTTTAATTGGTGGATTTGGGAATTGGTTAGTACCTTTAATATTAGGTTCACCAGATATGGCATTTCCTCGAATAAATAATATAAGGTTCTGGTTTCTTATGCCAGCATTGATGATGTTGCTAATAAGGGCGTTAGTTGAAAGAGGGGCTGGGACTGGGTGAACCGTGTATCCGCCCCTTAGAAGTAATTTAGCTCATGGGGGGGCCTCGGTTGATTTTGCAATTTTTTCACTGCACTTAGCGGGAGTTTCTTCAATTTTAGGGGCCGTAAACTTTATTAGGACACTAGGGAATTTGCGCACCTTAGGACTTTCTATAGAACGAATCCCATTATTTGGCTGATCAGTATTAATCACAGCAGTACTTTTACTGCTTTCATTGCCGGTATTAGCGGGGGCTATTACTATACTATTGACTGATCGAAACTTAAACACCAG
>BCRUA119_10_Cyclopidae_United_States_BOLD_AAV0646
TATCTGTTAGCGGGAGCTTGATCTGGATTTATTGGCACAGGACTTAGAATATTAATTCGGTTGGAGCTGGGCTCACCAGGGAGTCTTACTGGAGATGATCAACTATATAATGTTGTAGTAACTGCTCATGCTTTTATTATAATTTTTTTTATAGTAATACCAATTTTAATTGGTGGATTTGGGAATTGGTTAGTACCTTTAATATTAGGTTCACCAGATATGGCATTTCCTCGAATAAATAATATAAGGTTCTGGTTTCTTATGCCAGCATTGATGATGTTGCTAATAAGGGCGTTAGTTGAAAGAGGGGCTGGGACTGGGTGAACCGTGTATCCGCCCCTTAGAAGTAATTTAGCTCATGGGGGGGCCTCGGTTGATTTTGCAATTTTTTCACTGCACTTAGCGGGAGTTTCTTCAATTTTAGGGGCCGTAAACTTTATTAGGACACTAGGGAATTTGCGCACCTTAGGACTTTCTATAGAACGAATCCCATTATTTGGCTGATCAGTATTAATCACAGCAGTACTTTTACTGCTTTCATTGCCGGTATTAGCGGGGGCTATTACTATACTATTGACTGATCGAAACTTAAACACCAG
>BCRUA146_10_Cyclopidae_United_States_BOLD_AAV0649
TATTTATTAGCCGGAGCATGAGCAGGATTAGTAGGAACTGGTTTGAGAATAATTATTCGATTAGAATTAGGACAACCAGGTAGATTATTAGGAGATGATCAAATTTATAATGTTGTAGTAACAGCTCATGCTTTTATTATAATTTTTTTTATAGTAATACCTATTTTAATTGGAGGATTTGGTAACTGACTAGTTCCTTTAATATTAGGGTCTCCAGATATAGCTTTTCCTCGTATAAATAATATGAGATTTTGATTTTTATTACCTGCTTTGATTTTATTATTAGCAAGCGCTCTAGTAGAGTCAGGAGCAGGAACAGGATGAACTGTTTATCCTCCTCTAAGTAGAAATTTAGCTCATTCAGGAGCTTCAGTTGACTACGCTATTTTTTCTCTACATTTAGCTGGGGTATCCTCTATTTTAGGAGCAGTTAATTTTATTAGGACTATGGGAAATTTACGAACTTTTGGTATGACTGGTGATCGGGTACCTTTATTTGCTTGAGCTGTTTTAATCACTGCTATTCTTTTACTTCTTTCTCTCCCAGTTTTAGCTGGAGCTATTACCATATTATTAACAGATCGTAATTTAAATACAAC
>BCRUA148_10_Cyclopidae_United_States_BOLD_AAV0649
TATTTATTAGCCGGAGCATGAGCAGGATTAGTAGGAACTGGTTTGAGAATAATTATTCGATTAGAATTAGGACAACCAGGTAGATTATTAGGAGATGATCAAATTTATAATGTTGTAGTAACAGCTCATGCTTTTATTATAATTTTTTTTATAGTAATACCTATTTTAATTGGAGGATTTGGTAACTGACTAGTTCCTTTAATATTAGGGTCTCCAGATATAGCTTTTCCTCGTATAAATAATATGAGATTTTGATTTTTATTACCTGCTTTGATTTTATTATTAGCAAGCGCTCTAGTAGAGTCAGGAGCAGGAACAGGATGAACTGTTTATCCTCCTCTAAGTAGAAATTTAGCTCATTCAGGAGCTTCAGTTGACTACGCTATTTTTTCTCTACATTTAGCTGGGGTATCCTCTATTTTAGGAGCAGTTAATTTTATTAGGACTATGGGAAATTTACGAACTTTTGGTATGACTGGTGATCGGGTACCTTTATTTGCTTGAGCTGTTTTAATCACTGCTATTCTTTTACTTCTTTCTCTCCCAGTTTTAGCTGGAGCTATTACCATATTATTAACAGATCGTAATTTAAATACAAC
>BCRUA149_10_Cyclops_United_States_BOLD_AAG9230
TATTTAATTGCTGGAGTCTGAGCAGGAATAATTGGAACTGGGTTAAGAGTAATTATCCGTCTAGAGCTAGGTCAGCCTGGTTCTTTAATGGGGGATGACCAAATTTACAATGTAGTAGTGACAGCTCACGCTTTTGTAATAATTTTTTTTATAGTCATACCTATTTTAATTGGTGGATTTGGAAATTGACTAGTTCCTTTAATACTAGGCTCTCCTGATATAGCATTTCCTCGAATAAATAATATAAGGTTTTGATTTTTAATCCCAGCTCTGTTTATACTCTTAACAAGTTCTTTAGTAGAAAGAGGGGCAGGAACAGGATGAACTGTATACCCTCCTTTAAGAAGTAATTTATCTCATTCGGGATCTTCAGTAGATTACGCTATTTTTTCTTTACATTTAGCTGGGGTATCTTCTATTTTAGGAGCTGTAAATTTTATTAGGACTGTGGGTAATATGCGGACTCTAGGAATANNTTTGGATCGAACTCCTTTATTTGCTTGATCTGTTTTAATTACTGCTATTTTATTACTACTATCTCTACCTGTATTAGCTGGGGCTATTACCATGTTATTAACTGACCGAAATTTAAATACTTC
>BCRUA150_10_Cyclopidae_United_States_BOLD_AAV0650
TACTTGCTTGCGGGTGCTTGAGCAGGGCTGATTGGCACAGGGCTAAGGATGCTAATTCGCTTTGAGCTTGGCACTCCTGGGAGGTTAATGGGAGATGATCATTTATACAATGTGGTTGTGACTGCTCACGCTTTTATTATAATTTTTTTTATGGTGATACCTATTTTAATCGGAGGATTTGGAAATTGGCTTGTGCCTTTGATATTAGGGTCTCCAGATATAGCATTCCCTCGAATAAATAATATAAGATTTTGATTTTTAGTTCCGGCTCTAATTATGCTTTTGATGAGGGCCTTAGTCGAGAATGGGGCAGGGACAGGGTGAACTGTGTATCCTCCTCTCAGGAGAAATTTGGCACATGGTGGAGCCTCAGTAGATTTTGCGATCTTTTCGCTTCATCTCGCTGGGGTTTCTTCAATTTTGGGAGCAGTTAATTTTATTAGAACCTTAACAAATTTACGTAGCCTTGGCTTATCTATAGAGCGAATCCCATTATTTGGTTGATCAGTTTTGGTTACTGCTGTTCTTCTATTACTATCCTTACCCGTCTTGGCTGGGGCTATCACTATGCTTTTAACCGATCGCAATCTAAATACTAG
>BCRUA151_10_Cyclopidae_United_States_BOLD_AAV0650
TACTTGCTTGCGGGTGCTTGAGCAGGGCTGATTGGCACGGGGCTAAGGATGCTAATTCGCTTTGAGCTTGGCACTCCTGGGAGGTTAATGGGAGATGATCATTTATACAATGTGGTTGTGACTGCTCACGCTTTTATTATAATTTTTTTTATGGTGATACCTATTTTAATCGGAGGATTTGGAAATTGGCTTGTGCCTTTGATATTAGGGTCTCCAGATATAGCATTCCCTCGAATAAATAATATAAGATTTTGATTTTTAGTTCCGGCTCTAATTATGCTTTTGATGAGGGCCTTAGTCGAGAATGGGGCAGGGACAGGGTGAACTGTGTATCCTCCTCTCAGGAGAAATTTGGCACATGGTGGAGCCTCAGTAGATTTTGCGATCTTTTCGCTTCATCTCGCTGGGGTTTCTTCAATTTTGGGAGCAGTTAATTTTATTAGAACCTTAACAAATTTACGTAGCCTTGGCTTATCTATAGAGCGAATCCCATTATTTGGTTGATCAGTTTTGGTTACTGCTGTTCTTCTATTACTATCCTTACCCGTCTTGGCTGGGGCTATCACTATGCTTTTAACCGATCGCAATCTAAATACTAG
>BCRUA152_10_Cyclopidae_United_States_BOLD_AAV0651
TATTTAATTGCTGGGGTATGGTCGGGGTTAATTGGAACGGGGCTCAGGACTCTGATTCGACTGGAACTGGGCTCTCCTGGTAGATTTATTGGCAGGGATCAGCTTTATAATGTTGTAGTAACGGCACATGCTTTTGTAATAATTTTTTTCATAGTAATACCAATTTTAATTGGAGGGTTTGGCAATTGACTAATTCCCCTAATGCTAGGATCTCCTGACATAGCTTTCCCTCGAATAAATAATATAAGGTTTTGGTTTTTAATGCCGGCTTTAGTGCTCTTGTTAATAAGGGCTTTAGTAGAAAGAGGGGCAGGAACAGGTTGAACTGTGTATCCTCCGTTAAGAAGAAATTTAGCCCATGGGGGAGCATCTGTTGACTATGCTATTTTTTCTCTGCACTTAGCAGGTGTTTCATCAATTCTAGGAGCTGTAAATTTTATTAGGACTTTGGGGAACCTTCGATGTTTAGGACTTTCAATAGAGCGAGTTCCTTTATTTGGATGATCAGTTTTGATTACAGCAGTGCTTCTTCTTCTTTCTCTTCCTGTATTAGCGGGGGCAATTACAATACTATTAACCGATCGAAATCTAAATACTAG
>BCRUA163_10_Cyclops_United_States_BOLD_AAG9230
TATTTAATTGCTGGAGTCTGAGCAGGAATAATTGGAACTGGGTTAAGAGTAATTATCCGTCTAGAATTAGGTCAGCCTGGTTCTTTAATGGGGGATGACCAAATTTACAATGTAGTAGTGACAGCTCACGCTTTTGTAATAATTTTTTTTATAGTCATACCTATTTTAATTGGTGGATTTGGAAATTGACTAGTTCCTTTGATACTAGGCTCTCCTGATATAGCATTTCCTCGAATAAATAATATAAGGTTTTGATTTTTAATCCCAGCTCTGTTTATACTCTTAACAAGTTCTTTAGTAGAAAGAGGGGCAGGAACAGGATGAACTGTATACCCTCCTTTAAGAAGTAATTTATCTCATTCGGGATCTTCAGTAGATTACGCTATTTTTTCTTTACATTTAGCTGGGGTATCTTCTATTTTAGGAGCTGTAAATTTTATTAGGACTGTGGGTAATATGCGGACTCTAGGAATATTTTTGGATCGAACTCCTTTATTTGCTTGATCTGTTTTAATTACTGCTATTTTATTACTACTATCTCTACCTGTATTAGCTGGGGCTATTACCATGTTATTAACTGACCGAAATTTAAATACTTC
>BCRUA164_10_Cyclops_United_States_BOLD_AAG9230
TATTTAATTGCTGGAGTCTGAGCAGGAATAATTGGAACTGGGTTAAGAGTAATTATCCGTCTAGAATTAGGTCAGCCTGGTTCTTTAATGGGGGATGACCAAATTTACAATGTAGTAGTGACAGCTCACGCTTTTGTAATAATTTTTTTTATAGTCATACCTATTTTAATTGGTGGATTTGGAAATTGACTAGTTCCTTTGATACTAGGCTCTCCTGATATAGCATTTCCTCGAATAAATAATATAAGGTTTTGATTTTTAATCCCAGCTCTGTTTATACTCTTAACAAGTTCTTTAGTAGAAAGAGGGGCAGGAACAGGATGAACTGTATACCCTCCTTTAAGAAGTAATTTATCTCATTCGGGATCTTCAGTAGATTACGCTATTTTTTCTTTACATTTAGCTGGGGTATCTTCTATTTTAGGAGCTGTAAATTTTATTAGGACTGTGGGTAATATGCGGACTCTAGGAATATTTTTGGATCGAACTCCTTTATTTGCTTGATCTGTTTTAATTACTGCTATTTTATTACTACTATCTCTACCTGTATTAGCTGGGGCTATTACCATGTTATTAACTGACCGAAATTTAAATACTTC
>BCRUA165_10_Cyclops_United_States_BOLD_AAG9230
TATTTAATTGCTGGAGTCTGAGCAGGAATAATTGGAACTGGGTTAAGAGTAATTATCCGTCTAGAATTAGGTCAGCCTGGTTCTTTAATGGGGGATGACCAAATTTACAATGTAGTAGTGACAGCTCACGCTTTTGTAATAATTTTTTTTATAGTCATACCTATTTTAATTGGTGGATTTGGAAATTGACTAGTTCCTTTGATACTAGGCTCTCCTGATATAGCATTTCCTCGAATAAATAATATAAGGTTTTGATTTTTAATCCCAGCTCTGTTTATACTCTTAACAAGTTCTTTAGTAGAAAGAGGGGCAGGAACAGGATGAACTGTATACCCTCCTTTAAGAAGTAATTTATCTCATTCGGGATCTTCAGTAGATTACGCTATTTTTTCTTTACATTTAGCTGGGGTATCTTCTATTTTAGGAGCTGTAAATTTTATTAGGACTGTGGGTAATATGCGGACTCTAGGAATATTTTTGGATCGAACTCCTTTATTTGCTTGATCTGTTTTAATTACTGCTATTTTATTACTACTATCTCTACCTGTATTAGCTGGGGCTATTACCATGTTATTAACTGACCGAAATTTAAATACTTC
>BCRUA166_10_Cyclops_United_States_BOLD_AAG9230
TATTTAATTGCTGGAGTCTGAGCAGGAATAATTGGAACTGGGTTAAGAGTAATTATCCGTCTAGAATTAGGTCAGCCTGGTTCTTTAATGGGGGATGACCAAATTTACAATGTAGTAGTGACAGCTCACGCTTTTGTAATAATTTTTTTTATAGTCATACCTATTTTAATTGGTGGATTTGGAAATTGACTAGTTCCTTTGATACTAGGCTCTCCTGATATAGCATTTCCTCGAATAAATAATATAAGGTTTTGATTTTTAATCCCAGCTCTGTTTATACTCTTAACAAGTTCTTTAGTAGAAAGAGGGGCAGGAACAGGATGAACTGTATACCCTCCTTTAAGAAGTAATTTATCTCATTCGGGATCTTCAGTAGATTACGCTATTTTTTCTTTACATTTAGCTGGGGTATCTTCTATTTTAGGAGCTGTAAATTTTATTAGGACTGTGGGTAATATGCGGACTCTAGGAATATTTTTGGATCGAACTCCTTTATTTGCTTGATCTGTTTTAATTACTGCTATTTTATTACTACTATCTCTACCTGTATTAGCTGGGGCTATTACCATGTTATTAACTGACCGAAATTTAAATACTTC
>BCRUA167_10_Cyclops_United_States_BOLD_AAG9230
TATTTAATTGCTGGAGTCTGAGCAGGAATAATTGGAACTGGGTTAAGAGTAATTATCCGTCTAGAATTAGGTCAGCCTGGTTCTTTAATGGGGGATGACCAAATTTACAATGTAGTAGTGACAGCTCACGCTTTTGTAATAATTTTTTTTATAGTCATACCTATTTTAATTGGTGGATTTGGAAATTGACTAGTTCCTTTGATACTAGGCTCTCCTGATATAGCATTTCCTCGAATAAATAATATAAGGTTTTGATTTTTAATCCCAGCTCTGTTTATACTCTTAACAAGTTCTTTAGTAGAAAGAGGGGCAGGAACAGGATGAACTGTATACCCTCCTTTAAGAAGTAATTTATCTCATTCGGGATCTTCAGTAGATTACGCTATTTTTTCTTTACATTTAGCTGGGGTATCTTCTATTTTAGGAGCTGTAAATTTTATTAGGACTGTGGGTAATATGCGGACTCTAGGAATATTTTTGGATCGAACTCCTTTATTTGCTTGATCTGTTTTAATTACTGCTATTTTATTACTACTATCTCTACCTGTATTAGCTGGGGCTATTACCATGTTATTAACTGACCGAAATTTAAATACTTC
>BCRUA168_10_Cyclops_United_States_BOLD_AAG9230
TATTTAATTGCTGGAGTCTGAGCAGGAATAATTGGAACTGGGTTAAGAGTAATTATCCGTCTAGAATTAGGTCAGCCTGGTTCTTTAATGGGGGATGACCAAATTTACAATGTAGTAGTGACAGCTCACGCTTTTGTAATAATTTTTTTTATAGTCATACCTATTTTAATTGGTGGATTTGGAAATTGACTAGTTCCTTTGATACTAGGCTCTCCTGATATAGCATTTCCTCGAATAAATAATATAAGGTTTTGATTTTTAATCCCAGCTCTGTTTATACTCTTAACAAGTTCTTTAGTAGAAAGAGGGGCAGGAACAGGATGAACTGTATACCCTCCTTTAAGAAGTAATTTATCTCATTCGGGATCTTCAGTAGATTACGCTATTTTTTCTTTACATTTAGCTGGGGTATCTTCTATTTTAGGAGCTGTAAATTTTATTAGGACTGTGGGTAATATGCGGACTCTAGGAATATTTTTGGATCGAACTCCTTTATTTGCTTGATCTGTTTTAATTACTGCTATTTTATTACTACTATCTCTACCTGTATTAGCTGGGGCTATTACCATGTTATTAACTGACCGAAATTTAAATACTTC
>BCRUA208_10_Cyclopidae_United_States_BOLD_AAV0646
NNNNNNNNNNNNNNNNNNNNNNNNNNNNNNNNNNNNNNNNNNNNNNNNATATTAATTCGGTTGGAGCTGGGCTCACCAGGGAGTCTTACTGGAGATGATCAACTATATAATGTTGTAGTAACTGCTCATGCTTTTATTATAATTTTTTTNATAGTAATACCAATTTTAATTGGTGGATTTGGGAATTGGTTAGTACCTTTAATATTAGGTTCACCAGATATGGCATTCCCTCGAATAAATAATATGAGGTTCTGGTTTCTTATGCCAGCATTGATAATGTTGCTAATAAGGGCGTTAGTTGAAAGAGGGGCTGGGACTGGGTGAACCGTGTATCCGCCCCTTAGAAGTAATTTAGCCCATGGGGGGGCCTCGGTTGATTTTGCAATTTTTTCACTGCACTTAGCGGGAGTTTCTTCAATTTTAGGGGCCGTAAACTTTATTAGGACACTAGGGAATTTGCGCACCTTAGGACTTTCTATAGAACGAATCCCATTATTTGGTTGATCAGTATTAATCACAGCAGTACTTTTACTGCTTTCATTGCCGGTATTAGCGGGGGCTATTACTATACTATTGACTGATCGAAACTTAAACACCAG
>BCRUA210_10_Macrocyclops_United_States_BOLD_AAV0648
TATTTATTGGCAGGTGCTTGAGCGGGGTTAGTGGGAACTGGACTTAGAATAATTATTCGACTTGAGTTAGGTCAGCCGGGAAGTTTATTGGGTGATGATCAAATTTATAATGTAGTAGTAACTGCTCACGCATTTGTGATAATTTTTTTTATAGTTATACCAATTTTAATTGGTGGATTCGGAAACTGGTTAGTTCCCCTAATATTAGGGTCTCCTGACATAGCCTTTCCTCGAATAAATAATATAAGTTTTTGATTCCTATTGCCCGCTTTAATCTTATTATTGGCTAGGGCCCTAGTAGAATCTGGGGCTGGAACAGGTTGAACGGTGTACCCTCCCTTAAGAAGAAATTTGGCGCACTCTGGTGCTTCTGTTGATTATGCAATTTTTTCATTACATTTGGCCGGAGTATCCTCAATTTTAGGGGCTGTAAATTTCATTAGTACTATAGGTAACTTACGAACTTTTGGAATAACGGGAGACCGCGTACCCTTATTTGCTTGAGCAGTATTAATCACGGCAATCTTACTATTACTATCCCTGCCAGTCTTAGCCGGAGCCATTACAATGTTATTAACTGATCGAAATCTTAATACTAC
>BCRUA223_10_Cyclops_United_States_BOLD_AAG9230
TATTTAATTGCTGGAGTCTGAGCAGGAATAATTGGAACTGGGTTAAGAGTAATTATCCGTCTAGAGCTAGGTCAGCCTGGTTCTTTAATGGGGGATGACCAAATTTACAATGTAGTAGTGACAGCTCACGCTTTTGTAATAATTTTTTTTATAGTCATACCTATTTTAATTGGTGGATTTGGAAATTGACTAGTTCCTTTAATACTAGGCTCTCCTGATATAGCATTTCCTCGAATAAATAATATAAGGTTTTGATTTTTAATCCCAGCTCTGTTTATACTCTTAACAAGTTCTTTAGTAGAAAGAGGGGCAGGAACAGGATGAACTGTATACCCTCCTTTAAGGAGTAATTTATCTCATTCGGGATCTTCAGTAGATTACGCTATTTTTTCTTTACATTTAGCTGGGGTATCTTCTATTTTAGGAGCTGTAAATTTTATTAGGACTGTGGGTAATATGCGGACTCTAGGAATATTTTTGGATCGAACTCCTTTATTTGCTTGATCTGTTTTAATTACTGCTATTTTATTACTACTATCTCTACCTGTATTAGCTGGGGCTATTACCATGTTATTAACTGACCGAAATTTAAATACTTC
>CTM090_10_Thermocyclops_inversus_Mexico_BOLD_AAB4353
TATTTATTAGCCGGGGCATGATCAGGAATGATTGGCACAGGCCTCAGAGTAATTATTCGTTTAGAATTAGGGCAACCTGGGTCTTTTATAGGTGACGACCAAATTTACAATGTTGTAGTTACAGCACATGCTTTTATTATAATTTTTTTTATGGTTATACCTATTTTAATTGGGGGGTTTGGTAATTGATTAGTTCCGTTAATATTAGGATCCCCAGATATAGCTTTCCCTCGCATAAATAACATGAGATTTTGATTTTTAGTCCCAGCTTTGTTTATACTACTGATAAGATCTTTAGTAGAAAGAGGAGCTGGAACAGGATGAACAGTATATCCCCCTTTAAGAAGAAATGTTTCTCACTCTGGGGCATCTGTCGATTATGCTATTTTTTCATTGCACTTAGCAGGAGTTTCTTCTATTTTAGGAGCAGTAAATTTTATTAGAACTGTTGGCAATATACGAACATTCGGTGTGTTTTTAGATCGAGTTCCTTTGTTTGCTTGAGCTGTTTTAATTACTGCTATTTTATTATTATTGTCTTTACCTGTTTTAGCGGGGGCCATTACAATACTTTTAACAGATCGTAACTTGAACACTTC
>BBCRU069_10_Cyclopidae_Canada_BOLD_AAG9778
TATTTATTAGCAGGTGCCTGAGCAGGCTTAGTTGGAACTGGGTTAAGTATAATTATTCGACTTGAACTGGGTCAACCTGGTAGCTTACTAGGCGATGATCAAATTTACAATGTAGTAGTAACTGCTCATGCCTTTGTAATAATTTTTTTTATAGTTATACCAATTTTAATTGGCGGATTTGGGAATTGATTGGTTCCATTAATATTAGGGTCCCCAGATATAGCTTTCCCTCGAATAAACAATATAAGTTTTTGGTTTCTATTACCTGCCTTAATTTTATTATTGGCAAGAGCCTTAGTAGAGTCAGGAGCGGGGACAGGTTGAACAGTTTACCCGCCCTTAAGAAGAAACCTGGCACACTCTGGTGCCTCTGTTGATTATGCAATTTTTTCCTTGCATTTAGCTGGAGTTTCCTCAATCTTAGGAGCTGTAAATTTCATTAGTACAATAGGTAATCTACGAACTTTTGGAATAACAGGAGATCGGGTACCATTATTTGCTTGAGCAGTATTAATTACCGCAATTTTACTATTATTATCTCTACCAGTCTTAGCGGGAGCCATTACTATACTGCTAACTGACCGGAATTTAAATACTAC
>BBCRU071_10_Cyclopidae_Canada_BOLD_AAV0662
TACTTGCTCGCCGGGGCTTGGGCGGGGTTTATTGGAACAGGATTAAGAATTTTAGTTCGTCTAGAATTAGGCTCTCCAGGGAGTCTTTTAGGGGATGACCAATTGTATAATGTCATTGTGACTGCGCATGCTTTTATTATAATTTTTTTCATGGTTATACCGATCTTAATTGGGGGGTTTGGCAACTGACTAGTCCCCTTAATACTGGGATCCCCGGATATAGCTTTTCCGCGAATGAATAATATAAGATTTTGATTTTTAATACCTGCCCTAATCATACTGTTGATAAGAGCTTTGGTAGAAAGAGGGGCTGGCACTGGGTGGACAGTCTATCCTCCATTAAGTAGAAACTTAGCCCACGGGGGTGCGTCTGTAGACTTTGCTATTTTTTCATTACATTTAGCAGGAGTCTCTTCAATTTTAGGGGCAGTTAATTTCATTAGAACTCTGGGAAACTTGCGAACACTAGGGTTATCGATAGAACGAATCCCCTTGTTTGGTTGGTCAGTACTAATTACAGCTGTCTTATTACTTCTTTCTTTACCAGTCTTGGCAGGAGCTATTACTATACTACTAACTGATCGAAATTTAAATACTAG
>BBCRU072_10_Cyclopidae_Canada_BOLD_AAV0663
TATTTGTTAGCTGGGGCTTGAGCTGGGATAGTAGGAACGGGATTAAGAATAATTATTCGTTTAGAGTTGGGCCAGCCTGGTTCTTTAATAGGAGATGACCAGATTTATAATGTAATTGTGACCGCACATGCTTTTATTATAATTTTTTTCATAGTGATGCCAATTTTAATTGGGGGTTTTGGTAATTGATTGGTACCCCTAATATTAGGTTCTCCAGACATAGCTTTCCCGCGAATAAATAACATAAGATTCTGATTTTTAGTGCCTGCTCTTTTTATGCTTCTAACCAGGTCTTTAGTAGAGAGAGGGGCTGGCACGGGTTGAACTGTTTATCCGCCTCTGAGGAGAAACATTTCACATGGAGGGGCTTCTGTGGATTACGCCATTTTTTCTCTTCATTTGGCAGGGGTTTCATCAATTTTAGGGGCCGTTAATTTTATTAGGACATTAGGGAATATGCGTACGTTTGGTATGTTTTTAGATCGAATGCCCCTTTTTGCATGAGCAGTACTGATTACAGCTATTTTATTACTTTTGTCTTTACCTGTTTTAGCAGGGGCGATTACTATGTTATTAACCGACCGAAACCTAAACACTTC
>BBCRU112_10_Cyclopidae_Canada_BOLD_AAG9778
TATTTATTAGCAGGTGCCTGAGCAGGCTTAGTTGGAACTGGGTTAAGTATAATTATTCGACTTGAACTGGGTCAACCTGGTAGTTTATTAGGCGATGATCAAATTTACAATGTAGTAGTAACTGCTCATGCCTTTGTAATAATTTTTTTTATAGTTATACCAATTTTAATTGGCGGATTTGGGAATTGATTGGTTCCATTAATATTGGGGTCCCCAGATATAGCTTTCCCTCGAATAAACAATATAAGTTTTTGGTTTCTATTACCTGCCTTAATTTTATTATTGGCAAGAGCCTTAGTAGAGTCAGGAGCGGGGACAGGTTGAACAGTTTACCCACCCTTAAGAAGAAACCTGGCACACTCTGGTGCCTCTGTTGATTATGCAATTTTTTCCTTGCATTTGGCTGGAGTTTCCTCAATCTTAGGAGCTGTAAATTTCATTAGTACAATAGGTAATCTACGAACTTTTGGAATAACAGGAGATCGTGTACCATTATTTGCTTGAGCAGTATTAATTACCGCAATTTTACTATTATTATCTCTACCAGTCTTAGCGGGGGCTATTACTATACTGCTAACTGACCGGAATTTAAATACTAC
>BBCRU113_10_Cyclopidae_Canada_BOLD_AAG9778
TATTTATTAGCAGGTGCCTGAGCAGGCTTAGTTGGAACTGGGTTAAGTATAATTATTCGACTTGAACTGGGTCAACCTGGTAGCTTATTAGGCGATGATCAAATTTACAATGTAGTAGTAACTGCTCATGCCTTTGTAATAATTTTTTTTATAGTTATACCAATTTTAATTGGCGGATTTGGGAATTGATTGGTTCCATTAATATTGGGGTCCCCAGATATAGCTTTCCCTCGAATAAACAATATAAGTTTTTGGTTTCTATTACCTGCCTTAATTTTATTATTGGCAAGAGCCTTAGTAGAGTCAGGAGCGGGGACAGGTTGAACAGTTTACCCACCCTTAAGAAGAAACCTGGCACACTCTGGTGCCTCTGTTGATTATGCAATTTTTTCCTTGCATTTGGCTGGAGTTTCCTCAATCTTAGGAGCTGTAAATTTCATTAGTACAATAGGTAATCTACGAACTTTTGGAATAACAGGAGATCGTGTACCATTATTTGCTTGAGCAGTATTAATTACCGCAATTTTACTATTATTATCTCTACCAGTCTTAGCGGGAGCTATTACTATACTGCTAACTGACCGGAATTTAAATACTAC
>BBCRU114_10_Cyclopidae_Canada_BOLD_AAG9778
TATTTATTAGCAGGTGCCTGAGCAGGCTTAGTTGGAACTGGGTTAAGTATAATTATTCGACTTGAACTGGGTCAACCTGGTAGCTTATTAGGCGATGATCAAATTTACAATGTAGTAGTAACTGCTCATGCCTTTGTAATAATTTTTTTTATAGTTATACCAATTTTAATTGGCGGATTTGGGAATTGATTGGTTCCATTAATATTAGGGTCTCCAGATATAGCTTTCCCTCGAATAAACAATATAAGTTTTTGGTTTCTATTACCTGCCTTAATTTTATTATTGGCAAGAGCCTTAGTAGAGTCAGGAGCGGGGACAGGTTGGACAGTTTACCCACCCTTAAGAAGAAACCTGGCACACTCTGGTGCCTCTGTTGATTATGCAATTTTTTCCTTGCATTTAGCTGGAGTTTCCTCAATCTTAGGAGCTGTAAATTTCATTAGTACAATAGGTAATCTACGAACTTTTGGAATAACAGGAGATCGTGTACCATTATTTGCTTGAGCAGTATTAATTACCGCAATTTTACTATTATTATCTCTACCAGTCTTAGCGGGAGCTATTACTATACTGCTAACTGACCGGAATTTAAATACTAC
>BBCRU123_10_Cyclopidae_Canada_BOLD_AAG9780
TATTTATTAGCTGGGGCTTGGGCTGGACTGGTCGGAACAGGCTTAAGAATAATTATTCGTTTAGAGTTAGGTCAACCAGGAAGACTTTTAGGTGATGACCAAATTTATAATGTTGTTGTTACAGCACATGCTTTTGTAATAATTTTTTTTATAGTTATACCTATTTTAATTGGCGGATTTGGGAATTGGTTGGTTCCTCTAATATTAGGTTCTCCTGATATAGCTTTCCCCCGGATAAATAATATAAGATTTTGGTTTTTATTACCAGCTTTGATTTTATTATTAGCAAGAGCTTTAGTGGAGTCTGGGGCTGGGACTGGTTGAACAGTGTACCCCCCCTTAAGAAGGAATTTAGCCCATTCTGGTGCTTCAGTTGATTATGCTATTTTTTCTCTTCATTTAGCCGGGGTTTCTTCTATTCTTGGAGCTGTAAATTTTATCAGAACTATAGGTAATTTGCGTACTTTTGGTATAACAGGGGACCGAGTCCCTCTTTTTGCTTGGGCTGTTTTAATCACTGCTATTCTTCTCTTACTATCTTTACCAGTTCTAGCGGGGGCCATTACTATACTTCTTACTGATCGAAATTTAAATACAAC
>BBCRU148_10_Cyclopidae_Canada_BOLD_AAG9780
TATTTATTAGCTGGGGCTTGGGCCGGACTGGTTGGAACAGGCTTAAGAATAATTATTCGTTTAGAGTTAGGCCAACCAGGAAGGCTTTTAGGTGATGACCAAATTTATAATGTTGTTGTTACAGCACATGCTTTTGTAATAATTTTTTTTATAGTTATACCTATTTTAATTGGCGGATTTGGGAATTGGTTGGTTCCTCTAATATTAGGTTCTCCTGATATAGCTTTCCCTCGGATAAATAATATAAGATTTTGGTTTTTATTACCAGCTTTGATTTTATTATTAGCAAGAGCTTTAGTGGAGTCTGGGGCTGGAACTGGCTGAACAGTGTATCCCCCCTTAAGAAGAAATTTAGCCCACTCTGGTGCTTCAGTTGACTATGCTATTTTTTCTCTTCATTTAGCCGGGGTTTCTTCTATTCTTGGAGCTGTAAATTTTATTAGAACTATAGGTAATTTGCGTACTTTTGGTATGACAGGGGACCGGGTCCCTCTTTTTGCTTGGGCTGTTTTAATCACTGCTATTCTTCTCTTACTATCTTTACCAGTTCTAGCGGGGGCCATTACTATACTTCTTACTGATCGAAATTTAAATACAAC
>BBCRU151_10_Cyclopidae_Canada_BOLD_ACX0916
TACTTACTTGCCGGGGCTTGAGCAGGACTTATTGGGACAGGTTTGAGAATGCTAATTCGCTTAGAACTTGGCTCACCAGGAAGAATACTCGGAGACGACCAATTATATAATGTTATTGTAACAGCACATGCGTTTATCATGATTTTTTTTATAGTAATACCAATTTTAATTGGAGGGTTTGGAAACTGGTTAGTTCCTTTGATATTAGGATCTCCAGACATGGCGTTTCCTCGAATGAACAACATAAGCTTTTGATTCCTGATGCCAGCCTTAGTAATACTTTTAATAAGAGCTCTTGTAGAAAGAGGAACAGGCACAGGATGAACAGTATATCCTCCCCTGAGAAGAAATTTAGCGCACGGCGGAGCCTCAGTAGATTTTGCTATTTTTTCTCTCCACTTAGCCGGAGTATCCTCTATCTTAGGAGCAGTAAATTTTATTAGGACTCTAGGAAATTTGCGAACTTTAGGCTTGTCCATAGAACGAATCCCCCTTTTTGGATGATCCGTTTTAATTACAGCAATTTTGTTACTACTTTCTTTGCCCGTGTTGGCCGGTGCAATTACTATACTATTAACTGACCGTAATTTAAACACAAG
>BBCRU153_10_Cyclopidae_Canada_BOLD_ACX0916
TACTTACTTGCCGGGGCTTGAGCAGGACTTATTGGGACAGGTTTGAGAATGCTAATTCGCTTAGAACTTGGCTCACCAGGAAGAATACTCGGAGACGACCAATTATATAATGTTATTGTAACAGCACATGCGTTTATCATGATTTTTTTTATAGTAATACCAATTTTAATTGGAGGGTTTGGAAACTGGTTAGTTCCTTTGATATTAGGATCTCCAGACATGGCGTTTCCTCGAATGAACAACATGAGCTTTTGATTCCTGATGCCAGCCTTAGTAATACTTTTAATAAGAGCTCTTGTAGAAAGAGGAGCAGGCACAGGATGAACAGTATATCCTCCCCTGAGAAGAAATTTAGCACACGGCGGAGCCTCAGTAGATTTTGCTATTTTTTCTCTCCACTTAGCCGGAGTATCCTCTATCTTAGGAGCAGTAAATTTTATTAGGACTCTAGGAAATTTGCGAACTTTAGGCTTGTCCATAGAACGAATCCCCCTTTTTGGATGATCCGTTTTAATTACAGCAATTTTGTTACTACTTTCTTTGCCCGTGTTGGCCGGTGCAATTACTATACTATTAACTGACCGTAATTTAAACACAAG
>NJCGS809_10_Cyclops_Canada_BOLD_AAV0664
TATTTATTGTCTGGAGTGTGGTCAGGAATAGTGGGTACTGGGTTAAGGATAATTATTCGAATTGAGTTGAGGCAGCCTGGCCCCCTTTTAGGAAATGATCAACTTTACAATGTTGTAGTTACGGCTCACGCTTTTATTATAATTTTTTTTATGGTAATGCCAATTTTAATTGGGGGGTTTGGTAATTGGCTAGTGCCGCTGATACTGGGGGCCCCCGATATGGCTTTTCCGCGTTTAAATAATATAAGATTTTGACTTTTAGTCCCTGCTTTGTTGATATTACTAGTGGGGGGGATAGTTGAAAGGGGGGCTGGAACAGGTTGGACTGTCTACCCACCTCTCAGTCTAGGGGTCTCTCATTCAGGAAGCTCAGTTGATTTTAGAATCTTTTCTTTACACCTAGCTGGGGTCTCCTCTATTTTGGGAGCAGTAAATTTTATTAGTACTTTGGCAAATTTACGAGTATTAGGTATAATTTTAGACCGTATACCACTATTTCCTTGGGCTGTTTTAATTACTGCAATTTTATTGCTTTTATCTTTGCCAGTATTAGCCGGGGCTATTACTATATTATTGACTGATCGTAACTTAAATACTTC
>CTM133_10_Thermocyclops_inversus_Mexico_BOLD_AAB4353
TATTTATTAGCCGGGGCATGATCAGGAATGATTGGCACAGGCCTCAGAGTAATTATTCGTTTAGAATTAGGGCAACCTGGGTCTTTTATAGGTGACGACCAAATTTACAATGTTGTAGTTACAGCACATGCTTTTATTATAATTTTTTTTATGGTTATACCTATTTTAATTGGGGGGTTTGGTAATTGATTAGTTCCGTTAATATTAGGATCCCCAGATATAGCTTTCCCTCGCATAAATAACATGAGATTTTGATTTTTAGTCCCAGCTTTGTTTATACTACTGATAAGATCTTTAGTAGAAAGAGGAGCTGGAACAGGATGAACAGTATATCCCCCTTTAAGAAGAAATGTTTCTCACTCTGGGGCATCTGTCGATTATGCTATTTTTTCATTGCACTTANCANGAGTTTCTTCTATTTTAGGAGCAGTAAATTTTATTAGAACTGTTGGCAATATACGAACATTCGGTGTGTTTTTAGATCGAGTTCCTTTGTTTGCTTGAGCTGTTTTAATTACTGCTATTTTATTATTATTGTCTTTACCTGTTTTANCGGGGGCCATTACAATACTTTTAACAGATCGTAACTTGAACACTTC
>CTM138_10_Tropocyclops_aztequei1_Mexico_BOLD_AAW7976
TATTTGTTAGCTGGGGCTTGAGCGGGGTTTGTTGGATTAGGAATAAGAGTCATTATTCGTCTGGAGTTAGGTCAACCTGGGGTACTATTAGGGGATGATCATCTATACAATGTTATTGTAACAGCTCATGCTTTCATTATAATTTTTTTTATAGTAATACCTATTTTAATTGGGGGGTTTGGTAATTGATTAGTTCCTTTAATGTTGGGGGCCCCGGATATAGCTTTCCCCCGAATAAACAATATAAGATTCTGGTTTTTGGTGGCTTCTTTAATTATGTTATTAATAAGGTCTTTGGTAGAAAGAGGGGCAGGGACAGGTTGAACTGTGTATCCTCCTCTAAGAAGAAATATTGCTCATGGGGGAAGATCTGTTGATTATGCAATTTTTTCTTTACATTTANCTGGGGTTTCTTCGATTCTTGGGGCTGTTAATTTTATTAGTACTTTAAGGAATTTACNAAGGTTTGGAATAAGTGGGGACTGTATACCTTTATTCGGATGGGCTGTATTAATTACAGCTATTTTGTTGTTATTGTCGTTACCAGTATTAGCAGGGGCTATCACAATATTGTTAACGGATCGTAATTTGAATACAAG
>MCM006_11_Tropocyclops_prasinus_Mexico_BOLD_AAW7976
TATTTGTTAGCTGGGGCTTGAGCGGGGTTTGTTGGATTAGGAATAAGAGTCATTATTCGTCTGGAGTTAGGTCAACCTGGGGTATTATTAGGGGATGATCATCTATACAATGTTATTGTAACAGCTCATGCTTTCATTATAATTTTTTTTATAGTAATACCTATTTTAATTGGGGGGTTTGGTAATTGATTAGTTCCTTTAATGTTGGGGGCCCCGGATATAGCTTTCCCCCGAATAAACAATATAAGATTCTGGTTTTTGGTGGCTTCTTTAATTATGTTATTAATAAGGTCTTTGGTAGAAAGAGGGGCAGGGACAGGTTGAACTGTGTATCCCCCTCTAAGAAGAAATATTGCTCATGGGGGAAGATCTGTTGATTATGCAATTTTTTCTTTACATTTAGCTGGGGTTTCTTCGATTCTTGGGGCTGTTAATTTTATTAGTACTTTAAGGAATTTACGAAGGTTTGGAATAAGTGGGGACTGTATACCTTTATTCNNNNNNNNNNNNNNNNNNNNNNNNNNNNNNNNNNNNNNNNNNNNNNNNNNNNNNNNNNNNNNNNNNNNNNNNNNNNNNNNNNNNNNNNNNNNNNNNNNNNN
>MCM059_11_Apocyclops_panamensis_Mexico_
TATTTGCTAGCTGGCTTATGGGCTGGGATAATTGGGACAGGACTGAGGATTTTGACTCGGNTAGAACTAGGACAACCCGGAGCATTTATAGGGGACGATCAAATTTACAATGTAGTTGTTACTGCCCATGCTTTCATTATGATTTTTTTTATAGTAATACCTATTTTAATCGGGGGATTTGGTAATTGACTAGTCCCTTTGATACTTGGGGCTCCAGATATGGCTTTCCCTCGTATGAATAATATAAGATTTTGGTTTTTATTGCCAGCTCTTTTCATATTACTTTTCAGGGCTTTGGTTGAGAGAGGGGCTGGCACTGGGTGAACAGTTTACCCTCCGCTGAGAAGAAACATCGCGCATAGGGGTTNTTCTGTGGATTATGCTATTTTTTCTTTACACTTAGCCGGAGTATCTTCTATCTTAGGAGCAGTTAACTTTATTAGAACTGTGGGCAATCTTCGAACCTTTGGAATACACTNTGAGCGAACTCCTTTGTTTGCATGGTCTGTTATAATTACGGCNNNNNNNNNNNNNNNNNNNNNNNNNNNNNNNNNNNNNNNNNNNNNNNNNNNNNNNNNNNNNNNNNNNNNNNNNNNNNN
>NJCGS1011_11_Sapphirinidae_Canada_BOLD_AAV0659
TATTTAATTACAGGGGCTTGGGCAGGAATAATTGGAACTGCTTTAAGACTTTTGATCCGACTTGAGTTGGGTCAAAGAGGTAACTTCTTGGGAGACGACCAGATTTACAATGTGGTTGTTACAGCCCATGCTTTTATTATGATTTTCTTTATGGTTATGCCTATTTTAATTGGGGGGTTTGGAAACTGATTAGTTCCTTTAATGTTAGGGTCTCCTGACATGGCCTTTCCTCGGCTAAACAATATAAGATTTTGGTTTCTTGTGCCGGCGCTAACGCTACTTCTAACAAGTGCTCTTGTTGAGTCAGGCGCAGGGACGGGGTGAACGGTGTATCCTCCTTTAAGGAGAAATATCGCCCATGCAGGGGCTTCCGTTGATTTTGCTATCTTCTCTCTTCACCTAGCAGGGGTTTCTTCTCTCTTAGGGGCTGTGAACTTTATTAGGACGCTGGGGAATCTGCGGGCTATAGGGCTTTATATAGACCGTATGCCGCTCTTTGCCTGGTCAGTTTTAGTCACGGCAATCTTACTTTTATTATCATTACCTGTTCTAGCTGGAGCAATTACAATGCTTTTAACGGATCGTAATTTTAACACTTC
>NJCGS1013_11_Diacyclops_thomasi_Canada_BOLD_ADV7940
TATTTATTGGCTGGGGCCTGGGCTGGAATAATTGGGACAGGGCTTAGAGTGATTATTCGTCTAGAGCTCGGGCAACCGGGCTCTTTAATAGGAGACGACCAGGTATACAATGTAGTTGTTACTGCTCACGCTTTTATCATAATTTTCTTTATAGTCATACCTATTCTAATCGGAGGGTTTGGCAACTGGTTAGTTCCCCTAATACTTGGCTCCCCAGATATGGCTTTTCCTCGTATAAACAATATAAGATTTTGATTTTTGATTCCAGCCTTGTTTATACTCCTAACTAGATCTCTTGTAGAGAGAGGAGCTGGGACGGGTTGGACGGTTTATCCACCCCTAAGAAGCAATATTTCACATTCAGGTGCATCGGTGGATTACGCAATTTTTTCATTGCATCTAGCCGGAGTGTCTTCTATTTTAGGTGCTGTAAACTTTATTAGGACTCTGGGCAACATACGTACTTTTGGAATGTTTCTAGACCGAATACCTTTATTTGCTTGGGCTGTTTTAATCACAGCCATCTTGCTTTTATTGTCGCTCCCGGTACTAGCCGGGGCCATTACCATGTTATTGACTGACCGAAATTTAAACACATC
>NJCGS1015_11_Diacyclops_Canada_BOLD_AAV0661
TATTTATTGGCCGGGGCCTGGGCTGGAATAATTGGGACAGGGCTCAGGGTGATTATTCGTCTAGAGCTCGGGCAACCGGGCTCTTTAATAGGAGACGACCAGGTATACAATGTAGTTGTTACTGCTCACGCTTTTATCATAATTTTCTTTATAGTCATACCTATTTTAATCGGAGGGTTTGGCAATTGGTTGGTTCCTCTAATACTTGGCTCCCCAGATATGGCTTTTCCTCGTATAAATAATATAAGATTTTGATTTTTGATTCCCGCCTTATTTATACTCCTAACCAGATCTCTTGTAGAGAGAGGAGCCGGGACGGGTTGGACGGTTTATCCTCCCCTAAGAAGCAATATTTCACACTCGGGCGCATCGGTGGATTATGCAATTTTTTCATTGCATCTAGCCGGAGTGTCTTCTATTTTAGGTGCTGTAAACTTTATTAGAACTCTGGGCAACATGCGTACTTTTGGAATGTTTCTAGATCGAATGCCTTTATTTGCTTGGGCTGTCTTAATCACAGCCATCTTGCTTTTATTGTCCCTCCCGGTACTAGCTGGGGCCATTACCATATTATTGACGGATCGAAATTTAAACACATC
>NJCGS1021_11_Diacyclops_Canada_BOLD_AAV0661
TATTTATTGGCCGGGGCCTGGGCTGGAATAATTGGGACAGGGCTCAGGGTGATTATTCGTCTAGAGCTCGGGCAACCGGGCTCTTTAATAGGAGACGACCAGGTATACAATGTAGTTGTTACTGCTCACGCTTTTATCATAATTTTCTTTATAGTCATACCTATTTTAATCGGAGGGTTTGGCAATTGGTTGGTTCCTCTAATACTTGGCTCCCCAGATATGGCTTTTCCTCGTATAAATAATATAAGATTTTGATTTTTGATTCCCGCCTTATTTATACTCCTAACCAGATCTCTTGTAGAGAGAGGAGCCGGGACGGGTTGGACGGTTTATCCTCCCCTAAGAAGCAATATTTCACACTCGGGCGCATCGGTGGATTATGCAATTTTTTCATTGCATCTAGCCGGAGTGTCTTCTATTTTAGGTGCTGTAAACTTTATTAGAACTCTGGGCAACATGCGTACTTTTGGAATGTTTCTAGATCGAATGCCTTTATTTGCTTGGGCTGTCTTAATCACAGCCATCTTGCTTTTATTGTCCCTCCCGGTACTAGCTGGGGCCATTACCATATTATTGACGGATCGAAATTTAAACACATC
>NJCGS1032_11_Diacyclops_thomasi_Canada_BOLD_AAV0657
TATTTATTGGCCGGGGCTTGGGCTGGAATAATTGGGACAGGGCTCAGAGTGATTATTCGTCTAGAGCTCGGGCAACCGGGCTCTTTAATAGGGGACGACCAGGTATACAATGTAGTTGTCACTGCTCACGCTTTTATCATAATTTTCTTTATAGTCATACCTATTTTAATCGGAGGGTTTGGCAACTGGTTAGTTCCTCTAATACTTGGCTCCCCAGATATGGCTTTTCCTCGTATAAATAATATAAGATTTTGATTCTTGATTCCAGCCTTATTTATACTCCTAACTAGATCTCTTGTAGAGAGAGGAGCTGGGACGGGTTGGACGGTCTATCCGCCCCTAAGAAGAAATATTTCACATTCAGGTGCATCGGTGGATTATGCAATTTTTTCATTGCATCTAGCCGGAGTGTCTTCTATTTTAGGTGCTGTAAACTTTATTAGGACTCTGGGCAACATACGTACTTTTGGAATATTTCTAGACCGAATACCTTTATTTGCTTGGGCTGTTTTAATCACAGCCATCTTGCTTTTATTGTCGCTCCCGGTACTAGCTGGGGCCATTACCATGTTATTGACTGATCGAAATCTAAACACGTC
>NJCGS1048_11_Acanthocyclops_capillatus_Canada_BOLD_AAG5168
TATTTATTGGCTGGAGCATGGGCAGGAATAATTGGAACGGGACTAAGTATGATTATTCGCTTAGAATTAGGGCAACCCGGGTCTCTTATGGGGGATGACCAGATTTATAATGTAGTTGTTACTGCGCATGCTTTTATTATAATTTTTTTTATGGTAATACCTATTTTAATTGGAGGGTTTGGTAATTGATTGGTTCCTTTAATACTAGGGTCCCCTGATATGGCTTTCCCCCGGATAAACAACATAAGATTCTGGTTTTTGTTACCCGCATTAATTATGCTTTTATCTAGATCTTTAGTAGAGAGTGGGGCTGGAACAGGTTGGACAGTTTATCCCCCTCTGAGAAGAAACATCTCCCATGCAGGGGCCTCTGTAGATTACGCTATTTTTTCTCTCCACCTAGCCGGGGTTTCTTCGATTTTAGGGGCTGTTAATTTTATTAGAACCTTGGGAAATATGCGCACTTTTGGCATGTTCTTGGATCGAATGCCACTATTTGCTTGAGCAGTTTTAGTAACAGCTATTCTTTTGCTTCTTTCTCTCCCCGTCCTAGCTGGGGCCATTACAATGCTACTCACTGATCGCAATTTGAATACTTC
>NJCGS1049_11_Acanthocyclops_capillatus_Canada_BOLD_AAG5168
TATTTATTGGCTGGGGCATGGGCAGGAATAATTGGAACGGGACTAAGTATGATTATTCGCTTAGAATTAGGGCAACCCGGGTCTCTTATGGGGGATGACCAGATTTATAATGTAGTTGTTACTGCGCATGCTTTTATTATAATTTTTTTTATGGTAATACCTATTTTAATTGGAGGGTTTGGTAATTGATTGGTTCCTTTAATACTAGGGTCCCCTGATATAGCTTTCCCCCGGATAAACAACATAAGATTCTGGTTTTTGTTACCCGCATTAATTATGCTTTTATCTAGATCTTTAGTAGAGAGTGGGGCTGGAACAGGTTGGACAGTTTATCCCCCCCTGAGAAGAAACATCTCCCATGCAGGGGCCTCTGTAGATTACGCTATTTTTTCTCTTCACCTAGCCGGGGTTTCTTCGATTTTAGGGGCTGTTAATTTTATTAGAACCTTGGGAAATATGCGCACTTTTGGCATGTTCTTGGATCGGATGCCACTATTTGCTTGAGCAGTTTTAGTAACAGCTATTCTTTTGCTTCTTTCTCTCCCCGTCCTAGCTGGGGCCATTACAATGCTACTCACTGATCGCAATTTGAATACTTC
>NJCGS1050_11_Acanthocyclops_capillatus_Canada_BOLD_AAG5168
TATTTATTGGCTGGGGCATGGGCAGGAATAATTGGAACGGGACTAAGTATGATTATTCGCTTAGAATTAGGGCAACCCGGGTCTCTTATGGGGGATGACCAGATTTATAATGTAGTTGTTACTGCGCATGCTTTTATTATAATTTTTTTTATGGTAATACCTATTTTAATTGGAGGGTTTGGTAATTGATTGGTTCCTTTAATACTAGGGTCCCCTGATATAGCTTTCCCCCGGATAAACAACATAAGATTCTGGTTTTTGTTACCCGCATTAATTATGCTTTTATCTAGATCTTTAGTAGAGAGTGGGGCTGGAACAGGTTGGACAGTTTATCCCCCCCTGAGAAGAAACATCTCCCATGCAGGGGCCTCTGTAGATTACGCTATTTTTTCTCTTCACCTAGCCGGGGTTTCTTCGATTTTAGGGGCTGTTAATTTTATTAGAACCTTGGGAAATATGCGCACTTTTGGCATGTTCTTGGATCGGATGCCACTATTTGCTTGAGCAGTTTTAGTAACAGCTATTCTTTTGCTTCTTTCTCTCCCCGTCCTAGCTGGGGCCATTACAATGCTACTCACTGATCGCAATTTGAATACTTC
>NJCGS1051_11_Acanthocyclops_capillatus_Canada_BOLD_AAG5168
TATTTATTGGCTGGAGCATGGGCAGGAATAATTGGAACGGGACTAAGTATGATTATTCGCTTAGAATTAGGGCAACCCGGGTCTCTTATGGGGGATGACCAGATTTATAATGTAGTTGTTACTGCGCATGCTTTTATTATAATTTTTTTTATGGTAATACCTATTTTAATTGGAGGGTTTGGTAATTGACTGGTTCCTTTAATACTAGGGTCCCCTGATATAGCTTTCCCCCGGATAAACAACATAAGATTCTGGTTTTTGTTACCCGCATTAATTATGCTTTTATCTAGATCTTTAGTAGAGAGTGGGGCTGGAACAGGTTGGACAGTTTATCCCCCTCTGAGAAGAAACATCTCCCATGCAGGGGCCTCTGTAGATTACGCTATTTTTTCTCTCCACCTAGCCGGGGTTTCTTCGATTTTAGGGGCTGTTAATTTTATTAGAACCTTGGGAAATATGCGCACTTTTGGCATGTTCTTGGATCGAATGCCACTATTTGCTTGAGCAGTTTTAGTAACAGCTATTCTTTTGCTTCTTTCTCTCCCCGTCCTAGCTGGGGCCATTACAATGCTACTCACTGATCGCAATTTGAATACTTC
>NJCGS1052_11_Acanthocyclops_capillatus_Canada_BOLD_AAG5168
TATTTATTGGCTGGAGCATGGGCAGGAATAATTGGAACGGGACTAAGCATGATTATTCGCTTAGAATTAGGGCAACCCGGGTCTCTTATGGGGGATGACCAGATTTATAATGTAGTTGTCACTGCGCATGCTTTTATTATAATTTTTTTTATGGTAATACCTATTTTAATTGGAGGGTTTGGTAATTGATTGGTTCCTTTAATACTAGGGTCCCCTGATATAGCTTTCCCCCGGATAAACAACATAAGATTCTGGTTTTTGTTACCCGCATTAATTATGCTTTTATCTAGATCTTTAGTAGAGAGTGGGGCTGGAACAGGTTGGACAGTTTATCCCCCTCTGAGAAGAAACATCTCCCATGCAGGGGCCTCTGTAGATTACGCTATTTTTTCTCTCCACCTAGCCGGGGTTTCTTCGATTTTAGGGGCCGTTAATTTTATTAGAACCTTGGGAAATATGCGCACTTTTGGCATGTTCTTGGATCGGATGCCACTATTTGCTTGAGCAGTTTTAGTAACGGCTATTCTTTTGCTTCTTTCTCTCCCCGTCTTAGCTGGGGCCATTACAATGCTACTTACTGATCGCAATTTGAATACTTC
>NJCGS1057_11_Cyclopidae_United_States_BOLD_AAG9778
TATTTATTAGCAGGTGCCTGAGCAGGCTTAGTTGGAACTGGGTTAAGTATAATTATTCGACTTGAACTGGGTCAACCTGGTAGCTTATTAGGCGATGATCAAATTTACAATGTAGTAGTAACTGCTCATGCCTTTGTAATAATTTTTTTTATAGTTATACCAATTTTAATTGGCGGATTTGGGAATTGATTGGTTCCATTAATATTAGGGTCCCCAGATATAGCTTTCCCTCGAATAAACAATATAAGTTTTTGGTTTTTATTACCTGCCTTAATTTTATTATTGGCAAGAGCCTTAGTAGAGTCAGGAGCGGGGACAGGTTGAACAGTTTACCCACCCTTAAGAAGAAACCTGGCACACTCTGGTGCCTCTGTTGATTATGCAATTTTTTCGTTGCATTTAGCTGGAGTTTCCTCAATCTTAGGAGCTGTAAATTTCATTAGTACAATAGGTAATCTACGAACTTTTGGAATAACAGGAGATCGTGTACCATTATTTGCTTGAGCAGTATTAATTACCGCAATTTTACTATTATTATCTCTACCAGTCTTAGCGGGAGCTATTACTATACTGCTAACTGACCGGAATTTAAATACTAC
>NJCGS1145_11_Acanthocyclops_capillatus_United_States_BOLD_AAG5168
NNNNNNNNNNNNNNNGCATGGGCAGGAATAATTGGAACGGGACTAAGCATGATTATTCGCTTAGAATTAGGGCAACCCGGGTCTCTTATGGGGGATGACCAGATTTATAATGTAGTTGTCACTGCGCATGCTTTTATTATAATTTTTTTTATGGTAATACCTATTTTAATTGGAGGGTTTGGTAATTGATTGGTTCCTTTAATACTAGGGTCCCCTGATATAGCTTTCCCCCGGATAAACAACATAAGATTCTGGTTTTTGTTACCCGCATTAATTATGCTTTTATCTAGATCTTTAGTAGAGAGTGGGGCTGGAACAGGTTGGACAGTTTATCCCCCTCTGAGAAGAAACATCTCCCATGCAGGGGCCTCTGTAGATTACGCTATTTTTTCTCTCCACCTAGCCGGGGTTTCTTCGATTTTAGGGGCCGTTAATTTTATTAGAACCTTGGGAAATATGCGCACTTTTGGCATGTTCTTGGATCGGATGCCACTATTTGCTTGAGCAGTTTTAGTAACGGCTATTCTTTTGCTTCTTTCTCTCCCCGTCTTAGCTGGGGCCATTACAATGCTACTTACGGATCGCAATTTGAATACTTC
>NJCGS1146_11_Acanthocyclops_capillatus_United_States_BOLD_AAG5168
TATTTATTGGCTGGAGCATGGGCAGGAATAATTGGAACGGGACTAAGCATGATTATTCGCTTAGAATTAGGGCAACCCGGGTCTCTTATGGGGGATGACCAGATTTATAATGTAGTTGTCACTGCGCATGCTTTTATTATAATTTTTTTTATGGTAATACCTATTTTAATTGGAGGGTTTGGTAATTGATTGGTTCCTTTAATACTAGGGTCCCCTGATATAGCTTTCCCCCGGATAAACAACATAAGATTCTGGTTTTTGTTACCCGCATTAATTATGCTTTTATCTAGATCTTTAGTAGAGAGTGGGGCTGGAACAGGTTGGACAGTTTATCCCCCTCTGAGAAGAAACATCTCCCATGCAGGGGCCTCTGTAGATTACGCTATTTTTTCTCTCCACCTAGCCGGGGTTTCTTCGATTTTAGGGGCCGTTAATTTTATTAGAACCTTGGGAAATATGCGCACTTTTGGCATGTTCTTGGATCGGATGCCACTATTTGCTTGAGCAGTTTTAGTAACGGCTATTCTTTTGCTTCTTTCTCTCCCCGTCTTAGCTGGGGCCATTACAATGCTACTTACGGATCGCAATTTGAATACTTC
>OZFWZ286_11_Cyclopidae_Canada_BOLD_AAG9771
TATTTATTAGCAGGAGCGTGGGCCGGGATAGTAGGTACAGGGTTGAGGATAATTATTCGTTTAGAGCTAGGCCAGCCTGGCTCTCTCATAGGAGATGACCAAATCTATAATGTCATTGTAACTGCCCATGCGTTTATTATAATTTTTTTTATGGTTATACCTATCCTTATTGGAGGTTTTGGTAACTGGCTAGTTCCTTTGATGCTTGGTTCCCCAGATATAGCCTTTCCTCGTATAAACAACATAAGATTTTGGTTCTTAGTTCCAGCCCTCTTCATGCTGTTAACTAGGTCTTTGGTAGAAAGAGGAGCAGGGACAGGATGAACGGTGTACCCCCCTCTAAGAAGAAACATTTCTCATGGCGGGGCTTCAGTAGACTACGCAATCTTTTCTCTTCATTTAGCAGGGGTTTCTTCTATTCTAGGGGCTGTCAACTTTATTAGGACCTTAGGAAACATGCGGACCTTTGGAATATTCTTAGATCGAATGCCATTATTTGCATGAGCTGTTCTAATTACAGCTATTCTGCTACTTCTATCTCTCCCAGTCCTCGCTGGGGCCATCACTATACTATTAACTGACCGAAATTTAAATACTTC
>OZFWZ289_11_Acanthocyclops_capillatus_Canada_BOLD_AAG5168
TATTTATTGGCTGGAGCATGGGCAGGAATAATTGGAACGGGACTAAGCATGATTATTCGCTTAGAATTAGGGCAACCCGGGTCTCTTATGGGGGATGACCAGATTTATAATGTAGTTGTCACTGCGCATGCTTTTATTATAATTTTTTTTATGGTAATACCTATTTTAATTGGAGGGTTTGGTAATTGATTGGTTCCTTTAATACTAGGGTCCCCTGATATAGCTTTCCCCCGGATAAACAACATAAGATTCTGGTTTTTGTTACCCGCATTAATTATGCTTTTATCTAGATCTTTAGTAGAGAGTGGGGCTGGAACAGGTTGGACAGTTTATCCCCCTCTGAGAAGAAACATCTCCCATGCAGGGGCCTCTGTAGATTACGCTATTTTTTCTCTCCACCTAGCCGGGGTTTCTTCGATTTTAGGGGCCGTTAATTTTATTAGAACCTTGGGAAATATGCGCACTTTTGGCATGTTCTTGGATCGGATGCCACTATTTGCTTGAGCAGTTTTAGTAACGGCTATTCTTTTGCTTCTTTCTCTCCCCGTCTTAGCTGGGGCCATTACAATGCTACTTACTGATCGCAATTTGAATACTTC
>OZFWZ290_11_Cyclopidae_Canada_BOLD_AAG9773
TATTTATTAGCTGGTGCGTGGGCTGGAATAATTGGGACAGGGTTAAGAGTAATTATTCGTCTTGAGTTGGGACAGCCTGGGTCTTTAATAGGGGATGACCAAATTTATAATGTGGTAGTCACTGCTCATGCTTTTGTTATAATTTTTTTTATGGTTATACCAATCTTAATTGGTGGTTTTGGTAACTGACTAGTGCCGTTAATATTAGGATCTCCAGACATGGCTTTTCCTCGTATAAATAATATAAGATTTTGATTCTTAATTCCGGCTTTATTTATACTGTTGACAAGTTCATTAGTAGAAAGTGGTGCAGGAACAGGCTGAACTGTGTATCCCCCTTTAAGAAGTAATGTTTCTCATTCAGGAGCTTCAGTTGACTACGCAATTTTTTCTTTGCATTTAGCCGGAGTTTCTTCAATTTTAGGGGCAGTAAATTTTATTAGTACCTTAGGAAACATGCGTACGTTTGGAATATTTTTAGATCGTATACCCCTATTTGCTTGAGCAGTTCTGATTACTGCTATTTTATTATTATTATCTTTACCGGTGTTAGCTGGGGCTATTACTATGCTATTAACTGACCGTAATTTAAATACTTC
>OZFWZ291_11_Cyclopidae_Canada_BOLD_AAG9771
TATTTATTAGCAGGAGCTTGGGCCGGGATAGTAGGTACAGGGTTGAGGATAATTATTCGTCTAGAGCTAGGCCAGCCTGGCTCTCTCATAGGAGATGACCAAATCTATAATGTCATTGTAACTGCCCATGCGTTTATTATAATTTTTTTTATGGTTATACCTATCCTTATTGGAGGTTTTGGTAACTGGCTAGTTCCTTTGATGCTTGGTTCCCCAGATATAGCCTTTCCTCGTATAAACAACATAAGATTTTGGTTCTTAGTTCCAGCCCTCTTCATGCTGTTAACTAGGTCTTTGGTAGAAAGAGGAGCAGGGACAGGATGAACGGTGTACCCCCCTCTAAGAAGAAACATTTCTCATGGCGGGGCTTCAGTAGACTACGCAATCTTTTCTCTTCATTTAGCAGGGGTTTCTTCTATTCTAGGGGCTGTCAACTTTATTAGGACCTTAGGAAACATGCGGACCTTTGGAATATTCTTAGATCGAATGCCATTATTTGCATGAGCTGTTCTAATTACAGCTATTCTGCTACTTCTATCTCTCCCAGTCCTTGCTGGGGCCATCACTATACTATTAACTGACCGAAATTTAAATACTTC
>OZFWZ292_11_CyclopoidGEN_spX6_CHU_Canada_BOLD_AAZ0251
TACTTATTGGCAGGGGCTTGAGCGGGGATGATTGGGACGGGGCTCAGAGTCATCATTCGATTGGAACTAGGGCAACCAGGGTCACTTATGGGTGATGACCAAATTTATAATGTGGTTGTCACTGCCCACGCTTTTATTATAATCTTTTTTATGGTTATACCTATTTTAATTGGGGGGTTTGGCAATTGACTGGTGCCTTTAATACTAGGCTCTCCAGATATAGCTTTTCCTCGGATAAATAACATAAGATTTTGATTTTTGATTCCTGCTCTGTTTATACTACTAACAAGTTCTTTGGTAGAGAGCGGAGCTGGAACAGGTTGAACAGTGTATCCTCCCTTAAGAAGGAATGTCTCGCATTCTGGTGCTTCTGTCGACTACGCTATTTTTTCCCTTCATTTAGCTGGCGTGTCTTCAATCCTGGGGGCAGTAAATTTCATTAGGACTCTTGGGAATATGCGGACCTTTGGAATGTTTTTGGATCGAATGCCTCTCTTTGCTTGAGCCGTCTTAATCACAGCTGTCTTATTATTGTTGTCTTTGCCTGTATTGGCCGGAGCAATTACCATGCTACTTACAGACCGCAATCTAAACACGTC
>OZFWZ294_11_Acanthocyclops_Canada_BOLD_AAG9772
NNNNNNNNNNNNNNNNNNNNNNNNGGGATAGTGGGCACAGGGTTAAGGATAATTATTCGGTTGGAGTTAGGGCAACCGGGCTCTTTAATAGGGGATGACCAAATTTATAATGTGATTGTGACGGCACATGCATTTATTATAATTTTTTTTATGGTTATGCCTATCTTGATTGGGGGGTTTGGAAATTGGTTAGTTCCATTGATGTTGGGTTCTCCGGATATAGCTTTCCCTCGGATAAATAACATGAGGTTTTGATTTTTAGTGCCCGCTCTTTTTATATTGCTAACTAGTTCTCTAGTAGAAAGAGGTGCAGGGACTGGGTGAACAGTTTATCCCCCTCTAAGAAGCAATATTTCTCATGGAGGGGCCTCAGTGGACTATGCAATTTTTTCTTTGCATTTAGCTGGGGTTTCTTCTATTTTAGGGGCAGTTAATTTTATTAGAACTCTTGGTAATATGCGGACCTTTGGCATATTTTTAGATCGGATGCCTTTATTTGCTTGGGCAGTACTAATCACGGCTATTTTGTTGCTTTTATCTTTACCTGTCTTGGCAGGGGCAATTACCATACTTTTAACAGACCGAAATCTTAATACTTC
>OZFWZ295_11_CyclopoidGEN_spX6_CHU_Canada_BOLD_AAZ0251
TACTTATTGGCAGGGGCTTGAGCGGGGATGATTGGGACGGGGCTCAGAGTCATCATTCGATTGGAACTAGGGCAACCAGGGTCACTTATGGGTGATGACCAAATTTATAATGTGGTTGTCACTGCCCACGCTTTTATTATAATCTTTTTTATGGTTATACCTATTTTAATTGGGGGGTTTGGCAATTGACTGGTGCCTTTAATACTAGGCTCTCCAGATATAGCTTTTCCTCGGATAAATAACATAAGATTTTGATTTTTGATTCCTGCTCTGTTTATACTACTAACAAGTTCTTTGGTAGAGAGCGGAGCTGGAACAGGTTGAACAGTGTATCCTCCCTTAAGAAGGAATGTCTCGCATTCTGGTGCTTCTGTCGACTACGCTATTTTTTCCCTTCATTTAGCTGGCGTGTCTTCAATCCTGGGGGCAGTAAATTTCATTAGGACTCTTGGGAATATGCGGACCTTTGGAATGTTTTTGGATCGAATGCCTCTCTTTGCTTGAGCCGTCTTAATCACAGCTGTCTTATTATTGTTGTCTTTGCCTGTATTGGCCGGAGCAATTACCATGCTACTTACAGACCGCAATCTAAACACGTC
>OZFWZ296_11_CyclopoidGEN_spX6_CHU_Canada_BOLD_AAZ0251
TACTTATTGGCAGGGGCTTGAGCGGGGATGATTGGGACGGGGCTCAGAGTCATCATTCGATTGGAACTAGGGCAACCAGGGTCACTTATGGGTGATGACCAAATTTATAATGTGGTTGTCACTGCCCACGCTTTTATTATAATCTTTTTTATGGTTATACCTATTTTAATTGGGGGGTTTGGCAATTGACTGGTGCCTTTAATACTAGGCTCTCCAGATATAGCTTTTCCTCGGATAAATAACATAAGATTTTGATTTTTGATTCCTGCTCTGTTTATACTACTAACAAGTTCTTTGGTAGAGAGCGGAGCTGGAACAGGTTGAACAGTGTATCCTCCCTTAAGAAGGAATGTCTCGCATTCTGGTGCTTCTGTCGACTACGCTATTTTTTCCCTTCATTTAGCTGGCGTGTCTTCAATCCTGGGGGCAGTAAATTTCATTAGGACTCTTGGGAATATGCGGACCTTTGGAATGTTTTTGGATCGAATGCCTCTCTTTGCTTGAGCCGTCTTAATCACAGCTGTCTTATTATTGTTGTCTTTGCCTGTATTGGCCGGAGCAATTACCATGCTACTTACAGACCGCAATCTAAACACGTC
>OZFWZ298_11_Cyclopidae_Canada_BOLD_AAG9771
TATTTATTAGCAGGAGCTTGGGCCGGGATAGTAGGTACAGGGTTGAGGATAATTATTCGTTTAGAGCTAGGCCAGCCTGGCTCTCTCATGGGAGATGACCAAATCTATAATGTCATTGTAACTGCCCATGCGTTTATTATAATTTTTTTTATGGTTATACCTATCCTTATTGGAGGTTTTGGTAACTGGCTAGTTCCTTTGATGCTTGGTTCCCCAGATATAGCCTTTCCTCGTATAAACAACATAAGATTTTGGTTCTTAGTTCCAGCCCTCTTCATGCTGTTAACTAGGTCTTTGGTAGAAAGAGGAGCAGGGACAGGATGAACGGTGTACCCCCCTCTAAGAAGAAACATTTCTCATGGCGGGGCTTCAGTAGACTACGCAATCTTTTCTCTTCATTTAGCAGGGGTTTCTTCTATTCTAGGGGCTGTCAACTTTATTAGTACCTTAGGAAACATGCGGACCTTTGGAATATTCTTAGATCGAATGCCATTATTTGCATGAGCTGTTCTAATTACAGCTATTCTGCTACTTCTATCTCTCCCAGTCCTCGCTGGGGCCATCACTATACTATTAACTGACCGAAATTTAAATACTTC
>OZFWZ299_11_Cyclopidae_Canada_BOLD_AAG9771
TATTTATTAGCAGGAGCTTGGGCCGGGATAGTAGGTACAGGGTTGAGGATAATTATTCGTTTAGAGCTAGGCCAGCCTGGCTCTCTCATGGGAGATGACCAAATCTATAATGTCATTGTAACTGCCCATGCGTTTATTATAATTTTTTTTATGGTTATACCTATCCTTATTGGAGGTTTTGGTAACTGGCTAGTTCCTTTGATGCTTGGTTCCCCAGATATAGCCTTTCCTCGTATAAACAACATAAGATTTTGGTTCTTAGTTCCAGCCCTCTTCATGCTGTTAACTAGGTCTTTGGTAGAAAGAGGAGCAGGGACAGGATGAACGGTGTACCCCCCTCTAAGAAGAAACATTTCTCATGGCGGGGCTTCAGTAGACTACGCAATCTTTTCTCTTCATTTAGCAGGGGTTTCTTCTATTCTAGGGGCTGTCAACTTTATTAGTACCTTAGGAAACATGCGGACCTTTGGAATATTCTTAGATCGAATGCCATTATTTGCATGAGCTGTTCTAATTACAGCTATTCTGCTACTTCTATCTCTCCCAGTCCTCGCTGGGGCCATCACTATGCTATTAACTGACCGAAATTTAAATACTTC
>OZFWZ300_11_Cyclopidae_Canada_BOLD_AAG9771
TATTTATTAGCAGGAGCTTGGGCCGGGATAGTAGGTACAGGGTTGAGGATAATTATTCGTCTAGAGCTAGGCCAGCCTGGCTCTCTCATAGGAGATGACCAAATCTATAATGTCATTGTAACTGCCCATGCGTTTATTATAATTTTTTTTATGGTTATACCTATCCTTATTGGAGGTTTTGGTAACTGGCTAGTTCCTTTGATGCTTGGTTCCCCAGATATAGCCTTTCCTCGTATAAACAACATAAGATTTTGGTTCTTAGTTCCAGCCCTCTTCATGCTGTTAACTAGGTCTTTGGTAGAAAGAGGAGCAGGGACAGGATGAACGGTGTACCCCCCTCTAAGAAGAAACATTTCTCATGGCGGGGCTTCAGTAGACTACGCAATCTTTTCTCTTCATTTAGCAGGGGTTTCTTCTATTCTAGGGGCTGTCAACTTTATTAGGACCTTAGGAAACATGCGGACCTTTGGAATATTCTTAGATCGAATGCCATTATTTGCATGAGCTGTTCTAATTACAGCTATTCTGCTACTTCTATCTCTCCCAGTCCTTGCTGGGGCCATCACTATACTATTAACTGACCGAAATTTAAATACTTC
>OZFWZ301_11_Cyclopidae_Canada_BOLD_AAG9773
NNNNNNNNNNNNNNNNNNNNNNNNNNNATAATTGGGACAGGGTTAAGAGTAATTATTCGTCTCGAGTTAGGACAGCCTGGGTCTTTAATAGGGGATGACCAAATTTATAATGTGGTAGTCACTGCTCATGCTTTTGTTATAATTTTTTTTATGGTTATACCAATCTTAATTGGTGGTTTTGGTAACTGACTAGTGCCATTAATATTAGGATCTCCAGACATGGCTTTTCCTCGTATAAATAATATAAGATTTTGATTCTTAATTCCGGCTTTATTTATACTGTTGACAAGCTCATTAGTAGAAAGTGGTGCAGGAACAGGCTGAACTGTATATCCCCCTTTAAGAAGTAATGTTTCTCATTCAGGAGCCTCAGTTGACTACGCAATTTTTTCTTTGCATTTAGCCGGAGTTTCTTCAATTTTAGGGGCAGTAAATTTTATTAGTACTTTAGGAAACATGCGTACGTTTGGAATATTTTTAGATCGTATGCCCCTATTTGCTTGAGCAGTTCTGATTACTGCTATTTTATTATTATTATCTTTACCGGTGTTAGCTGGGGCTATTACTATGCTATTAACTGACCGTAATTTAAATACTTC
>OZFWZ302_11_Cyclopidae_Canada_BOLD_AAG9773
TATTTATTAGCTGGTGCGTGGGCTGGAATAATTGGGACAGGGTTAAGAGTAATTATTCGTCTCGAGTTAGGACAGCCTGGGTCTTTAATAGGGGATGACCAAATTTATAACGTGGTAGTCACTGCTCATGCTTTTGTTATAATCTTTTTTATGGTTATACCAATCTTAATTGGTGGTTTTGGTAACTGACTAGTACCATTAATATTAGGATCTCCAGACATGGCTTTTCCTCGTATAAATAATATAAGATTTTGATTCTTAATTCCGGCTTTATTTATACTGTTGACAAGCTCATTAGTAGAAAGTGGCGCAGGAACAGGCTGAACTGTGTACCCCCCTTTAAGAAGTAATGTTTCTCATTCAGGAGCTTCAGTTGACTACGCAATTTTTTCTTTGCATTTAGCCGGAGTTTCTTCAATTCTAGGGGCAGTAAATTTTATTAGTACTTTAGGAAATATGCGTACGTTTGGAATATTTTTAGATCGTATACCCTTATTTGCTTGAGCAGTTCTGATTACTGCTATTTTATTATTATTATCTTTACCGGTGTTAGCTGGGGCTATTACTATGCTATTAACTGACCGTAATTTAAATACTTC
>OZFWZ303_11_Cyclopidae_Canada_BOLD_AAG9771
TATTTATTAGCAGGAGCTTGGGCCGGGATAGTAGGTACAGGGTTGAGGATAATTATTCGTTTAGAGCTAGGCCAGCCTGGCTCTCTCATGGGAGATGACCAAATCTATAATGTCATTGTAACTGCCCATGCGTTTATTATAATTTTTTTTATGGTTATACCTATCCTTATTGGAGGTTTTGGTAACTGGCTAGTTCCTTTGATGCTTGGTTCCCCAGATATAGCCTTTCCTCGTATAAACAACATAAGATTTTGGTTCTTAGTTCCAGCCCTCTTCATGCTGTTAACTAGGTCTTTGGTAGAAAGAGGAGCAGGGACAGGATGAACGGTGTACCCCCCTCTAAGAAGAAACATTTCTCATGGCGGGGCTTCAGTAGACTACGCAATCTTTTCTCTTCATTTAGCAGGGGTTTCTTCTATTCTAGGGGCTGTCAACTTTATTAGTACCTTAGGAAACATGCGGACCTTTGGAATATTCTTAGATCGAATGCCATTATTTGCATGAGCTGTTCTAATTACAGCTATTCTGCTACTTCTATCTCTCCCAGTCCTCGCTGGGGCCATCACTATACTATTAACTGACCGAAATTTAAATACTTC
>OZFWZ304_11_Cyclopidae_Canada_BOLD_AAG9771
TATTTATTAGCAGGAGCTTGGGCCGGGATAGTAGGTACAGGGTTGAGGATAATTATTCGTTTAGAGCTAGGCCAGCCTGGCTCTCTCATAGGAGATGACCAAATCTATAATGTCATTGTAACTGCCCATGCGTTTATTATAATTTTTTTTATGGTTATACCTATCCTTATTGGAGGTTTTGGTAACTGGCTAGTTCCTTTGATGCTTGGTTCCCCAGATATAGCCTTTCCTCGTATAAACAACATAAGATTTTGGTTCTTAGTTCCAGCCCTCTTCATGCTGTTAACTAGGTCTTTGGTAGAAAGAGGAGCAGGGACAGGATGAACGGTGTACCCCCCTCTAAGAAGAAACATTTCTCATGGCGGGGCTTCAGTAGACTACGCAATCTTTTCTCTTCATTTAGCAGGGGTTTCTTCTATTCTAGGGGCTGTCAACTTTATTAGGACCTTAGGAAACATGCGGACCTTTGGAATATTCTTAGATCGAATGCCATTATTTGCATGAGCTGTTCTAATTACAGCTATTCTGCTACTTCTATCTCTCCCAGTCCTCGCTGGGGCCATCACTATACTATTAACTGACCGAAATTTAAATACTTC
>OZFWZ305_11_Cyclopidae_Canada_BOLD_AAG9773
TATTTATTAGCTGGTGCGTGGGCTGGAATAATTGGGACAGGGTTAAGAGTAATTATTCGTCTCGAGTTAGGACAGCCTGGGTCTTTAATAGGGGATGACCAAATTTATAACGTGGTAGTCACTGCTCATGCTTTTGTTATAATTTTTTTTATGGTTATACCAATCTTAATTGGTGGTTTTGGTAACTGACTAGTACCATTAATATTAGGATCTCCAGACATGGCTTTTCCTCGTATAAATAATATAAGATTTTGATTCTTAATTCCGGCTTTATTTATACTGTTGACAAGCTCATTAGTAGAAAGTGGTGCAGGAACAGGCTGAACTGTGTACCCCCCTTTAAGAAGTAATGTTTCTCATTCAGGAGCTTCAGTTGACTACGCAATTTTTTCTTTGCATTTAGCTGGAGTTTCTTCAATTCTAGGGGCAGTAAATTTTATTAGTACCTTAGGAAATATGCGTACGTTTGGAATATTTTTAGATCGTATACCCTTATTTGCTTGAGCAGTTCTGATTACTGCTATTTTATTATTATTATCTTTACCGGTGTTAGCTGGGGCTATTACTATGCTATTAACTGACCGTAATTTAAATACTTC
>OZFWZ306_11_Cyclopidae_Canada_BOLD_AAG9771
TATTTATTAGCAGGAGCTTGGGCCGGGATAGTAGGTACAGGGTTGAGGATAATTATTCGTTTAGAGCTAGGCCAGCCTGGCTCTCTCATGGGAGATGACCAAATCTATAATGTCATTGTAACTGCCCATGCGTTTATTATAATTTTTTTTATGGTTATACCTATCCTTATTGGAGGTTTTGGTAACTGGCTAGTTCCTTTGATGCTTGGTTCCCCAGATATAGCCTTTCCTCGTATAAACAACATAAGATTTTGGTTCTTAGTTCCAGCCCTCTTCATGCTGTTAACTAGGTCTTTGGTAGAAAGAGGAGCAGGGACAGGATGAACGGTGTACCCCCCTCTAAGAAGAAACATTTCTCATGGCGGGGCTTCAGTAGACTACGCAATCTTTTCTCTTCATTTAGCAGGGGTTTCTTCTATTCTAGGGGCTGTCAACTTTATTAGTACCTTAGGAAACATGCGGACCTTTGGAATATTCTTAGATCGAATGCCATTATTTGCATGAGCTGTTCTAATTACAGCTATTCTGCTACTTCTATCTCTCCCAGTCCTCGCTGGGGCCATCACTATACTATTAACTGACCGAAATTTAAATACTTC
>OZFWZ307_11_CyclopoidGEN_spX2_CHU_Canada_BOLD_AAZ0252
TACTTACTCGCAGGCGCATGGGCAGGAATAGTTGGAACAGGGTTAAGAATAATTATTCGATTAGAACTAGGGCAGCCGGGTTCTCTACTGGGGGATGACCAGATTTATAATGTTATTGTGACGGCACACGCATTTATTATAATTTTTTTTATGGTCATGCCTATTTTAATTGGGGGGTTTGGGAACTGATTAGTCCCGCTTATACTCGGCTCCCCAGACATAGCCTTTCCTCGGATAAATAATATGAGATTTTGATTTCTAATTCCTGCTCTTTTTATGTTGCTAACGAGTTCTTTAGTAGAAAGAGGCGCAGGGACAGGCTGAACAGTGTACCCCCCTCTGAGGAGCAACATCTCCCATGGCGGAGCCTCAGTAGACTACGCAATTTTTTCTTTACATTTAGCCGGAGTTTCTTCTATTTTAGGGGCGGTTAATTTTATTAGAACTTTAGGCAATATGCGGACCTTTGGGATATTCTTAGACCGTATGCCCCTATTCGCTTGGGCGGTGCTAATTACAGCTATTTTATTGCTTCTGTCTTTACCTGTTCTGGCAGGGGCCATCACCATGCTCCTAACAGACCGGAATCTTAATACTTC
>OZFWZ308_11_Cyclopidae_Canada_BOLD_AAG9771
TATTTATTAGCAGGAGCTTGGGCCGGGATAGTAGGTACAGGGTTGAGGATAATTATTCGTTTAGAGCTAGGCCAGCCTGGCTCTCTCATAGGAGATGACCAAATCTATAATGTCATTGTAACTGCCCATGCGTTTATTATAATTTTTTTTATGGTTATACCTATCCTTATTGGAGGTTTTGGTAACTGGCTAGTTCCTTTGATGCTTGGTTCCCCAGATATAGCCTTTCCTCGTATAAACAACATAAGATTTTGGTTCTTAGTTCCAGCCCTCTTCATGCTGTTAACTAGGTCTTTGGTAGAAAGAGGAGCAGGGACAGGATGAACGGTGTACCCCCCTCTAAGAAGAAACATTTCTCATGGCGGGGCTTCAGTAGACTACGCAATCTTTTCTCTTCATTTAGCAGGGGTTTCTTCTATTCTAGGGGCTGTCAACTTTATTAGGACCTTAGGAAACATGCGGACCTTTGGAATATTCTTAGATCGAATGCCATTATTTGCATGAGCTGTTCTAATTACAGCTATTCTGCTACTTCTATCTCTCCCAGTCCTCGCTGGGGCCATCACTATACTATTAACTGACCGAAATTTAAATACTTC
>OZFWZ309_11_Acanthocyclops_Canada_BOLD_AAG9772
TATTTACTCGCGGGGGCATGGGCAGGGATAGTGGGCACAGGGTTAAGGATAATTATTCGGTTGGAGTTAGGGCAACCGGGCTCTTTAATAGGGGATGACCAAATTTATAATGTGATTGTGACGGCACATGCATTTATTATAATTTTTTTTATGGTTATGCCTATCTTGATTGGGGGGTTTGGAAATTGGTTAGTTCCATTGATGTTGGGTTCTCCGGATATAGCTTTCCCTCGGATAAATAACATGAGGTTTTGATTTTTAGTGCCCGCTCTTTTTATATTGCTAACTAGTTCTCTAGTAGAAAGAGGTGCAGGGACTGGGTGAACAGTCTATCCCCCTCTAAGAAGCAATATTTCTCATGGAGGGGCCTCAGTGGACTATGCAATTTTTTCTTTGCATTTAGCTGGGGTTTCTTCTATTTTAGGGGCAGTTAATTTTATTAGAACTCTTGGTAATATGCGGACCTTCGGCATATTTTTAGATCGGATGCCTTTATTTGCTTGGGCAGTACTAATCACGGCTATTTTGTTGCTTTTATCTTTACCTGTCTTGGCAGGGGCAATTACCATACTTTTAACAGACCGAAATCTTAATACTTC
>OZFWZ312_11_CyclopoidGEN_spX5_CHU_Canada_BOLD_ABA9614
TATCTATGGGCTGGGGCTTGATCTGGAATAATTGGCACAGGTTTGAGAATGATTATTCGTTTAGAGCTAGGGCAGCCTGGATCCTTAATAGGAGATGACCAAGTGTACAATGTTATTGTGACAGCACATGCTTTTGTTATAATTTTTTTTATAGTAATACCAATTTTAATTGGTGGGTTTGGTAACTGGTTAGTGCCTTTAATACTGGGCTCTCCAGACATAGCTTTTCCTCGAATAAATAATATAAGTTTTTGGTTTTTAGTTCCGGCACTTTTTATGCTTTTAACAAGTTCTTTGGTAGAAAGGGGAGCCGGAACAGGATGGACAGTGTACCCTCCGTTAAGTAGAAATATCTCTCACGCAGGAGCGTCTGTGGATTATGCTATTTTTTCTCTTCATTTAGCTGGTGTATCTTCAATTTTAGGGGCGGTAAATTTCATTAGAACTTTAGGAAATATACGCACATTTGGGATATTTTTAGATCGAATACCTCTATTTGCCTGAGCTGTTTTAATCACTGCTATCTTATTATTATTGTCTTTACCTGTTTTAGCTGGTGCTATCACAATATTATTAACAGACCGAAATTTAAATACTTC
>OZFWZ313_11_Acanthocyclops_capillatus_Canada_BOLD_AAG5168
TATTTATTGGCTGGAGCATGGGCAGGAATAATTGGAACGGGGCTAAGTATGATTATTCGCTTAGAACTAGGGCAACCCGGGTCTCTTATGGGGGATGACCAGATTTACAATGTAGTCGTTACTGCGCATGCTTTTATTATAATTTTTTTTATGGTGATACCTATTTTAATTGGAGGGTTTGGTAATTGATTGGTTCCTTTAATACTAGGGTCCCCTGATATGGCTTTCCCCCGGATAAACAACATAAGATTCTGGTTTTTGTTACCCGCATTAATTATGCTTTTATCTAGATCTTTAGTAGAGAGTGGGGCTGGAACAGGTTGGACAGTTTATCCCCCTCTGAGAAGAAACATCTCCCATGCAGGGGCCTCTGTAGATTACGCTATTTTTTCTCTCCACCTAGCCGGGGTTTCTTCGATTTTAGGGGCTGTTAATTTTATTAGAACCTTGGGAAATATGCGCACTTTTGGCATGTTCTTGGATCGGATGCCACTATTTGCTTGAGCAGTTTTAGTAACAGCTATTCTTTTGCTTCTTTCTCTCCCCGTCCTAGCTGGGGCCATTACAATGCTACTCACTGATCGCAATTTGAATACTTC
>OZFWZ314_11_CyclopoidGEN_spX4_CHU_Canada_BOLD_AAZ0254
TATCTATTGGCTGGGGCCTGATCTGGGATAATTGGTACAGGTTTGAGAATAATTATTCGTTTAGAACTGGGGCAGCCCGGGTCTTTAATAGGCGATGATCAAGTGTATAATGTTATTGTGACAGCACATGCTTTTGTGATAATTTTTTTTATGGTTATACCAATTCTAATTGGTGGGTTTGGTAATTGGTTAGTGCCTCTGATATTAGGCTCTCCAGANATAGCTTTTCCCCGAATAAATAATATAAGTTTTTGGTTTTTAGTCCCGGCACTTTTTATGCTTTTAACAAGTTCTTTGGTAGAAAGGGGAGCCGGAACAGGCTGAACAGTTTACCCTCCGTTAAGCAGAAATATCTCTCACGCAGGAGCGTCTGTGGATTATGCTATTTTTTCTCTTCATTTAGCTGGTGTGTCTTCAATTTTAGGGGCGGTAAATTTCATTAGGACTTTAGGTAATATGCGCACATTTGGGATATTTTTAGATCGAATACCTTTATTTGCCTGAGCTGTTTTAATCACTGCTATCTTATTATTATTGTCTTTACCTGTTTTAGCTGGAGCTATTACAATATTATTAACAGACCGAAATTTAAATACTTC
>OZFWZ315_11_Cyclopidae_Canada_BOLD_AAG9773
NNNNNNNNNNNNNNNNNNNNNNNNGGAATAATTGGGACAGGGTTAAGAGTAATTATTCGTCTCGAGTTAGGACAGCCTGGGTCTTTAATAGGGGATGACCAAATTTATAATGTGGTAGTCACTGCTCATGCTTTTGTTATAATTTTTTTTATGGTTATACCAATCTTAATTGGTGGTTTTGGTAACTGACTAGTGCCATTAATATTAGGATCTCCAGACATGGCTTTTCCTCGTATAAATAATATAAGATTTTGATTCTTAATTCCGGCTTTATTTATACTGTTGACAAGCTCATTAGTAGAAAGTGGTGCAGGAACAGGCTGAACTGTATATCCCCCTTTAAGAAGTAATGTTTCTCATTCAGGAGCCTCAGTTGACTACGCAATTTTTTCTTTGCATTTAGCCGGAGTTTCTTCAATTTTAGGGGCAGTAAATTTTATTAGTACTTTAGGAAACATGCGTACGTTTGGAATATTTTTAGATCGTATGCCCCTATTTGCTTGAGCAGTTCTGATTACTGCTATTTTATTATTATTATCTTTACCGGTGTTAGCTGGGGCTATTACTATGCTATTAACTGACCGTAATTTAAATACTTC
>OZFWZ316_11_Acanthocyclops_capillatus_Canada_BOLD_AAG5168
TATTTATTGGCTGGAGCATGGGCAGGAATAATTGGAACGGGACTAAGCATGATTATTCGCTTAGAATTAGGGCAACCCGGGTCTCTTATGGGGGATGACCAGATTTATAATGTAGTTGTCACTGCGCATGCTTTTATTATAATTTTTTTTATGGTAATACCTATTTTAATTGGAGGGTTTGGTAATTGATTGGTTCCTTTAATACTAGGGTCCCCTGATATAGCTTTCCCCCGGATAAACAACATAAGATTCTGGTTTTTGTTACCCGCATTAATTATGCTTTTATCTAGATCTTTAGTAGAGAGTGGGGCTGGAACAGGTTGGACAGTTTATCCCCCTCTGAGAAGAAACATCTCCCATGCAGGGGCCTCTGTAGATTACGCTATTTTTTCTCTCCACCTAGCCGGGGTTTCTTCGATTTTAGGGGCCGTTAATTTTATTAGAACCTTGGGAAATATGCGCACTTTTGGCATGTTCTTGGATCGGATGCCACTATTTGCTTGAGCAGTTTTAGTAACGGCTATTCTTTTGCTTCTTTCTCTCCCCGTCTTAGCTGGGGCCATTACAATGCTACTTACTGATCGCAATTTGAATACTTC
>ZPII930_11_Cyclops_Mexico_BOLD_AAG9230
TATTTAATTGCTGGAGTCTGAGCAGGAATAATTGGAACTGGGTTAAGAGTAATTATCCGTNTAGAATTAGGTCAGCCTGGCTCTTTAATGGGGGATGACCAAATTTACAATGTAGTAGTGACAGCTCACGCTTTTGTAATAATTTTTTTTATAGTCATACCTATTTTAATTGGTGGATTTGGAAATTGACTAGTTCCTTTGATACTAGGCTCTCCTGATATAGCATTTCCTCGAATAAATAATATAAGGTTTTGATTTTTAATCCCAGCTCTGTTTATACTCTTAACAAGTTCTTTAGTAGAAAGAGGGGCAGGAACAGGATGAACTGTATACCCTCCTTTAAGAAGTAATTTATCTCATTCGGGATCTTCAGTAGATTACGCTATTTTTTCTTTACATTTAGCTGGGGTATCTTCTATTTTAGGAGCTGTAAATTTTATTAGGACTGTGGGTAATATGCGGACTCTAGGAATATTTTTGGATCGAACTCCTTTATTTGCTTGATCTGTTTTAATTACTGCTATTTTATTACTACTATCTCTACCTGTATTAGCTGGGGCTATTACCATGTTATTAACTGACCGAAATTTAAATACTTC
>ZPII1002_11_Mesocyclops_edax_Mexico_BOLD_AAZ8505
TATCTTATTGCAGGTGTCTGAGCTGGTATAATTGGTACTGGATTAAGGGTGATTATTCGTTTAGAACTTGGTCAGCCTGGNNNTTTTATAGGTGATGATCAAATTTATAATGTAGTAGTTACAGCCCATGCTTTTGTTATAATTTTTTTTATGGTTATGCCTATTTTAATTGGTGGATTTGGAAATTGACTAGTACCATTAATATTAGGTTCTCCTGATATAGCTTTCCCTCGAATAAATAATATAAGATTTTGATTTTTGGTTCCTGCTTTATTTATACTTTTAACTAGATCTTTAGTAGAAAGAGGTGCGGGCACAGGGTGAACGGTTTATCCTCCTTTGAGAAGTAATTTATCTCATTCAGGGTCATCAGTAGATTACGCTATTTTTTCTTTACATCTAGCTGGTATTTCTTCGATTTTAGGTGCTGTAAATTTTATTAGTACTTTAGGAAATATACGAACTTTAGGCATATTTTTAGATCGCACACCTTTATTTGCTTGAGCCGTTCTAATTACAGCTATTCTCTTACTCTTGTCGTTACCTGTTTTAGCTGGAGCAATTACTATATTACTAACAGATCGTAATTTAAATACTTC
>ZPII1175_11_Macrocyclops_albidus_Mexico_BOLD_AAZ8506
TATTTATTGGCAGGTGCTTGAGCGGGGTTAGTAGGAACTGGACTTAGAATGATTATTCGACTTGAGTTAGGTCAGCCGGGANNNTTATTAGGTGATGATCAAATTTATAATGTAGTAGTAACTGCTCACGCATTTGTGATAATTTTTTTTATAGTTATACCAATTTTAATTGGGGGATTTGGAAATTGGTTAGTTCCCCTAATACTAGGGTCTCCTGATATAGCTTTTCCTCGAATAAATAATATAAGTTTTTGATTTCTATTGCCCGCTTTAATCTTATTATTGGCTAGGGCCCTAGTGGAATCTGGAGCTGGAACAGGTTGAACGGTGTACCCCCCTTTAAGAAGAAATTTGGCGCACTCTGGTGCCTCTGTTGATTATGCAATTTTTTCATTACATTTGGCCGGAGTATCCTCAATTTTAGGGGCTGTAAATTTCATTAGTACTATAGGTAATTTACGAACTTTTGGAATAACTGGAGATCGCGTACCCTTATTTGCTTGAGCCGTATTAATCACGGCAATCTTACTATTACTATCCCTGCCAGTCCTAGCCGGGGCCATTACAATATTATTAACTGATCGAAATCTTAATACTAC
>ZPII1176_11_Macrocyclops_albidus_Mexico_BOLD_AAZ8506
TATTTATTGGCAGGTGCTTGAGCGGGGTTAGTAGGAACTGGACTTAGAATGATTATTCGACTTGAGTTAGGTCAGCCGGGANNNTTATTAGGTGATGATCAAATTTATAATGTAGTAGTAACTGCTCACGCATTTGTGATAATTTTTTTTATAGTTATACCAATTTTAATTGGGGGATTTGGAAATTGGTTAGTTCCCCTAATACTAGGGTCTCCTGATATAGCTTTTCCTCGAATAAATAATATAAGTTTTTGATTTCTATTGCCCGCTTTAATCTTATTATTGGCTAGGGCCCTAGTGGAATCTGGAGCTGGAACAGGTTGAACGGTGTACCCCCCTTTAAGAAGAAATTTGGCGCACTCTGGTGCCTCTGTTGATTATGCAATTTTTTCATTACATTTGGCCGGAGTATCCTCAATTTTAGGGGCTGTAAATTTCATTAGTACTATAGGTAATTTACGAACTTTTGGAATAACTGGAGATCGCGTACCCTTATTTGCTTGAGCCGTATTAATCACGGCAATCTTACTATTACTATCCCTGCCAGTCCTAGCCGGGGCCATTACAATATTATTAACTGATCGAAATCTTAATACTAC
>ZPII1201_11_Tropocyclops_prasinus_aztequei_Mexico_BOLD_AAZ8507
TATTTAATTGCGGGGGCTTGGGCAGGATTTGTCGGGCTAGGGATAAGGATAATTATTCGTCTTGAATTAGGGCAGCCTGGNNNTTTGTTGGGAGATGACCACTTATATAATGTAATTGTCACAGCGCATGCTTTTATTATAATTTTTTTTATAGTTATGCCTATTTTGATTGGAGGGTTTGGGAATTGATTAGTTCCTTTAATATTAGGTGCCCCTGACATGGCTTTCCCTCGTATGAATAATATAAGATTTTGGTTTCTTGTTTCTTCTTTGGTCATATTACTGATAAGATCATTGGTGGAAAGAGGGGCTGGGACAGGTTGAACAGTCTACCCCCCCTTAAGAAGAAATATTGCCCATGGGGGGAGTTCAGTAGATTACGCAATTTTTTCTCTACATTTAGCTGGGGTCTCTTCTATTTTTGGGGCAGTTAATTTTATTAGAACCTTAAGGAATCTGCGAAGATTTGGGATAAGCAGAGACTGTATCCCTTTGTTTGGTTGAGCTGTTTTAATTACAGCAATTTTACTTTTGTTATCATTGCCAGTGTTAGCTGGGGCCATTACCATATTATTAACTGATCGGNNNNNNNNNNNNNN
>ZPII1223_11_Thermocyclops_inversus_Mexico_BOLD_AAB4353
TATTTATTAGCCGGGGCATGATCAGGAATGATTGGCACAGGCCTCAGAGTAATTATTCGTTTAGAATTAGGGCAACCGGGGNNNTTTATAGGTGACGACCAAATTTACAATGTTGTAGTTACAGCACATGCTTTTATTATAATTTTTTTTATGGTTATACCTATTTTAATTGGGGGGTTTGGTAATTGATTAGTTCCATTAATACTAGGATCACCAGATATAGCTTTCCCTCGCATAAATAACATGAGATTTTGATTTTTAGTGCCAGCTTTGTTTATACTACTGATAAGATCTTTAGTAGAAAGAGGAGCTGGAACAGGATGAACAGTATACCCCCCTTTAAGAAGAAATGTTTCTCACTCTGGGGCATCTGTCGATTATGCTATTTTTTCATTGCACTTAGCAGGAGTTTCTTCTATTTTAGGAGCAGTAAATTTTATTAGAACTGTTGGCAATATACGAACATTTGGTGTGTTTTTAGATCGAGTTCCTTTGTTTGCTTGGGCTGTTTTAATTACTGCTATTTTATTATTATTATCTTTGCCTGTTTTAGCGGGGGCCATTACAATACTTTTAACAGATCGTAACTTAAACACTTC
>ZPII1272_11_Mesocyclops_edax_Mexico_BOLD_AAZ8505
TATCTTATTGCAGGTGTCTGAGCTGGTATAATTGGTACTGGATTAAGGGTGATTATTCGTTTAGAACTTGGTCAGCCTGGCNNNTTTATAGGTGATGATCAAATTTATAATGTAGTAGTTACAGCCCATGCTTTTGTTATAATTTTTTTTATGGTTATGCCTATTTTAATTGGTGGATTTGGAAATTGACTAGTACCATTAATATTAGGTTCTCCTGATATAGCTTTCCCTCGAATAAATAATATAAGATTTTGATTTTTGGTTCCTGCTTTATTTATACTTTTAACTAGATCTTTAGTAGAAAGAGGTGCGGGCACAGGGTGAACGGTTTATCCTCCTTTGAGAAGTAATTTATCTCATTCAGGGTCATCAGTAGATTACGCTATTTTTTCTTTACATCTAGCTGGTATTTCTTCGATTTTAGGTGCTGTAAATTTTATTAGTACTTTAGGAAATATACGAACTTTAGGCATATTTTTAGATCGCACACCTTTATTTGCTTGAGCCGTTCTAATTACAGCTATTCTTTTACTCTTGTCGTTACCTGTTTTAGCTGGAGCAATTACTATATTACTAACAGATCGTAATTTAAATACTTC
>ZPII1330_11_Macrocyclops_albidus_Mexico_BOLD_AAZ8506
TATTTATTGGCAGGTGCTTGAGCGGGGTTAGTAGGAACTGGACTTAGAATGATTATTCGACTTGAGTTAGGTCAGCCGGGANNNTTATTAGGTGATGATCAAATTTATAATGTAGTAGTAACTGCTCACGCATTTGTGATAATTTTTTTTATAGTTATACCAATTTTAATTGGGGGATTTGGAAATTGGTTAGTTCCCCTAATACTAGGGTCTCCTGATATAGCTTTTCCTCGAATAAATAATATAAGTTTTTGATTTCTATTGCCCGCTTTAATCTTATTATTGGCTAGGGCCCTAGTGGAATCTGGAGCTGGAACAGGTTGAACGGTGTACCCCCCTTTAAGAAGAAATTTGGCGCACTCTGGTGCCTCTGTTGATTATGCAATTTTTTCATTACATTTGGCCGGAGTATCCTCAATTTTAGGGGCTGTAAATTTCATTAGTACTATAGGTAATTTACGAACTTTTGGAATAACTGGAGATCGCGTACCCTTATTTGCTTGAGCCGTATTAATCACGGCAATCTTACTATTACTATCCCTGCCAGTCCTAGCCGGGGCCATTACAATATTATTAACTGATCGAAATCTTAATACTAC
>ZPII1331_11_Macrocyclops_albidus_Mexico_BOLD_AAZ8506
TATTTATTGGCAGGTGCTTGAGCGGGGTTAGTAGGAACTGGACTTAGAATGATTATTCGACTTGAGTTAGGTCAGCCGGGANNNTTATTAGGTGATGATCAAATTTATAATGTAGTAGTAACTGCTCACGCATTTGTGATAATTTTTTTTATAGTTATACCAATTTTAATTGGGGGATTTGGAAATTGGTTAGTTCCCCTAATACTAGGGTCTCCTGATATAGCTTTTCCTCGAATAAATAATATAAGTTTTTGATTTCTATTGCCCGCTTTAATCTTATTATTGGCTAGGGCCCTAGTGGAATCTGGAGCTGGAACAGGTTGAACGGTGTACCCCCCTTTAAGAAGAAATTTGGCGCACTCTGGTGCCTCTGTTGATTATGCAATTTTTTCATTACATTTGGCCGGAGTATCCTCAATTTTAGGGGCTGTAAATTTCATTAGTACTATAGGTAATTTACGAACTTTTGGAATAACTGGAGATCGCGTACCCTTATTTGCTTGAGCCGTATTAATCACGGCAATCTTACTATTACTATCCCTGCCAGTCCTAGCCGGGGCCATTACAATATTATTAACTGATCGAAATCTTAATACTAC
>ZPII1339_11_Acanthocyclops_americanus_Mexico_BOLD_AAG9784
TATTTATTAGCTGGTGCTTGAGCCGGAATAGTGGGGACAGGGCTAAGAATAATTATTCGTTTAGAATTAGGGCAGCCTGGNNNTTTAATAGGAGATGATCAAATTTATAATGTAATTGTTACGGCTCATGCTTTTATTATAATTTTTTTTATAGTAATGCCAATTTTAATTGGAGGGTTTGGAAACTGATTGGTGCCTCTAATACTAGGGTCCCCGGACATAGCATTTCCTCGAATAAACAACATAAGATTTTGATTTTTAGTGCCAGCCCTCTTTATGCTTTTAACTAGGTCCCTAGTAGAAAGTGGAGCCGGAACAGGGTGAACAGTGTACCCCCCTTTAAGAAGAAATATCTCTCATGGGGGTGCTTCTGTTGATTACGCTATTTTTTCTCTGCATTTAGCCGGGGTTTCTTCTATTTTAGGGGCTGTAAATTTTATTAGAACTTTAGGAAATATGCGTACATTCGGTATGTTTTTAGATCGCATGCCTCTATTTGCTTGGGCTGTGCTTATTACAGCAATTTTACTGCTTTTATCTTTACCAGTTTTAGCGGGAGCGATTACAATACTTCTAACAGATCGAAATCTTAATACTTC
>ZPII1356_11_Tropocyclops_prasinus_aztequei_Mexico_BOLD_AAZ8507
TATTTAATTGCGGGGGCTTGGGCAGGATTTGTCGGGCTAGGGATAAGGATAATTATTCGTCTTGAATTAGGGCAGCCTGGNNNTTTGTTGGGAGATGACCACTTATATAATGTAATTGTCACAGCGCATGCTTTTATTATAATTTTTTTTATAGTTATGCCTATTTTGATTGGAGGGTTTGGGAATTGATTAGTTCCTTTAATATTAGGTGCCCCTGACATGGCTTTCCCTCGTATGAATAATATAAGATTTTGGTTTCTTGTTTCTTCTTTGGTCATATTACTGATAAGATCATTGGTGGAAAGAGGGGCTGGGACAGGTTGAACAGTCTACCCCCCCTTAAGAAGAAATATTGCCCATGGGGGGAGTTCAGTAGATTACGCAATTTTTTCTCTACATTTAGCTGGGGTCTCTTCTATTTTAGGGGCAGTTAATTTTATTAGAACCTTAAGGAATCTGCGAAGATTTGGGATAAGCAGAGACTGTATCCCTTTGTTTGGTTGAGCTGTTTTAATTACAGCAATTTTACTTTTGTTATCATTGCCAGTGTTAGCTGGGGCCATTACCATATTATTAACTGATCGGAACCTTAACACCAG
>ZPII1361_11_Tropocyclops_prasinus_aztequei_Mexico_BOLD_AAZ8507
TATTTAATTGCGGGGGCTTGGGCAGGATTTGTCGGGCTAGGGATAAGGATAATTATTCGTCTTGAATTAGGGCAGCCTGGNNNTTTGTTGGGAGATGACCACTTATATAATGTAATTGTCACAGCGCATGCTTTTATTATAATTTTTTTTATAGTTATGCCTATTTTGATTGGAGGATTTGGGAATTGATTAGTTCCTTTAATATTAGGTGCCCCTGATATGGCTTTCCCTCGTATGAATAATATAAGATTTTGGTTTCTTGTTTCTTCTTTGGTCATATTACTGATAAGATCATTGGTGGAAAGAGGGGCTGGGACAGGTTGAACAGTCTACCCCCCCTTAAGAAGAAATATTGCCCATGGGGGGAGTTCAGTAGATTACGCAATTTTTTCTCTACATTTAGCTGGGGTCTCTTCTATTTTAGGGGCAGTTAATTTTATTAGAACCTTAAGGAATCTGCGAAGATTTGGGATAAGCAGAGACTGCATCCCTTTGTTTGGTTGAGCTGTTTTAATTACAGCAATTTTACTTTTGTTATCATTGCCAGTGTTAGCTGGGGCCATTACCATATTATTAACTGACCGGAACCTTAACACCAG
>ZPII1414_11_Eucyclops_cfX_estherae_Mexico_BOLD_AAL8091
TATTTACTAGCTGGCGCATGGTCTGGACTTATTGGGACCGGCCTTAGAATATTAATTCGATTTGAACTGGGGGCACCCGGCAGATTATTAGGGGATGATCAACTCTATAATGTAATTGTTACTGCACACGCTTTTATTATGATTTTTTTTATAGTTATACCTATTTTAATTGGGGGGTTTGGGAACTGACTGGTGCCTTTAATACTTGGTTCTCCAGACATAGCTTTCCCTCGAATGAATAATATGAGATTTTGGTTCTTAGTGCCGGCTTTAGTAATACTCTTAATAAGGGCTCTTGTTGAAAGAGGTGCAGGCACAGGGTGAACTGTTTATCCTCCATTAAGAAGAAATTTAGCACATGGGGGGGCTTCTGTAGATTTTGCAATTTTTTCACTTCATCTAGCGGGAGTGTCTTCTATCTTGGGGGCTGTGAATTTTATTAGAACCTTGGGGAATTTGCGGACCCTGGGCTTGTCAATAGAACGTGTTCCTCTTTTCGGTTGAGCAGTTTTAATTACTGCCATTCTGCTACTGCTTTCTTTACCAGTATTGGCTGGGGCCATTACAATGCTACTAACAGACCGAAACCTTAACACTAG
>ZPII1486_11_Mesocyclops_longisetus_Mexico_BOLD_ABA1199
TATTTAATTGCTGGAGTATGAGCAGGTATAATTGGTACTGGGCTTAGAGTTATTATTCGTCTCGAGTTAGGCCAGCCGGGTTCTTTAATAGGAGACGATCAGATTTATAATGTTGTAGTAACTGCTCATGCTTTTGTCATAATTTTCTTTATAGTAATGCCAATTTTAATTGGGGGGTTTGGTAACTGGCTAGTTCCTTTAATATTAGGTTCTCCTGATATGGCTTTCCCTCGAATAAATAATATAAGATTTTGATTTTTAATTCCTGCTTTATTTATGTTATTAACAAGTTCACTAGTAGAAAGAGGGGCTGGTACAGGATGAACTGTTTACCCACCATTAAGAAGAAATTTATCTCATTCTGGTTCTTCAGTAGATTACGCCATTTTTTCTTTGCATTTAGCAGGAATTTCTTCAATTTTAGGAGCAGTTAACTTTATTAGCACTTTAGGTAATATGCGAACATTGGGAATGTTTCTAGATCGAACTCCTTTATTTGCTTGAGCAGTTTTAATTACAGCTATTTTATTATTACTTTCTTTACCAGTATTAGCTGGTGCTATTACTATACTTTTAACTGACCGCAATTTAAATACTTC
>ZPII1488_11_Mesocyclops_longisetus_Mexico_BOLD_ABA1199
TATTTAATTGCTGGAGTATGAGCAGGTATAATTGGTACTGGGCTTAGAGTTATTATTCGTCTCGAGTTAGGCCAGCCGGGTTCTTTAATAGGAGACGATCAGATTTATAATGTTGTAGTAACTGCTCATGCTTTTGTCATAATTTTCTTTATAGTAATGCCAATTTTAATTGGGGGGTTTGGTAACTGGCTAGTTCCTTTAATATTAGGTTCTCCTGATATGGCTTTCCCTCGAATAAATAATATAAGATTTTGATTTTTAATTCCTGCTTTATTTATGTTATTAACAAGTTCACTAGTAGAAAGAGGGGCTGGTACAGGATGAACTGTTTACCCACCATTAAGAAGAAATTTATCTCATTCTGGTTCTTCAGTAGATTACGCCATTTTTTCTTTGCATTTAGCAGGAATTTCTTCAATTTTAGGAGCAGTTAACTTTATTAGCACTTTAGGTAATATGCGAACATTGGGAATGTTTCTAGATCGAACTCCTTTATTTGCTTGAGCAGTTTTAATTACAGCTATTTTATTATTACTTTCTTTACCAGTATTAGCTGGTGCTATTACTATACTTTTAACTGACCGCAATTTAAATACTTC
>ZPII1489_11_Mesocyclops_longisetus_Mexico_BOLD_ABA1199
TATTTAATTGCTGGAGTATGAGCAGGTATAATTGGTACTGGGCTTAGAGTTATTATTCGTCTCGAGTTAGGCCAGCCGGGTTCTTTAATAGGAGACGATCAGATTTATAATGTTGTAGTAACTGCTCATGCTTTTGTCATAATTTTCTTTATAGTAATGCCAATTTTAATTGGGGGGTTTGGTAACTGGCTAGTTCCTTTAATATTAGGTTCTCCTGATATGGCTTTCCCTCGAATAAATAATATAAGATTTTGATTTTTAATTCCTGCTTTATTTATGTTATTAACAAGTTCACTAGTAGAAAGAGGGGCTGGTACAGGATGAACTGTTTACCCACCATTAAGAAGAAATTTATCTCATTCTGGTTCTTCAGTAGATTACGCCATTTTTTCTTTGCATTTAGCAGGAATTTCTTCAATTTTAGGAGCAGTTAACTTTATTAGCACTTTAGGTAATATGCGAACATTGGGAATGTTTCTAGATCGAACTCCTTTATTTGCTTGAGCAGTTTTAATTACAGCTATTTTATTATTACTTTCTTTACCAGTATTAGCTGGTGCTATTACTATACTTTTAACTGACCGCAATTTAAATACTTC
>ZPII1505_11_Eucyclops_prionophorus_Mexico_BOLD_ABA1200
NNNNNNNNNNNNNNNNNNNNNNNNNNNTTAGTTGGGACAGGGCTGAGAATATTAATCCGTTTTGAGCTAGGGTCTCCGGGAAGATTGATAGGAGATGACCAATTATATAACGTAGTTGTGACTGCACATGCTTTTATTATAATTTTTTTTATAGTAATACCAATTCTTATTGGAGGATTTGGGAACTGACTTGTCCCCCTTATATTGGGTGCCCCAGACATGGCCTTCCCTCGAATAAACAATATAAGGTTTTGGTTTTTGTTACCTGCATTAGTTATACTTCTTATAAGGGCACTGGTTGAGAGTGGTGCAGGAACAGGGTGAACCGTCTACCCTCCTCTTAGTAGAAATTTAGCCCATGGGGGAGCCTCAGTTGACTTTGCAATTTTTTCCCTACATTTGGCAGGAGTGTCTTCTATTTTGGGGGCAGTTAACTTTATTAGAACTCTAAGCAACCTTCGAACTTTAGGATTATCTATAGAACGAATCCCCTTGTTTGGATGATCCGTACTTATTACAGCAGTTCTTCTACTCCTTTCTCTCCCTGTTTTAGCAGGCGCAATTACAATACTTCTTACTGATCGAAATTTAAACACTAG
>ZPII1506_11_Eucyclops_prionophorus_Mexico_BOLD_ABA1200
NNNNNNNNNNNNNNNNNNNNNNNNNNNNNNNNNNNNNNNNNNNNNNNNNNNNNNNNNCGTTTTGAGCTAGGGTCTCCGGGAAGATTGATAGGAGATGACCAATTATATAACGTAGTTGTGACTGCACATGCTTTTATTATAATTTTTTTTATAGTAATACCAATTCTTATTGGAGGATTTGGGAACTGACTTGTCCCCCTTATATTGGGTGCCCCAGACATGGCCTTCCCTCGAATAAACAATATAAGGTTTTGGTTTTTGTTACCTGCATTAGTTATACTTCTTATAAGGGCACTGGTTGAGAGTGGTGCAGGAACAGGGTGAACCGTCTACCCTCCTCTTAGTAGAAATTTAGCCCATGGGGGAGCCTCAGTTGACTTTGCAATTTTTTCCCTACATTTGGCAGGAGTGTCTTCTATTTTGGGGGCAGTTAACTTTATTAGAACTCTAAGCAACCTTCGAACTTTAGGATTATCTATAGAACGAATCCCCTTGTTTGGATGATCCGTACTTATTACAGCAGTTCTTCTACTCCTTTCTCTCCCTGTTTTAGCAGGCGCAATTACAATACTTCTTACTGATCGAAATTTAAACACTAG
>ZPII1508_11_Eucyclops_prionophorus_Mexico_BOLD_ABA1200
TACCTGTTAGCAGGTGCTTGGGCAGGGTTAGTTGGGACAGGGCTGAGAATATTAATCCGTTTTGAGCTAGGGTCTCCGGGAAGATTGATAGGAGATGACCAATTATATAACGTAGTTGTGACTGCACATGCTTTTATTATAATTTTTTTTATAGTAATACCAATTCTTATTGGAGGATTTGGGAACTGACTTGTCCCCCTTATATTGGGTGCCCCAGACATGGCCTTCCCTCGAATAAACAATATAAGGTTTTGGTTTTTGTTACCTGCATTAGTTATACTCCTTATAAGGGCACTGGTTGAGAGTGGTGCAGGAACAGGGTGAACCGTCTACCCTCCTCTTAGTAGAAATTTAGCCCATGGGGGAGCCTCAGTTGACTTTGCAATTTTTTCCCTACATTTGGCAGGAGTGTCTTCTATTTTGGGGGCGGTTAACTTTATTAGAACTCTAAGCAACCTTCGAACTTTAGGATTATCTATAGAACGAATCCCCTTGTTTGGATGATCCGTACTTATTACAGCAGTTCTTCTACTCCTTTCTCTCCCTGTTTTAGCAGGCGCAATTACAATACTTCTTACTGATCGAAATTTAAACACTAG
>ZPII1516_11_Macrocyclops_albidus_Mexico_BOLD_AGC3888
TATTTATTGGCAGGTGCTTGAGCGGGGTTAGTAGGAACTGGGCTTAGAATGATTATTCGACTTGAGTTAGGTCAGCCGGGAAGCTTATTGGGTGATGATCAAATTTATAATGTAGTAGTAACTGCTCACGCATTTGTGATAATTTTTTTTATAGTTATACCAATTTTAATTGGGGGATTTGGAAACTGATTAGTTCCCCTAATACTAGGGTCTCCTGACATAGCTTTTCCTCGAATAAATAATATAAGTTTTTGATTTTTATTGCCCGCTTTAATCTTATTATTGGCTAGGGCTTTAGTGGAATCTGGGGCTGGAACAGGTTGAACGGTGTACCCTCCTTTAAGAAGAAATTTGGCGCACTCTGGTGCCTCTGTTGATTATGCAATTTTTTCATTACATTTGGCCGGAGTATCCTCAATTTTAGGGGCTGTAAATTTCATTAGTACTATAGGTAATTTACGAACTTTTGGAATAACGGGAGACCGCGTACCTTTATTTGCTTGAGCCGTATTGATCACGGCAATCTTACTATTACTATCCCTGCCAGTCCTAGCCGGGGCCATTACAATATTATTAACTGATCGAAATNNNNNNNNNNN
>ZPII1521_11_Eucyclops_prionophorus_Mexico_BOLD_ABA1200
TACCTGTTAGCAGGTGCTTGGGCAGGGTTAGTTGGGACAGGGCTGAGAATATTAATCCGTTTTGAGCTAGGGTCTCCGGGAAGATTGATAGGAGATGACCAATTATATAACGTAGTTGTGACTGCACATGCTTTTATTATAATTTTTTTTATAGTAATACCAATTCTTATTGGAGGATTTGGGAACTGACTTGTCCCCCTTATATTGGGTGCCCCAGACATGGCCTTCCCTCGAATAAACAATATAAGGTTTTGGTTTTTGTTACCTGCATTAGTTATACTTCTTATAAGGGCACTGGTTGAGAGTGGTGCAGGAACAGGGTGAACCGTCTACCCTCCTCTTAGTAGAAATTTAGCCCATGGGGGAGCCTCAGTTGACTTTGCAATTTTTTCCCTACATTTGGCAGGAGTGTCTTCTATTTTGGGGGCAGTTAACTTTATTAGAACTCTAAGCAACCTTCGAACTTTAGGATTATCTATAGAACGAATCCCCTTGTTTGGATGATCCGTACTTATTACAGCAGTTCTTCTACTCCTTTCTCTCCCTGTTTTAGCAGGCGCAATTACAATACTTCTTACTGATCGAAATTTAAACACTAG
>ZPII1522_11_Macrocyclops_albidus_Mexico_BOLD_AGC3888
TATTTATTGGCAGGTGCTTGAGCGGGGTTAGTAGGAACTGGGCTTAGAATGATTATTCGACTTGAGTTAGGTCAGCCGGGAAGTTTATTGGGTGATGATCAAATTTATAATGTAGTAGTAACTGCTCACGCATTTGTGATAATTTTTTTTATAGTTATACCAATTTTAATTGGGGGATTTGGAAACTGATTAGTTCCCCTAATACTGGGGTCTCCTGACATAGCTTTTCCTCGAATAAATAATATAAGTTTTTGATTTTTATTGCCCGCTTTAATCTTATTATTGGCTAGGGCCCTAGTGGAATCTGGGGCTGGAACAGGTTGAACGGTGTACCCTCCTTTAAGAAGAAATTTGGCGCACTCTGGTGCCTCTGTTGATTATGCAATTTTTTCATTACATTTGGCCGGAGTATCCTCAATTTTAGGGGCTGTAAATTTCATTAGTACTATAGGTAATTTACGAACTTTTGGAATAACGGGAGACCGCGTACCTTTATTTGCTTGAGCCGTATTGATCACGGCAATCTTACTATTACTATCCCTGCCAGTCCTAGCCNNNNNNNNNNNNNNNNNNNNNNNNNNNNNNNNNNNNNNNNNNNN
>ZPII1541_11_Tropocyclops_prasinus_aztequei_Mexico_BOLD_AAZ8507
TATTTAATTGCGGGGGCTTGGGCAGGATTTGTCGGGCTAGGGATAAGGATAATTATTCGTCTTGAATTAGGGCAGCCTGGTGTTTTGTTGGGAGATGACCACTTATATAATGTAATTGTCACAGCGCATGCTTTTATTATAATTTTTTTTATAGTTATGCCTATTTTGATTGGAGGGTTTGGGAATTGATTAGTTCCTTTAATATTAGGTGCCCCTGACATGGCTTTCCCGCGTATGAATAATATAAGATTTTGGTTTCTTGTTTCTTCTTTGGTCATATTACTGATAAGATCATTGGTGGAAAGAGGGGCTGGGACAGGTTGAACAGTCTACCCCCCCTTAAGAAGAAATATTGCCCATGGGGGGAGTTCAGTAGATTACGCAATTTTTTCTCTACATTTAGCTGGGGTCTCTTCTATTTTAGGGGCAGTTAATTTTATTAGAACCTTAAGGAATCTGCGAAGATTTGGGATAAGCAGAGACTGTATCCCTTTGTTTGGTTGAGCTGTTTTAATTACAGCAATTTTACTTTTGTTATCATTGCCAGTGTTAGCTGGGGCCATTACCATATTATTAACTNNNNNNNNNNNNNNNNNNNN
>ZPII1543_11_Eucyclops_estherae_Mexico_BOLD_ABA1201
TATTTATTAGCGGGTGCTTGAGCCGGGTTTATTGGCACTGGTTTGAGAATTTTAATTCGCCTTGAGCTAGGGTCACCCGGTAGCTTGCTTGGCGATGATCAACTATATAATGTAATTATTACTGCTCATGCTTTTATTATAATTTTTTTTATAGTTATACCAATTCTTATTGGAGGCTTTGGAAACTGGTTAGTTCCGCTAATACTCGGGTCTCCTGATATAGCGTTTCCTCGCATAAATAATATGAGGTTTTGATTTTTAATACCTGCATTGATTATGTTATTGATAAGAGCTCTCGTAGAAAGAGGGGCAGGGACTGGTTGAACTGTTTACCCTCCATTGAGAAGAAATTTAGCTCATGGAGGTGCTTCAGTAGATTTTGCCATTTTTTCACTACATTTGGCTGGGGTTTCTTCAATCTTAGGTGCAGTTAATTTTATTAGTACTCTTGGAAATTTGCGCACCTTGGGTCTGTCAATAGAACGAATCCCTTTATTTNNNNNNNNNNNNNNNNNNNNNNNNNNNNNNNNNNNNNNNNNNNNNNNNNNNNNNNNNNNNNNNNNNNNNNNNNNNNNNNNNNNNNNNNNNNNNNNNNNNNN
>ZPII1544_11_Eucyclops_estherae_Mexico_BOLD_ABA1201
TATTTATTAGCGGGTGCTTGAGCCGGGTTTATTGGCACTGGTTTGAGAATTTTAATTCGCCTTGAGCTAGGGTCACCCGGTAGCTTGCTTGGCGATGATCAACTATATAATGTAATTATTACTGCTCATGCTTTTATTATAATTTTTTTTATAGTTATACCAATTCTTATTGGAGGCTTTGGAAACTGGTTAGTTCCGCTAATACTCGGGTCTCCTGATATAGCGTTTCCTCGCATAAATAATATGAGGTTTTGATTTTTAATACCTGCATTGATTATGTTATTGATAAGAGCTCTCGTAGAAAGAGGGGCAGGGACTGGTTGAACTGTTTACCCTCCATTGAGAAGAAATTTAGCTCATGGAGGTGCTTCAGTAGATTTTGCCATTTTTTCACTACATTTGGCTGGGGTTTCTTCAATCTTAGGTGCAGTTAATTTTATTAGTACTCTTGGAAATTTGCGCACCTTGGGTCTGTCAATAGAACGAATCCCTTTATTTGGTTGATCAGTTTTAATTACTGCAGTTCTGTTATTACTCTCATTACCANNNNNNNNNNNNNNNNNNNNNNNNNNNNNNNNNNNNNNNNNNNNNNNNNNNNN
>ZPII1545_11_Eucyclops_estherae_Mexico_BOLD_ABA1201
TATTTATTAGCGGGTGCTTGAGCCGGGTTTATTGGCACTGGTTTGAGAATTTTAATTCGCCTTGAGCTAGGGTCACCCGGTAGCTTGCTTGGCGATGATCAACTATATAATGTAATTATTACTGCTCATGCTTTTATTATAATTTTTTTTATAGTTATACCAATTCTTATTGGAGGCTTTGGAAACTGGTTAGTTCCGCTAATACTCGGGTCTCCTGATATAGCGTTTCCTCGCATAAATAATATGAGGTTTTGATTTTTAATACCTGCATTGATTATGTTATTGATAAGAGCTCTCGTAGAAAGAGGGGCAGGGACTGGTTGAACTGTTTACCCTCCATTGAGAAGAAATTTAGCTCATGGAGGTGCTTCAGTAGATTTTGCCATTTTTTCACTACATTTGGCTGGGGTTTCTTCAATCTTAGGTGCAGTTAATTTTATTAGTACTCTTGGAAATTTGCGCACCTTGGGTCTGTCAATAGAACGAATCCCTTTATTTGGTTGATCAGTTTTAATTACTGCAGTTCTGTTATTACTCTCATTANNNNNNNNNNNNNNNNNNNNNNNNNNNNNNNNNNNNNNNNNNNNNNNNNNNNNNNN
>ZPII1546_11_Eucyclops_estherae_Mexico_BOLD_ABA1201
TATTTATTAGCGGGTGCTTGAGCCGGGTTTATTGGCACTGGTTTGAGAATTTTAATTCGCCTTGAGCTAGGGTCACCCGGTAGCTTGCTTGGCGATGATCAACTATATAATGTAATTATTACTGCTCATGCTTTTATTATAATTTTTTTTATAGTTATACCAATTCTTATTGGAGGCTTTGGAAACTGGTTAGTTCCGCTAATACTCGGGTCTCCTGATATAGCGTTTCCTCGCATAAATAATATGAGGTTTTGATTTTTAATACCTGCATTGATTATGTTATTGATAAGAGCTCTCGTAGAAAGAGGGGCAGGGACTGGTTGAACTGTTTACCCTCCATTGAGAAGAAATTTAGCTCATGGAGGTGCTTCAGTAGATTTTGCCATTTTTTCACTACATTTGGCTGGGGTTTCTTCAATCTTAGGTGCAGTTAATTTTATTAGTACTCTTGGAAATTTGCGCACCTTGGGTCTGTCAATAGAACGAATCCCTTTATTTGGTTGATCAGTTTTAATTACTGCAGTTCTGTTATTACTCTCATTACCAGTATTAGCGGGGGCTATTACTATGTTATTAACTGATCGAAATCTGAATACTAG
>ZPII1547_11_Eucyclops_estherae_Mexico_BOLD_ABA1201
TATTTATTAGCGGGTGCTTGAGCCGGGTTTATTGGCACTGGTTTGAGAATTTTAATTCGCCTTGAGCTAGGGTCACCCGGTAGCTTGCTTGGCGATGATCAACTATATAATGTAATTATTACTGCTCATGCTTTTATTATAATTTTTTTTATAGTTATACCAATTCTTATTGGAGGCTTTGGAAACTGGTTAGTTCCGCTAATACTCGGGTCTCCTGATATAGCGTTTCCTCGCATAAATAATATGAGGTTTTGATTTTTAATACCTGCATTGATTATGTTATTGATAAGAGCTCTCGTAGAAAGAGGGGCAGGGACTGGTTGAACTGTTTACCCTCCATTGAGAAGAAATTTAGCTCATGGAGGTGCTTCAGTAGATTTTGCCATTTTTTCACTACATTTGGCTGGGGTTTCTTCAATCTTAGGTGCAGTTAATTTTATTAGTACTCTTGGAAATTTGCGCACCTTGGGTCTGTCAATAGAACGAATCCCTTTATTTNNNNNNNNNNNNNNNNNNNNNNNNNNNNNNNNNNNNNNNNNNNNNNNNNNNNNNNNNNNNNNNNNNNNNNNNNNNNNNNNNNNNNNNNNNNNNNNNNNNNN
>ZPII1548_11_Eucyclops_estherae_Mexico_BOLD_ABA1201
TATTTATTAGCGGGTGCTTGAGCCGGGTTTATTGGCACTGGTTTGAGAATTTTAATTCGCCTTGAGCTAGGGTCACCCGGTAGCTTGCTTGGCGATGATCAACTATATAATGTAATTATTACTGCTCATGCTTTTATTATAATTTTTTTTATAGTTATACCAATTCTTATTGGAGGCTTTGGAAACTGGTTAGTTCCGCTAATACTCGGGTCTCCTGATATAGCGTTTCCTCGCATAAATAATATGAGGTTTTGATTTTTAATACCTGCATTGATTATGTTATTGATAAGAGCTCTCGTAGAAAGAGGGGCAGGGACTGGTTGAACTGTTTACCCTCCATTGAGAAGAAATTTAGCTCATGGAGGTGCTTCAGTAGATTTTGCCATTTTTTCACTACATTTGGCTGGGGTTTCTTCAATCTTAGGTGCAGTTAATTTTATTAGTACTCTTGGAAATTTGCGCACCTTGGGTCTGTCAATAGAACGAATCCCTTTATTTGGTTGATCAGTTTTAATTACTGCAGTTCTGTTATTACTCTCATTACCAGTATTAGCGGGGGCTATTACTATGTTATTAACTGATCGAAATCTGAATACTNN
>ZPII1555_11_Eucyclops_cfX_estherae_Mexico_BOLD_AAL8091
TATTTACTAGCTGGCGCATGGTCTGGACTTATTGGGACCGGCCTTAGAATATTAATTCGATTTGAACTGGGGGCACCCGGCAGATTATTAGGGGATGATCAACTCTATAATGTAATTGTTACTGCACACGCTTTTATTATGATTTTTTTTATAGTTATACCTATTTTAATTGGGGGGTTTGGGAACTGACTGGTGCCTTTAATACTTGGTTCTCCAGACATAGCTTTCCCTCGAATGAATAATATGAGATTTTGGTTCTTAGTGCCGGCTTTAGTAATACTCTTAATAAGAGCTCTTGTTGAAAGAGGTGCAGGCACAGGGTGAACTGTTTATCCTCCATTAAGAAGAAACTTAGCACATGGGGGGGCTTCTGTAGATTTTGCAATTTTTTCACTTCATCTAGCGGGAGTGTCTTCTATCTTGGGGGCTGTGAATTTTATTAGAACCTTGGGGAACTTGCGGACCCTGGGCTTGTCAATAGAACGTGTTCCTCTTTTCGGTTGAGCAGTTTTAATTACTGCCATTCTGCTACTGCTTTCTTTACCAGTATTGGCTGGGGCCATTACAATGCTACTAACAGACCGAAACCTTAACACTAG
>ZPLIV401_11_Mesocyclops_thermocyclopoides_Mexico_BOLD_ABA6536
TATTTAATTGCCGGTGTCTGATCTGGTATAATTGGAACTGGGCTTAGGGTTATTATTCGTTTAGAGTTGGGCCAACCTGGTTCTTTAATAGGTGACGATCAGATTTACAACGTAGTAGTAACTGCTCACGCTTTTGTAATAATTTTTTTTATAGTAATACCTATTTTAATTGGTGGATTTGGTAATTGATTAGTTCCTTTAATATTAGGTTCTCCTGATATAGCATTTCCCCGTATGAATAATATAAGATTTTGATTTTTAATTCCGGCTCTATTTATGCTTTTAACTAGATCATTAGTAGAAAGAGGGGCTGGAACTGGATGAACTGTTTATCCTCCTCTAAGAAGAAATCTATCACATTCAGGATCCTCCGTAGATTATGCAATTTTTTCTCTTCATCTGGCAGGTGTTTCTTCTATTTTAGGGGCTGTAAACTTTATCAGCACTGTAGGAAACATGCGAACTTTAGGTATATTTCTTGATCGCACTCCTTTATTTGCATGAGCTGTATTAATTACAGCTATTTTATTATTACTATCACTGCCAGTCTTGGCCGGTGCTATTACTATGCTTTTAACTGATCGTAACCTCAATACTTC
>ZPLIV402_11_Mesocyclops_longisetus_Mexico_BOLD_ABA1199
TATTTAATTGCTGGAGTATGAGCAGGTATAATTGGTACTGGGCTTAGAGTTATTATTCGTCTCGAGTTAGGCCAGCCGGGTTCTTTAATAGGAGACGATCAGATTTATAATGTTGTAGTAACTGCTCATGCTTTTGTCATAATTTTCTTTATAGTAATGCCAATTTTAATTGGGGGGTTTGGTAACTGGCTAGTTCCTTTAATATTAGGTTCTCCTGATATGGCTTTCCCTCGAATAAATAATATAAGATTTTGATTTTTAATTCCTGCTTTATTTATGTTATTAACAAGTTCACTAGTAGAAAGAGGGGCTGGTACAGGATGAACTGTTTACCCACCATTAAGAAGAAATTTATCTCATTCTGGTTCTTCAGTAGATTACGCCATTTTTTCTTTGCATTTAGCAGGAATTTCTTCAATTTTAGGAGCAGTTAACTTTATTAGCACTTTAGGTAATATGCGAACATTGGGAATGTTTCTAGATCGAACTCCTTTATTTGCTTGAGCAGTTTTAATTACAGCTATTTTATTATTACTTTCTTTACCAGTATTAGCTGGTGCTATTACTATACTTTTAACTGACCGCAATTTAAATACTTC
>ZPLIV403_11_Mesocyclops_pehpeiensis_Mexico_BOLD_ABA8110
TATTTAATTGCAGGTGTTTGAGCAGGAATAATTGGCACTGGTTTAAGAGTAATTATTCGATTAGAATTAGGTCAACCTGGTTCTTTAATAGGGGATGATCAAATCTACAATGTCGTAGTAACGGCACATGCTTTTGTAATAATTTTTTTCATAGTTATGCCTATTCTAATTGGGGGTTTTGGTAATTGGTTAGTTCCTTTAATATTAGGTTCCCCTGATATGGCTTTCCCTCGAATAAATAATATAAGATTTTGATTTTTAATTCCTGCTTTATTTATACTTTTAACTAGTTCTTTAGTTGAAAGAGGGGCAGGTACAGGATGAACTGTTTATCCTCCCTTAAGAAGAAATTTATCTCATTCAGGGTCTTCTGTAGATTATGCTATTTTTTCTCTTCATTTAGCAGGTATTTCTTCAATTTTAGGGGCAGTAAATTTTATTAGTACAGTAGGTAAGATGCGAACGTTAGGTATATTTTTGGATCGTACACCTTTATTTGCTTGAGCTGTTTTAATTACTGCTATTTTATTATTACTGTCTTTACCTGTTTTAGCAGGAGCAATTACTATACTTTTAACTGATCGAAATTTAAATACTTC
>ZPLIV404_11_Mesocyclops_longisetus_Mexico_BOLD_ABA1199
TATTTAATTGCTGGAGTATGAGCAGGTATAATTGGTACTGGGCTTAGAGTTATTATTCGTCTCGAGTTAGGCCAGCCGGGTTCTTTAATAGGAGACGATCAGATTTATAATGTTGTAGTAACTGCTCATGCTTTTGTCATAATTTTCTTTATAGTAATGCCAATTTTAATTGGGGGGTTTGGTAACTGGCTAGTTCCTTTAATATTAGGTTCTCCTGATATGGCTTTCCCTCGAATAAATAATATAAGATTTTGATTTTTAATTCCTGCTTTATTTATGTTATTAACAAGTTCACTAGTAGAAAGAGGGGCTGGTACAGGATGAACTGTTTACCCACCATTAAGAAGAAATTTATCTCATTCTGGTTCTTCAGTAGATTACGCCATTTTTTCTTTGCATTTAGCAGGAATTTCTTCAATTTTAGGAGCAGTTAACTTTATTAGCACTTTAGGTAATATGCGAACATTGGGAATGTTTCTAGATCGAACTCCTTTATTTGCTTGAGCAGTTTTAATTACAGCTATTTTATTATTACTTTCTTTACCAGTATTAGCTGGTGCTATTACTATACTTTTAACTGACCGCAATTTAAATACTTC
>ZPLIV405_11_Mesocyclops_longisetus_Mexico_BOLD_ABA1199
TATTTAATTGCTGGAGTATGAGCAGGTATAATTGGTACTGGGCTTAGAGTTATTATTCGTCTCGAGTTAGGCCAGCCGGGTTCTTTAATAGGAGACGATCAGATTTATAATGTTGTAGTAACTGCTCATGCTTTTGTCATAATTTTCTTTATAGTAATGCCAATTTTAATTGGGGGGTTTGGTAACTGGCTAGTTCCTTTAATATTAGGTTCTCCTGATATGGCTTTCCCTCGAATAAATAATATAAGATTTTGATTTTTAATTCCTGCTTTATTTATGTTATTAACAAGTTCACTAGTAGAAAGAGGGGCTGGTACAGGATGAACTGTTTACCCACCATTAAGAAGAAATTTATCTCATTCTGGTTCTTCAGTAGATTACGCCATTTTTTCTTTGCATTTAGCAGGAATTTCTTCAATTTTAGGAGCAGTTAACTTTATTAGCACTTTAGGTAATATGCGAACATTGGGAATGTTTCTAGATCGAACTCCTTTATTTGCTTGAGCAGTTTTAATTACAGCTATTTTATTATTACTTTCTTTACCAGTATTAGCTGGTGCTATTACTATACTTTTAACTGACCGCAATTTAAATACTTC
>ZPLIV421_11_Eucyclops_prionophorus_Mexico_BOLD_ABA1200
TACCTGTTAGCAGGTGCTTGGGCAGGGTTAGTTGGGACAGGGCTGAGAATATTAATCCGTTTTGAGCTAGGGTCTCCGGGAAGATTGATAGGAGATGACCAATTATATAACGTAGTTGTGACTGCACATGCTTTTATTATAATTTTTTTTATAGTAATACCAATTCTTATTGGAGGATTTGGGAACTGACTTGTCCCCCTTATATTGGGTGCCCCAGACATGGCCTTCCCTCGAATAAACAATATAAGGTTTTGGTTTTTGTTACCTGCATTAGTTATACTTCTTATAAGGGCACTGGTTGAGAGTGGTGCAGGAACAGGGTGAACCGTCTACCCTCCTCTTAGTAGAAATTTAGCCCATGGGGGAGCCTCAGTTGACTTTGCAATTTTTTCCCTACATTTGGCAGGAGTGTCTTCTATTTTGGGGGCAGTTAACTTTATTAGAACTCTAAGCAACCTTCGAACTTTAGGATTATCTATAGAACGAATCCCCTTGTTTGGATGATCCGTACTTATTACAGCAGTTCTTCTACTCCTTTCTCTCCCTGTTTTAGCAGGCGCAATTACAATACTTCTTACTGATCGAAATTTAAACACTAG
>ZPLIV422_11_Eucyclops_prionophorus_Mexico_BOLD_ABA1200
TACCTGTTAGCAGGTGCTTGGGCAGGGTTAGTTGGGACAGGGCTGAGAATATTAATCCGTTTTGAGCTAGGGTCTCCGGGAAGATTGATAGGAGATGACCAATTATATAACGTAGTTGTGACTGCACATGCTTTTATTATAATTTTTTTTATAGTAATACCAATTCTTATTGGAGGATTTGGGAACTGACTTGTCCCCCTTATATTGGGTGCCCCAGACATGGCCTTCCCTCGAATAAACAATATAAGGTTTTGGTTTTTGTTACCTGCATTAGTTATACTTCTTATAAGGGCACTGGTTGAGAGTGGTGCAGGAACAGGGTGAACCGTCTACCCTCCTCTTAGTAGAAATTTAGCCCATGGGGGAGCCTCAGTTGACTTTGCAATTTTTTCCCTACATTTGGCAGGAGTGTCTTCTATTTTGGGGGCAGTTAACTTTATTAGAACTCTAAGCAACCTTCGAACTTTAGGATTATCTATAGAACGAATCCCCTTGTTTGGATGATCCGTACTTATTACAGCAGTTCTTCTACTCCTTTCTCTCCCTGTTTTAGCAGGCGCAATTACAATACTTCTTACTGATCGAAATTTAAACACTAG
>ZPLIV423_11_Eucyclops_prionophorus_Mexico_BOLD_ABA1200
NNNNNNNNNNNNGGTGCTTGGGCAGGGTTAGTTGGGACAGGGCTGAGAATATTAATCCGTTTTGAGCTAGGGTCTCCGGGAAGATTGATAGGAGATGACCAATTATATAACGTAGTTGTGACTGCACATGCTTTTATTATAATTTTTTTTATAGTAATACCAATTCTTATTGGAGGATTTGGGAACTGACTTGTTCCCCTTATATTGGGTGCCCCAGACATGGCCTTCCCTCGAATAAACAATATAAGGTTTTGGTTTTTGTTACCTGCATTAGTTATACTTCTTATAAGGGCACTGGTTGAGAGTGGTGCAGGAACAGGGTGAACCGTATACCCTCCTCTTAGTAGAAATTTAGCCCATGGGGGAGCCTCAGTTGACTTTGCAATTTTTTCCCTACATTTGGCAGGAGTGTCTTCTATTTTGGGGGCAGTTAACTTTATTAGAACTCTAAGCAACCTTCGAACTTTAGGATTATCTATAGAACGAATCCCCTTGTTTGGATGATCCGTACTTATTACAGCAGTTCTTCTACTCCTTTCTCTCCCTGTTTTAGCAGGCNNNNNNNNNNNNNNNNNNNNNNNNNNNNNNNNNNNNNNNNN
>ZPLIV424_11_Eucyclops_prionophorus_Mexico_BOLD_ABA1200
TACCTGTTAGCAGGTGCTTGGGCAGGGTTAGTTGGGACAGGGCTGAGAATATTAATCCGTTTTGAGCTAGGGTCTCCGGGAAGATTGATAGGAGATGACCAATTATATAACGTAGTTGTGACTGCACATGCTTTTATTATAATTTTTTTTATAGTAATACCAATTCTTATTGGAGGATTTGGGAACTGACTTGTCCCCCTTATATTGGGTGCCCCAGACATGGCCTTCCCTCGAATAAACAATATAAGGTTTTGGTTTTTGTTACCTGCATTAGTTATACTCCTTATAAGGGCACTGGTTGAGAGTGGTGCAGGAACAGGGTGAACCGTCTACCCTCCTCTTAGTAGAAATTTAGCCCATGGGGGAGCCTCAGTTGACTTTGCAATTTTTTCCCTACATTTGGCAGGAGTGTCTTCTATTTTGGGGGCGGTTAACTTTATTAGAACTCTAAGCAACCTTCGAACTTTAGGATTATCTATAGAACGAATCCCCTTGTTTGGATGATCCGTACTTATTACAGCAGTTCTTCTACTCCTTTCTCTCCCTGTTTTAGCAGGCGCAATTACAATACTTCTTACTGATCGAAATTTAAACACTAG
>ZPLIV432_11_Macrocyclops_albidus_Mexico_BOLD_AGC3888
TATTTATTGGCAGGTGCTTGAGCGGGGTTAGTAGGAACTGGGCTTAGAATGATTATTCGACTTGAGTTAGGTCAGCCGGGAAGCTTATTGGGTGATGATCAAATTTATAATGTAGTAGTAACTGCTCACGCATTTGTGATAATTTTTTTTATAGTTATACCAATTTTAATTGGGGGATTTGGAAACTGATTAGTTCCCCTAATACTAGGGTCTCCTGACATAGCTTTTCCTCGAATAAATAATATAAGTTTTTGATTTTTATTGCCCGCTTTAATCTTATTATTGGCTAGGGCTTTAGTGGAATCTGGGGCTGGAACAGGTTGAACGGTGTACCCTCCTTTAAGAAGAAATTTGGCGCACTCTGGTGCCTCTGTTGATTATGCAATTTTTTCATTACATTTGGCCGGAGTATCCTCAATTTTAGGGGCTGTAAATTTCATTAGTACTATAGGTAATTTACGAACTTTTGGAATAACGGGAGACCGCGTACCTTTATTTGCTTGAGCCGTATTGATCACGGCAATCTTACTATTACTATCCCTGCCAGTCCTAGCCGGGGCCATTACAATATTATTAACTGATCGAAATCTTAATACTAC
>ZPLIV437_11_Eucyclops_prionophorus_Mexico_BOLD_ABA1200
TACCTGTTAGCAGGTGCTTGGGCAGGGTTAGTTGGGACAGGGCTGAGAATATTAATCCGTTTTGAGCTAGGGTCTCCGGGAAGATTGATAGGAGATGACCAATTATATAACGTAGTTGTGACTGCACATGCTTTTATTATAATTTTTTTTATAGTAATACCAATTCTTATTGGAGGATTTGGGAACTGACTTGTCCCCCTTATATTGGGTGCCCCAGACATGGCCTTCCCTCGAATAAACAATATAAGGTTTTGGTTTTTGTTACCTGCATTAGTTATACTTCTTATAAGGGCACTGGTTGAGAGTGGTGCAGGAACAGGGTGAACCGTCTACCCTCCTCTTAGTAGAAATTTAGCCCATGGGGGAGCCTCAGTTGACTTTGCAATTTTTTCCCTACATTTGGCAGGAGTGTCTTCTATTTTGGGGGCAGTTAACTTTATTAGAACTCTAAGCAACCTTCGAACTTTAGGATTATCTATAGAACGAATCCCCTTGTTTGGATGATCCGTACTTATTACAGCAGTTCTTCTACTCCTTTCTCTCCCTGTTTTAGCAGGCGCAATTACAATACTTCTTACTGATCGAAATTTAAACACTAG
>ZPLIV438_11_Macrocyclops_albidus_Mexico_BOLD_AGC3888
TATTTATTGGCAGGTGCTTGAGCGGGGTTAGTAGGAACTGGGCTTAGAATGATTATTCGACTTGAGTTAGGTCAGCCGGGAAGTTTATTGGGTGATGATCAAATTTATAATGTAGTAGTAACTGCTCACGCATTTGTGATAATTTTTTTTATAGTTATACCAATTTTAATTGGGGGATTTGGAAACTGATTAGTTCCCCTAATACTGGGGTCTCCTGACATAGCTTTTCCTCGAATAAATAATATAAGTTTTTGATTTTTATTGCCCGCTTTAATCTTATTATTGGCTAGGGCCCTAGTGGAATCTGGGGCTGGAACAGGTTGAACGGTGTACCCTCCTTTAAGAAGAAATTTGGCGCACTCTGGTGCCTCTGTTGATTATGCAATTTTTTCATTACATTTGGCCGGAGTATCCTCAATTTTAGGGGCTGTAAATTTCATTAGTACTATAGGTAATTTACGAACTTTTGGAATAACGGGAGACCGCGTACCTTTATTTGCTTGAGCCGTATTGATCACGGCAATCTTACTATTACTATCCCTGCCAGTCCTAGCCGGGGCCATTACAATATTATTAACTGATCGAAATCTTAATACTAC
>ZPLIV457_11_Tropocyclops_prasinus_aztequei_Mexico_BOLD_AAZ8507
TATTTAATTGCGGGGGCTTGGGCAGGATTTGTCGGGCTAGGGATAAGGATAATTATTCGTCTTGAATTAGGGCAGCCTGGTGTTTTGTTGGGAGATGACCACTTATATAATGTAATTGTCACAGCGCATGCTTTTATTATAATTTTTTTTATAGTTATGCCTATTTTGATTGGAGGGTTTGGGAATTGATTAGTTCCTTTAATATTAGGTGCCCCTGACATGGCTTTCCCGCGTATGAATAATATAAGATTTTGGTTTCTTGTTTCTTCTTTGGTCATATTACTGATAAGATCATTGGTGGAAAGAGGGGCTGGGACAGGTTGAACAGTCTACCCCCCCTTAAGAAGAAATATTGCCCATGGGGGGAGTTCAGTAGATTACGCAATTTTTTCTCTACATTTAGCTGGGGTCTCTTCTATTTTAGGGGCAGTTAATTTTATTAGAACCTTAAGGAATCTGCGAAGATTTGGGATAAGCAGAGACTGTATCCCTTTGTTTGGTTGAGCTGTTTTAATTACAGCAATTTTACTTTTGTTATCATTGCCAGTGTTAGCTGGGGCCATTACCATATTATTAACTGATCGGAACCTTAACACCAG
>ZPLIV459_11_Eucyclops_estherae_Mexico_BOLD_ABA1201
TATTTATTAGCGGGTGCTTGAGCCGGGTTTATTGGCACTGGTTTGAGAATTTTAATTCGCCTTGAGCTAGGGTCACCCGGTAGCTTGCTTGGCGATGATCAACTATATAATGTAATTATTACTGCTCATGCTTTTATTATAATTTTTTTTATAGTTATACCAATTCTTATTGGAGGCTTTGGAAACTGGTTAGTTCCGCTAATACTCGGGTCTCCTGATATAGCGTTTCCTCGCATAAATAATATGAGGTTTTGATTTTTAATACCTGCATTGATTATGTTATTGATAAGAGCTCTCGTAGAAAGAGGGGCAGGGACTGGTTGAACTGTTTACCCTCCATTGAGAAGAAATTTAGCTCATGGAGGTGCTTCAGTAGATTTTGCCATTTTTTCACTACATTTGGCTGGGGTTTCTTCAATCTTAGGTGCAGTTAATTTTATTAGTACTCTTGGAAATTTGCGCACCTTGGGTCTGTCAATAGAACGAATCCCTTTATTTGGTTGATCAGTTTTAATTACTGCAGTTCTGTTATTACTCTCATTACCAGTATTAGCGGGGGCTATTACTATGTTATTAACTGATCGAAATCTGAATACTAG
>ZPLIV460_11_Eucyclops_estherae_Mexico_BOLD_ABA1201
TATTTATTAGCGGGTGCTTGAGCCGGGTTTATTGGCACTGGTTTGAGAATTTTAATTCGCCTTGAGCTAGGGTCACCCGGTAGCTTGCTTGGCGATGATCAACTATATAATGTAATTATTACTGCTCATGCTTTTATTATAATTTTTTTTATAGTTATACCAATTCTTATTGGAGGCTTTGGAAACTGGTTAGTTCCGCTAATACTCGGGTCTCCTGATATAGCGTTTCCTCGCATAAATAATATGAGGTTTTGATTTTTAATACCTGCATTGATTATGTTATTGATAAGAGCTCTCGTAGAAAGAGGGGCAGGGACTGGTTGAACTGTTTACCCTCCATTGAGAAGAAATTTAGCTCATGGAGGTGCTTCAGTAGATTTTGCCATTTTTTCACTACATTTGGCTGGGGTTTCTTCAATCTTAGGTGCAGTTAATTTTATTAGTACTCTTGGAAATTTGCGCACCTTGGGTCTGTCAATAGAACGAATCCCTTTATTTGGTTGATCAGTTTTAATTACTGCAGTTCTGTTATTACTCTCATTACCAGTATTAGCGGGGGCTATTACTATGTTATTAACTGATCGAAATCTGAATACTAG
>ZPLIV461_11_Eucyclops_estherae_Mexico_BOLD_ABA1201
TATTTATTAGCGGGTGCTTGAGCCGGGTTTATTGGCACTGGTTTGAGAATTTTAATTCGCCTTGAGCTAGGGTCACCCGGTAGCTTGCTTGGCGATGATCAACTATATAATGTAATTATTACTGCTCATGCTTTTATTATAATTTTTTTTATAGTTATACCAATTCTTATTGGAGGCTTTGGAAACTGGTTAGTTCCGCTAATACTCGGGTCTCCTGATATAGCGTTTCCTCGCATAAATAATATGAGGTTTTGATTTTTAATACCTGCATTGATTATGTTATTGATAAGAGCTCTCGTAGAAAGAGGGGCAGGGACTGGTTGAACTGTTTACCCTCCATTGAGAAGAAATTTAGCTCATGGAGGTGCTTCAGTAGATTTTGCCATTTTTTCACTACATTTGGCTGGGGTTTCTTCAATCTTAGGTGCAGTTAATTTTATTAGTACTCTTGGAAATTTGCGCACCTTGGGTCTGTCAATAGAACGAATCCCTTTATTTGGTTGATCAGTTTTAATTACTGCAGTTCTGTTATTACTCTCATTACCAGTATTAGCGGGGGCTATTACTATGTTATTAACTGATCGAAATCTGAATACTAG
>ZPLIV462_11_Eucyclops_estherae_Mexico_BOLD_ABA1201
TATTTATTAGCGGGTGCTTGAGCCGGGTTTATTGGCACTGGTTTGAGAATTTTAATTCGCCTTGAGCTAGGGTCACCCGGTAGCTTGCTTGGCGATGATCAACTATATAATGTAATTATTACTGCTCATGCTTTTATTATAATTTTTTTTATAGTTATACCAATTCTTATTGGAGGCTTTGGAAACTGGTTAGTTCCGCTAATACTCGGGTCTCCTGATATAGCGTTTCCTCGCATAAATAATATGAGGTTTTGATTTTTAATACCTGCATTGATTATGTTATTGATAAGAGCTCTCGTAGAAAGAGGGGCAGGGACTGGTTGAACTGTTTACCCTCCATTGAGAAGAAATTTAGCTCATGGAGGTGCTTCAGTAGATTTTGCCATTTTTTCACTACATTTGGCTGGGGTTTCTTCAATCTTAGGTGCAGTTAATTTTATTAGTACTCTTGGAAATTTGCGCACCTTGGGTCTGTCAATAGAACGAATCCCTTTATTTGGTTGATCAGTTTTAATTACTGCAGTTCTGTTATTACTCTCATTACCAGTATTAGCGGGGGCTATTACTATGTTATTAACTGATCGAAATCTGAATACTAG
>ZPLIV463_11_Eucyclops_estherae_Mexico_BOLD_ABA1201
TATTTATTAGCGGGTGCTTGAGCCGGGTTTATTGGCACTGGTTTGAGAATTTTAATTCGCCTTGAGCTAGGGTCACCCGGTAGCTTGCTTGGCGATGATCAACTATATAATGTAATTATTACTGCTCATGCTTTTATTATAATTTTTTTTATAGTTATACCAATTCTTATTGGAGGCTTTGGAAACTGGTTAGTTCCGCTAATACTCGGGTCTCCTGATATAGCGTTTCCTCGCATAAATAATATGAGGTTTTGATTTTTAATACCTGCATTGATTATGTTATTGATAAGAGCTCTCGTAGAAAGAGGGGCAGGGACTGGTTGAACTGTTTACCCTCCATTGAGAAGAAATTTAGCTCATGGAGGTGCTTCAGTAGATTTTGCCATTTTTTCACTACATTTGGCTGGGGTTTCTTCAATCTTAGGTGCAGTTAATTTTATTAGTACTCTTGGAAATTTGCGCACCTTGGGTCTGTCAATAGAACGAATCCCTTTATTTGGTTGATCAGTTTTAATTACTGCAGTTCTGTTATTACTCTCATTACCAGTATTAGCGGGGGCTATTACTATGTTATTAACTGATCGAAATCTGAATACTAG
>ZPLIV471_11_Eucyclops_cfX_estherae_Mexico_BOLD_AAL8091
TATTTACTAGCTGGCGCATGGTCTGGACTTATTGGGACCGGCCTTAGAATATTAATTCGATTTGAACTGGGGGCACCCGGCAGATTATTAGGGGATGATCAACTCTATAATGTAATTGTTACTGCACACGCTTTTATTATGATTTTTTTTATAGTTATACCTATTTTAATTGGGGGGTTTGGGAACTGACTGGTGCCTTTAATACTTGGTTCTCCAGACATAGCTTTCCCTCGAATGAATAATATGAGATTTTGGTTCTTAGTGCCGGCTTTAGTAATACTCTTAATAAGAGCTCTTGTTGAAAGAGGTGCAGGCACAGGGTGAACTGTTTATCCTCCATTAAGAAGAAACTTAGCACATGGGGGGGCTTCTGTAGATTTTGCAATTTTTTCACTTCATCTAGCGGGAGTGTCTTCTATCTTGGGGGCTGTGAATTTTATTAGAACCTTGGGGAACTTGCGGACCCTGGGCTTGTCAATAGAACGTGTTCCTCTTTTCGGTTGAGCAGTTTTAATTACTGCCATTCTGCTACTGCTTTCTTTACCAGTATTGGCTGGGGCCATTACAATGCTACTAACAGACCGAAACCTTAACACTAG
>ZPLIV510_11_Acanthocyclops_americanus_Mexico_BOLD_AAG9784
TATTTATTAGCTGGTGCTTGAGCCGGAATAGTGGGGACAGGGCTAAGAATAATTATTCGTTTAGAATTAGGGCAGCCTGGTTCTTTAATAGGAGATGATCAAATTTATAATGTAATTGTTACGGCTCATGCTTTTATTATAATTTTTTTTATAGTAATGCCAATTTTAATTGGAGGGTTTGGAAACTGATTGGTGCCTCTAATACTAGGGTCCCCGGACATAGCATTTCCTCGAATAAACAACATAAGATTTTGATTTTTAGTGCCAGCCCTCTTTATGCTTTTAACTAGGTCCCTAGTAGAAAGTGGAGCCGGAACAGGGTGAACAGTGTACCCCCCTTTAAGAAGAAATATCTCTCATGGGGGTGCTTCTGTTGATTACGCTATTTTTTCTCTGCATTTAGCCGGGGTTTCTTCTATTTTAGGGGCTGTAAATTTTATTAGAACTTTAGGAAATATGCGTACATTCGGTATGTTTTTAGATCGCATGCCTCTATTTGCTTGGGCTGTGCTTATTACAGCAATTTTACTGCTTTTATCTTTACCANNNNNNNNNNNNNNNNNNNNNNNNNNNNNNNNNNNNNNNNNNNNNNNNNNNNN
>ZPLIV511_11_Acanthocyclops_americanus_Mexico_BOLD_AAG9784
TATTTATTAGCTGGTGCTTGAGCCGGAATAGTGGGGACAGGGCTAAGAATAATTATTCGTTTAGAATTAGGGCAGCCTGGTTCTTTAATAGGAGATGATCAAATTTATAATGTAATTGTTACGGCTCATGCTTTTATTATAATTTTTTTTATAGTAATGCCAATTTTAATTGGAGGGTTTGGAAACTGATTGGTGCCTCTAATACTAGGGTCCCCGGACATAGCATTTCCTCGAATAAACAACATAAGATTTTGATTTTTAGTGCCAGCCCTCTTTATGCTTTTAACTAGGTCCCTAGTAGAAAGTGGAGCCGGAACAGGGTGAACAGTGTACCCCCCTTTAAGAAGAAATATCTCTCATGGGGGTGCTTCTGTTGATTACGCTATTTTTTCTCTGCATTTAGCCGGGGTTTCTTCTATTTTAGGGGCTGTAAATTTTATTAGAACTTTAGGAAATATGCGTACATTCGGTATGTTTTTAGATCGCATGCCTCTATTTGCTTGGGCTGTGCTTATTACAGCAATTTTACTGCTTTTATCTTTACCAGTTTTAGCGGGANNNNNNNNNNNNNNNNNNNNNNNNNNNNNNNNNNNNNNNNN
>ZPLIV514_11_Acanthocyclops_americanus_Mexico_BOLD_AAG9784
TATTTATTAGCTGGTGCTTGAGCCGGAATAGTGGGGACAGGGCTAAGAATAATTATTCGTTTAGAATTAGGGCAGCCTGGTTCTTTAATAGGAGATGATCAAATTTATAATGTAATTGTTACGGCTCATGCTTTTATTATAATTTTTTTTATAGTAATGCCAATTTTAATTGGAGGGTTTGGAAACTGATTGGTGCCTCTAATACTAGGGTCCCCGGACATAGCATTTCCTCGAATAAACAACATAAGATTTTGATTTTTAGTGCCAGCCCTCTTTATGCTTTTAACTAGGTCCCTAGTAGAAAGTGGAGCCGGAACAGGGTGAACAGTGTACCCCCCTTTAAGAAGAAATATCTCTCATGGGGGTGCTTCTGTTGATTACGCTATTTTTTCTCTGCATTTAGCCGGGGTTTCTTCTATTTTAGGGGCTGTAAATTTTATTAGAACTTTAGGAAATATGCGTACATTCGGTATGTTTTTAGATCGCATGCCTCTATTTGCTTGGGCTGTGCTTNNNNNNNNNNNNNNNNNNNNNNNNNNNNNNNNNNNNNNNNNNNNNNNNNNNNNNNNNNNNNNNNNNNNNNNNNNNNNNNNNNNNNN
>ZPLIV518_11_Eucyclops_leptacanthus_Mexico_BOLD_ABA1202
TATTTATTAGCCGGAGCTTGATCAGGGTTTATTGGAACAGGACTAAGTATATTAATTCGATTAGAGTTAGGGTCGCCAGGGAGTCTTATAGGAGATGATCAACTTTATAATGTTGTAGTTACTGCGCATGCTTTTATTATGATTTTTTTTATAGTAATACCAATCTTAATTGGTGGGTTTGGAAATTGATTAGTTCCCCTTATACTAGGTTCTCCAGATATGGCGTTTCCTCGAATAAATAACATAAGGTTTTGATTCCTTATACCAGCTTTAGTTATATTATTAATAAGAGCTCTGGTAGAAAGAGGAGCTGGCACAGGGTGAACAGTCTATCCCCCTCTGAGAAGAAATCTGGCTCATGGGGGAGCCTCAGTTGATTTTGCTATTTTTTCACTTCACTTAGCTGGGGTTTCTTCTATTTTAGGAGCTGTAAATTTTATTAGAACATTAGGCAATCTTCGAACGTTAGGGCTTTCAATAGAACGAATTCCTTTATTTGGCTGGTCAGTTTTAATCACTGCAGTGCTTTTATTACTTTCATTGCCCGTGTTAGCAGGGGCTATTACAATATTACTCACTGATCGAAATNNNNNNNNNNN
>ZPLIV519_11_Eucyclops_cfX_leptacanthus_Mexico_BOLD_ABA1203
TATTTATTAGCGGGTGCTTGAGCAGGAATAATCGGTACTGGTCTAAGAATTTTATTTCGTTTAGAATTAGGGTCTCCCGGAGCTTTAGTAGGTGAAGACCAGCTGTATAATGTTATTGTTACAGCTCATGCTTTTATTATGATTTTTTTTATAGTTATACCGATTTTAATTGGTGGATTTGGTAATTGGTTAGTTCCATTGATATTAGGTTCTCCTGATATAGCCTTACCACGAATAAATAATATGAGATTCTGATTTTTAATACCTGCTCTTGTAATACTTTTAATAAGAGCTTTAGTAGAGAGAGGGGCTGGTACAGGATGAACTGTTTATCCTCCATTAAGAAGAAATTTAGCTCATGGGGGGGCCTCAGTAGACTTTGCTATTTTTTCTCTTCATCTCGCAGGTGTATCTTCCATTCTTGGAGCAGTAAACTTTATTAGGACTTTAAGTAATTTACGAACTTTGGGTCTTTCTATAGAACGAGTTCCATTGTTTGGTTGATCAGTTTTAATTACTGCTGTTCTTTTACTCCTTTCATTGCCAGTACTTGCAGGGGCCATTACTATACTATTAACGGATCGTNNNNNNNNNNNNNN
>ZPLIV532_11_Ectocyclops_rubescens_Mexico_BOLD_ABA1204
TATTTATTAACCGGGGTTTGAGCAGGCTTAATTGGCACAGGACTTAGAGTTCTTATCCGTCTAGAGCTAGGACAGCCAGGGAGGTTACTTGGAGACGACCATCTGTACAACGTTATTGTAACAGCACATGCCTTTATTATAATTTTTTTTATAGTTATACCTATCTTAATTGGAGGATTTGGGAATTGATTAGTGCCTTTGATGTTAGGTTCTCCTGATATAGCATTTCCTCGAATAAATAATATAAGATTTTGATTCTTGGTTCCTGCCTTGTTTATGTTGTTAATAAGAGCGATAGTGGAAAGAGGCGCTGGTACTGGATGAACTGTTTACCCGCCTTTAAGAAGTAATATTGCACATGGTGGCGGCTCCGTTGATTTTGCAATTTTTTCTTTACATTTAGCGGGTGTTTCATCTATTCTAGGAGCCGTGAATTTTATTAGTACTTTAGCTAATTTACGAGTATTTGGGATAAGATTAGACCGATTACCTTTATTTAGGTGATCAGTCTTAGTAACTGCAGTACTGCTATTACTGTCGCTTCCTGTTCTAGCAGGGGCTATCACTATACTATTAACTGATCGAAACNNNNNNNNNNN
>ZPLIV533_11_Tropocyclops_aztequei1_Mexico_BOLD_AAW7976
TATTTGTTAGCTGGGGCTTGAGCGGGGTTTGTTGGATTAGGAATAAGAGTCATTATTCGTCTGGAGTTAGGTCAACCTGGGGTATTATTAGGGGATGATCATCTATACAATGTTATTGTAACAGCTCATGCTTTCATTATAATTTTTTTTATAGTAATACCTATTTTAATTGGGGGGTTTGGTAATTGACTAGTTCCTTTAATGTTGGGGGCCCCGGATATAGCTTTCCCCCGAATAAACAATATAAGATTCTGGTTTTTGGTGGCTTCTTTAATTATGTTATTAATAAGGTCTTTGGTAGAAAGAGGGGCAGGGACAGGTTGAACTGTGTATCCCCCTCTAAGAAGAAATATTGCTCATGGGGGAAGATCTGTTGATTATGCAATTTTTTCTTTACATTTAGCTGGGGTTTCTTCGATTCTTGGGGCTGTTAATTTTATTAGTACTTTAAGGAATTTACGAAGGTTTGGAATAAGTGGGGACTGTATACCTTTATTCGGATGGGCCGTATTAATTACAGCTATTTTGTTGTTATTGTCGTTACCAGTATTAGCAGGGGCTATCACAATATTGTTAACGGATCGTAATNNNNNNNNNNN
>ZPLIV538_11_Ectocyclops_rubescens_Mexico_BOLD_ABA1204
TATTTATTAACCGGGGTTTGAGCAGGCTTAATTGGCACAGGACTTAGAGTTCTTATCCGTCTAGAACTAGGACAGCCAGGGAGGTTACTTGGAGACGACCATCTGTACAACGTTATTGTAACAGCACATGCTTTTATTATAATTTTTTTTATAGTTATACCTATCTTAATTGGAGGATTTGGGAATTGATTAGTGCCTTTGATGTTAGGTTCTCCTGATATAGCATTTCCTCGAATAAACAATATAAGATTTTGATTCTTGGTTCCTTCCTTGTTTATGTTGTTAATAAGAGCGATAGTGGAAAGAGGCGCTGGTACTGGATGAACTGTTTACCCGCCTTTAAGAAGTAATATTGCACATGGTGGCGGCTCCGTTGATTTTGCAATTTTTTCTTTACATTTAGCGGGTGTTTCATCTATTCTAGGAGCCGTGAATTTTATTAGTACTTTAGCTAATTTACGAGTATTTGGGATAAGATTAGACCGATTACCTTTATTTAGGTGATCAGTCTTAGTAACTGCAGTACTGCTATTACTGTCGCTTCCTGTTCTAGCAGGGGCTATCACTATACTATTAACTGATCGAAACNNNNNNNNNNN
>ZPLIV540_11_Macrocyclops_cfX_albidus_Mexico_BOLD_ABA1205
TATTTATTGGCAGGTTCTTGAGCTGGTTTAGTAGGAACTGGGTTAAGAATGATTATTCGTTTAGAATTAGGACAACCTGGGAGTCTTTTAGGTGACGATCAAATCTACAATGTCGTTGTCACTGCTCATGCTTTTGTAATAATTTTTTTTATAGTGATACCTATTTTAATTGGGGGGTTTGGCAATTGGCTAGTGCCCCTAATATTAGGATCTCCTGATATGGCATTCCCTCGTATAAATAATATGAGATTCTGGTTTTTACTTCCAGCTTTAATTTTATTATTAGCCAGGGCTTTAGTAGAATCTGGTGCTGGCACAGGTTGAACTGTTTATCCTCCATTAAGAAGGAATTTAGCTCATTCTGGTGCTTCAGTAGATTATGCAATTTTTTCATTACATTTAGCAGGTATTTCTTCTATTTTAGGGGCTGTGAATTTTATTAGGACTATGGGAAATTTGCGAACTTTTGGAATAACCGGCGATCGGGTTCCGTTATTTGCTTGAGCAGTATTAATTACGGCTATTTTACTTCTTTTATCTTTACCAGTTTTGGCAGGGGCTATTACCATGTTATTAACGGATCGTAATNNNNNNNNNNN
>ZPLIV548_11_Mesocyclops_longisetus_Mexico_BOLD_ABA1206
TATTTAATTGCTGGTGTTTGAGCTGGTATAATTGGTACAGGGCTGAGAGTAATCATTCGCCTGGAATTAGGACAGCCTGGTTCTTTAATAGGAGATGACCAAATTTATAATGTTGTGGTAACAGCTCATGCTTTTGTTATGATTTTTTTTATAGTAATACCAATTTTAATTGGTGGATTTGGAAATTGATTAGTTCCTTTAATATTAGGATCTCCTGATATAGCTTTTCCTCGTATAAATAATATAAGATTTTGATTTTTAGTTCCTGCTTTATTTATGTTACTAACTAGATCTTTAGTGGAAAGAGGTGCAGGGACTGGGTGAACTGTTTACCCTCCTTTAAGAAGAAATTTATCTCATTCTGGATCTTCTGTAGATTATGCAATTTTTTCATTGCATTTAGCGGGAATTTCTTCTATTTTAGGAGCAGTTAATTTTATTAGAACATTAGGTAATATACGTACACTTGGAATATTTTTAGATCGAACTCCATTATTCGCTTGAGCTGTTTTAATTACAGCTATTTTATTATTACTTTCTTTACCTGTATTAGCTGGTGCAATTACTATGCTTTTAACAGATCGTAATNNNNNNNNNNN
>ZPLIV570_11_Cyclopoida_Mexico_BOLD_ABA8112
TATTTAATTGCTGGGGCTTGGTCTGGCTTTGTTGGGTTAGGAATGAGTATAATTATCCGGTTGGAATTAGGGCAACCTGGGGTTTTGTTAGGCGATGACCATTTATATAATGTGATTGTTACAGCGCATGCTTTTATTATAATTTTTTTTATAGTTATGCCTATTTTAATTGGGGGATTTGGTAATTGATTAGTGCCTTTAATGCTTGGGGCCCCAGACATGGCTTTCCCTCGTATAAATAATATGAGATTTTGATTTTTGATTTCTTCTTTAATTATACTTTTAATAAGATCTTTAGTAGAAAGAGGTGCTGGGACAGGGTGGACAGTGTACCCCCCCTTAAGTAGTAATATTGCTCATGGCGGTAGATCTGTGGATTATGCTATTTTTTCTTTGCATTTAGCAGGAGTGTCTTCTATTTTGGGGGCCGTAAATTTTATTAGTACGTTGAGAAACTTACGTAGATTTGGGATAAGTGGAGACTGTATTCCTTTATTTGGTTGAGCGGTTTTAATTACTGCTATTTTATTATTGCTATCTTTGCCGGTATTAGCAGGAGCTATTACTATGTTGTTAACTGACCGTAATTTGAATACCAG
>ZPLIV605_11_Acanthocyclops_americanus_Mexico_BOLD_AAG9784
TATTTATTAGCTGGTGCTTGAGCCGGAATAGTGGGGACAGGGCTAAGAATAATTATTCGTTTAGAATTAGGGCAGCCTGGTTCTTTAATAGGAGATGATCAAATTTATAATGTAATTGTTACGGCTCATGCTTTTATTATAATTTTTTTTATAGTAATGCCAATTTTAATTGGAGGGTTTGGAAACTGATTGGTGCCTCTAATACTAGGGTCCCCGGACATAGCATTTCCTCGAATAAACAACATAAGATTTTGATTTTTAGTGCCAGCCCTCTTTATGCTTTTAACTAGGTCCCTAGTAGAAAGTGGAGCCGGAACAGGGTGAACAGTGTACCCCCCTTTAAGAAGAAATATCTCTCATGGGGGTGCTTCTGTTGATTACGCTATTTTTTCTCTGCATTTAGCCGGGGTTTCTTCTATTTTAGGGGCTGTAAATTTTATTAGAACTTTAGGAAATATGCGTACATTCGGTATGTTTTTAGATCGCATGCCTCTATTTGCTTGGGCTGTGCTTATTACAGCAATTTTACTGCTTTTATCTTTACCAGTTTTAGCGGGAGCGATTACAATACTTCTAACAGATCGAAATCTTAATACTTC
>ZPLIV606_11_Acanthocyclops_americanus_Mexico_BOLD_AAG9784
TATTTATTAGCTGGTGCTTGAGCCGGAATAGTGGGGACAGGGCTAAGAATAATTATTCGTTTAGAATTAGGGCAGCCTGGTTCTTTAATAGGAGATGATCAAATTTATAATGTAATTGTTACGGCTCATGCTTTTATTATAATTTTTTTTATAGTAATGCCAATTTTAATTGGAGGGTTTGGAAACTGATTGGTGCCTCTAATACTAGGGTCCCCGGACATAGCATTTCCTCGAATAAACAACATAAGATTTTGATTTTTAGTGCCAGCCCTCTTTATGCTTTTAACTAGGTCCCTAGTAGAAAGTGGAGCCGGAACAGGGTGAACAGTGTACCCCCCTTTAAGAAGAAATATCTCTCATGGGGGTGCTTCTGTTGATTACGCTATTTTTTCTCTGCATTTAGCCGGGGTTTCTTCTATTTTAGGGGCTGTAAATTTTATTAGAACTTTAGGAAATATGCGTACATTCGGTATGTTTTTAGATCGCATGCCTCTATTTGCTTGGGCTGTGCTTATTACAGCAATTTTACTGCTTTTATCTTTACCAGTTTTAGCGGGAGCGATTACAATACTTCTAACAGATCGAAATCTTAATACTTC
>ZPLIV609_11_Acanthocyclops_americanus_Mexico_BOLD_AAG9784
TATTTATTAGCTGGTGCTTGAGCCGGAATAGTGGGGACAGGGCTAAGAATAATTATTCGTTTAGAATTAGGGCAGCCTGGTTCTTTAATAGGAGATGATCAAATTTATAATGTAATTGTTACGGCTCATGCTTTTATTATAATTTTTTTTATAGTAATGCCAATTTTAATTGGAGGGTTTGGAAACTGATTGGTGCCTCTAATACTAGGGTCCCCGGACATAGCATTTCCTCGAATAAACAACATAAGATTTTGATTTTTAGTGCCAGCCCTCTTTATGCTTTTAACTAGGTCCCTAGTAGAAAGTGGAGCCGGAACAGGGTGAACAGTGTACCCCCCTTTAAGAAGAAATATCTCTCATGGGGGTGCTTCTGTTGATTACGCTATTTTTTCTCTGCATTTAGCCGGGGTTTCTTCTATTTTAGGGGCTGTAAATTTTATTAGAACTTTAGGAAATATGCGTACATTCGGTATGTTTTTAGATCGCATGCCTCTATTTGCTTGGGCTGTGCTTATTACAGCAATTTTACTGCTTTTATCTTTACCAGTTTTAGCGGGAGCGATTACAATACTTCTAACAGATCGAAATCTTAATACTTC
>ZPLIV613_11_Eucyclops_leptacanthus_Mexico_BOLD_ABA1202
TATTTATTAGCCGGAGCTTGATCAGGGTTTATTGGAACAGGACTAAGTATATTAATTCGATTAGAGTTAGGGTCGCCAGGGAGTCTTATAGGAGATGATCAACTTTATAATGTTGTAGTTACTGCGCATGCTTTTATTATGATTTTTTTTATAGTAATACCAATCTTAATTGGTGGGTTTGGAAATTGATTAGTTCCCCTTATACTAGGTTCTCCAGATATGGCGTTTCCTCGAATAAATAACATAAGGTTTTGATTCCTTATACCAGCTTTAGTTATATTATTAATAAGAGCTCTGGTAGAAAGAGGAGCTGGCACAGGGTGAACAGTCTATCCCCCTCTGAGAAGAAATCTGGCTCATGGGGGAGCCTCAGTTGATTTTGCTATTTTTTCACTTCACTTAGCTGGGGTTTCTTCTATTTTAGGAGCTGTAAATTTTATTAGAACATTAGGCAATCTTCGAACGTTAGGGCTTTCAATAGAACGAATTCCTTTATTTGGCTGGTCAGTTTTAATCACTGCAGTGCTTTTATTACTTTCATTGCCCGTGTTAGCAGGGGCTATTACAATATTACTCACTGATCGAAATTTAAATACTAG
>ZPLIV614_11_Eucyclops_cfX_leptacanthus_Mexico_BOLD_ABA1203
TATTTATTAGCGGGTGCTTGAGCAGGAATAATCGGTACTGGTCTAAGAATTTTATTTCGTTTAGAATTAGGGTCTCCCGGAGCTTTAGTAGGTGAAGACCAGCTGTATAATGTTATTGTTACAGCTCATGCTTTTATTATGATTTTTTTTATAGTTATACCGATTTTAATTGGTGGATTTGGTAATTGGTTAGTTCCATTGATATTAGGTTCTCCTGATATAGCCTTACCACGAATAAATAATATGAGATTCTGATTTTTAATACCTGCTCTTGTAATACTTTTAATAAGAGCTTTAGTAGAGAGAGGGGCTGGTACAGGATGAACTGTTTATCCTCCATTAAGAAGAAATTTAGCTCATGGGGGGGCCTCAGTAGACTTTGCTATTTTTTCTCTTCATCTCGCAGGTGTATCTTCCATTCTTGGAGCAGTAAACTTTATTAGGACTTTAAGTAATTTACGAACTTTGGGTCTTTCTATAGAACGAGTTCCATTGTTTGGTTGATCAGTTTTAATTACTGCTGTTCTTTTACTCCTTTCATTGCCAGTACTTGCAGGGGCCATTACTATACTATTAACGGATCGTAATTTANNNNNNNN
>ZPLIV615_11_Eucyclops_leptacanthus_Mexico_BOLD_ABA1202
TATTTATTAGCCGGAGCTTGATCAGGGTTTATTGGAACAGGACTAAGTATATTAATTCGATTAGAGTTAGGGTCGCCAGGGAGTCTTATAGGAGATGATCAACTTTATAATGTTGTAGTTACTGCGCATGCTTTTATTATGATTTTTTTTATAGTAATACCAATCTTAATTGGTGGGTTTGGAAATTGATTAGTTCCCCTTATACTAGGTTCTCCAGATATGGCGTTTCCTCGAATAAATAACATAAGGTTTTGATTCCTTATACCAGCTTTAGTTATATTATTAATAAGAGCTCTGGTAGAAAGAGGAGCTGGCACAGGGTGAACAGTCTATCCCCCTCTGAGAAGAAATCTGGCTCATGGGGGAGCCTCAGTTGATTTTGCTATTTTTTCACTTCACTTAGCTGGGGTTTCTTCTATTTTAGGAGCTGTAAATTTTATTAGAACATTAGGCAATCTTCGAACGTTAGGGCTTTCAATAGAACGAATTCCTTTATTTGGCTGGTCAGTTTTAATCACTGCAGTGCTTTTATTACTTTCATTGCCCGTGTTAGCAGGGGCTATTACAATATTACTCACTGATCGAAATTTAAATACTAG
>ZPLIV616_11_Eucyclops_cuatrocienegas_Mexico_BOLD_ABA6537
TACTTATTGGCAGGTGCTTGGGCAGGATTAATTGGGACAGGGTTGAGAATATTAATTCGGTTCGAGTTGGGGGCCCCAGGAAGGTTAATAGGAGACGATCATTTATATAATGTGGTAGTAACAGCTCATGCTTTTATTATAATTTTCTTTATGGTTATACCTATTCTTATTGGAGGGTTTGGTAATTGGTTGGTACCCTTAATACTAGGATCCCCTGATATAGCTTTTCCTCGCATAAATAATATAAGTTTCTGGTTTTTAGTTCCTGCTTTAGTAATACTTTTAATAAGGGCTCTAGTTGAAAGAGGGGCTGGAACTGGGTGAACAGTTTACCCCCCCTTGAGAAGAAACTTGGCCCATGGAGGGGCGTCTGTAGATTTTGCAATTTTTTCTCTCCATTTAGCAGGAGTATCTTCGATTTTAGGAGCTGTCAATTTTATCAGTACCCTAACAAATTTACGAACTTTAGGTCTTTCTATAGAGCGAATTCCTCTCTTTGGCTGATCAGTTTTAGTTACAGCAGTTTTACTATTACTCTCATTGCCTGTTTTAGCTGGGGCCATCACTATATTACTAACTGATCGAAACCTTAACACAAG
>ZPLIV627_11_Ectocyclops_rubescens_Mexico_BOLD_ABA1204
TATTTATTAACCGGGGTTTGAGCAGGCTTAATTGGCACAGGACTTAGAGTTCTTATCCGTCTAGAGCTAGGACAGCCAGGGAGGTTACTTGGAGACGACCATCTGTACAACGTTATTGTAACAGCACATGCCTTTATTATAATTTTTTTTATAGTTATACCTATCTTAATTGGAGGATTTGGGAATTGATTAGTGCCTTTGATGTTAGGTTCTCCTGATATAGCATTTCCTCGAATAAATAATATAAGATTTTGATTCTTGGTTCCTGCCTTGTTTATGTTGTTAATAAGAGCGATAGTGGAAAGAGGCGCTGGTACTGGATGAACTGTTTACCCGCCTTTAAGAAGTAATATTGCACATGGTGGCGGCTCCGTTGATTTTGCAATTTTTTCTTTACATTTAGCGGGTGTTTCATCTATTCTAGGAGCCGTGAATTTTATTAGTACTTTAGCTAATTTACGAGTATTTGGGATAAGATTAGACCGATTACCTTTATTTAGGTGATCAGTCTTAGTAACTGCAGTACTGCTATTACTGTCGCTTCCTGTTCTAGCAGGGGCTATCACTATACTATTAACTGATCGAAACTTAAATACTAG
>ZPLIV628_11_Tropocyclops_aztequei1_Mexico_BOLD_AAW7976
TATTTGTTAGCTGGGGCTTGAGCGGGGTTTGTTGGATTAGGAATAAGAGTCATTATTCGTCTGGAGTTAGGTCAACCTGGGGTATTATTAGGGGATGATCATCTATACAATGTTATTGTAACAGCTCATGCTTTCATTATAATTTTTTTTATAGTAATACCTATTTTAATTGGGGGGTTTGGTAATTGACTAGTTCCTTTAATGTTGGGGGCCCCGGATATAGCTTTCCCCCGAATAAACAATATAAGATTCTGGTTTTTGGTGGCTTCTTTAATTATGTTATTAATAAGGTCTTTGGTAGAAAGAGGGGCAGGGACAGGTTGAACTGTGTATCCCCCTCTAAGAAGAAATATTGCTCATGGGGGAAGATCTGTTGATTATGCAATTTTTTCTTTACATTTAGCTGGGGTTTCTTCGATTCTTGGGGCTGTTAATTTTATTAGTACTTTAAGGAATTTACGAAGGTTTGGAATAAGTGGGGACTGTATACCTTTATTCGGATGGGCCGTATTAATTACAGCTATTTTGTTGTTATTGTCGTTACCAGTATTAGCAGGGGCTATCACAATATTGTTAACGGATCGTAATTTGAATACAAG
>ZPLIV633_11_Ectocyclops_rubescens_Mexico_BOLD_ABA1204
TATTTATTAACCGGGGTTTGAGCAGGCTTAATTGGCACAGGACTTAGAGTTCTTATCCGTCTAGAACTAGGACAGCCAGGGAGGTTACTTGGAGACGACCATCTGTACAACGTTATTGTAACAGCACATGCTTTTATTATAATTTTTTTTATAGTTATACCTATCTTAATTGGAGGATTTGGGAATTGATTAGTGCCTTTGATGTTAGGTTCTCCTGATATAGCATTTCCTCGAATAAACAATATAAGATTTTGATTCTTGGTTCCTTCCTTGTTTATGTTGTTAATAAGAGCGATAGTGGAAAGAGGCGCTGGTACTGGATGAACTGTTTACCCGCCTTTAAGAAGTAATATTGCACATGGTGGCGGCTCCGTTGATTTTGCAATTTTTTCTTTACATTTAGCGGGTGTTTCATCTATTCTAGGAGCCGTGAATTTTATTAGTACTTTAGCTAATTTACGAGTATTTGGGATAAGATTAGACCGATTACCTTTATTTAGGTGATCAGTCTTAGTAACTGCAGTACTGCTATTACTGTCGCTTCCTGTTCTAGCAGGGGCTATCACTATACTATTAACTGATCGAAACTTAAATACTAG
>ZPLIV635_11_Macrocyclops_cfX_albidus_Mexico_BOLD_ABA1205
TATTTATTGGCAGGTTCTTGAGCTGGTTTAGTAGGAACTGGGTTAAGAATGATTATTCGTTTAGAATTAGGACAACCTGGGAGTCTTTTAGGTGACGATCAAATCTACAATGTCGTTGTCACTGCTCATGCTTTTGTAATAATTTTTTTTATAGTGATACCTATTTTAATTGGGGGGTTTGGCAATTGGCTAGTGCCCCTAATATTAGGATCTCCTGATATGGCATTCCCTCGTATAAATAATATGAGATTCTGGTTTTTACTTCCAGCTTTAATTTTATTATTAGCCAGGGCTTTAGTAGAATCTGGTGCTGGCACAGGTTGAACTGTTTATCCTCCATTAAGAAGGAATTTAGCTCATTCTGGTGCTTCAGTAGATTATGCAATTTTTTCATTACATTTAGCAGGTATTTCTTCTATTTTAGGGGCTGTGAATTTTATTAGGACTATGGGAAATTTGCGAACTTTTGGAATAACCGGCGATCGGGTTCCGTTATTTGCTTGAGCAGTATTAATTACGGCTATTTTACTTCTTTTATCTTTACCAGTTTTGGCAGGGGCTATTACCATGTTATTAACGGATCGTAATTTAAACACTAC
>ZPLIV643_11_Mesocyclops_longisetus_Mexico_BOLD_ABA1206
TATTTAATTGCTGGTGTTTGAGCTGGTATAATTGGTACAGGGCTGAGAGTAATCATTCGCCTGGAATTAGGACAGCCTGGTTCTTTAATAGGAGATGACCAAATTTATAATGTTGTGGTAACAGCTCATGCTTTTGTTATGATTTTTTTTATAGTAATACCAATTTTAATTGGTGGATTTGGAAATTGATTAGTTCCTTTAATATTAGGATCTCCTGATATAGCTTTTCCTCGTATAAATAATATAAGATTTTGATTTTTAGTTCCTGCTTTATTTATGTTACTAACTAGATCTTTAGTGGAAAGAGGTGCAGGGACTGGGTGAACTGTTTACCCTCCTTTAAGAAGAAATTTATCTCATTCTGGATCTTCTGTAGATTATGCAATTTTTTCATTGCATTTAGCGGGAATTTCTTCTATTTTAGGAGCAGTTAATTTTATTAGAACATTAGGTAATATACGTACACTTGGAATATTTTTAGATCGAACTCCATTATTCGCTTGAGCTGTTTTAATTACAGCTATTTTATTATTACTTTCTTTACCTGTATTAGCTGGTGCAATTACTATGCTTTTAACAGATNNNNNNNNNNNNNNNNN
>ZPLIV679_11_Eucyclops_prionophorus_Mexico_BOLD_ABA1200
TACCTGTTAGCAGGTGCTTGGGCAGGGTTAGTTGGGACAGGGCTGAGAATATTAATCCGTTTTGAGCTAGGGTCTCCGGGAAGATTGATAGGAGATGACCAATTATATAACGTAGTTGTGACTGCACATGCTTTTATTATAATTTTTTTTATAGTAATACCAATTCTTATTGGAGGATTTGGGAACTGACTTGTCCCCCTTATATTGGGTGCCCCAGACATGGCCTTCCCTCGAATAAACAATATAAGGTTTTGGTTTTTGTTACCTGCATTAGTTATACTTCTTATAAGGGCACTGGTTGAGAGTGGTGCAGGAACAGGGTGAACCGTCTACCCTCCTCTTAGTAGAAATTTAGCCCATGGGGGAGCCTCAGTTGACTTTGCAATTTTTTCCCTACATTTGGCAGGAGTGTCTTCTATTTTGGGGGCAGTTAACTTTATTAGAACTCTAAGCAACCTTCGAACTTTAGGATTATCTATAGAACGAATCCCCTTGTTTGGATGATCCGTACTTATTACAGCAGTTCTTCTACTCCTTTCTCTCCCTGTTTTAGCAGGCGCAATTACAATACTTCTTACTGATCGAAATTTAAACACTAG
>ZPLIV680_11_Eucyclops_prionophorus_Mexico_BOLD_AEX0723
TACCTGTTAGCAGGTGCTTGGGCAGGGTTAGTTGGGACAGGGCTGAGAATATTAATCCGTTTTGAGCTAGGGTCTCCGGGAAGATTGATAGGAGATGACCAATTATATAACGTAGTTGTGACTGCACATGCTTTTATTATAATTTTTTTTATAGTAATGCCAATTCTTATTGGAGGATTTGGGAACTGACTTGTCCCTCTTATATTGGGTGCCCCAGACATGGCCTTCCCTCGAATAAACAATATAAGGTTTTGGTTTTTGTTACCTGCATTAGTTATACTTCTTATAAGGGCACTGGTTGAGAGTGGTGCAGGAACGGGGTGAACCGTCTACCCTCCTCTTAGTAGAAATTTAGCCCATGGGGGAGCTTCAGTTGACTTTGCAATTTTTTCCCTACATTTGGCAGGAGTGTCTTCTATTTTGGGGGCAGTTAACTTTATTAGAACTCTAAGGAACCTTCGAACCTTAGGATTATCTATAGAACGAATCCCCTTGTTTGGATGGTCAGTACTAATTACGGCAGTTCTTCTTCTCCTTTCTCTCCCTGTTTTAGCAGGCGCAATTACAATACTTCTTACTGATCGAAATTTAAACACTAG
>ZPLIV695_11_Acanthocyclops_americanus_Mexico_BOLD_AAG9784
TATTTATTAGCTGGTGCTTGAGCCGGAATAGTGGGGACAGGGCTAAGAATAATTATTCGTTTAGAATTAGGGCAGCCGGGTTCTTTAATAGGAGAGGATCAGATTTATAATGTAATTGTTACGGCTCATGCTTTTATTATAATTTTTTTTATAGTAATGCCAATTTTAATTGGAGGGTTTGGGAACTGATTGGTGCCTCTAATACTAGGGTCCCCGGACATAGCATTTCCTCGAATAAACAATATAAGATTTTGATTTTTAGTGCCAGCTCTTTTTATGCTTTTAACTAGGTCCCTAGTAGAAAGTGGAGCCGGAACAGGGTGAACAGTGTATCCCCCCTTAAGAAGAAATATTTCTCATGGGGGTGCTTCNGTTGATTACGCTATTTTTTCTCTGCNTTTAGCTGGGGTTTCTTCTATTTTAGGGGCTGTAAATTTTATTAGAACTTTAGGAAATATGCGTACGTTCGGTATGTTTTTAGATCGCATGCCTCTATTTGCTTGGGCTGTACTTATTACAGCAATTTTACTGCTTTTATCTTTACCAGTTTTAGCGGGAGCGATTACAATACTTTTAACAGATCGAAATCTTAATACTTC
>ZPLIV698_11_Eucyclops_cfX_estherae_Mexico_BOLD_AAL8091
TATTTACTAGCTGGCGCATGGTCTGGACTTATTGGGACCGGCCTTAGAATATTAATTCGATTTGAACTGGGGGCACCCGGCAGATTATTAGGGGATGATCAACTCTATAATGTAATTGTTACTGCACACGCTTTTATTATGATTTTTTTTATAGTTATACCTATTTTAATTGGGGGGTTTGGGAACTGACTGGTGCCTTTAATACTTGGTTCTCCAGACATAGCTTTCCCTCGAATGAATAATATGAGATTTTGGTTCTTAGTGCCGGCTTTAGTAATACTCTTAATAAGGGCTCTTGTTGAAAGAGGTGCAGGCACAGGGTGAACTGTTTATCCTCCATTAAGAAGAAATTTAGCACATGGGGGGGCTTCTGTAGATTTTGCAATTTTTTCACTTCATCTAGCGGGAGTGTCTTCTATCTTGGGGGCTGTGAATTTTATTAGAACCTTGGGGAATTTGCGGACCCTGGGCTTGTCAATAGAACGTGTTCCTCTTTTCGGTTGAGCAGTTTTAATTACTGCCATTCTGCTACTGCTTTCTTTACCAGTATTGGCTGGGGCCATTACAATGCTACTAACAGACCGAAACCTTAACACTAG
>ZPLIV701_11_Eucyclops_cfX_estherae_Mexico_BOLD_AAL8091
TATTTACTAGCTGGCGCATGGTCTGGACTTATTGGGACCGGCCTTAGAATATTAATTCGATTTGAACTGGGGGCACCCGGCAGATTATTAGGGGATGATCAACTCTATAATGTAATTGTTACTGCACACGCTTTTATTATGATTTTTTTTATAGTTATACCTATTTTAATTGGGGGGTTTGGGAACTGACTGGTGCCTTTAATACTTGGTTCTCCAGACATAGCTTTCCCTCGAATGAATAATATGAGATTTTGGTTCTTAGTGCCGGCTTTAGTAATACTCTTAATAAGAGCTCTTGTTGAAAGAGGTGCAGGCACAGGGTGAACTGTTTATCCTCCATTAAGAAGAAATTTAGCACATGGGGGGGCTTCTGTAGATTTTGCAATTTTTTCACTTCATCTAGCGGGAGTGTCTTCTATCTTGGGGGCTGTGAATTTTATTAGAACCTTGGGGAATTTGCGGACCCTGGGCTTGTCAATAGAACGTGTTCCTCTTTTCGGTTGAGCAGTTTTAATTACTGCCATTCTGCTACTGCTTTCTTTACCAGTATTGGCTGGGGCCATTACAATGCTACTAACAGACCGAAACCTTAACACTAG
>ZPLIV705_11_Cyclopoida_Mexico_BOLD_ABA8111
TATTTAATAGCAGGGGGTTGGGCAGGGTTTGTGGGGTTGGGGATGAGAATAATTATTCGGTTAGAGCTCGGACAACCAGGGGCTTTCCTGGGGGACGACCACTTGTATAATGTGATTGTTACGGCTCATGCTTTTATTATAATTTTCTTTATAGTGATACCAATCTTAATCGGGGGGTTTGGGAACTGGTTAGTTCCATTAATGTTGGGGGCCCCTGACATGGCTTTCCCTCGTATAAATAACATAAGCTTTTGATTTTTAATTTCTTCCTTGATTATGCTTTTAATAAGCTCCTTGGTGGAAAGGGATGCGGGGACAGGGTGAACTGTGTACCCTCCTTTAAGGGGGGGGATTTCCCATAGAGGGAGGGCAGTTGACTATGCTATCTTTTCTTTGCACTTAGCCGGGGTTTCTTCTATTTTGGGGGCTGTGAACTTTATTAGAACCTTAAGAAATTTGCGCGTGTTTGGGATGAGTGCTGACCATATTCCTTTGTTTGGTTGAGCAGTGTTTATTACTGCTGTGTTATTGCTGTTATCCTTGCCTGTATTGGCTGGGGCTATTACTATGTTGTTGACAGATCGCAATTTAAACACGAG
>ZPLIV707_11_Cyclopoida_Mexico_BOLD_ABA8111
TATTTAATAGCAGGGGGTTGGGCAGGGTTTGTGGGGTTGGGGATGAGAATAATTATTCGGTTAGAGCTCGGACAACCAGGGGCTTTCCTGGGGGACGACCACTTGTATAATGTGATTGTTACGGCTCATGCTTTTATTATAATTTTCTTTATAGTGATACCAATCTTAATCGGGGGGTTTGGGAACTGGTTAGTTCCATTAATGTTGGGGGCCCCTGACATGGCTTTCCCTCGTATAAATAACATAAGCTTTTGATTTTTAATTTCTTCCTTGATTATGCTTTTAATAAGCTCCTTGGTGGAAAGGGATGCGGGGACAGGGTGAACTGTGTACCCTCCTTTAAGGGGGGGGATTTCCCATAGAGGGAGGGCAGTTGACTATGCTATCTTTTCTTTGCACTTAGCCGGGGTTTCTTCTATTTTGGGGGCTGTGAACTTTATTAGAACCTTAAGAAATTTGCGCGTGTTTGGGATGAGTGCTGACCATATTCCTTTGTTTGGTTGAGCAGTGTTTATTACTGCTGTGTTATTGCTGTTATCCTTGCCTGTATTGGCTGGGGCTATTACTATGTTGTTGACAGATCGCAATTTAAACACGAG
>ZPLIV708_11_Acanthocyclops_americanus_Mexico_BOLD_AAG9784
TATTTATTAGCTGGTGCTTGAGCCGGAATAGTGGGGACAGGGCTAAGAATAATTATTCGTTTAGAATTAGGGCAGCCGGGTTCTTTAATAGGAGAGGATCAGATTTATAATGTAATTGTTACGGCTCATGCTTTTATTATAATTTTTTTTATAGTAATGCCAATTTTAATTGGAGGGTTTGGGAACTGATTGGTGCCTCTAATACTAGGGTCCCCGGACATAGCATTTCCTCGAATAAACAATATAAGATTTTGATTTTTAGTGCCAGCTCTTTTTATGCTTTTAACTAGGTCCCTAGTAGAAAGTGGAGCCGGAACAGGGTGAACAGTGTATCCCCCCTTAAGAAGAAATATTTCTCATGGGGGTGCTTCTGTTGATTACGCTATTTTTTCTCTGCATTTAGCTGGGGTTTCTTCTATTTTAGGGGCTGTAAATTTTATTAGAACTTTAGGAAATATGCGTACATTCGGTATGTTTTTAGATCGCATGCCTCTATTTGCTTGGGCTGTACTTATTACAGCAATTTTACTGCTTTTATCTTTACCAGTTTTAGCGGGAGCGATTACAATACTTTTAACAGATCGAAATCTTAATACTTC
>ZPLIV709_11_Acanthocyclops_americanus_Mexico_BOLD_AAG9784
TATTTATTAGCTGGTGCTTGAGCCGGAATAGTGGGGACAGGGCTAAGAATAATTATTCGTTTAGAATTAGGGCAGCCTGGTTCTTTAATAGGAGATGATCAAATTTATAATGTAATTGTTACGGCTCATGCTTTTATTATAATTTTTTTTATAGTAATGCCAATTTTAATTGGAGGGTTTGGAAACTGATTGGTGCCTCTAATACTAGGGTCCCCGGACATAGCATTTCCTCGAATAAACAACATAAGATTTTGATTTTTAGTGCCAGCCCTCTTTATGCTTTTAACTAGGTCCCTAGTAGAAAGTGGAGCCGGAACAGGGTGAACAGTGTACCCCCCTTTAAGAAGAAATATCTCTCATGGGGGTGCTTCTGTTGATTACGCTATTTTTTCTCTGCATTTAGCCGGGGTTTCTTCTATTTTAGGGGCTGTAAATTTTATTAGAACTTTAGGAAATATGCGTACATTCGGTATGTTTTTAGATCGCATGCCTCTATTTGCTTGGGCTGTGCTTATTACAGCAATTTTACTGCTTTTATCTTTACCAGTTTTAGCGGGAGCGATTACAATACTTCTAACAGATCGAAATCTTAATACTTC
>ZPLIV710_11_Eucyclops_cfX_estherae_Mexico_BOLD_AAL8091
TATTTACTAGCTGGCGCATGGTCTGGACTTATTGGGACCGGCCTTAGAATATTAATTCGATTTGAACTGGGGGCACCCGGCAGATTATTAGGGGATGATCAACTCTATAATGTAATTGTTACTGCACACGCTTTTATTATGATTTTTTTTATAGTTATACCTATTTTAATTGGGGGGTTTGGGAACTGACTGGTGCCTTTAATACTTGGTTCTCCAGACATAGCTTTCCCTCGAATGAATAATATGAGATTTTGGTTCTTAGTGCCGGCTTTAGTAATACTCTTAATAAGGGCTCTTGTTGAAAGAGGTGCAGGCACAGGGTGAACTGTTTATCCTCCATTAAGAAGAAATTTAGCACATGGGGGGGCTTCTGTAGATTTTGCAATTTTTTCACTTCATCTAGCGGGAGTGTCTTCTATCTTGGGGGCTGTGAATTTTATTAGAACCTTGGGGAATTTGCGGACCCTGGGCTTGTCAATAGAACGTGTTCCTCTTTTCGGTTGAGCAGTTTTAATTACTGCCATTCTGCTACTGCTTTCTTTACCAGTATTGGCTGGGGCCATTACAATGCTACTAACAGACCGAAACCTTAACACTAG
>ZPLIV724_11_Mesocyclops_thermocyclopoides_Mexico_BOLD_ABA6536
TATTTAATTGCCGGTGTCTGATCTGGTATAATTGGAACTGGGCTTAGGGTTATTATTCGTTTAGAGTTGGGCCAACCTGGTTCTTTAATAGGTGACGATCAGATTTACAACGTAGTAGTAACTGCTCACGCTTTTGTAATAATTTTTTTTATAGTAATACCTATTTTAATTGGTGGATTTGGTAATTGATTAGTTCCTTTAATATTAGGTTCTCCTGATATAGCATTCCCCCGTATGAATAATATAAGATTTTGATTTTTAATTCCGGCTCTATTTATGCTTTTAACTAGATCATTAGTAGAAAGAGGGGCTGGAACTGGATGAACTGTTTATCCTCCTCTAAGAAGAAATCTATCACATTCAGGATCCTCCGTAGATTATGCAATTTTTTCTCTTCATCTGGCAGGTGTTTCTTCTATTTTAGGGGCTGTAAACTTTATCAGCACTGTAGGAAACATGCGAACTTTAGGTATATTTCTTGATCGCACTCCTTTATTTGCATGAGCTGTATTAATTACAGCTATTTTATTATTACTATCACTGCCAGTCTTGGCCGGTGCTATTACTATGCTTTTAACTGATCGTAACCTCAATACTTC
>ZPLIV725_11_Mesocyclops_thermocyclopoides_Mexico_BOLD_ABA6536
TATTTAATTGCCGGTGTCTGATCTGGTATAATTGGAACTGGGCTTAGGGTTATTATTCGTTTAGAGTTGGGCCAACCTGGTTCTTTAATAGGTGACGATCAGATTTACAACGTAGTAGTAACTGCTCACGCTTTTGTAATAATTTTTTTTATAGTAATACCTATTTTAATTGGTGGATTTGGTAATTGATTAGTTCCTTTAATATTAGGTTCTCCTGATATAGCATTCCCCCGTATGAATAATATAAGATTTTGATTTTTAATTCCGGCTCTATTTATGCTTTTAACTAGATCATTAGTAGAAAGAGGGGCTGGAACTGGATGAACTGTTTATCCTCCTCTAAGAAGAAATCTATCACATTCAGGATCCTCCGTAGATTATGCAATTTTTTCTCTTCATCTGGCAGGTGTTTCTTCTATTTTAGGGGCTGTAAACTTTATCAGCACTGTAGGAAACATGCGAACTTTAGGTATATTTCTTGATCGCACTCCTTTATTTGCATGAGCTGTATTAATTACAGCTATTTTATTATTACTATCACTGCCAGTCTTGGCCGGTGCTATTACTATGCTTTTAACTGATCGTAACCTCAATACTTC
>ZPLIV732_11_Mesocyclops_thermocyclopoides_Mexico_BOLD_ABA6536
TATTTAATTGCCGGTGTCTGATCTGGTATAATTGGAACTGGGCTTAGGGTTATTATTCGTTTAGAGTTGGGCCAACCTGGTTCTTTAATAGGTGACGATCAGATTTACAACGTAGTAGTAACTGCTCACGCTTTTGTAATAATTTTTTTTATAGTAATACCTATTTTAATTGGTGGATTTGGTAATTGATTAGTTCCTTTAATATTAGGTTCTCCTGATATAGCATTCCCACGTATGAATAATATAAGATTTTGATTTTTAATTCCGGCTCTATTTATGCTTTTAACTAGATCATTAGTAGAAAGAGGGGCTGGAACTGGATGAACTGTTTATCCTCCTCTAAGAAGAAATCTATCACATTCAGGATCCTCCGTAGATTATGCAATTTTTTCTCTTCATCTGGCAGGTGTTTCTTCTATTTTAGGGGCTGTAAACTTTATCAGCACTGTAGGAAACATGCGAACTTTAGGTATATTTCTTGATCGCACTCCTTTATTTGCATGAGCTGTATTAATTACAGCTATTTTATTATTACTATCACTGCCAGTCTTGGCCGGTGCTATTACTATGCTTTTAACTGATCGTAACCTCAATACTTC
>ZPLIV738_11_Mesocyclops_thermocyclopoides_Mexico_BOLD_ABA6536
TATTTAATTGCCGGTGTCTGATCTGGTATAATTGGAACTGGGCTTAGGGTTATTATTCGTTTAGAGTTGGGCCAACCTGGTTCTTTAATAGGTGACGATCAGATTTACAACGTAGTAGTAACTGCTCACGCTTTTGTAATAATTTTTTTTATAGTAATACCTATTTTAATTGGTGGATTTGGTAATTGATTAGTTCCTTTAATATTAGGTTCTCCTGATATAGCATTCCCCCGTATGAATAATATAAGATTTTGATTTTTAATTCCGGCTCTATTTATGCTTTTAACTAGATCATTAGTAGAAAGAGGGGCTGGAACTGGATGAACTGTTTATCCTCCTCTAAGAAGAAATCTATCACATTCAGGATCCTCCGTAGATTATGCAATTTTTTCTCTTCATCTGGCAGGTGTTTCTTCTATTTTAGGGGCTGTAAACTTTATCAGCACTGTAGGAAACATGCGAACTTTAGGTATATTTCTTGATCGCACTCCTTTATTTGCATGAGCTGTATTAATTACAGCTATTTTATTATTACTATCACTGCCAGTCTTGGCCGGTGCTATTACTATGCTTTTAACTGATCGTAACCTCAATACTTC
>ZPLIV740_11_Mesocyclops_thermocyclopoides_Mexico_BOLD_ABA6536
TATTTAATTGCCGGTGTCTGATCTGGTATAATTGGAACTGGGCTTAGGGTTATTATTCGTTTAGAGTTGGGCCAACCTGGTTCTTTAATAGGTGACGATCAGATTTACAACGTAGTAGTAACTGCTCACGCTTTTGTAATAATTTTTTTTATAGTAATACCTATTTTAATTGGTGGATTTGGTAATTGATTAGTTCCTTTAATATTAGGTTCTCCTGATATAGCATTCCCCCGTATGAATAATATAAGATTTTGATTTTTAATTCCGGCTCTATTTATGCTTTTAACTAGATCATTAGTAGAAAGAGGGGCTGGAACTGGATGAACTGTTTATCCTCCTCTAAGAAGAAATCTATCACATTCAGGATCCTCCGTAGATTATGCAATTTTTTCTCTTCATCTGGCAGGTGTTTCTTCTATTTTAGGGGCTGTAAACTTTATCAGCACTGTAGGAAACATGCGAACTTTAGGTATATTTCTTGATCGCACTCCTTTATTTGCATGAGCTGTATTAATTACAGCTATTTTATTATTACTATCACTGCCAGTCTTGGCCGGTGCTATTACTATGCTTTTAACTGATCGTAACCTCAATACTTC
>OZFWC142_11_Cyclopidae_Canada_BOLD_AAG9771
NNNNNNNNNNNNNNNNNNNNNNNNGGGATAGTAGGTACAGGGTTGAGGATAATTATTCGTTTAGAGCTAGGCCAGCCTGGCTCTCTCATGGGAGATGACCAAATCTATAATGTCATTGTAACTGCCCATGCGTTTATTATAATTTTTTTTATGGTTATANCTATCCTTATTGGAGGTTTTGGTAACTGGCTAGTTCCTTTGATGCTTGGTTCCCCAGATATAGCCTTTCCTCGTATAAACAACATAAGATTTTGGTTCTTAGTTCCAGCCCTCTTCATGCTGTTAACTAGGTCTTTGGTAGAAAGAGGAGCAGGGACAGGATGAACGGTGTACCCCCCTCTAAGAAGAAACATTTCTCATGGCGGGGCTTCAGTAGACTACGCAATCTTTTCTCTTCATTTAGCAGGGGTTTCTTCTATTCTAGGGGCTGTCAACTTTATTAGTACCTTAGGAAACATGCGGACCTTTGGAATATTCTTAGATCGAATGCCATTATTTGCATGAGCTGTTCTAATTACAGCTATTCTGCTACTTCTATCTCTCCCAGTCCTCNNNNNNNNNNNNNNNNNNNNNNNNNNNNNNNNNNNNNNNNNNNNNNN
>OZFWC147_11_Cyclopidae_Canada_BOLD_AAG9771
TATTTATTAGCAGGAGCTTGGGCCGGGATAGTAGGTACAGGGTTGAGGATAATTATTCGTTTAGAGCTAGGCCAGCCTGGCTCTCTCATGGGAGATGACCAAATCTATAATGTCATTGTAACTGCCCATGCGTTTATTATAATTTTTTTTATGGTTATACCTATCCTTATTGGAGGTTTTGGTAACTGGCTAGTTCCTTTGATGCTTGGTTCCCCAGATATAGCCTTTCCTCGTATAAACAACATAAGATTTTGGTTCTTAGTTCCAGCCCTCTTCATGCTGTTAACTAGGTCTTTGGTAGAAAGAGGAGCAGGGACAGGATGAACGGTGTACCCCCCTCTAAGAAGAAACATTTCTCATGGCGGGGCTTCAGTAGACTACGCAATCTTTTCTCTTCATTTAGCAGGGGTTTCTTCTATTCTAGGGGCTGTCAACTTTATTAGTACCTTAGGAAACATGCGGACCTTTGGAATATTCTTAGATCGAATGCCATTATTTGCATGAGCTGTTCTAATTACAGCTATTCTGCTACTTCTATCTCTCCCAGTCCTCGCTGGGGCCATCACTATACTATTAACTGACCGAAATTTAAACACTTC
>OZFWC154_11_Cyclopidae_Canada_BOLD_AAG9771
TATTTATTAGCAGGAGCTTGGGCCGGGATAGTAGGTACAGGGTTGAGGATAATTATTCGTTTAGAGCTAGGCCAGCCTGGCTCTCTCATGGGAGATGACCAAATCTATAATGTCATTGTAACTGCCCATGCGTTTATTATAATTTTTTTTATGGTTATACCTATCCTTATTGGAGGTTTTGGTAACTGGCTAGTTCCTTTGATGCTTGGTTCCCCAGATATAGCCTTTCCTCGTATAAACAACATAAGATTTTGGTTCTTAGTTCCAGCCCTCTTCATGCTGTTAACTAGGTCTTTGGTAGAAAGAGGAGCAGGGACAGGATGAACGGTGTACCCCCCTCTAAGAAGAAACATTTCTCATGGCGGGGCTTCAGTAGACTACGCAATCTTTTCTCTTCATTTAGCAGGGGTTTCTTCTATTCTAGGGGCTGTCAACTTTATTAGTACCTTAGGAAACATGCGGACCTTTGGAATATTCTTAGATCGAATGCCATTATTTGCATGAGCTGTTCTAATTACAGCTATTCTGCTACTTCTATCTCTCCCAGTCCTCGCTGGGGCCATCACTATACTATTAACTGACCGAAATTTAAACACTTC
>OZFWC199_11_Acanthocyclops_capillatus_Canada_BOLD_AAG5168
NNNNNNNNNNNNNNNNNNNNNNNNNNNNNNNNNNNNNNNNNNNNNAGCATGATTATTCGCTTAGAATTAGGGCAACCCGGGTCTCTTATGGGGGATGACCAGATTTATAATGTAGTTGTCACTGCGCATGCTTTTATTATAATTTTTTTTATGGTAATACCTATTTTAATTGGAGGGTTTGGTAATTGATTGGTTCCTTTAATACTAGGGTCCCCTGATATAGCTTTCCCCCGGATAAACAACATAAGATTCTGGTTTTTGTTACCCGCATTAATTATGCTTTTATCTAGATCTTTAGTAGAGAGTGGGGCTGGAACAGGTTGGACAGTTTATCCCCCTCTGAGAAGAAACATCTCCCATGCAGGGGCCTCTGTAGATTACGCTATTTTTTCTCTCCACCTAGCCGGGGTTTCTTCGATTTTAGGGGCCGTTAATTTTATTAGAACCTTGGGAAATATGCGCACTTTTGGCATGTTCTTGGATCGGATGCCACTATTTGCTTGAGCAGTTTTAGTAACGGCTATTCTTTTGCTTCTTTCTCTCCCCGTCTTAGCTGGGGCCATTACAATGCTACTTACTGATCGCAATTTGAATACTTC
>OZFWC288_11_Cyclopidae_Canada_BOLD_AAG9771
TATTTATTAGCAGGAGCTTGGGCCGGGATAGTAGGTACAGGGTTGAGGATAATTATTCGTTTAGAGCTAGGCCAGCCTGGCTCTCTCATGGGAGATGACCAAATCTATAATGTCATTGTAACTGCCCATGCGTTTATTATAATTTTTTTTATGGTTATACCTATCCTTATTGGAGGTTTTGGTAACTGGCTAGTTCCTTTGATGCTTGGTTCCCCAGATATAGCCTTTCCTCGTATAAACAACATAAGATTTTGGTTCTTAGTTCCAGCCCTCTTCATGCTGTTAACTAGGTCTTTGGTAGAAAGAGGAGCAGGGACAGGATGAACGGTGTACCCCCCTCTAAGAAGAAACATTTCTCATGGCGGGGCTTCAGTAGACTACGCAATCTTTTCTCTTCATTTAGCAGGGGTTTCTTCTATTCTAGGGGCTGTCAACTTTATTAGGACCTTAGGAAACATGCGGACCTTTGGAATATTCTTAGATCGAATGCCATTATTTGCATGAGCTGTTCTAATTACAGCTATTCTGCTACTTCTATCTCTCCCAGTCCTCGCTGGGGCCATCACTATACTATTAACTGACCGAAATTTAAATACTTC
>OZFWC305_11_Cyclopidae_Canada_BOLD_AAG9773
NNNNNNNNNNNNNNNNNNNNNNNNNNNNNNNNNNNNNNNNNNNNNNNNGTAATTATTCGTCTCGAGTTAGGACAACCTGGGTCTTTAATAGGGGATGACCAAATTTATAACGTGGTAGTCACTGCTCATGCTTTTGTTATAATTTTTTTTATGGTTATACCAATCTTAATTGGTGGTTTTGGTAACTGACTAGTACCATTAATATTAGGATCTCCAGACATGGCTTTTCCTCGTATAAATAATATAAGATTTTGATTCTTAATTCCGGCTTTATTTATACTGTTGACAAGCTCATTAGTAGAAAGTGGTGCAGGAACAGGCTGAACTGTGTATCCTCCTTTAAGAAGTAATGTTTCTCATTCAGGAGCTTCAGTTGACTACGCAATTTTTTCTTTGCACTTAGCCGGAGTTTCTTCAATTCTAGGGGCAGTAAATTTTATTAGTACCTTAGGAAATATGCGTACGTTTGGAATATTTTTAGATCGTATACCCTTATTTGCTTGAGCAGTTCTGATTACTGCTATTTTATTATTATTATCTTTACCGGTGTTAGCTGGGGCTATTACTATGCTATTAACTGACCGTAATTTAAATACTTC
>OZFWC340_11_Acanthocyclops_capillatus_Canada_BOLD_AAG5168
NNNNNNNNNGCTGGAGCATGGGCAGGAATAATTGGAACGGGACTAAGCATGATTATTCGCTTAGAATTAGGGCAACCCGGGTCTCTTATGGGGGATGACCAGATTTATAATGTAGTTGTCACTGCGCATGCTTTTATTATAATTTTTTTTATGGTAATACCTATTTTAATTGGAGGGTTTGGTAATTGATTGGTTCCTTTAATACTAGGGTCCCCTGATATAGCTTTCCCCCGGATAAACAACATAAGATTCTGGTTTTTGTTACCCGCATTAATTATGCTTTTATCTAGATCTTTAGTAGAGAGTGGGGCTGGAACAGGTTGGACAGTTTATCCCCCTCTGAGAAGAAACATCTCCCATGCAGGGGCCTCTGTAGATTACGCTATTTTTTCTCTCCACCTAGCCGGGGTTTCTTCGATTTTAGGGGCCGTTAATTTTATTAGAACCTTGGGAAATATGCGCACTTTTGGCATGTTCTTGGATCGGATGCCACTATTTGCTTGAGCAGTTTTAGTAACGGCTATTCTTTTGCTTCTTTCTCTCCCCGTCTTAGCTGGGGCCATTACAATGCTACTTACTGATCGCAATTTGAATACTTC
>OZFWC387_11_Acanthocyclops_capillatus_Canada_BOLD_AAG5168
TATTTATTGGCTGGAGCATGGGCAGGAATAATTGGAACGGGACTAAGCATGATTATTCGCTTAGAATTAGGGCAACCCGGGTCTCTTATGGGGGATGACCAGATTTATAATGTAGTTGTCACTGCGCATGCTTTTATTATAATTTTTTTTATGGTAATACCTATTTTAATTGGAGGGTTTGGTAATTGATTGGTTCCTTTAATACTAGGGTCCCCTGATATAGCTTTCCCCCGGATAAACAACATAAGATTCTGGTTTTTGTTACCCGCATTAATTATGCTTTTATCTAGATCTTTAGTAGAGAGTGGGGCTGGAACAGGTTGGACAGTTTATCCCCCTCTGAGAAGAAACATCTCCCATGCAGGGGCCTCTGTAGATTACGCTATTTTTTCTCTCCACCTAGCCGGGGTTTCTTCGATTTTAGGGGCCGTTAATTTTATTAGAACCTTGGGAAATATGCGCACTTTTGGCATGTTCTTGGATCGGATGCCACTATTTGCTTGAGCAGTTTTAGTAACGGCTATTCTTTTGCTTCTTTCTCTCCCCGTCTTAGCTGGGGCCATTACAATGCTACTTACTGATCGCAATTTGAATACTTC
>OZFWC419_11_CyclopoidGEN_spX5_CHU_Canada_BOLD_ABA9614
TATCTATTGGCTGGGGCTTGATCTGGAATAATTGGCACAGGTTTGAGAATGATTATTCGTTTAGAGCTAGGGCAGCCTGGATCCTTAATAGGAGATGACCAAGTGTACAATGTTATTGTGACAGCACATGCTTTTGTTATAATTTTTTTTATAGTAATACCAATTTTAATTGGTGGGTTTGGTAACTGGTTAGTGCCTTTAATACTGGGCTCTCCAGACATAGCTTTTCCTCGAATAAATAATATAAGTTTTTGGTTTTTAGTTCCGGCACTTTTTATGCTTTTAACAAGTTCTTTGGTAGAAAGGGGAGCCGGAACAGGATGGACAGTGTACCCTCCGCTAAGTAGAAATATCTCTCACGCAGGAGCGTCTGTGGATTATGCTATTTTTTCTCTTCATTTAGCTGGTGTATCTTCAATTTTAGGGGCGGTAAATTTCATTAGAACTTTAGGAAATATACGCACATTTGGGATATTTTTAGATCGAATACCTCTATTTGCCTGAGCTGTTTTAATCACTGCTATCTTATTATTATTGTCTTTACCTGTTTTAGCTGGTGCTATCACAATATTATTAACAGACCGAAATTTAAATACTNN
>OZFWC467_11_CyclopoidGEN_spX5_CHU_Canada_BOLD_ABA9614
TATCTATTGGCTGGGGCTTGATCTGGAATAATTGGCACAGGTTTGAGAATGATTATTCGTTTAGAGCTAGGGCAGCCTGGATCCTTAATAGGAGATGACCAAGTGTACAATGTTATTGTGACAGCACATGCTTTTGTTATAATTTTTTTTATAGTAATACCAATTTTAATTGGTGGGTTTGGTAACTGGTTAGTGCCTTTAATACTGGGCTCTCCAGACATAGCTTTTCCTCGAATAAATAATATAAGTTTTTGGTTTTTAGTTCCGGCACTTTTTATGCTTTTAACAAGTTCTTTGGTAGAAAGGGGAGCCGGAACAGGATGGACAGTGTACCCTCCGTTAAGTAGAAATATCTCTCACGCAGGAGCGTCTGTGGATTATGCTATTTTTTCTCTTCATTTAGCTGGTGTATCTTCAATTTTAGGGGCGGTAAATTTCATTAGAACTTTAGGAAATATACGCACATTTGGGATATTTTTAGATCGAATACCTCTATTTGCCTGAGCTGTTTTAATCACTGCTATCTTATTATTATTGTCTTTACCTGTTTTAGCTGGTGCTATCACAATATTATTAACAGACCGAAATTTAAATACTTC
>OZFWC470_11_CyclopoidGEN_spX5_CHU_Canada_BOLD_ABA9614
TATCTATTGGCTGGGGCTTGATCTGGAATAATTGGCACAGGTTTGAGAATGATTATTCGTTTAGAGCTAGGGCAGCCTGGATCCTTAATAGGAGATGACCAAGTGTACAATGTTATTGTGACAGCACATGCTTTTGTTATAATTTTTTTTATAGTAATACCAATTTTAATTGGTGGGTTTGGTAACTGGTTAGTGCCTTTAATACTGGGCTCTCCAGACATAGCTTTTCCTCGAATAAATAATATAAGTTTTTGGTTTTTAGTTCCGGCACTTTTTATGCTTTTAACAAGTTCTTTGGTAGAAAGGGGAGCCGGAACAGGATGGACAGTGTACCCTCCGTTAAGTAGAAATATCTCTCACGCAGGAGCGTCTGTGGATTATGCTATTTTTTCTCTTCATTTAGCTGGTGTATCTTCAATTTTAGGGGCGGTAAATTTCATTAGAACTTTAGGAAATATACGCACATTTGGGATATTTTTAGATCGAATACCTCTATTTGCCTGAGCTGTTTTAATCACTGCTATCTTATTATTATTGTCTTTACCTGTTTTAGCTGGTGCTATCACAATATTATTAACAGACCGAAATTTAAATACTTC
>COAPP043_12_Cyclopidae_Canada_BOLD_ABW2599
NNNNNNNNNNNNNNNNNNNNNNNNNNNNNNNNNGGCACAGGATTGAGTATAGTCATTCGACTAGAGTTAGGCCAACCTGGATCTTTGATGGGGGATGATCAAGTGTATAATGTAGTGGTGACAGCACATGCCTTCATTATGATTTTTTTTATGGTTATACCTATCTTAATTGGGGGGTTTGGTAATTGATTGGTTCCATTGATGTTAGGGTCTCCAGACATAGCTTTCCCCCGAATGAATAACATAAGATTTTGATTTTTAGTGCCCGCATTAGTTCTTTTGCTGTCAAGTTCGCTTGTCGAATCCGGAGCAGGGACCGGATGGACTGTGTACCCACCCTTGAGAAGTAATATTGCTCATGCAGGGGCGTCAGTTGACTACGCAATTTTTTCTCTTCATTTAGCCGGAGTTTCATCTATTTTGGGCGCTGTAAACTTTATCAGTACCATGGGAAACTTGCGGAGTTTTGGCATAACTGGGGATCGTGTACCATTGTTTGCTTGAAGAGTTTTAATTACCGCTATCTTACTATTGTTATCTCTTCCCGTACTGGCCGGAGCAATTACAATACTGCTGACAGACCGTAACTTAAATACTTC
>COAPP085_12_Cyclopidae_Canada_BOLD_AAV0649
TATTTATTAGCCGGAGCATGAGCAGGGTTAGTAGGAACTGGTTTGAGAATAATTATTCGATTGGAATTAGGACAACCAGGTAGATTATTGGGAGATGATCAAATTTATAATGTTGTAGTAACAGCCCATGCTTTTATTATAATTTTTTTTATAGTAATACCTATTTTAATTGGAGGATTTGGTAACTGACTAGTTCCTTTAATATTAGGGTCTCCAGATATAGCTTTTCCTCGTATAAATAATATGAGGTTTTGATTTTTATTACCTGCTTTGATTTTATTATTAGCAAGCGCCCTAGTAGAGTCAGGAGCAGGGACAGGATGAACTGTTTATCCCCCTCTAAGTAGAAATTTAGCTCATTCAGGAGCTTCGGTTGACTACGCTATTTTTTCTCTACATTTAGCTGGGGTATCCTCTATTTTGGGAGCAGTTAATTTTATTAGAACTATAGGAAATTTACGAACTTTTGGTATGACTGGTGATCGAGTACCTTTATTTGCTTGAGCTGTTTTAATCACTGCTATTCTTTTACTTCTTTCTCTCCCAGTTTTAGCTGGAGCTATTACCATATTATTAACAGATCGTAATTTAAATACAAC
>COAPP086_12_Cyclopidae_Canada_BOLD_AAV0649
NNNNNNNNNNNNNNNNNNNNNNNNNNNNNNGTAGGAACTGGTTTGAGAATAATTATTCGATTGGAATTAGGACAACCAGGTAGATTATTGGGAGATGATCAAATTTATAATGTTGTAGTAACAGCCCATGCTTTTATTATAATTTTTTTTATAGTAATACCTATTTTAATTGGAGGATTTGGTAACTGACTAGTTCCTTTAATATTAGGGTCTCCAGATATAGCTTTTCCTCGTATAAATAATATGAGGTTTTGATTTTTATTACCTGCTTTGATTTTATTATTAGCAAGCGCCCTAGTAGAGTCAGGAGCAGGGACAGGATGAACTGTTTATCCTCCTCTAAGTAGAAATTTAGCTCATTCAGGAGCTTCGGTTGACTACGCTATTTTTTCTCTACATTTAGCTGGGGTATCCTCTATTTTGGGAGCAGTTAATTTTATTAGAACTATAGGAAATTTACGAACTTTTGGTATGACTGGTGATCGAGTACCTTTATTTGCTTGAGCTGTTTTAATCACTGCTATTCTTTTACTTCTTTCTCTCCCAGTTTTAGCTGGAGCTATTACCATATTATTAACAGATCGTAATTTAAATACAAC
>COAPP087_12_Cyclopidae_Canada_BOLD_AAV0649
NNNTTATTAGCCGGAGCATGAGCAGGGTTAGTAGGAACTGGTTTGAGAATAATTATTCGATTGGAATTAGGACAACCAGGTAGATTATTGGGAGATGATCAAATTTATAATGTTGTAGTAACAGCTCATGCTTTTATTATAATTTTTTTTATAGTAATACCTATTTTAATTGGAGGATTTGGTAACTGACTAGTTCCTTTAATATTGGGGTCTCCAGATATAGCTTTTCCTCGTATAAATAATATGAGGTTTTGATTTTTATTACCTGCTTTGATTTTATTATTAGCAAGCGCCCTAGTAGAGTCAGGAGCAGGGACAGGATGAACTGTTTATCCTCCTCTAAGTAGAAATTTAGCTCATTCAGGAGCTTCGGTTGACTACGCTATTTTTTCTCTACATTTAGCTGGGGTATCCTCTATTTTGGGAGCAGTTAATTTTATTAGAACTATAGGAAATTTACGAACTTTTGGTATGACTGGTGATCGAGTACCTTTATTTGCTTGAGCTGTTTTAATCACTGCTATTCTTTTACTTCTTTCTCTCCCAGTTTTAGCTGGAGCTATTACCATATTATTAACAGATCGTAATTTAAATACAAC
>COAPP088_12_Cyclopidae_Canada_BOLD_AAV0649
NNNNNNNNNNNNNNNNNNNNNNNNGGGTTAGTAGGAACTGGTTTGAGAATAATTATTCGATTGGAATTAGGACAACCAGGTAGATTATTGGGAGATGATCAAATTTATAATGTTGTAGTAACAGCCCATGCTTTTATTATAATTTTTTTTATAGTAATACCTATTTTAATTGGAGGATTTGGTAACTGACTAGTTCCTTTAATATTAGGGTCTCCAGATATAGCTTTTCCTCGTATAAATAATATGAGGTTTTGATTTTTATTACCTGCTTTGATTTTATTATTAGCAAGCGCCCTAGTAGAGTCAGGAGCAGGGACAGGATGAACTGTTTATCCTCCTCTAAGTAGAAATTTAGCTCATTCAGGAGCTTCGGTTGACTACGCTATTTTTTCTCTACATTTAGCTGGGGTATCCTCTATTTTGGGAGCAGTTAATTTTATTAGAACTATAGGAAATTTACGAACTTTTGGTATGACTGGTGATCGAGTACCTTTATTTGCTTGAGCTGTTTTAATCACTGCTATTCTTTTACTTCTTTCTCTCCCAGTTTTAGCTGGAGCTATTACCATATTATTAACAGATCGTAATTTAAATACAAC
>COAPP095_12_Cyclopidae_Canada_BOLD_AAG9778
TATTTATTAGCAGGTGCTTGAGCAGGCTTAGTTGGAACTGGGTTAAGTATAATTATTCGACTTGAACTGGGTCAACCTGGTAGCTTATTAGGCGATGATCAAATTTACAATGTAGTAGTAACTGCTCATGCCTTTGTAATAATTTTTTTTATAGTTATACCAATTTTAATTGGCGGATTTGGGAATTGATTGGTTCCATTAATATTAGGGTCCCCAGATATAGCTTTCCCTCGAATAAACAATATAAGTTTTTGGTTTCTATTACCTGCCTTAATTTTATTATTGGCAAGAGCCTTAGTAGAGTCAGGAGCGGGGACAGGTTGAACAGTTTACCCACCCTTAAGAAGAAACCTGGCACACTCTGGTGCCTCTGTTGATTACGCAATTTTTTCCTTGCATTTAGCTGGAGTTTCCTCAATCTTAGGAGCTGTAAATTTCATTAGTACAATAGGTAACCTACGAACTTTTGGAATAACAGGAGATCGTGTACCATTATTTGCTTGAGCAGTATTAATTACTGCAATTTTACTATTATTATCTCTACCAGTCTTAGCGGGAGCTATTACTATACTGCTAACTGACCGGAATTTAAATACTAC
>OZFWC508_12_Cyclopidae_Canada_BOLD_AAG9771
TATTTATTAGCAGGAGCTTGGGCCGGGATAGTAGGTACAGGGTTGAGGATAATTATTCGTTTAGAGCTAGGCCAGCCTGGCTCTCTCATGGGAGATGACCAAATCTATAATGTCATTGTAACTGCCCATGCGTTTATTATAATTTTTTTTATGGTTATACCTATCCTTATTGGAGGTTTTGGTAACTGGCTAGTTCCTTTGATGCTTGGTTCCCCAGATATAGCCTTTCCTCGTATAAACAACATAAGATTTTGGTTCTTAGTTCCAGCCCTCTTCATGCTGTTAACTAGGTCTTTGGTAGAAAGAGGAGCAGGGACAGGATGAACGGTGTACCCCCCTCTAAGAAGAAACATTTCTCATGGCGGGGCTTCAGTAGACTACGCAATCTTTTCTCTTCATTTAGCAGGGGTTTCTTCTATTCTAGGGGCTGTCAACTTTATTAGTACCTTAGGAAACATGCGGACCTTTGGAATATTCTTAGATCGAATGCCATTATTTGCATGAGCTGTTCTAATTACAGCTATTCTGCTACTTCTATCTCTCCCAGTCCTCGCTGGGGCCATCACTATACTATTAACTGACCGAAATTTAAATACTTC
>OZFWC566_12_Cyclopidae_Canada_BOLD_AAG9771
NNNNNNNNNNNNNNNNNNNNNNNNNNNATAGTAGGTACAGGGTTGAGGATAATTATTCGTTTAGAGCTAGGCCAGCCTGGCTCTCTCATAGGAGATGACCAAATCTATAATGTCATTGTAACTGCCCATGCGTTTATTATAATTTTTTTTATGGTTATACCTATCCTTATTGGAGGTTTTGGTAACTGGCTAGTTCCTTTGATGCTTGGTTCCCCAGATATAGCCTTTCCTCGTATAAACAACATAAGATTTTGGTTCTTAGTTCCAGCCCTCTTCATGCTGTTAACTAGGTCTTTGGTAGAAAGAGGAGCAGGGACAGGATGAACGGTGTACCCCCCTCTAAGAAGAAACATTTCTCATGGCGGGGCTTCAGTAGACTACGCAATCTTTTCTCTTCATTTAGCAGGGGTTTCTTCTATTCTAGGGGCTGTCAACTTTATTAGGACCTTAGGAAACATGCGGACCTTTGGAATATTCTTAGATCGAATGCCATTATTTGCATGAGCTGTTCTAATTACAGCTATTCTGCTACTTCTATCTCTCCCAGTCCTCGCTGGGGCCATCACTATACTATTAACTGACCGAAATTTAAATACTTC
>OZFWC619_12_Cyclopidae_Canada_BOLD_AAG9771
TATTTATTAGCAGGAGCTTGGGCCGGGATAGTAGGTACAGGGTTGAGGATAATTATTCGTTTAGAGCTAGGCCAGCCTGGCTCTCTCATGGGAGATGACCAAATCTATAATGTCATTGTAACTGCCCATGCGTTTATTATAATTTTTTTTATGGTTATACCTATCCTTATTGGAGGTTTTGGTAACTGGCTAGTTCCTTTGATGCTTGGTTCCCCAGATATAGCCTTTCCTCGTATAAACAACATAAGATTTTGGTTCTTAGTTCCAGCCCTCTTCATGCTGTTAACTAGGTCTTTGGTAGAAAGAGGAGCAGGGACAGGATGAACGGTGTACCCCCCTCTAAGAAGAAACATTTCTCATGGCGGGGCTTCAGTAGACTACGCAATCTTTTCTCTTCATTTAGCAGGGGTTTCTTCTATTCTAGGGGCTGTCAACTTTATTAGTACCTTAGGAAACATGCGGACCTTTGGAATATTCTTAGATCGAATGCCATTATTTGCATGAGCTGTTCTAATTACAGCTATTCTGCTACTTCTATCTCTCCCAGTCCTCGCTGGGGCCATCACTATACTATTAACTGACCGAAATTTAAACACTTC
>OZFWC662_12_Cyclopidae_Canada_BOLD_AAG9773
TATTTATTAGCTGGTGCGTGGGCTGGAATAATTGGGACAGGGTTAAGAGTAATTATTCGTCTCGAGTTAGGACAGCCTGGGTCTTTAATAGGGGATGACCAAATTTATAACGTGGTAGTCACTGCTCATGCTTTTGTTATAATTTTTTTTATGGTTATACCAATCTTAATTGGTGGTTTTGGTAACTGACTAGTACCATTAATATTAGGATCTCCAGACATGGCTTTTCCTCGTATAAATAATATAAGATTTTGATTCTTAATTCCGGCTTTATTTATACTGTTGACAAGCTCATTAGTAGAAAGTGGTGCAGGAACAGGCTGAACTGTGTACCCCCCTTTAAGAAGTAATGTTTCTCATTCAGGAGCTTCAGTTGACTACGCAATTTTTTCTTTGCATTTAGCTGGAGTTTCTTCAATTCTAGGGGCAGTAAATTTTATTAGTACCTTAGGAAATATGCGTACGTTTGGAATATTTTTAGATCGTATACCCTTATTTGCTTGAGCAGTTCTGATTACTGCTATTTTATTATTATTATCTTTACCGGTGTTAGCTGGGGCTATTACTATGCTATTAACTGACCGTAATTTAAATACTTC
>OZFWC683_12_Cyclopidae_Canada_BOLD_AAG9771
TATTTATTAGCAGGAGCTTGGGCCGGGATAGTAGGTACAGGGTTGAGGATAATTATTCGTTTAGAGCTAGGCCAGCCTGGCTCTCTCATGGGAGATGACCAAATCTATAATGTCATTGTAACTGCCCATGCGTTTATTATAATTTTTTTTATGGTTATACCTATCCTTATTGGAGGTTTTGGTAACTGGCTAGTTCCTTTGATGCTTGGTTCCCCAGATATAGCCTTTCCTCGTATAAACAACATAAGATTTTGGTTCTTAGTTCCAGCCCTCTTCATGCTGTTAACTAGGTCTTTGGTAGAAAGAGGAGCAGGGACAGGATGAACGGTGTACCCCCCTCTAAGAAGAAACATTTCTCATGGCGGGGCTTCAGTAGACTACGCAATCTTTTCTCTTCATTTAGCAGGGGTTTCTTCTATTCTAGGGGCTGTCAACTTTATTAGTACCTTAGGAAACATGCGGACCTTTGGAATATTCTTAGATCGAATGCCATTATTTGCATGAGCTGTTCTAATTACAGCTATTCTGCTACTTCTATCTCTCCCAGTCCTCGCTGGGGCCATCACTATACTATTAACTGACCGAAATTTAAACACTTC
>OZFWC753_12_Cyclopidae_Canada_BOLD_AAG9771
TATTTATTAGCAGGAGCTTGGGCCGGGATAGTAGGTACAGGGTTGAGGATAATTATTCGTTTAGAGCTAGGCCAGCCTGGCTCTCTCATGGGAGATGACCAAATCTATAATGTCATTGTAACTGCCCATGCGTTTATTATAATTTTTTTTATGGTTATACCTATCCTTATTGGAGGTTTTGGTAACTGGCTAGTTCCTTTGATGCTTGGTTCCCCAGATATAGCCTTTCCTCGTATAAACAACATAAGATTTTGGTTCTTAGTTCCAGCCCTCTTCATGCTGTTAACTAGGTCTTTGGTAGAAAGAGGAGCAGGGACAGGATGAACGGTGTACCCCCCTCTAAGAAGAAACATTTCTCATGGCGGGGCTTCAGTAGACTACGCAATCTTTTCTCTTCATTTAGCAGGGGTTTCTTCTATTCTAGGGGCTGTCAACTTTATTAGGACCTTAGGAAACATGCGGACCTTTGGAATATTCTTAGATCGAATGCCATTATTTGCATGAGCTGTTCTAATTACAGCTATTCTGCTACTTCTATCTCTCCCAGTCCTCGCTGGGGCCATCACTATACTATTAACTGACCGAAATTTAAATACTTC
>OZFWC756_12_Cyclopidae_Canada_BOLD_AAG9771
TATTTATTAGCAGGAGCTTGGGCCGGGATAGTAGGTACAGGGTTGAGGATAATTATTCGTTTAGAGCTAGGCCAGCCTGGCTCTCTCATAGGAGATGACCAAATCTATAATGTCATTGTAACTGCCCATGCGTTTATTATAATTTTTTTTATGGTTATACCTATCCTTATTGGAGGTTTTGGTAACTGGCTAGTTCCTTTGATGCTTGGTTCCCCAGATATAGCCTTTCCTCGTATAAACAACATAAGATTTTGGTTCTTAGTTCCAGCCCTCTTCATACTGTTAACTAGGTCTTTGGTAGAAAGAGGAGCAGGGACAGGATGAACGGTGTACCCCCCTCTAAGAAGAAACATTTCTCATGGCGGGGCTTCAGTAGACTACGCAATCTTTTCTCTTCATTTAGCAGGGGTTTCTTCTATTCTAGGGGCTGTCAACTTTATTAGGACCTTAGGAAACATGCGGACCTTTGGAATATTCTTAGATCGAATGCCATTATTTGCATGAGCTGTTCTAATTACAGCTATTCTGCTACTTCTATCTCTCCCAGTCCTCGCTGGGGCCATCACTATACTATTAACTGACCGAAATTTAAATACTTC
>OZFWC815_12_Cyclopidae_Canada_BOLD_AAG9771
TATTTATTAGCAGGAGCTTGGGCCGGGATAGTAGGTACAGGGTTGAGGATAATTATTCGTTTAGAGCTAGGCCAGCCTGGCTCTCTCATGGGAGATGACCAAATCTATAATGTCATTGTAACTGCCCATGCGTTTATTATAATTTTTTTTATGGTTATACCTATCCTTATTGGAGGTTTTGGTAACTGGCTAGTTCCTTTGATGCTTGGTTCCCCAGATATAGCCTTTCCTCGTATAAACAACATAAGATTTTGGTTCTTAGTTCCAGCCCTCTTCATGCTGTTAACTAGGTCTTTGGTAGAAAGAGGAGCAGGGACAGGATGAACGGTGTACCCCCCTCTAAGAAGAAACATTTCTCATGGCGGGGCTTCAGTAGACTACGCAATCTTTTCTCTTCATTTAGCAGGGGTTTCTTCTATTCTAGGGGCTGTCAACTTTATTAGTACCTTAGGAAACATGCGGACCTTTGGAATATTCTTAGATCGAATGCCATTATTTGCATGAGCTGTTCTAATTACAGCTATTCTGCTACTTCTATCTCTCCCAGTCCTCGCTGGGGCCATCACTATACTATTAACTGACCGAAATTTAAATACTTC
>OZFWC847_12_Acanthocyclops_Canada_BOLD_AAG9772
TATTTACTCGCGGGGGCATGGGCAGGGATAGTGGGCACAGGGTTAAGGATAATTATTCGGTTGGAGTTAGGGCAACCGGGCTCTTTAATAGGGGATGACCAAATTTATAATGTGATTGTGACGGCACATGCATTTATTATAATTTTTTTTATGGTTATGCCTATCTTGATTGGGGGGTTTGGAAATTGGTTAGTTCCATTGATGTTGGGTTCTCCGGATATAGCTTTCCCTCGGATAAATAACATGAGGTTTTGATTTTTAGTGCCCGCTCTTTTTATATTGCTAACTAGTTCTCTAGTAGAAAGAGGTGCAGGGACTGGGTGAACAGTTTATCCCCCTCTAAGAAGCAATATTTCTCATGGAGGGGCCTCAGTGGACTATGCAATTTTTTCTTTGCATTTAGCTGGGGTTTCTTCTATTTTAGGGGCAGTTAATTTTATTAGAACTCTTGGTAATATGCGGACCTTTGGCATATTTTTAGATCGGATGCCTTTATTTGCTTGGGCAGTACTAATCACGGCTATTTTGTTGCTTTTATCTTTACCTGTCTTGGCAGGGGCAATTACCATACTTTTAACAGACCGAAATCTTAATACTTC
>OZFWC864_12_Cyclopidae_Canada_BOLD_AAG9771
TATTTATTAGCAGGAGCTTGGGCCGGGATAGTAGGTACAGGGTTGAGGATAATTATTCGTTTAGAGCTAGGCCAGCCTGGCTCTCTCATAGGAGATGACCAAATCTATAATGTCATTGTAACTGCCCATGCGTTTATTATAATTTTTTTTATGGTTATACCTATCCTTATTGGAGGTTTTGGTAACTGGCTAGTTCCTTTGATGCTTGGTTCCCCAGATATAGCCTTTCCTCGTATAAACAACATAAGATTTTGGTTCTTAGTTCCAGCCCTCTTCATGCTGTTAACTAGGTCTTTGGTAGAAAGAGGAGCAGGGACAGGATGAACGGTGTACCCCCCTCTAAGAAGAAACATTTCTCATGGCGGGGCTTCAGTAGACTACGCAATCTTTTCTCTTCATTTAGCAGGGGTTTCTTCTATTCTAGGGGCTGTCAACTTTATTAGGACCTTAGGAAACATGCGGACCTTTGGAATATTCTTAGATCGAATGCCATTATTTGCATGAGCTGTTCTAATTACAGCTATTCTGCTACTTCTATCTCTCCCAGTCCTCGCTGGGGCCATCACTATACTATTAACTGACCGAAATTTAAATACTTC
>COAPP138_12_Cyclopidae_Canada_BOLD_AAG9778
TATTTATTAGCAGGTGCTTGAGCAGGCTTAGTTGGAACTGGGTTAAGTATAATTATTCGACTTGAACTGGGTCAACCTGGTAGCTTATTAGGCGATGATCAAATTTACAATGTAGTAGTAACTGCTCATGCCTTTGTAATAATTTTTTTTATAGTTATACCAATTTTAATTGGCGGATTTGGGAATTGATTGGTTCCATTAATATTAGGGTCCCCAGATATAGCTTTCCCTCGAATAAACAATATAAGTTTTTGGTTTCTATTACCTGCCTTAATTTTATTATTGGCAAGAGCCTTAGTAGAGTCAGGAGCGGGGACAGGTTGAACAGTTTACCCACCCTTAAGAAGAAACCTGGCACACTCTGGTGCCTCTGTTGATTACGCAATTTTTTCCTTGCATTTAGCTGGAGTTTCCTCAATCTTAGGAGCTGTAAATTTCATTAGTACAATAGGTAACCTACGAACTTTTGGAATAACAGGAGATCGTGTACCATTATTTGCTTGAGCAGTATTAATTACTGCAATTTTACTATTATTATCTCTACCAGTCTTAGCGGGAGCTATTACTATACTGCTAACTGACCGGAATTTAAATACTAC
>COAPP148_12_Cyclopidae_Canada_BOLD_AAG9787
TATTTATTAACTGGGGTTTGAGCAGGTTTAATTGGTACTGGCTTGAGCGTTTTAATTCGACTAGAGCTGGGACAGCCTGGTAGCTTACTGGGGGATGATCACTTATATAATGTCATTGTAACAGCGCATGCTTTTATCATGATTTTTTTTATGGTGATACCTATTTTAATTGGCGGGTTTGGTAACTGATTGGTCCCCCTAATGTTAGGGTCTCCCGATATAGCTTTCCCTCGAATGAACAATATAAGATTTTGATTCCTAGTTCCAGCTTTATTTATACTACTAATGAGAGCAATAGTAGAAAGAGGAGCAGGAACAGGATGAACGGTATACCCTCCTTTAAGAAGAAATATTGCGCATGGAGGAGGATCAGTTGATTTCGCCATTTTTTCATTACATTTAGCAGGGGTTTCTTCTATTCTAGGAGCAGTGAATTTTATTAGAACATTGGCAAATTTACGAGTATTCGGAATAAGCCTTGATCGTTTACCCTTGTTTAGGTGGTCTGTACTAGTTACAGCAGTTTTGCTGTTGCTTTCTTTACCAGTGTTAGCTGGGGCGATCACGATGTTGTTGACTGATCGTAATCTAAATACGAG
>OZFWC923_12_Cyclopidae_Canada_BOLD_AAG9771
NNNNNNNNNNNNNNNNNNNNNNNNNNNNNNNNNNNNNNNNNNNNNNNNNNNNNNNNNNNNNNNNNNNNNNNNNNNNNNGGCTCTCTCATAGGAGATGACCAAATCTATAATGTCATTGTAACTGCCCATGCGTTTATTATAATTTTTTTTATGGTTATACCTATCCTTATTGGAGGTTTTGGTAACTGGCTAGTTCCTTTGATGCTTGGTTCCCCAGATATAGCCTTTCCTCGTATAAACAACATAAGATTTTGGTTCTTAGTTCCAGCCCTCTTCATGCTGTTAACTAGGTCTTTGGTAGAAAGAGGAGCAGGGACAGGATGAACGGTGTACCCCCCTCTAAGAAGAAACATTTCTCATGGCGGGGCTTCAGTAGACTACGCAATCTTTTCTCTTCATTTAGCAGGGGTTTCTTCTATTCTAGGGGCTGTCAACTTTATTAGGACCTTAGGAAACATGCGGACCTTTGGAATATTCTTAGATCGAATGCCATTATTTGCATGAGCTGTTCTAATTACAGCTATTCTGCTACTTCTATCTCTCCCAGTCCTCGCTGGGGCCATCACTATACTATTAACTGACCGAAATTTAAATACTTC
>OZFWC938_12_CyclopoidGEN_spX10_CHU_Canada_BOLD_ABV1925
TATCTATTAGCAGGGGCATGGGCAGGGATAGTGGGCACAGGGTTAAGAATAATTATTCGTCTGGAGTTAGGGCAGCCAGGTTCTTTAATAGGGGACGATCAAATTTATAACGTTATTGTGACAGCACATGCATTTATTATAATTTTTTTTATAGTTATGCCTATCTTAATTGGGGGGTTTGGAAATTGGCTAGTCCCGTTGATATTGGGTTCTCCGGATATAGCTTTTCCTCGAATAAATAATATGAGGTTTTGATTTTTAGTGCCTGCTCTTTTCATATTGTTAACTAGTTCTCTAGTAGAAAGAGGTGCAGGGACTGGGTGAACAGTTTATCCCCCTCTGAGAAGCAATATTTCTCATGGAGGGGCGTCAGTAGACTACGCAATTTTTTCTTTGCACTTAGCTGGGGTTTCTTCTATTTTAGGGGCAGTCAATTTTATTAGCACTCTTGGTAATATACGGACTTTTGGAATATTTTTAGATCGGATACCTTTATTTGCTTGGGCAGTACTAATCACGGCTATTTTGTTGCTTTTATCTTTACCTGTTTTGGCGGGGGCCATCACCATACTTTTAACAGACCGAAATCTAAATACTTC
>OZFWC952_12_CyclopoidGEN_spX2_CHU_Canada_BOLD_AAZ0252
TACTTACTCGCAGGCGCATGGGCAGGAATAGTTGGAACAGGGTTAAGAATAATTATTCGATTAGAACTAGGGCAGCCGGGTTCTCTACTGGGGGATGACCAGATTTATAATGTTATTGTGACGGCACACGCATTTATTATAATTTTTTTTATGGTCATGCCTATTTTAATTGGGGGGTTTGGGAACTGATTAGTCCCGCTTATACTCGGCTCCCCAGACATAGCCTTTCCTCGGATAAATAATATGAGATTTTGATTTCTAATTCCTGCTCTTTTTATGTTGCTAACGAGTTCTTTAGTAGAAAGAGGCGCAGGGACAGGCTGAACAGTGTACCCCCCTCTGAGGAGCAACATCTCCCATGGCGGAGCCTCAGTAGACTACGCAATTTTTTCTTTACATCTAGCCGGAGTTTCTTCTATTTTAGGGGCGGTTAATTTTATTAGAACTTTAGGCAATATGCGGACCTTTGGGATATTCTTAGACCGCATGCCCCTATTCGCTTGGGCGGTGCTAATTACAGCTATTTTATTGCTTCTGTCTTTACCTGTTCTGGCAGGGGCCATCACCATGCTCCTAACAGACCGGAATCTTAATACTTC
>ZMIII666_12_Macrocyclops_cfX_albidus_Mexico_BOLD_ABA1205
TATTTATTGGCAGGTTCTTGAGCTGGTTTAGTAGGAACTGGGTTAAGAATGATTATTCGTTTAGAATTAGGACAACCTGGGAGTCTTTTAGGTGACGATCAAATCTACAATGTCGTTGTCACTGCTCATGCTTTTGTAATAATTTTTTTTATAGTGATACCTATTTTAATTGGGGGGTTTGGCAATTGGCTAGTGCCCCTAATATTAGGATCTCCTGATATGGCATTCCCTCGTATAAATAATATGAGATTCTGGTTTTTACTTCCAGCTTTAATTTTATTATTAGCCAGGGCTTTAGTAGAATCTGGTGCTGGCACAGGTTGAACTGTTTATCCTCCATTAAGAAGGAATTTAGCTCATTCTGGTGCTTCAGTAGATTATGCAATTTTTTCATTACATTTAGCAGGTATTTCTTCTATTTTAGGGGCTGTGAATTTTATTAGGACTATGGGAAATTTGCGAACTTTTGGAATAACCGGTGATCGGGTTCCGTTATTTGCTTGAGCAGTATTAATTACGGCTATTTTACTTCTTTTATCTTTACCAGTTTTGGCAGGGGCTATTACCATGTTATTAACGGATCGTAATTTAAACACTAC
>ZMIII668_12_Tropocyclops_aztequei1_Mexico_BOLD_AAW7976
TATTTGTTAGCTGGGGCTTGAGCGGGGTTTGTTGGATTAGGAATAAGAGTCATTATTCGTCTGGAGTTAGGTCAACCTGGGGTATTATTAGGGGATGATCATCTATACAATGTTATTGTAACAGCTCATGCTTTCATTATAATTTTTTTTATAGTAATACCTATTTTAATTGGGGGGTTTGGTAATTGACTAGTTCCTTTAATGTTGGGGGCCCCGGATATAGCTTTCCCCCGAATAAACAATATAAGATTCTGGTTTTTGGTGGCTTCTTTAATTATGTTATTAATAAGGTCTTTGGTAGAAAGAGGGGCAGGGACAGGTTGAACTGTGTATCCCCCTCTAAGAAGAAATATTGCTCATGGGGGAAGATCTGTTGATTATGCAATTTTTTCTTTACATTTAGCTGGGGTTTCTTCGATTCTTGGGGCTGTTAATTTTATTAGTACTTTAAGGAATTTACGAAGGTTTGGAATAAGTGGGGACTGTATACCTTTATTCGGATGGGCCGTATTAATTACAGCTATTTTGTTGTTATTGTCGTTACCAGTATTAGCAGGGGCTATCACAATATTGTTAACGGATCGTAATTTGAATACAAG
>ZMIII693_12_Cyclopoida_Mexico_
TATTTTATTATTGGTATTTGATCTGGTTTTTTAGGTGCAAGAATAAGGTTAATTATTCGTACAGAGTTAGGTATAGTAGGAAGAGTAATTATAGATGAGCAAATTTATAATAGTATAGTTACTGCTCACGCCTTCTTAATAATTTTTTTCTTCGTTATACCTGTTGCAGTAGGGGGATTTGGTAATTGACTTCTTCCTCTAATAATAAATGCAATAGATATAGCATTTCCCCGTTTAAATAATTTAAGATTTTGGTTAGTTCCAGTTGCCTTGTTGTTCATAGTGATAAGATTATTAGTTGGATTAGGACCAGGGACTGGTTGAACTGTTTACCCTCCACTAAGTAATTCTGTATATCATTTTGGGGGTTCGGTAGATTTTGCTATTTTTAGATTACATGTTGCAGGTGTTTCTTCAATTTTAGGGGCCATTAATTTCATTACTACATGTATAAAAGGAAAAATTAGTGTTTTATCTTTTGAGTTTCTAACTTTATTTGTATGAGCTATAATTGTAACAAGATTTTTATTGGTACTAAGATTACCTGTGTTAGCAGGTGGTATTACTATACTTCTTCTAGATCGTAATTTTGGCTCTTC
>ZMIII716_12_Eucyclops_prionophorus_Mexico_BOLD_ABA1200
TACCTGTTAGCAGGTGCTTGGGCAGGGTTAGTTGGGACAGGGCTGAGAATATTAATCCGTTTTGAGCTAGGGTCTCCGGGAAGATTGATAGGAGATGACCAATTATATAACGTAGTTGTGACTGCACATGCTTTTATTATAATTTTTTTTATAGTAATACCAATTCTTATTGGAGGATTTGGGAACTGACTTGTCCCCCTTATATTGGGTGCCCCAGACATGGCCTTCCCTCGAATAAACAATATAAGGTTTTGGTTTTTGTTACCTGCATTAGTTATACTCCTTATAAGGGCACTGGTTGAGAGTGGTGCAGGAACAGGGTGAACCGTCTACCCTCCTCTTAGTAGAAATTTAGCCCATGGGGGAGCCTCAGTTGACTTTGCAATTTTTTCCCTACATTTGGCAGGAGTGTCTTCTATTTTGGGGGCGGTTAACTTTATTAGAACTCTAAGCAACCTTCGAACTTTAGGATTATCTATAGAACGAATCCCCTTGTTTGGATGATCCGTACTTATTACAGCAGTTCTTCTACTCCTTTCTCTCCCTGTTTTAGCAGGCGCAATTACAATACTTCTTACTGATCGAAATTTAAACACTAG
>ZMIII717_12_Eucyclops_prionophorus_Mexico_BOLD_ABA1200
TACCTGTTAGCAGGTGCTTGGGCAGGGTTAGTTGGGACAGGGCTGAGAATATTAATCCGTTTTGAGCTAGGGTCTCCGGGAAGATTGATAGGAGATGACCAATTATATAACGTAGTTGTGACTGCACATGCTTTTATTATAATTTTTTTTATAGTAATACCAATTCTTATTGGAGGATTTGGGAACTGACTTGTCCCCCTTATATTGGGTGCCCCAGACATGGCCTTCCCTCGAATAAACAATATAAGGTTTTGGTTTTTGTTACCTGCATTAGTTATACTCCTTATAAGGGCACTGGTTGAGAGTGGTGCAGGAACAGGGTGAACCGTCTACCCTCCTCTTAGTAGAAATTTAGCCCATGGGGGAGCCTCAGTTGACTTTGCAATTTTTTCCCTACATTTGGCAGGAGTGTCTTCTATTTTGGGGGCGGTTAACTTTATTAGAACTCTAAGCAACCTTCGAACTTTAGGATTATCTATAGAACGAATCCCCTTGTTTGGATGATCCGTACTTATTACAGCAGTTCTTCTACTCCTTTCTCTCCCTGTTTTAGCAGGCGCAATTACAATACTTCTTACTGATCGAAATTTAAACACTAG
>ZMIII730_12_Eucyclops_prionophorus_Mexico_BOLD_ABA1200
TACCTGTTAGCAGGTGCTTGGGCAGGGTTAGTTGGGACAGGGCTGAGAATATTAATCCGTTTTGAGCTAGGGTCTCCGGGAAGATTGATAGGAGATGACCAATTATATAACGTAGTTGTGACTGCACATGCTTTTATTATAATTTTTTTTATAGTAATACCAATTCTTATTGGAGGATTTGGGAACTGACTTGTCCCCCTTATATTGGGTGCCCCAGACATGGCCTTCCCTCGAATAAACAATATAAGGTTTTGGTTTTTGTTACCTGCATTAGTTATACTCCTTATAAGGGCACTGGTTGAGAGTGGTGCAGGAACAGGGTGAACCGTCTACCCTCCTCTTAGTAGAAATTTAGCCCATGGGGGAGCCTCAGTTGACTTTGCAATTTTTTCCCTACATTTGGCAGGAGTGTCTTCTATTTTGGGGGCGGTTAACTTTATTAGAACTCTAAGCAACCTTCGAACTTTAGGATTATCTATAGAACGAATCCCCTTGTTTGGATGATCCGTACTTATTACAGCAGTTCTTCTACTCCTTTCTCTCCCTGTTTTAGCAGGCGCAATTACAATACTTCTTACTGATCGAAATTTAAACACTAG
>ZMIII733_12_Eucyclops_prionophorus_Mexico_BOLD_ABA1200
TACCTGTTAGCAGGTGCTTGGGCAGGGTTAGTTGGGACAGGGCTGAGAATATTAATCCGTTTTGAGCTAGGGTCTCCGGGAAGATTGATAGGAGATGACCAATTATATAACGTAGTTGTGACTGCACATGCTTTTATTATAATTTTTTTTATAGTAATACCAATTCTTATTGGAGGATTTGGGAACTGACTTGTCCCCCTTATATTGGGTGCCCCAGACATGGCCTTCCCTCGAATAAACAATATAAGGTTTTGGTTTTTGTTACCTGCATTAGTTATACTCCTTATAAGGGCACTGGTTGAGAGTGGTGCAGGAACAGGGTGAACCGTCTACCCTCCTCTTAGTAGAAATTTAGCCCATGGGGGAGCCTCAGTTGACTTTGCAATTTTTTCCCTACATTTGGCAGGAGTGTCTTCTATTTTGGGGGCGGTTAACTTTATTAGAACTCTAAGCAACCTTCGAACTTTAGGATTATCTATAGAACGAATCCCCTTGTTTGGATGATCCGTACTTATTACAGCAGTTCTTCTACTCCTTTCTCTCCCTGTTTTAGCAGGCGCAATTACAATACTTCTTACTGATCGAAATTTAAACACTAG
>ZMIII761_12_Macrocyclops_cfX_albidus_Mexico_BOLD_ABA1205
TATTTATTGGCAGGTTCTTGAGCTGGTTTAGTAGGAACTGGGTTAAGAATGATTATTCGTTTAGAATTAGGACAACCTGGGAGTCTTTTAGGTGACGATCAAATCTACAATGTCGTTGTCACTGCTCATGCTTTTGTAATAATTTTTTTTATAGTGATACCTATTTTAATTGGGGGGTTTGGCAATTGGCTAGTGCCCCTAATATTAGGATCTCCTGATATGGCATTCCCTCGTATAAATAATATGAGATTCTGGTTTTTACTTCCAGCTTTAATTTTATTATTAGCCAGGGCTTTAGTAGAATCTGGTGCTGGCACAGGTTGAACTGTTTATCCTCCATTAAGAAGGAATTTAGCTCATTCTGGTGCTTCAGTAGATTATGCAATTTTTTCATTACATTTAGCAGGTATTTCTTCTATTTTAGGGGCTGTGAATTTTATTAGGACTATGGGAAATTTGCGAACTTTTGGAATAACCGGTGATCGGGTTCCGTTATTTGCTTGAGCAGTATTAATTACGGCTATTTTACTTCTTTTATCTTTACCAGTTTTGGCAGGGGCTATTACCATGTTATTAACGGATCGTAATTTAAACACTAC
>ZMIII763_12_Tropocyclops_aztequei1_Mexico_BOLD_AAW7976
TATTTGTTAGCTGGGGCTTGAGCGGGGTTTGTTGGATTAGGAATAAGAGTCATTATTCGTCTGGAGTTAGGTCAACCTGGGGTATTATTAGGGGATGATCATCTATACAATGTTATTGTAACAGCTCATGCTTTCATTATAATTTTTTTTATAGTAATACCTATTTTAATTGGGGGGTTTGGTAATTGACTAGTTCCTTTAATGTTGGGGGCCCCGGATATAGCTTTCCCCCGAATAAACAATATAAGATTCTGGTTTTTGGTGGCTTCTTTAATTATGTTATTAATAAGGTCTTTGGTAGAAAGAGGGGCAGGGACAGGTTGAACTGTGTATCCCCCTCTAAGAAGAAATATTGCTCATGGGGGAAGATCTGTTGATTATGCAATTTTTTCTTTACATTTAGCTGGGGTTTCTTCGATTCTTGGGGCTGTTAATTTTATTAGTACTTTAAGGAATTTACGAAGGTTTGGAATAAGTGGGGACTGTATACCTTTATTCGGATGGGCCGTATTAATTACAGCTATTTTGTTGTTATTGTCGTTACCAGTATTAGCAGGGGCTATCACAATATTGTTAACGGATCGTAATTTGAATACAAG
>ZMIII788_12_Cyclopoida_Mexico_BOLD_ABW8929
TATTTTATTATTGGTATTTGATCTGGTTTTTTAGGTGCAAGAATAAGGTTAATTATTCGTACAGAGTTAGGTATAGTAGGAAGAGTAATTATAGATGAGCAAATTTATAATAGTATAGTTACTGCTCACGCCTTCTTAATAATTTTTTTCTTCGTTATACCTGTTGCAGTAGGGGGATTTGGTAATTGACTTCTTCCTCTAATAATAAATGCAATAGATATAGCATTTCCCCGTTTAAATAATTTAAGATTTTGGTTAGTTCCAGTTGCCTTGTTGTTCATAGTGATAAGATTATTAGTTGGATTAGGACCAGGGACTGGTTGAACTGTTTACCCTCCACTAAGTAATTCTGTATATCATTTTGGGGGTTCGGTAGATTTTGCTATTTTTAGATTACATGTTGCAGGTGTTTCTTCAATTTTAGGGGCCATTAATTTCATTACTACATGTATAAAAGGAAAAATTAGTGTTTTATCTTTTGAGTTTCTAACTTTATTTGTATGAGCTATAATTGTAACAAGATTTTTATTGGTACTAAGATTACCTGTGTTAGCAGGTGGTATTACTATACTTCTTCTAGATCGTAATTTTGGCTCTTC
>ZMIII811_12_Eucyclops_prionophorus_Mexico_BOLD_ABA1200
TACCTGTTAGCAGGTGCTTGGGCAGGGTTAGTTGGGACAGGGCTGAGAATATTAATCCGTTTTGAGCTAGGGTCTCCGGGAAGATTGATAGGAGATGACCAATTATATAACGTAGTTGTGACTGCACATGCTTTTATTATAATTTTTTTTATAGTAATACCAATTCTTATTGGAGGATTTGGGAACTGACTTGTCCCCCTTATATTGGGTGCCCCAGACATGGCCTTCCCTCGAATAAACAATATAAGGTTTTGGTTTTTGTTACCTGCATTAGTTATACTCCTTATAAGGGCACTGGTTGAGAGTGGTGCAGGAACAGGGTGAACCGTCTACCCTCCTCTTAGTAGAAATTTAGCCCATGGGGGAGCCTCAGTTGACTTTGCAATTTTTTCCCTACATTTGGCAGGAGTGTCTTCTATTTTGGGGGCGGTTAACTTTATTAGAACTCTAAGCAACCTTCGAACTTTAGGATTATCTATAGAACGAATCCCCTTGTTTGGATGATCCGTACTTATTACAGCAGTTCTTCTACTCCTTTCTCTCCCTGTTTTAGCAGGCGCAATTACAATACTTCTTACTGATCGAAATTTAAACACTAG
>ZMIII812_12_Eucyclops_prionophorus_Mexico_BOLD_ABA1200
TACCTGTTAGCAGGTGCTTGGGCAGGGTTAGTTGGGACAGGGCTGAGAATATTAATCCGTTTTGAGCTAGGGTCTCCGGGAAGATTGATAGGAGATGACCAATTATATAACGTAGTTGTGACTGCACATGCTTTTATTATAATTTTTTTTATAGTAATACCAATTCTTATTGGAGGATTTGGGAACTGACTTGTCCCCCTTATATTGGGTGCCCCAGACATGGCCTTCCCTCGAATAAACAATATAAGGTTTTGGTTTTTGTTACCTGCATTAGTTATACTCCTTATAAGGGCACTGGTTGAGAGTGGTGCAGGAACAGGGTGAACCGTCTACCCTCCTCTTAGTAGAAATTTAGCCCATGGGGGAGCCTCAGTTGACTTTGCAATTTTTTCCCTACATTTGGCAGGAGTGTCTTCTATTTTGGGGGCGGTTAACTTTATTAGAACTCTAAGCAACCTTCGAACTTTAGGATTATCTATAGAACGAATCCCCTTGTTTGGATGATCCGTACTTATTACAGCAGTTCTTCTACTCCTTTCTCTCCCTGTTTTAGCAGGCGCAATTACAATACTTCTTACTGATCGAAATTTAAACACTAG
>ZMIII825_12_Eucyclops_prionophorus_Mexico_BOLD_ABA1200
TACCTGTTAGCAGGTGCTTGGGCAGGGTTAGTTGGGACAGGGCTGAGAATATTAATCCGTTTTGAGCTAGGGTCTCCGGGAAGATTGATAGGAGATGACCAATTATATAACGTAGTTGTGACTGCACATGCTTTTATTATAATTTTTTTTATAGTAATACCAATTCTTATTGGAGGATTTGGGAACTGACTTGTCCCCCTTATATTGGGTGCCCCAGACATGGCCTTCCCTCGAATAAACAATATAAGGTTTTGGTTTTTGTTACCTGCATTAGTTATACTCCTTATAAGGGCACTGGTTGAGAGTGGTGCAGGAACAGGGTGAACCGTCTACCCTCCTCTTAGTAGAAATTTAGCCCATGGGGGAGCCTCAGTTGACTTTGCAATTTTTTCCCTACATTTGGCAGGAGTGTCTTCTATTTTGGGGGCGGTTAACTTTATTAGAACTCTAAGCAACCTTCGAACTTTAGGATTATCTATAGAACGAATCCCCTTGTTTGGATGATCCGTACTTATTACAGCAGTTCTTCTACTCCTTTCTCTCCCTGTTTTAGCAGGCGCAATTACAATACTTCTTACTGATCGAAATTTAAACACTAG
>ZMIII826_12_Eucyclops_prionophorus_Mexico_BOLD_ABA1200
TACCTGTTAGCAGGTGCTTGGGCAGGGTTAGTTGGGACAGGGCTGAGAATATTAATCCGTTTTGAGCTAGGGTCTCCGGGAAGATTGATAGGAGATGACCAATTATATAACGTAGTTGTGACTGCACATGCTTTTATTATAATTTTTTTTATAGTAATACCAATTCTTATTGGAGGATTTGGGAACTGACTTGTCCCCCTTATATTGGGTGCCCCAGACATGGCCTTCCCTCGAATAAACAATATAAGGTTTTGGTTTTTGTTACCTGCATTAGTTATACTTCTTATAAGGGCACTGGTTGAGAGTGGTGCAGGAACAGGGTGAACCGTCTACCCTCCTCTTAGTAGAAATTTAGCCCATGGGGGAGCCTCAGTTGACTTTGCAATTTTTTCCCTACATTTGGCAGGAGTGTCTTCTATTTTGGGGGCAGTTAACTTTATTAGAACTCTAAGCAACCTTCGAACTTTAGGATTATCTATAGAACGAATCCCCTTGTTTGGATGATCCGTACTTATTACAGCAGTTCTTCTACTCCTTTCTCTCCCTGTTTTAGCAGGCGCAATTACAATACTTCTTACTGATCGAAATTTAAACACTAG
>ZMIII827_12_Eucyclops_prionophorus_Mexico_BOLD_ABA1200
TACCTGTTAGCAGGTGCTTGGGCAGGGTTAGTTGGGACAGGGCTGAGAATATTAATCCGTTTTGAGCTAGGGTCTCCGGGAAGATTGATAGGAGATGACCAATTATATAACGTAGTTGTGACTGCACATGCTTTTATTATAATTTTTTTTATAGTAATACCAATTCTTATTGGAGGATTTGGGAACTGACTTGTCCCCCTTATATTGGGTGCCCCAGACATGGCCTTCCCTCGAATAAACAATATAAGGTTTTGGTTTTTGTTACCTGCATTAGTTATACTTCTTATAAGGGCACTGGTTGAGAGTGGTGCAGGAACAGGGTGAACCGTCTACCCTCCTCTTAGTAGAAATTTAGCCCATGGGGGAGCCTCAGTTGACTTTGCAATTTTTTCCCTACATTTGGCAGGAGTGTCTTCTATTTTGGGGGCAGTTAACTTTATTAGAACTCTAAGCAACCTTCGAACTTTAGGATTATCTATAGAACGAATCCCCTTGTTTGGATGATCCGTACTTATTACAGCAGTTCTTCTACTCCTTTCTCTCCCTGTTTTAGCAGGCGCAATTACAATACTTCTTACTGATCGAAATTTAAACACTAG
>ZMIII829_12_Eucyclops_prionophorus_Mexico_BOLD_ABA1200
TACCTGTTAGCAGGTGCTTGGGCAGGGTTAGTTGGGACAGGGCTGAGAATATTAATCCGTTTTGAGCTAGGGTCTCCGGGAAGATTGATAGGAGATGACCAATTATATAACGTAGTTGTGACTGCACATGCTTTTATTATAATTTTTTTTATAGTAATACCAATTCTTATTGGAGGATTTGGGAACTGACTTGTCCCCCTTATATTGGGTGCCCCAGACATGGCCTTCCCTCGAATAAACAATATAAGGTTTTGGTTTTTGTTACCTGCATTAGTTATACTTCTTATAAGGGCACTGGTTGAGAGTGGTGCAGGAACAGGGTGAACCGTCTACCCTCCTCTTAGTAGAAATTTAGCCCATGGGGGAGCCTCAGTTGACTTTGCAATTTTTTCCCTACATTTGGCAGGAGTGTCTTCTATTTTGGGGGCAGTTAACTTTATTAGAACTCTAAGCAACCTTCGAACTTTAGGATTATCTATAGAACGAATCCCCTTGTTTGGATGATCCGTACTTATTACAGCAGTTCTTCTACTCCTTTCTCTCCCTGTTTTAGCAGGCGCAATTACAATACTTCTTACTGATCGAAATTTAAACACTAG
>ZMIII830_12_Eucyclops_prionophorus_Mexico_BOLD_ABA1200
TACCTGTTAGCAGGTGCTTGGGCAGGGTTAGTTGGGACAGGGCTGAGAATATTAATCCGTTTTGAGCTAGGGTCTCCGGGAAGATTGATAGGAGATGACCAATTATATAACGTAGTTGTGACTGCACATGCTTTTATTATAATTTTTTTTATAGTAATACCAATTCTTATTGGAGGATTTGGGAACTGACTTGTCCCCCTTATATTGGGTGCCCCAGACATGGCCTTCCCTCGAATAAACAATATAAGGTTTTGGTTTTTGTTACCTGCATTAGTTATACTCCTTATAAGGGCACTGGTTGAGAGTGGTGCAGGAACAGGGTGAACCGTCTACCCTCCTCTTAGTAGAAATTTAGCCCATGGGGGAGCCTCAGTTGACTTTGCAATTTTTTCCCTGCATTTGGCAGGAGTGTCTTCTATTTTGGGGGCGGTTAACTTTATTAGAACTCTAAGCAACCTTCGAACTTTAGGATTATCTATAGAACGAATCCCCTTGTTTGGATGATCCGTACTTATTACAGCAGTTCTTCTACTCCTTTCTCTCCCTGTTTTAGCAGGCGCAATTACAATACTTCTTACTGATCGAAATTTAAACACTAG
>ZMIII836_12_Cyclopidae_Mexico_BOLD_ABW8928
TACCTATTAGCAGGTGCTTGGGCAGGGTTAGTTGGGACAGGGCTGAGAATATTAATCCGTTTTGAGCTAGGATCTCCAGGAAGATTGATAGGAGATGACCAACTATATAATGTAGTTGTAACTGCACATGCTTTTATTATAGTTTTTTTTATAGTGATGCCAATTCTTATCGGGGGATTTGGGAATTGACTTGTCCCCCTTATATTAGGGGCCCCAGATATGGCCTTCCCTCGAATAAACAATATAAGGTTTTGGTTTTTATTACCTGCATTAGTTATACTTCTTATAAGGGCACTGGTTGAGAACGGTGCAGGGACAGGATGAACCGTCTACCCTCCTCCAAGTAGAAATTTAGCCCATGGAGGAGCTTCAGTTGACTTTGCAATTTGTTCCCTACATTTGGCGGGGGTGTCTTCTATCTTGGGGGCCGTTAACTTTATTAGAACTTTAAGTAACCTTCGAACTTTGGGATCATCTATAGAACGAATTCCTTTGTTTGGATGGTCAGTACTCATTACGGCAGTTCTTCTTCTTCTTTCTCTGCCTGTTTTAGCAGGGGCAATTACAATACTTCTTACTGATCGAAATTTAAACACTAG
>ZMIII837_12_Eucyclops_prionophorus_Mexico_BOLD_ABA1200
TACCTGTTAGCAGGTGCTTGGGCAGGGTTAGTTGGGACAGGGCTGAGAATATTAATCCGTTTTGAGCTAGGGTCTCCGGGAAGATTNATAGGAGATGACCAATTATATAACGTAGTTGTGACTGCACATGCTTTTATTATAATTTTTTTTATAGTAATACCAATTCTTATTGGAGGATTTGGGAACTGACTTGTCCCCCTTATATTGGGTGCCCCAGACATGGCCTTCCCTCGAATAAACAATATAAGGTTTTGGTTTTTGTTACCTGCATTAGTTATACTTCTTATAAGGGCACTGGTTGAGAGTGGTGCAGGAACAGGGTGAACCGTCTACCCTCCTCTTAGTAGAAATTTAGCCCATGGGGGAGCCTCAGTTGACTTTGCAATTTTTTCCCTACATTTGGCAGGAGTGTCTTCTATTTTGGGGGCAGTTAACTTTATTAGAACTCTAAGCAACCTTCGAACTTTAGGATTATCTATAGAACGAATCCCCTTGTTTGGATGATCCGTACTTATTACGGCAGTTCTTCTACTCCTCTCTCTCCCTGTCTTAGCAGGCGCAATTACAATACTTCTTACTGATCGAAATTTAAACACTAG
>ZMIII858_12_Mesocyclops_pehpeiensis_Mexico_BOLD_ABA8110
TATTTAATTGCAGGTGTTTGAGCAGGAATAATTGGCACTGGTTTAAGAGTAATTATTCGATTAGAATTAGGTCAACCTGGTTCTTTAATAGGGGATGATCAAATCTACAATGTCGTAGTAACGGCACATGCTTTTGTAATAATTTTTTTCATAGTTATGCCTATTCTAATTGGGGGTTTTGGTAATTGGTTAGTTCCTTTAATATTAGGTTCCCCTGATATGGCTTTCCCTCGAATAAATAATATAAGATTTTGATTTTTAATTCCTGCTTTATTTATACTTTTAACTAGTTCTTTAGTTGAAAGAGGGGCAGGTACAGGATGAACTGTTTATCCTCCCTTAAGAAGAAATTTATCTCATTCAGGGTCTTCTGTAGATTATGCTATTTTTTCTCTTCATTTAGCAGGTATTTCTTCAATTTTAGGGGCAGTAAATTTTATTAGTACAGTAGGTAATATGCGAACGTTAGGTATATTTTTGGATCGTACACCTTTATTTGCTTGAGCTGTTTTAATTACTGCTATTTTATTATTACTGTCTTTACCTGTTTTAGCAGGAGCAATTACTATACTTTTAACTGATCGAAATTTAAATACTTC
>ZMIII871_12_Thermocyclops_inversus_Mexico_BOLD_AAB4353
TATTTATTAGCCGGGGCATGATCAGGAATGATTGGCACAGGCCTCAGAGTAATTATTCGTTTAGAATTAGGGCAACCGGGGTCTTTTATAGGTGACGACCAAATTTACAATGTTGTAGTTACAGCACATGCTTTTATTATAATTTTTTTTATGGTTATACCTATTTTAATTGGGGGGTTTGGTAATTGATTAGTTCCGTTAATACTAGGATCACCAGATATAGCTTTCCCTCGCATAAATAACATGAGATTTTGATTTTTAGTGCCAGCTTTGTTTATACTACTGATAAGATCTTTAGTAGAAAGAGGAGCTGGAACAGGATGAACAGTATACCCCCCTTTAAGAAGAAATGTTTCTCACTCTGGGGCATCTGTCGATTATGCCATTTTTTCATTGCACTTAGCAGGAGTTTCTTCTATTTTAGGAGCAGTAAATTTTATTAGAACTGTTGGCAATATACGAACATTTGGTGTGTTTTTAGATCGAGTTCCTTTGTTTGCTTGGGCTGTTTTAATTACTGCTATCTTATTATTATTGTCTTTGCCTGTTTTAGCGGGGGCCATTACAATACTTTTAACAGATCGTAACTTAAACACTTC
>ZMIII873_12_Thermocyclops_inversus_Mexico_BOLD_AAB4353
NNNTTATTAGCCGGGGCATGATCAGGAATGATTGGCACAGGCCTCAGAGTAATTATTCGTTTAGAATTAGGGCAACCGGGGTCTTTTATAGGTGACGACCAAATTTACAATGTTGTAGTTACAGCACATGCTTTTATTATAATTTTTTTTATGGTTATACCTATTTTAATTGGGGGGTTTGGTAATTGACTAGTTCCGTTAATACTAGGATCGCCAGATATAGCCTTCCCTCGCATAAATAACATGAGATTTTGATTTTTAGTGCCAGCTTTGTTTATACTACTGATAAGATCTTTAGTAGAAAGAGGAGCTGGAACAGGATGAACAGTATACCCCCCTTTAAGAAGAAATGTTTCTCACTCTGGGGCGTCTGTCGATTATGCTATTTTTTCATTGCACTTAGCAGGAGTTTCTTCTATTTTAGGAGCAGTAAATTTTATTAGAACTGTTGGCAATATACGAACATTTGGTGTGTTTTTAGATCGAGTTCCTTTGTTTGCTTGGGCTGTTTTAATTACTGCTATTTTATTATTATTGTCTTTGCCTGTTTTAGCGGGGGCCATTACAATACTTTTAACAGATCGTAACTTAAACACTTC
>ZMIII883_12_Cyclopidae_Mexico_BOLD_ABW5480
TATTTAATTGCTGGTGTATGGTCAGGATTAATTGGGACTGGTTTAAGAAATCTGATTCGTTTGGAATTAGGGGCTCCAGGTAGATTCCTCGGCAATGATCAACTTTATAATGTCGTAGTGACTGCTCACGCCTTTGTCATAATTTTCTTTATAGTGATACCTATTTTAATTGGAGGTTTTGGTAATTGATTAATTCCTCTAATACTTGGCTCTCCTGACATAGCTTTCCCTCGAATAAATAATATAAGATTTTGATTTTTAATGCCAGCTTTAGTACTTTTACTAATAAGAGCTTTAGTAGAAAGAGGGGCAGGAACCGGATGAACTGTTTATCCTCCCTTAAGAAGAAATTTAGCTCACGGAGGAGCTTCTGTTGATTATGCAATTTTTTCCTTACACTTAGCAGGAGTATCCTCAATTTTAGGAGCCGTAAACTTTATTAGAACTCTAGGGAATTTACGATGTTTAGGCCTTTCAATAGAGCGAGTTCCTCTATTTGGGTGATCTGTTCTGGTCACTGCCGTTTTACTACTTCTTTCTCTCCCGGTATTAGCTGGGGCTATTACTATGTTATTGACTGATCGAAACTNAAATACTAG
>ZMIII885_12_Eucyclops_cfX_estherae_Mexico_BOLD_AAL8091
NNNNNNNNNNNNNNNNNNNNNNNNNNNNNNNNNNNNNNNNNNNNNNNNNNNNNNATTCGATTTGAACTGGGGGCACCCGGCAGATTATTAGGGGATGATCAACTCTATAATGTAATTGTTACTGCACACGCTTTTATTATGATTTTTTTTATAGTTATACCTATTTTAATTGGGGGGTTTGGGAACTGACTGGTGCCTTTAATACTTGGTTCTCCAGACATAGCTTTCCCTCGAATGAATAATATGAGATTTTGGTTCTTAGTGCCGGCTTTAGTAATACTCTTAATAAGAGCTCTTGTTGAAAGAGGTGCAGGCACAGGGTGAACTGTTTATCCTCCATTAAGAAGAAACTTAGCACATGGGGGGGCTTCTGTAGATTTTGCAATTTTTTCACTTCATCTAGCGGGAGTGTCTTCTATCTTGGGGGCTGTAAATTTTATTAGAACCTTGGGGAATTTGCGGACCCTGGGCTTGTCAATAGAACGTGTTCCTCTTTTCGGTTGAGCAGTTTTAATTACTGCCATTCTGCTACTGCTTTCTTTACCAGTATTGGCTGGGGCCATTACAATGCTACTAACAGACCGAAACCTTAACACTAG
>ZMIII886_12_Acanthocyclops_americanus_Mexico_BOLD_AAG9784
NNNNNNNNNNNNNNNNNNNNNNNNNNNNNNNNNNNNACAGGGCTAAGAATAATTATTCGTTTAGAATTAGGGCAGCCTGGTTCTTTAATAGGAGATGATCAAATTTATAATGTAATTGTTACGGCTCATGCTTTTATTATAATTTTTTTTATAGTAATGCCAATTTTAATTGGAGGGTTTGGAAACTGATTGGTGCCTCTAATACTAGGGTCCCCGGACATAGCATTTCCTCGAATAAACAACATAAGATTTTGATTTTTAGTGCCAGCCCTCTTTATGCTTTTAACTAGGTCCCTAGTAGAAAGTGGAGCCGGAACAGGGTGAACAGTGTACCCCCCTTTAAGAAGAAATATCTCTCATGGGGGTGCTTCTGTTGATTACGCTATTTTTTCTCTGCATTTAGCCGGGGTTTCTTCTATTTTAGGGGCTGTAAATTTTATTAGAACTTTAGGAAATATGCGTACATTCGGTATGTTTTTAGATCGCATGCCTCTATTTGCTTGGGCTGTGCTTATTACAGCAATTTTACTGCTTTTATCTTTACCAGTTTTAGCGGGAGCGATTACAATACTTCTAAAAGATCGAAATCTTAATACTTC
>ZMIII951_12_Mesocyclops_thermocyclopoides_Mexico_BOLD_ABA6536
TATTTAATTGCCGGTGTCTGATCTGGTATAATTGGAACTGGGCTTAGGGTTATTATTCGTTTAGAGTTGGGCCAACCTGGTTCTTTAATAGGTGACGATCAGATTTACAACGTAGTAGTAACTGCTCACGCTTTTGTAATAATTTTTTTTATAGTAATACCTATTTTAATTGGTGGATTTGGTAATTGATTAGTTCCTTTAATATTAGGTTCTCCTGATATAGCATTCCCCCGTATGAATAATATAAGATTTTGATTTTTAATTCCGGCTCTATTTATGCTTTTAACTAGATCATTAGTAGAAAGAGGGGCTGGAACTGGATGAACTGTTTATCCTCCTCTAAGAAGAAATCTATCACATTCAGGATCCTCCGTAGATTATGCAATTTTTTCTCTTCATCTGGCAGGTGTTTCTTCTATTTTAGGGGCTGTAAACTTTATCAGCACTGTAGGAAACATGCGAACTTTAGGTATATTTCTTGATCGCACTCCTTTATTTGCATGAGCTGTATTAATTACAGCTATTTTATTATTACTATCACTGCCAGTCTTGGCCGGTGCTATTACTATGCTTTTAACTGATCGTAACCTCAATACTTC
>ZMIII952_12_Mesocyclops_thermocyclopoides_Mexico_BOLD_ABA6536
TATTTAATTGCCGGTGTCTGATCTGGTATAATTGGAACTGGGCTTAGGGTTATTATTCGTTTAGAGTTGGGCCAACCTGGTTCTTTAATAGGTGACGATCAGATTTACAACGTAGTAGTAACTGCTCACGCTTTTGTAATAATTTTTTTTATAGTAATACCTATTTTAATTGGTGGATTTGGTAATTGATTAGTTCCTTTAATATTAGGTTCTCCTGATATAGCATTCCCCCGTATGAATAATATAAGATTTTGATTTTTAATTCCGGCTCTATTTATGCTTTTAACTAGATCATTAGTAGAAAGAGGGGCTGGAACTGGATGAACTGTTTATCCTCCTCTAAGAAGAAATCTATCACATTCAGGATCCTCCGTAGATTATGCAATTTTTTCTCTTCATCTGGCAGGTGTTTCTTCTATTTTAGGGGCTGTAAACTTTATCAGCACTGTAGGAAACATGCGAACTTTAGGTATATTTCTTGATCGCACTCCTTTATTTGCATGAGCTGTATTAATTACAGCTATTTTATTATTACTATCACTGCCAGTCTTGGCCGGTGCTATTACTATGCTTTTAACTGATCGTAACCTCAATACTTC
>ZMIII953_12_Mesocyclops_pehpeiensis_Mexico_BOLD_ABA8110
TATTTAATTGCAGGTGTTTGAGCAGGAATAATTGGCACTGGTTTAAGAGTAATTATTCGATTAGAATTAGGTCAACCTGGTTCTTTAATAGGGGATGATCAAATCTACAATGTCGTAGTAACGGCACATGCTTTTGTAATAATTTTTTTCATAGTTATGCCTATTCTAATTGGGGGTTTTGGTAATTGGTTAGTTCCTTTAATATTAGGTTCCCCTGATATGGCTTTCCCTCGAATAAATAATATAAGATTTTGATTTTTAATTCCTGCTTTATTTATACTTTTAACTAGTTCTTTAGTTGAAAGAGGGGCAGGTACAGGATGAACTGTTTATCCTCCCTTAAGAAGAAATTTATCTCATTCAGGGTCTTCTGTAGATTATGCTATTTTTTCTCTTCATTTAGCAGGTATTTCTTCAATTTTAGGGGCAGTAAATTTTATTAGTACAGTAGGTAATATGCGAACGTTAGGTATATTTTTGGATCGTACACCTTTATTTGCTTGAGCTGTTTTAATTACTGCTATTTTATTATTACTGTCTTTACCTGTTTTAGCAGGAGCAATTACTATACTTTTAACTGATCGAAATTTAAATACTTC
>ZMIII966_12_Thermocyclops_inversus_Mexico_BOLD_AAB4353
TATTTATTAGCCGGGGCATGATCAGGAATGATTGGCACAGGCCTCAGAGTAATTATTCGTTTAGAATTAGGGCAACCGGGGTCTTTTATAGGTGACGACCAAATTTACAATGTTGTAGTTACAGCACATGCTTTTATTATAATTTTTTTTATGGTTATACCTATTTTAATTGGGGGGTTTGGTAATTGATTAGTTCCGTTAATACTAGGATCACCAGATATAGCTTTCCCTCGCATAAATAACATGAGATTTTGATTTTTAGTGCCAGCTTTGTTTATACTACTGATAAGATCTTTAGTAGAAAGAGGAGCTGGAACAGGATGAACAGTATACCCCCCTTTAAGAAGAAATGTTTCTCACTCTGGGGCATCTGTCGATTATGCCATTTTTTCATTGCACTTAGCAGGAGTTTCTTCTATTTTAGGAGCAGTAAATTTTATTAGAACTGTTGGCAATATACGAACATTTGGTGTGTTTTTAGATCGAGTTCCTTTGTTTGCTTGGGCTGTTTTAATTACTGCTATCTTATTATTATTGTCTTTGCCTGTTTTAGCGGGGGCCATTACAATACTTTTAACAGATCGTAACTTAAACACTTC
>ZMIII968_12_Thermocyclops_inversus_Mexico_BOLD_AAB4353
TATTTATTAGCCGGGGCATGATCAGGAATGATTGGCACAGGCCTCAGAGTAATTATTCGTTTAGAATTAGGGCAACCGGGGTCTTTTATAGGTGACGACCAAATTTACAATGTTGTAGTTACAGCACATGCTTTTATTATAATTTTTTTTATGGTTATACCTATTTTAATTGGGGGGTTTGGTAATTGACTAGTTCCGTTAATACTAGGATCGCCAGATATAGCCTTCCCTCGCATAAATAACATGAGATTTTGATTTTTAGTGCCAGCTTTGTTTATACTACTGATAAGATCTTTAGTAGAAAGAGGAGCTGGAACAGGATGAACAGTATACCCCCCTTTAAGAAGAAATGTTTCTCACTCTGGGGCGTCTGTCGATTATGCTATTTTTTCATTGCACTTAGCAGGAGTTTCTTCTATTTTAGGAGCAGTAAATTTTATTAGAACTGTTGGCAATATACGAACATTTGGTGTGTTTTTAGATCGAGTTCCTTTGTTTGCTTGGGCTGTTTTAATTACTGCTATTTTATTATTATTGTCTTTGCCTGTTTTAGCGGGGGCCATTACAATACTTTTAACAGATCGTAACTTAAACACTTC
>ZMIII969_12_Tropocyclops_cfX_prasinus_Mexico_BOLD_ABW8930
TATCTTTTGGCTGGTGCTTGGGCTGGCTTTGTAGGGCTAGGGATAAGAGTTATTATCCGGCTGGAGCTAGGTCAGCCTGGTGTTTTACTAGGAGATGATCATTTGTATAATGTGATTGTAACTGCTCATGCTTTTATTATGATTTTTTTTATAGTTATACCTATTTTGATTGGAGGGTTCGGTAATTGACTTGTTCCTTTAATACTTGGTGCTCCAGATATAGCTTTTCCTCGTATAAATAATATAAGATTTTGGTTCTTAGTTTCTTCATTAGTTATGCTTTTAATAAGATCGTTAGTCGAGAGAGGGGTGGGGACTGGTTGAACAGTTTACCCCCCTCTGAGGGGGAATATCGCTCATGGGGGAAGATCTGTAGATTATGCCATTTTTTCTTTACATTTGGCCGGTGTTTCCTCTATTTTAGGTGCTGTAAATTTTATTAGAACTCTAAGGAATTTGCGAAGGTTTGGAATAAGGGGGGATTGTATTCCTTTATTTGGGTGGGCAGTTTTAATTACTGCAATTTTATTGTTGTTGTCACTGCCGGTTCTGGCAGGAGCTATCACTATGCTTTTAACAGATCGAAATTTAAACACAAG
>ZMIII971_12_Tropocyclops_cfX_prasinus_Mexico_BOLD_ABW8930
TATCTTTTGGCTGGTGCTTGGGCTGGCTTTGTAGGGCTAGGGATAAGAGTTATTATCCGGCTGGAGCTAGGTCAGCCTGGTGTTTTACTAGGAGATGATCATTTGTATAATGTGATTGTAACTGCTCATGCTTTTATTATGATTTTTTTTATAGTTATACCTATTTTGATTGGAGGGTTCGGTAATTGACTTGTTCCTTTAATACTTGGTGCTCCAGATATAGCTTTTCCTCGTATAAATAATATAAGATTTTGGTTCTTAGTTTCTTCATTAGTTATGCTTTTAATAAGATCGTTAGTCGAGAGAGGGGTGGGGACTGGTTGAACAGTCTACCCCCCTCTGAGGGGGAATATCGCTCATGGGGGAAGATCTGTAGATTATGCCATTTTTTCTTTACATTTGGCCGGTGTTTCCTCTATTTTAGGTGCTGTAAATTTTATTAGAACTCTAAGGAATTTGCGAAGGTTTGGAATAAGGGGGGATTGTATTCCTTTATTTGGGTGGGCAGTTTTAATTACTGCAATTTTATTGTTGTTGTCACTGCCGGTTCTGGCAGGAGCTATCACTATGCTTTTAACAGATCGAAATTTAAACACAAG
>ZMIII972_12_Tropocyclops_cfX_prasinus_Mexico_BOLD_ABW8930
TATCTTTTGGCTGGTGCTTGGGCTGGCTTTGTAGGGCTAGGGATAAGAGTTATTATCCGGCTGGAGCTAGGTCAGCCTGGTGTTTTACTAGGAGATGATCATTTGTATAATGTGATTGTAACTGCTCATGCTTTTATTATGATTTTTTTTATAGTTATACCTATTTTGATTGGAGGGTTCGGTAATTGACTTGTTCCTTTAATACTTGGTGCTCCAGATATAGCTTTTCCTCGTATAAATAATATAAGATTTTGGTTCTTAGTTTCTTCATTAGTTATGCTTTTAATAAGATCGTTAGTCGAGAGAGGGGTGGGGACTGGTTGAACAGTCTACCCCCCTCTGAGGGGGAATATCGCTCATGGGGGAAGATCTGTAGATTATGCCATTTTTTCTTTACATTTGGCCGGTGTTTCCTCTATTTTAGGTGCTGTAAATTTTATTAGAACTCTAAGGAATTTGCGAAGGTTTGGAATAAGGGGGGATTGTATTCCTTTATTTGGGTGGGCAGTTTTAATTACTGCAATTTTATTGTTGTTGTCACTGCCGGTTCTGGCAGGAGCTATCACTATGCTTTTAACAGATCGAAATTTAAACACAAG
>ZMIII973_12_Tropocyclops_cfX_prasinus_Mexico_BOLD_ABW8930
TATCTTTTGGCTGGTGCTTGGGCTGGCTTTGTAGGGCTAGGGATAAGAGTTATTATCCGGCTGGAGCTAGGTCAGCCTGGTGTTTTACTAGGAGATGATCATTTGTATAATGTGATTGTAACTGCTCATGCTTTTATTATGATTTTTTTTATAGTTATACCTATTTTGATTGGAGGGTTCGGTAATTGACTTGTTCCTTTAATACTTGGTGCTCCAGATATAGCTTTTCCTCGTATAAATAATATAAGATTTTGGTTCTTAGTTTCTTCATTAGTTATGCTTTTAATAAGATCGTTAGTCGAGAGAGGGGTGGGGACTGGTTGAACAGTCTACCCCCCTCTGAGGGGGAATATCGCTCATGGGGGAAGATCTGTAGATTATGCCATTTTTTCTTTACATTTGGCCGGTGTTTCCTCTATTTTAGGTGCTGTAAATTTTATTAGAACTCTAAGGAATTTGCGAAGGTTTGGAATAAGGGGGGATTGTATTCCTTTATTTGGGTGGGCAGTTTTAATTACTGCAATTTTATTGTTGTTGTCACTGCCGGTTCTGGCAGGAGCTATCACTATGCTTTTAACAGATCGAAATTTAAACACAAG
>ZMIII977_12_Eucyclops_cfX_estherae_Mexico_BOLD_AAL8091
TATTTACTAGCTGGCGCATGGTCTGGACTTATTGGGACCGGCCTTAGAATATTAATTCGATTTGAACTGGGGGCACCCGGCAGATTATTAGGGGATGATCAACTCTATAATGTAATTGTTACTGCACACGCTTTTATTATGATTTTTTTTATAGTTATACCTATTTTAATTGGGGGGTTTGGGAACTGACTGGTGCCTTTAATACTTGGTTCTCCAGACATAGCTTTCCCTCGAATGAATAATATGAGATTTTGGTTCTTAGTGCCGGCTTTAGTAATACTCTTAATAAGAGCTCTTGTTGAAAGAGGTGCAGGCACAGGGTGAACTGTTTATCCTCCATTAAGAAGAAATTTAGCACATGGGGGGGCTTCTGTAGATTTTGCAATTTTTTCACTTCATCTAGCGGGAGTGTCTTCTATCTTGGGGGCTGTGAATTTTATTAGAACCTTGGGGAATTTGCGGACCCTGGGCTTGTCAATAGAACGTGTTCCTCTTTTCGGTTGAGCAGTTTTAATTACTGCCATTCTGCTACTGCTTTCTTTACCAGTATTGGCTGGGGCCATTACAATGCTACTAACAGACCGAAACCTTAACACTAG
>ZMIII978_12_Cyclopidae_Mexico_BOLD_ABW5480
TATTTAATTGCTGGTGTATGGTCAGGATTAATTGGGACTGGTTTAAGAAATCTGATTCGTTTGGAATTAGGGGCTCCAGGTAGATTCCTCGGCAATGATCAACTTTATAATGTCGTAGTGACTGCTCACGCCTTTGTCATAATTTTCTTTATAGTGATACCTATTTTAATTGGAGGTTTTGGTAATTGATTAATTCCTCTAATACTTGGCTCTCCTGACATAGCTTTCCCTCGAATAAATAATATAAGATTTTGATTTTTAATGCCAGCTTTAGTACTTTTACTAATAAGAGCTTTAGTAGAAAGAGGGGCAGGAACCGGATGAACTGTTTATCCTCCCTTAAGAAGAAATTTAGCTCACGGAGGAGCTTCTGTTGATTATGCAATTTTTTCCTTACACTTAGCAGGAGTATCCTCAATTTTAGGAGCCGTAAACTTTATTAGAACTCTAGGGAATTTACGATGTTTAGGCCTTTCAATAGAGCGAGTTCCTCTATTTGGGTGATCTGTTCTGGTCACTGCCGTTTTACTACTTCTTTCTCTCCCGGTATTAGCTGGGGCTATTACTATGTTATTGACTGATCGAAACTTAAATACTAG
>ZMIII980_12_Eucyclops_cfX_estherae_Mexico_BOLD_AAL8091
TATTTACTAGCTGGCGCATGGTCTGGACTTATTGGGACCGGCCTTAGAATATTAATTCGATTTGAACTGGGGGCACCCGGCAGATTATTAGGGGATGATCAACTCTATAATGTAATTGTTACTGCACACGCTTTTATTATGATTTTTTTTATAGTTATACCTATTTTAATTGGGGGGTTTGGGAACTGACTGGTGCCTTTAATACTTGGTTCTCCAGACATAGCTTTCCCTCGAATGAATAATATGAGATTTTGGTTCTTAGTGCCGGCTTTAGTAATACTCTTAATAAGAGCTCTTGTTGAAAGAGGTGCAGGCACAGGGTGAACTGTTTATCCTCCATTAAGAAGAAACTTAGCACATGGGGGGGCTTCTGTAGATTTTGCAATTTTTTCACTTCATCTAGCGGGAGTGTCTTCTATCTTGGGGGCTGTAAATTTTATTAGAACCTTGGGGAATTTGCGGACCCTGGGCTTGTCAATAGAACGTGTTCCTCTTTTCGGTTGAGCAGTTTTAATTACTGCCATTCTGCTACTGCTTTCTTTACCAGTATTGGCTGGGGCCATTACAATGCTACTAACAGACCGAAACCTTAACACTAG
>ZMIII983_12_Acanthocyclops_americanus_Mexico_BOLD_AAG9784
TATTTATTAGCTGGTGCTTGAGCCGGAATAGTGGGGACAGGGCTAAGAATAATTATTCGTTTAGAATTAGGGCAGCCTGGTTCTTTAATAGGAGATGATCAAATTTATAATGTAATTGTTACGGCTCATGCTTTTATTATAATTTTTTTTATAGTAATGCCAATTTTAATTGGAGGGTTTGGAAACTGATTGGTGCCTCTAATACTAGGGTCCCCGGACATAGCATTTCCTCGAATAAACAACATAAGATTTTGATTTTTAGTGCCAGCCCTCTTTATGCTTTTAACTAGGTCCCTAGTAGAAAGTGGAGCCGGAACAGGGTGAACAGTGTACCCCCCTTTAAGAAGAAATATCTCTCATGGGGGTGCTTCTGTTGATTACGCTATTTTTTCTCTGCATTTAGCCGGGGTTTCTTCTATTTTAGGGGCTGTAAATTTTATTAGAACTTTAGGAAATATGCGTACATTCGGTATGTTTTTAGATCGCATGCCTCTATTTGCTTGGGCTGTGCTTATTACAGCAATTTTACTGCTTTTATCTTTACCAGTTTTAGCGGGAGCGATTACAATACTTCTAACAGATCGAAATCTTAATACTTC
>BBCRT015_12_Cyclops_United_States_BOLD_AAG9230
TATTTAATTGCTGGAGTCTGAGCAGGAATAATTGGAACTGGGTTAAGAGTAATTATCCGTCTAGAGCTAGGTCAGCCTGGTTCTTTAATGGGGGATGACCAAATTTACAATGTAGTAGTGACAGCTCACGCTTTTGTAATAATTTTTTTTATAGTCATACCTATTTTAATTGGTGGATTTGGAAATTGACTAGTTCCTTTAATACTAGGCTCTCCTGATATAGCATTTCCTCGAATAAATAATATAAGGTTTTGATTTTTAATCCCAGCTCTGTTTATACTCTTAACAAGTTCTTTAGTAGAAAGAGGGGCAGGAACAGGATGAACTGTATACCCTCCTTTAAGGAGTAATTTATCTCATTCGGGATCTTCAGTAGATTACGCTATTTTTTCTTTACATTTAGCTGGGGTATCTTCTATTTTAGGAGCTGTAAATTTTATTAGGACTGTGGGTAATATGCGGACTCTAGGAATATTTTTGGATCGAACTCCTTTATTTGCTTGATCTGTTTTAATTACTGCTATTTTATTACTACTATCTCTACCTGTATTAGCTGGGGCTATTACCATGTTATTAACTGACCGAAATTTAAATACTTC
>BBCRT016_12_Cyclops_United_States_BOLD_AAG9230
TATTTAATTGCTGGAGTCTGAGCAGGAATAATTGGAACTGGGTTAAGAGTAATTATCCGTCTAGAGCTAGGTCAGCCTGGTTCTTTAATGGGGGATGACCAAATTTACAATGTAGTAGTGACAGCTCACGCTTTTGTAATAATTTTTTTTATAGTCATACCTATTTTAATTGGTGGATTTGGAAATTGACTAGTTCCTTTAATACTAGGCTCTCCTGATATAGCATTTCCTCGAATAAATAATATAAGGTTTTGATTTTTAATCCCAGCTCTGTTTATACTCTTAACAAGTTCTTTAGTAGAAAGAGGGGCAGGAACAGGATGAACTGTATACCCTCCTTTAAGGAGTAATTTATCTCATTCGGGATCTTCAGTAGATTACGCTATTTTTTCTTTACATTTAGCTGGGGTATCTTCTATTTTAGGAGCTGTAAATTTTATTAGGACTGTGGGTAATATGCGGACTCTAGGAATATTTTTGGATCGAACTCCTTTATTTGCTTGATCTGTTTTAATTACTGCTATTTTATTACTACTATCTCTACCTGTATTAGCTGGGGCTATTACCATGTTATTAACTGACCGAAATTTAAATACTTC
>BBCRT017_12_Cyclops_United_States_BOLD_AAG9230
TATTTAATTGCTGGAGTCTGAGCAGGAATAATTGGAACTGGGTTAAGAGTAATTATCCGTCTAGAGCTAGGTCAGCCTGGTTCTTTAATGGGGGATGACCAAATTTACAATGTAGTAGTGACAGCTCACGCTTTTGTAATAATTTTTTTTATAGTCATACCTATTTTAATTGGTGGATTTGGAAATTGACTAGTTCCTTTAATACTAGGCTCTCCTGATATAGCATTTCCTCGAATAAATAATATAAGGTTTTGATTTTTAATCCCAGCTCTGTTTATACTCTTAACAAGTTCTTTAGTAGAAAGAGGGGCAGGAACAGGATGAACTGTATACCCTCCTTTAAGGAGTAATTTATCTCATTCGGGATCTTCAGTAGATTACGCTATTTTTTCTTTACATTTAGCTGGGGTATCTTCTATTTTAGGAGCTGTAAATTTTATTAGGACTGTGGGTAATATGCGGACTCTAGGAATATTTTTGGATCGAACTCCTTTATTTGCTTGATCTGTTTTAATTACTGCTATTTTATTACTACTATCTCTACCTGTATTAGCTGGGGCTATTACCATGTTATTAACTGACCGAAATTTAAATACTTC
>BBCRT018_12_Cyclops_United_States_BOLD_AAG9230
TATTTAATTGCTGGAGTCTGAGCAGGAATAATTGGAACTGGGTTAAGAGTAATTATCCGTCTAGAGCTAGGTCAGCCTGGTTCTTTAATGGGGGATGACCAAATTTACAATGTAGTAGTGACAGCTCACGCTTTTGTAATAATTTTTTTTATAGTCATACCTATTTTAATTGGTGGATTTGGAAATTGACTAGTTCCTTTAATACTAGGCTCTCCTGATATAGCATTTCCTCGAATAAATAATATAAGGTTTTGATTTTTAATCCCAGCTCTGTTTATACTCTTAACAAGTTCTTTAGTAGAAAGAGGGGCAGGAACAGGATGAACTGTATACCCTCCTTTAAGGAGTAATTTATCTCATTCGGGATCTTCAGTAGATTACGCTATTTTTTCTTTACATTTAGCTGGGGTATCTTCTATTTTAGGAGCTGTAAATTTTATTAGGACTGTGGGTAATATGCGGACTCTAGGAATATTTTTGGATCGAACTCCTTTATTTGCTTGATCTGTTTTAATTACTGCTATTTTATTACTACTATCTCTACCTGTATTAGCTGGGGCTATTACCATGTTATTAACTGACCGAAATTTAAATACTTC
>BBCRT019_12_Cyclops_United_States_BOLD_AAG9230
TATTTAATTGCTGGAGTCTGAGCAGGAATAATTGGAACTGGGTTAAGAGTAATTATCCGTCTAGAGCTAGGTCAGCCTGGTTCTTTAATGGGGGATGACCAAATTTACAATGTAGTAGTGACAGCTCACGCTTTTGTAATAATTTTTTTTATAGTCATACCTATTTTAATTGGTGGATTTGGAAATTGACTAGTTCCTTTAATACTAGGCTCTCCTGATATAGCATTTCCTCGAATAAATAATATAAGGTTTTGATTTTTAATCCCAGCTCTGTTTATACTCTTAACAAGTTCTTTAGTAGAAAGAGGGGCAGGAACAGGATGAACTGTATACCCTCCTTTAAGGAGTAATTTATCTCATTCGGGATCTTCAGTAGATTACGCTATTTTTTCTTTACATTTAGCTGGGGTATCTTCTATTTTAGGAGCTGTAAATTTTATTAGGACTGTGGGTAATATGCGGACTCTAGGAATATTTTTGGATCGAACTCCTTTATTTGCTTGATCTGTTTTAATTACTGCTATTTTATTACTACTATCTCTACCTGTATTAGCTGGGGCTATTACCATGTTATTAACTGACCGAAATTTAAATACTTC
>BBCRT021_12_Cyclops_United_States_BOLD_AAG9230
TATTTAATTGCTGGAGTCTGAGCAGGAATAATTGGAACTGGGTTAAGAGTAATTATCCGTCTAGAGCTAGGTCAGCCTGGTTCTTTAATGGGGGATGACCAAATTTACAATGTAGTAGTGACAGCTCACGCTTTTGTAATAATTTTTTTTATAGTCATACCTATTTTAATTGGTGGATTTGGAAATTGACTAGTTCCTTTAATACTAGGCTCTCCTGATATAGCATTTCCTCGAATAAATAATATAAGGTTTTGATTTTTAATCCCAGCTCTGTTTATACTCTTAACAAGTTCTTTAGTAGAAAGAGGGGCAGGAACAGGATGAACTGTATACCCTCCTTTAAGGAGTAATTTATCTCATTCGGGATCTTCAGTAGATTACGCTATTTTTTCTTTACATTTAGCTGGGGTATCTTCTATTTTAGGAGCTGTAAATTTTATTAGGACTGTGGGTAATATGCGGACTCTAGGAATATTTTTGGATCGAACTCCTTTATTTGCTTGATCTGTTTTAATTACTGCTATTTTATTACTACTATCTCTACCTGTATTAGCTGGGGCTATTACCATGTTATTAACTGACCGAAATTTAAATACTTC
>BBCRT022_12_Cyclops_United_States_BOLD_AAG9230
TATTTAATTGCTGGAGTCTGAGCAGGAATAATTGGAACTGGGTTAAGAGTAATTATCCGTCTAGAGCTAGGTCAGCCTGGTTCTTTAATGGGGGATGACCAAATTTACAATGTAGTAGTGACAGCTCACGCTTTTGTAATAATTTTTTTTATAGTCATACCTATTTTAATTGGTGGATTTGGAAATTGACTAGTTCCTTTAATACTAGGCTCTCCTGATATAGCATTTCCTCGAATAAATAATATAAGGTTTTGATTTTTAATCCCAGCTCTGTTTATACTCTTAACAAGTTCTTTAGTAGAAAGAGGGGCAGGAACAGGATGAACTGTATACCCTCCTTTAAGGAGTAATTTATCTCATTCGGGATCTTCAGTAGATTACGCTATTTTTTCTTTACATTTAGCTGGGGTATCTTCTATTTTAGGAGCTGTAAATTTTATTAGGACTGTGGGTAATATGCGGACTCTAGGAATATTTTTGGATCGAACTCCTTTATTTGCTTGATCTGTTTTAATTACTGCTATTTTATTACTACTATCTCTACCTGTATTAGCTGGGGCTATTACCATGTTATTAACTGACCGAAATTTAAATACTTC
>BBCRT023_12_Cyclops_United_States_BOLD_AAG9230
TATTTAATTGCTGGAGTCTGAGCAGGAATAATTGGAACTGGGTTAAGAGTAATTATCCGTCTAGAGCTAGGTCAGCCTGGTTCTTTAATGGGGGATGACCAAATTTACAATGTAGTAGTGACAGCTCACGCTTTTGTAATAATTTTTTTTATAGTCATACCTATTTTAATTGGTGGATTTGGAAATTGACTAGTTCCTTTAATACTAGGCTCTCCTGATATAGCATTTCCTCGAATAAATAATATAAGGTTTTGATTTTTAATCCCAGCTCTGTTTATACTCTTAACAAGTTCTTTAGTAGAAAGAGGGGCAGGAACAGGATGAACTGTATACCCTCCTTTAAGGAGTAATTTATCTCATTCGGGATCTTCAGTAGATTACGCTATTTTTTCTTTACATTTAGCTGGGGTATCTTCTATTTTAGGAGCTGTAAATTTTATTAGGACTGTGGGTAATATGCGGACTCTAGGAATATTTTTGGATCGAACTCCTTTATTTGCTTGATCTGTTTTAATTACTGCTATTTTATTACTACTATCTCTACCTGTATTAGCTGGGGCTATTACCATGTTATTAACTGACCGAAATTTAAATACTTC
>BBCRT028_12_Cyclops_United_States_BOLD_AAG9230
TATTTAATTGCTGGAGTCTGAGCAGGAATAATTGGAACTGGGTTAAGAGTAATTATCCGTCTAGAGCTAGGTCAGCCTGGTTCTTTAATGGGGGATGACCAAATTTACAATGTAGTAGTGACAGCTCACGCTTTTGTAATAATTTTTTTTATAGTCATACCTATTTTAATTGGTGGATTTGGAAATTGACTAGTTCCTTTAATACTAGGCTCTCCTGATATAGCATTTCCTCGAATAAATAATATAAGGTTTTGATTTTTAATCCCAGCTCTGTTTATACTCTTAACAAGTTCTTTAGTAGAAAGAGGGGCAGGAACAGGATGAACTGTATACCCTCCTTTAAGGAGTAATTTATCTCATTCGGGATCTTCAGTAGATTACGCTATTTTTTCTTTACATTTAGCTGGGGTATCTTCTATTTTAGGAGCTGTAAATTTTATTAGGACTGTGGGTAATATGCGGACTCTAGGAATATTTTTGGATCGAACTCCTTTATTTGCTTGATCTGTTTTAATTACTGCTATTTTATTACTACTATCTCTACCTGTATTAGCTGGGGCTATTACCATGTTATTAACTGACCGAAATTTAAATACTTC
>BBCRT029_12_Cyclops_United_States_BOLD_AAG9230
TATTTAATTGCTGGAGTCTGAGCAGGAATAATTGGAACTGGGTTAAGAGTAATTATCCGTCTAGAGCTAGGTCAGCCTGGTTCTTTAATGGGGGATGACCAAATTTACAATGTAGTAGTGACAGCTCACGCTTTTGTAATAATTTTTTTTATAGTCATACCTATTTTAATTGGTGGATTTGGAAATTGACTAGTTCCTTTAATACTAGGCTCTCCTGATATAGCATTTCCTCGAATAAATAATATAAGGTTTTGATTTTTAATCCCAGCTCTGTTTATACTCTTAACAAGTTCTTTAGTAGAAAGAGGGGCAGGAACAGGATGAACTGTATACCCTCCTTTAAGGAGTAATTTATCTCATTCGGGATCTTCAGTAGATTACGCTATTTTTTCTTTACATTTAGCTGGGGTATCTTCTATTTTAGGAGCTGTAAATTTTATTAGGACTGTGGGTAATATGCGGACTCTAGGAATATTTTTGGATCGAACTCCTTTATTTGCTTGATCTGTTTTAATTACTGCTATTTTATTACTACTATCTCTACCTGTATTAGCTGGGGCTATTACCATGTTATTAACTGACCGAAATTTAAATACTTC
>BBCRT033_12_Cyclops_United_States_BOLD_AAG9230
TATTTAATTGCTGGAGTCTGAGCAGGAATAATTGGAACTGGGTTAAGAGTAATTATCCGTCTAGAGCTAGGTCAGCCTGGTTCTTTAATGGGGGATGACCAAATTTACAATGTAGTAGTGACAGCTCACGCTTTTGTAATAATTTTTTTTATAGTCATACCTATTTTAATTGGTGGATTTGGAAATTGACTAGTTCCTTTAATACTAGGCTCTCCTGATATAGCATTTCCTCGAATAAATAATATAAGGTTTTGATTTTTAATCCCAGCTCTGTTTATACTCTTAACAAGTTCTTTAGTAGAAAGAGGGGCAGGAACAGGATGAACTGTATACCCTCCTTTAAGGAGTAATTTATCTCATTCGGGATCTTCAGTAGATTACGCTATTTTTTCTTTACATTTAGCTGGGGTATCTTCTATTTTAGGAGCTGTAAATTTTATTAGGACTGTGGGTAATATGCGGACTCTAGGAATATTTTTGGATCGAACTCCTTTATTTGCTTGATCTGTTTTAATTACTGCTATTTTATTACTACTATCTCTACCTGTATTAGCTGGGGCTATTACCATGTTATTAACTGACCGAAATTTAAATACTTC
>EES036_12_Acanthocyclops_americanus_United_States_BOLD_AAG9784
TATTTATTAGCTGGTGCTTGAGCCGGAATAGTGGGGACAGGTCTAAGAATAATTATTCGTTTAGAATTAGGGCAGCCTGGTTCTTTAATAGGAGATGATCAAATTTATAATGTAATTGTTACGGCTCATGCTTTTATTATAATTTTTTTTATAGTAATGCCAATTTTAATTGGAGGGTTTGGAAACTGATTGGTGCCTCTAATACTAGGATCTCCGGATATAGCATTTCCTCGAATAAACAACATAAGATTTTGATTTTTAGTGCCAGCCCTCTTTATGCTTTTAACTAGGTCCCTAGTAGAAAGTGGAGCCGGAACAGGGTGAACAGTGTATCCCCCCTTAAGAAGAAATATCTCTCATGGGGGTGCTTCTGTGGATTACGCTATTTTTTCTCTGCATTTAGCCGGGGTTTCTTCTATTTTAGGGGCTGTAAATTTTATTAGAACTTTAGGAAATATGCGTACATTCGGTATGTTTTTAGATCGCATGCCTCTATTTGCTTGGGCTGTGCTTATTACAGCAATTTTACTGCTTCTATCTTTACCAGTTTTAGCGGGAGCGATTACAATACTTCTAACAGATCGAAATCTTAATACTTC
>EES037_12_Acanthocyclops_americanus_United_States_BOLD_AAG9784
TATTTATTAGCTGGTGCTTGAGCCGGAATAGTGGGGACAGGTCTAAGAATAATTATTCGTTTAGAATTAGGGCAGCCTGGTTCTTTAATAGGAGATGATCAAATTTATAATGTAATTGTTACGGCTCATGCTTTTATTATAATTTTTTTTATAGTAATGCCAATTTTAATTGGAGGGTTTGGAAACTGATTGGTGCCTCTAATACTAGGATCTCCGGATATAGCATTTCCTCGAATAAACAACATAAGATTTTGATTTTTAGTGCCAGCCCTCTTTATGCTTTTAACTAGGTCCCTAGTAGAAAGTGGAGCCGGAACAGGGTGAACAGTGTATCCCCCCTTAAGAAGAAATATCTCTCATGGGGGTGCTTCTGTGGATTACGCTATTTTTTCTCTGCATTTAGCCGGGGTTTCTTCTATTTTAGGGGCTGTAAATTTTATTAGAACTTTAGGAAATATGCGTACATTCGGTATGTTTTTAGATCGCATGCCTCTATTTGCTTGGGCTGTGCTTATTACAGCAATTTTACTGCTTCTATCTTTACCAGTTTTAGCGGGAGCGATTACAATACTTCTAACAGATCGAAATCTTAATACTTC
>EES038_12_Acanthocyclops_americanus_United_States_BOLD_AAG9784
TATTTATTAGCTGGTGCTTGAGCCGGAATAGTGGGGACAGGTCTAAGAATAATTATTCGTTTAGAATTAGGGCAGCCTGGTTCTTTAATAGGAGATGATCAAATTTATAATGTAATTGTTACGGCTCATGCTTTTATTATAATTTTTTTTATAGTAATGCCAATTTTAATTGGAGGGTTTGGAAACTGATTGGTGCCTCTAATACTAGGATCTCCGGATATAGCATTTCCTCGAATAAACAACATAAGATTTTGATTTTTAGTGCCAGCCCTCTTTATGCTTTTAACTAGGTCCCTAGTAGAAAGTGGAGCCGGAACAGGGTGAACAGTGTATCCCCCCTTAAGAAGAAATATCTCTCATGGGGGTGCTTCTGTGGATTACGCTATTTTTTCTCTGCATTTAGCCGGGGTTTCTTCTATTTTAGGGGCTGTAAATTTTATTAGAACTTTAGGAAATATGCGTACATTCGGTATGTTTTTAGATCGCATGCCTCTATTTGCTTGGGCTGTGCTTATTACAGCAATTTTACTGCTTCTATCTTTACCAGTTTTAGCGGGAGCGATTACAATACTTCTAACAGATCGAAATCTTAATACTTC
>EES039_12_Acanthocyclops_americanus_United_States_BOLD_AAG9784
TATTTATTAGCTGGTGCTTGAGCCGGAATAGTGGGGACAGGTCTAAGAATAATTATTCGTTTAGAATTAGGGCAGCCTGGTTCTTTAATAGGAGATGATCAAATTTATAATGTAATTGTTACGGCTCATGCTTTTATTATAATTTTTTTTATAGTAATGCCAATTTTAATTGGAGGGTTTGGAAACTGATTGGTGCCTCTAATACTAGGATCTCCGGATATAGCATTTCCTCGAATAAACAACATAAGATTTTGATTTTTAGTGCCAGCCCTCTTTATGCTTTTAACTAGGTCCCTAGTAGAAAGTGGAGCCGGAACAGGGTGAACAGTGTATCCCCCCTTAAGAAGAAATATCTCTCATGGGGGTGCTTCTGTGGATTACGCTATTTTTTCTCTGCATTTAGCCGGGGTTTCTTCTATTTTAGGGGCTGTAAATTTTATTAGAACTTTAGGAAATATGCGTACATTCGGTATGTTTTTAGATCGCATGCCTCTATTTGCTTGGGCTGTGCTTATTACAGCAATTTTACTGCTTCTATCTTTACCAGTTTTAGCGGGAGCGATTACAATACTTCTAACAGATCGAAATCTTAATACTTC
>EES040_12_Acanthocyclops_americanus_United_States_BOLD_AAG9784
TATTTATTAGCTGGTGCTTGAGCCGGAATAGTGGGGACAGGTCTAAGAATAATTATTCGTTTAGAATTAGGGCAGCCTGGTTCTTTAATAGGAGATGATCAAATTTATAATGTAATTGTTACGGCTCATGCTTTTATTATAATTTTTTTTATAGTAATGCCAATTTTAATTGGAGGGTTTGGAAACTGATTGGTGCCTCTAATACTAGGATCTCCGGATATAGCATTTCCTCGAATAAACAACATAAGATTTTGATTTTTAGTGCCAGCCCTCTTTATGCTTTTAACTAGGTCCCTAGTAGAAAGTGGAGCCGGAACAGGGTGAACAGTGTATCCCCCCTTAAGAAGAAATATCTCTCATGGGGGTGCTTCTGTGGATTACGCTATTTTTTCTCTGCATTTAGCCGGGGTTTCTTCTATTTTAGGGGCTGTAAATTTTATTAGAACTTTAGGAAATATGCGTACATTCGGTATGTTTTTAGATCGCATGCCTCTATTTGCTTGGGCTGTGCTTATTACAGCAATTTTACTGCTTCTATCTTTACCAGTTTTAGCGGGAGCGATTACAATACTTCTAACAGATCGAAATCTTAATACTTC
>EES041_12_Acanthocyclops_americanus_United_States_BOLD_AAG9784
TATTTATTAGCTGGTGCTTGAGCCGGAATAGTGGGGACAGGGCTAAGAATAATTATTCGTTTAGAATTAGGGCAGCCTGGTTCTTTAATAGGGGATGATCAAATTTATAATGTAATTGTTACGGCTCATGCTTTTATTATAATTTTTTTTATAGTAATGCCAATTTTAATTGGAGGTTTTGGAAACTGATTGGTGCCTCTAATACTAGGATCTCCGGACATAGCATTTCCTCGAATAAACAACATAAGATTTTGATTTTTAGTGCCAGCCCTCTTTATGCTTTTAACTAGGTCCCTAGTAGAAAGTGGGGCCGGAACAGGGTGAACAGTGTATCCCCCCTTAAGAAGAAATATCTCTCATGGGGGTGCTTCTGTTGATTATGCGATTTTTTCTCTGCATTTAGCCGGGGTTTCTTCTATTTTAGGGGCTGTAAATTTTATTAGAACTTTAGGAAATATGCGTACATTCGGTATGTTTTTAGATCGCATGCCTCTATTTGCTTGAGCTGTGCTTATTACAGCAATTTTACTGCTTTTATCTTTACCAGTTTTAGCGGGAGCGATTACAATACTTCTAACAGACCGAAATCTTAATACTTC
>EES042_12_Acanthocyclops_americanus_United_States_BOLD_AAG9784
TATTTATTAGCTGGTGCTTGAGCCGGAATAGTGGGGACAGGTCTAAGAATAATTATTCGTTTAGAATTAGGGCAGCCTGGTTCTTTAATAGGAGATGATCAAATTTATAATGTAATTGTTACGGCTCATGCTTTTATTATAATTTTTTTTATAGTAATGCCAATTTTAATTGGAGGGTTTGGAAACTGATTGGTGCCTCTAATACTAGGATCTCCGGATATAGCATTTCCTCGAATAAACAACATAAGATTTTGATTTTTAGTGCCAGCCCTCTTTATGCTTTTAACTAGGTCCCTAGTAGAAAGTGGAGCCGGAACAGGGTGAACAGTGTATCCCCCCTTAAGAAGAAATATCTCTCATGGGGGTGCTTCTGTGGATTACGCTATTTTTTCTCTGCATTTAGCCGGGGTTTCTTCTATTTTAGGGGCTGTAAATTTTATTAGAACTTTAGGAAATATGCGTACATTCGGTATGTTTTTAGATCGCATGCCTCTATTTGCTTGGGCTGTGCTTATTACAGCAATTTTACTGCTTCTATCTTTACCAGTTTTAGCGGGAGCGATTACAATACTTCTAACAGATCGAAATCTTAATACTTC
>BBCRU208_12_Eucyclops_Canada_BOLD_ABW5480
NNNNNNNNNNNNNNNGTATGGTCAGGATTAATTGGGACTGGTTTAAGAAATCTGATTCGTTTGGAATTAGGGGCTCCAGGTAGATTCCTCGGCAATGATCAACTTTATAATGTTGTAGTGACTGCTCACGCCTTTGTCATAATTTTCTTTATAGTAATACCTATTTTAATTGGGGGTTTTGGTAATTGGTTAATTCCTCTAATACTTGGCTCTCCTGACATAGCTTTCCCTCGAATAAATAATATAAGATTTTGATTTTTAATACCAGCTTTAGTACTTTTACTAATAAGAGCTTTAGTAGAAAGAGGGGCAGGAACCGGATGAACTGTTTATCCTCCCTTAAGAAGGAATTTAGCTCACGGAGGGGCTTCTGTTGATTATGCAATTTTTTCCTTACACTTAGCAGGAGTATCTTCAATTTTAGGAGCCGTAAACTTTATTAGAACTCTAGGGAATTTACGATGTTTAGGCCTTTCAATAGAGCGAGTTCCTCTATTTGGGTGATCTGTTCTGATCACTGCCGTTTTACTACTTCTTTCTCTCCCGGTATTAGCTGGGGCTATTACTATGTTATTGACCGATCGAAACTTAAATACTAG
>BBCRU211_12_Cyclopidae_Canada_BOLD_ACA6820
TATCTTATTGCAGGAGTTTGGTCAGGAATAATTGGTACAGGGTTAAGAGTAATTATTCGTCTAGAGCTGGGTCAACCAGGCTCTTTAATAGGTGATGATCAGATTTACAATGTAGTAGTGACAGCTCATGCTTTTGTTATAATTTTTTTTATGGTTATACCGATTTTAATTGGAGGCTTTGGAAATTGATTGGTACCTTTAATGTTGGGATCTCCAGACATAGCTTTTCCTCGAATAAATAATATAAGATTTTGGTTTTTAGTGCCTGCTTTGTTTATACTTCTGACTAGATCCTTAGTAGAAAGGGGAGCAGGGACAGGTTGAACAGTTTATCCACCTTTAAGAAGAAATTTATCTCACTCAGGATCCTCAGTAGATTATGCTATTTTTTCTCTTCATTTAGCTGGAATTTCTTCTATTTTAGGGGCTGTGAATTTTATTAGAACTGTGGGAAATATGCGAACGTTGGGTATGTTTCTAGATCGTACTCCCTTATTTGCCTGGGCGGTATTAATTACGGCTATTTTACTTTTGTTATCTTTACCTGTGTTAGCTGGTGCTATTACTATATTATTAACTGATCGAAATTTAAATACTTC
>BBCRU212_12_Macrocyclops_albidus_Canada_BOLD_AGC3888
TATTTATTGGCAGGTGCTTGAGCGGGGTTAGTAGGAACTGGACTTAGAATGATTATTCGACTTGAGTTAGGTCAGCCGGGCAGCTTATTGGGTGATGATCAAATTTATAATGTAGTAGTAACTGCTCACGCATTTGTGATAATTTTTTTTATAGTTATACCAATTTTAATTGGGGGATTTGGAAACTGGTTAGTTCCCCTAATACTAGGGTCTCCTGACATAGCTTTTCCTCGAATAAATAATATAAGTTTTTGATTTCTATTGCCCGCTTTAATCTTATTATTGGCTAGGGCCCTAGTGGAATCTGGGGCTGGAACAGGTTGAACGGTGTACCCTCCCTTAAGAAGAAATTTGGCGCACTCTGGTGCCTCTGTTGATTATGCAATTTTTTCATTACATTTGGCCGGAGTATCCTCAATTTTAGGGGCTGTAAATTTCATTAGTACTATAGGTAATTTACGAACTTTTGGAATAACGGGAGACCGCGTACCCTTATTTGCTTGAGCCGTATTAATCACGGCAATCTTACTATTACTATCCCTGCCAGTCCTAGCCGGGGCCATTACAATACTATTAACTGATCGAAATCTTAATACTAC
>BBCRU213_12_Cyclops_Canada_BOLD_AAG9230
TATTTAATTGCTGGAGTCTGAGCAGGAATAATTGGAACTGGGTTAAGAGTAATTATCCGTCTAGAGCTAGGTCAGCCTGGTTCTTTAATGGGGGATGACCAAATTTACAATGTAGTAGTGACAGCTCACGCTTTTGTAATAATTTTTTTTATAGTCATACCTATTTTAATTGGTGGATTTGGAAATTGACTAGTTCCTTTGATACTAGGCTCTCCTGATATAGCATTTCCTCGAATAAATAATATAAGGTTTTGATTTTTAATCCCAGCTCTGTTTATACTCTTAACAAGTTCTTTAGTAGAAAGAGGGGCAGGAACAGGATGAACCGTATACCCTCCTTTAAGAAGTAATTTATCTCATTCGGGATCTTCAGTAGATTACGCTATTTTTTCTTTACATTTAGCTGGGGTATCTTCTATTTTAGGAGCTGTAAATTTTATTAGGACTGTGGGTAATATGCGGACTCTAGGAATATTTTTGGATCGAACTCCTTTATTTGCTTGATCTGTTTTAATTACTGCTATTTTATTACTACTATCTCTACCTGTATTAGCTGGGGCTATTACCATGTTATTAACTGACCGAAATTTAAATACTTC
>BBCRU214_12_Cyclops_Canada_BOLD_AAG9230
TATTTAATTGCTGGAGTCTGAGCAGGAATAATTGGAACTGGGTTAAGAGTAATTATCCGTCTAGAGCTAGGTCAGCCTGGTTCTTTAATGGGGGATGACCAAATTTACAATGTAGTAGTGACAGCTCACGCTTTTGTAATAATTTTTTTTATAGTCATACCTATTTTAATTGGTGGATTTGGAAATTGACTAGTTCCTTTGATACTAGGCTCTCCTGATATAGCATTTCCTCGAATAAATAATATAAGGTTTTGATTTTTAATCCCAGCTCTGTTTATACTCTTAACAAGTTCTTTAGTAGAAAGAGGGGCAGGAACAGGATGAACCGTATACCCTCCTTTAAGAAGTAATTTATCTCATTCGGGATCTTCAGTAGATTACGCTATTTTTTCTTTACATTTAGCTGGGGTATCTTCTATTTTAGGAGCTGTAAATTTTATTAGGACTGTGGGTAATATGCGGACTCTAGGAATATTTTTGGATCGAACTCCTTTATTTGCTTGATCTGTTTTAATTACTGCTATTTTATTACTACTATCTCTACCTGTATTAGCTGGGGCTATTACCATGTTATTAACTGACCGAAATTTAAATACTTC
>BBCRU226_12_Mesocyclops_edax_Canada_BOLD_AEI4895
TATTTAATTGCTGGAGTCTGAGCAGGAATAATTGGAACTGGATTAAGAGTAATTATCCGTCTAGAGCTAGGTCAGCCTGGTTCTTTAATGGGGGATGATCAAATTTACAATGTAGTAGTGACAGCTCACGCTTTTGTAATAATTTTTTTTATAGTTATACCTATTTTAATTGGTGGATTTGGAAATTGACTAGTTCCTTTAATACTAGGCTCTCCTGATATAGCATTTCCTCGGATAAATAATATAAGGTTTTGATTTTTAATCCCAGCTCTGTTTATACTCTTAACAAGTTCTTTAGTAGAAAGAGGGGCAGGAACAGGATGAACTGTGTACCCTCCTTTAAGAAGTAATTTATCTCATTCGGGATCTTCAGTAGATTACGCTATTTTTTCTTTACATTTAGCTGGAGTATCTTCTATTTTAGGAGCTGTAAATTTTATTAGGACTGTGGGCAATATACGGACTCTAGGAATATTTTTGGATCGAACTCCTTTATTTGCCTGATCTGTTTTAATTACTGCTATTTTATTACTACTATCTCTACCTGTACTAGCTGGGGCTATTACCATATTATTAACTGACCGAAATTTAAATACTTC
>BBCRU239_12_Eucyclops_Canada_BOLD_ABW5480
TATTTAATTGCTGGTGTATGATCAGGATTAATTGGGACTGGTTTAAGAAATCTGATTCGTTTGGAATTAGGGGCTCCAGGTAGATTCCTCGGCAATGATCAACTTTATAATGTTGTAGTGACTGCTCACGCCTTTGTCATAATTTTCTTTATAGTGATACCTATTTTAATTGGGGGTTTTGGTAATTGACTAATTCCTCTAATACTTGGCTCTCCTGACATAGCTTTTCCTCGAATAAATAATATAAGATTTTGATTTTTAATGCCAGCTTTAGTACTTTTACTAATAAGAGCTTTAGTAGAAAGAGGGGCAGGAACCGGATGAACTGTTTATCCTCCCTTAAGAAGGAATTTAGCTCACGGAGGAGCTTCTGTTGATTATGCAATTTTTTCCTTACACTTAGCAGGAGTATCTTCAATTTTAGGAGCCGTAAACTTTATTAGAACTCTAGGGAATTTACGATGTTTAGGCCTTTCAATAGAGCGAGTTCCTCTATTTGGGTGATCTGTTCTGATCACTGCCGTTTTACTACTTCTTTCTCTCCCGGTATTAGCTGGGGCTATTACTATGTTATTGACTGATCGAAACTTAAATACTAG
>BBCRU240_12_Mesocyclops_edax_Canada_BOLD_AEI4895
TATTTAATTGCTGGAGTCTGAGCAGGAATAATTGGAACTGGATTAAGAGTAATTATCCGTCTAGAGCTAGGTCAGCCTGGTTCTTTAATGGGGGATGATCAAATTTACAATGTAGTAGTGACAGCTCACGCTTTTGTAATAATTTTTTTTATAGTTATACCTATTTTAATTGGTGGATTTGGAAATTGATTAGTTCCTTTAATACTAGGCTCTCCTGATATAGCATTTCCTCGGATAAATAATATAAGGTTTTGATTTTTAATCCCAGCTCTGTTTATACTCTTAACAAGTTCTTTAGTAGAAAGAGGGGCAGGAACAGGATGAACTGTGTACCCTCCTTTAAGAAGTAATTTATCTCATTCGGGATCTTCAGTAGATTACGCTATTTTTTCTTTACATTTAGCTGGAGTATCTTCTATTTTAGGAGCTGTAAATTTTATTAGGACTGTGGGCAATATACGGACTCTAGGAATATTTTTGGATCGAACTCCTTTATTTGCCTGATCTGTTTTAATTACTGCTATTTTATTACTACTATCTCTACCTGTACTAGCTGGGGCTATTACCATATTATTAACTGACCGAAATTTAAATACTTC
>BBCRU243_12_Cyclopidae_Canada_BOLD_ACA6821
TATTTACTTGCTGGAGCTTGGGCAGGATTAATCGGAACTGGTTTAAGAATACTGATTCGATTTGAGTTGGGGAGACCTGGAAGGTTGATAGGGGATGATCAACTATACAATGTAGTAGTAACTGCACATGCCTTCATTATAATTTTTTTCATGGTTATACCTATTCTGATTGGTGGGTTTGGTAATTGACTAGTGCCCCTCATGTTGGGTTCCCCTGATATGGCTTTTCCACGAATAAACAATATAAGATTTTGATTTCTAGTTCCTGCTCTAGTAATGCTTCTAATAAGAGCTTTAGTAGAGAGGGGCGCCGGGACAGGTTGAACTGTTTACCCTCCCCTAAGCAGTAATTTGGCCCACGGCGGATCTTCTGTAGACTTTGCAATTTTTTCTCTCCACTTGGCGGGCGTGTCTTCCATCCTTGGAGCTGTCAATTTTATTAGTACTTTAACTAATCTACGAACATTAGGTCTTTCTATAGAACGAATCCCTTTGTTTGGCTGGTCGGTTTTAGTCACCGCCATTCTTTTACTGCTATCGCTTCCTGTCTTAGCGGGAGCCATTACTATGCTATTAACTGACCGTAATCTGAATACTAG
>BBCRU244_12_Cyclops_Canada_BOLD_AEI4894
TATTTAATTGCTGGAGTTTGAGCAGGAATAATTGGAACTGGATTAAGAATAATTATCCGTCTAGAGCTAGGTCAGCCTGGTTCTTTAATAGGGGATGACCAAATTTACAATGTAGTAGTGACAGCTCACGCTTTTGTAATAATTTTTTTTATAGTTATACCTATTTTAATTGGTGGATTTGGAAATTGACTAGTTCCTTTGATATTAGGCTCTCCTGATATAGCATTTCCTCGAATAAATAATATAAGGTTTTGATTTTTAATCCCAGCTCTGTTTATACTCTTAACAAGTTCTTTAGTAGAAAGAGGGGCAGGAACAGGATGAACTGTATACCCTCCTTTAAGAAGTAATTTATCTCATTCGGGATCTTCAGTAGATTACGCTATTTTTTCTTTACATTTAGCTGGGGTATCTTCTATTTTAGGGGCTGTAAATTTTATTAGGACTGTGGGCAATATACGAACTCTAGGAATATTTTTGGATCGAACTCCTTTATTTGCTTGATCTGTTTTAATTACTGCTATTTTATTACTACTATCTCTACCTGTATTAGCTGGGGCCATTACCATGTTATTAACTGACCGAAATTTAAATACTTC
>AEDNA669_12_Cyclopidae_Canada_BOLD_AAG9771
TATTTATTAGCAGGAGCTTGGGCCGGGATAGTAGGTACAGGGTTGAGGATAATTATTCGTTTAGAGCTAGGCCAGCCTGGCTCTCTCATAGGAGATGACCAAATCTATAATGTCATTGTAACTGCCCATGCGTTTATTATAATTTTTTTTATGGTTATACCTATCCTTATTGGAGGTTTTGGTAACTGGCTAGTTCCTTTGATGCTTGGTTCCCCAGATATAGCCTTTCCTCGTATAAACAACATAAGATTTTGGTTCTTAGTTCCAGCCCTCTTCATGCTGTTAACTAGGTCTTTGGTAGAAAGAGGAGCAGGGACAGGATGAACGGTGTACCCCCCTCTAAGAAGAAACATTTCTCATGGCGGGGCTTCAGTAGACTACGCAATCTTTTCTCTTCATTTAGCAGGGGTTTCTTCTATTCTAGGGGCTGTCAACTTTATTAGGACCTTAGGAAACATGCGGACCTTTGGAATATTCTTAGATCGAATGCCATTATTTGCATGAGCTGTTCTAATTACAGCTATTCTGCTACTTCTATCTCTCCCAGTCCTCGCTGGGGCCATCACTATACTATTAACTGACCGAAATTTAAATACTTC
>CAISN005_12_Mesocyclops_edax_Canada_BOLD_AEI4895
TATTTAATTGCTGGAGTCTGAGCCGGAATAATTGGAACTGGATTAAGAGTAATTATCCGTCTAGAGCTAGGTCAGCCTGGTTCTTTAATGGGGGATGATCAAATTTACAATGTAGTAGTGACAGCTCACGCTTTTGTAATAATTTTTTTTATAGTTATACCTATTTTAATTGGTGGATTTGGAAATTGACTAGTTCCTTTAATACTAGGCTCTCCTGATATAGCATTTCCTCGGATAAATAATATAAGGTTTTGATTTTTAATCCCAGCTCTGTTTATACTCTTAACAAGTTCTTTAGTAGAAAGAGGGGCAGGAACAGGATGAACTGTGTACCCTCCTTTAAGAAGTAATTTATCTCATTCGGGATCTTCAGTAGATTACGCTATTTTTTCTTTACATTTAGCTGGAGTATCTTCTATTTTAGGAGCTGTAAATTTTATTAGGACTGTGGGCAATATACGGACTCTAGGAATATTTTTGGATCGAACTCCTTTATTTGCCTGATCTGTTTTAATTACTGCTATTTTATTACTACTATCTCTACCTGTACTAGCTGGGGCTATTACCATATTATTAACTGACCGAAATTTAAATACTTC
>CAISN017_12_Mesocyclops_edax_Canada_BOLD_AEI4895
TATTTAATTGCTGGAGTCTGAGCAGGAATAATTGGAACTGGATTAAGAGTAATTATCCGTCTAGAGCTAGGTCAGCCTGGTTCTTTAATGGGGGATGATCAAATTTACAATGTAGTAGTGACAGCTCACGCTTTTGTAATAATTTTTTTTATAGTTATACCTATTTTAATTGGTGGATTTGGAAATTGACTAGTTCCTTTAATACTAGGCTCTCCTGATATAGCATTTCCTCGGATAAATAATATAAGGTTTTGATTTTTAATCCCAGCTCTGTTTATACTCTTAACAAGTTCTTTAGTAGAAAGAGGGGCAGGAACAGGATGAACTGTGTACCCTCCTTTAAGAAGTAATTTATCTCATTCGGGATCTTCAGTAGATTACGCTATTTTTTCTTTACATTTAGCTGGAGTATCTTCTATTTTAGGAGCTGTAAATTTTATTAGGACTGTGGGCAATATACGGACTCTAGGAATATTTTTGGATCGAACTCCTTTATTTGCCTGATCTGTTTTAATTACTGCTATTTTATTACTACTATCTCTACCTGTACTAGCTGGGGCTATTACCATATTATTAACTGACCGAAATTTAAATACTTC
>CAISN019_12_Acanthocyclops_americanus_Canada_BOLD_AAG9784
TATTTATTAGCTGGTGCTTGAGCCGGAATAGTGGGGACAGGTCTAAGAATAATTATTCGTTTAGAATTAGGGCAGCCTGGTTCTTTAATAGGAGATGATCAAATCTATAATGTAATTGTTACGGCTCATGCTTTTATTATAATTTTTTTTATAGTAATGCCAATTTTAATTGGAGGGTTTGGAAACTGATTGGTGCCTCTAATACTAGGATCTCCGGACATAGCATTTCCTCGAATAAACAACATAAGATTTTGATTTTTAGTGCCAGCCCTCTTTATGCTTTTAACTAGGTCCCTAGTAGAAAGTGGAGCCGGAACAGGGTGAACAGTGTATCCCCCCTTAAGAAGAAATATCTCTCATGGGGGTGCTTCTGTGGATTACGCTATTTTTTCTCTGCATTTAGCCGGGGTTTCTTCTATTTTAGGGGCTGTAAATTTTATTAGAACTTTAGGAAATATGCGTACATTCGGTATGTTTTTAGATCGCATGCCTCTATTTGCTTGGGCTGTGCTTATTACAGCAATTTTACTGCTTCTATCTTTACCAGTTTTAGCGGGAGCGATTACAATACTTCTAACAGATCGAAATCTTAATACTTC
>CAISN025_12_Mesocyclops_edax_Canada_BOLD_AEI4895
TATTTAATTGCTGGAGTCTGAGCAGGAATAATTGGAACTGGATTAAGAGTAATTATCCGTCTAGAGCTAGGTCAGCCTGGTTCTTTAATGGGGGATGATCAAATTTACAATGTAGTAGTGACAGCTCACGCTTTTGTAATAATTTTTTTTATAGTTATACCTATTTTAATTGGTGGATTTGGAAATTGACTAGTTCCTTTAATACTAGGCTCTCCTGATATAGCATTTCCTCGGATAAATAATATAAGGTTTTGATTTTTAATCCCAGCTCTGTTTATACTCTTAACAAGTTCTTTAGTAGAAAGAGGGGCAGGAACAGGATGAACTGTGTACCCTCCTTTAAGAAGTAATTTATCTCATTCGGGATCTTCAGTAGATTACGCTATTTTTTCTTTACATTTAGCTGGAGTATCTTCTATTTTAGGAGCTGTAAATTTTATTAGGACTGTGGGCAATATACGGACTCTAGGAATATTTTTGGATCGAACTCCTTTATTTGCCTGATCTGTTTTAATTACTGCTATTTTATTACTACTATCTCTACCTGTACTAGCTGGGGCTATTACCATATTATTAACTGACCGAAATTTAAATACTTC
>CAISN045_12_Acanthocyclops_americanus_Canada_BOLD_AAG9784
TATTTATTAGCTGGTGCTTGAGCCGGAATAGTGGGGACAGGTCTAAGAATAATTATTCGTTTAGAATTAGGGCAGCCTGGTTCTTTAATAGGAGATGATCAAATCTATAATGTAATTGTTACGGCTCATGCTTTTATTATAATTTTTTTTATAGTAATGCCAATTTTAATTGGAGGGTTTGGAAACTGATTGGTGCCTCTAATACTAGGATCTCCGGACATAGCATTTCCTCGAATAAACAACATAAGATTTTGATTTTTAGTGCCAGCCCTCTTTATGCTTTTAACTAGGTCCCTAGTAGAAAGTGGAGCCGGAACAGGGTGAACAGTGTATCCCCCCTTAAGAAGAAATATCTCTCATGGGGGTGCTTCTGTGGATTACGCTATTTTTTCTCTGCATTTAGCCGGGGTTTCTTCTATTTTAGGGGCTGTAAATTTTATTAGAACTTTAGGAAATATGCGTACATTCGGTATGTTTTTAGATCGCATGCCTCTATTTGCTTGGGCTGTGCTTATTACAGCAATTTTACTGCTTCTATCTTTACCAGTTTTAGCGGGAGCGATTACAATACTTCTAACAGATCGAAATCTTAATACTTC
>CAISN052_12_Mesocyclops_edax_Canada_BOLD_AEI4895
TATTTAATTGCTGGAGTCTGAGCAGGAATAATTGGAACTGGATTAAGAGTAATTATCCGTCTAGAGCTAGGTCAGCCTGGTTCTTTAATGGGGGATGATCAAATTTACAATGTAGTAGTGACAGCTCACGCTTTTGTAATAATTTTTTTTATAGTTATACCTATTTTAATTGGTGGATTTGGAAATTGACTAGTTCCTTTAATACTAGGCTCTCCTGATATAGCATTTCCTCGGATAAATAATATAAGGTTTTGATTTTTAATCCCAGCTCTGTTTATACTCTTAACAAGTTCTTTAGTAGAAAGAGGGGCAGGAACAGGATGAACTGTGTACCCTCCTTTAAGAAGTAATTTATCTCATTCGGGATCTTCAGTAGATTACGCTATTTTTTCTTTACATTTAGCTGGAGTATCTTCTATTTTAGGAGCTGTAAATTTTATTAGGACTGTGGGCAATATACGGACTCTAGGAATATTTTTGGATCGAACTCCTTTATTTGCCTGATCTGTTTTAATTACTGCTATTTTATTACTACTATCTCTACCTGTACTAGCTGGGGCTATTACCATATTATTAACTGACCGAAATTTAAATACTTC
>CAISN058_12_Acanthocyclops_americanus_Canada_BOLD_AAG9784
TATTTATTAGCTGGTGCTTGAGCCGGAATAGTGGGGACAGGTCTAAGAATAATTATTCGTTTAGAATTAGGGCAGCCTGGTTCTTTAATAGGAGATGATCAAATCTATAATGTAATTGTTACGGCTCATGCTTTTATTATAATTTTTTTTATAGTAATGCCAATTTTAATTGGAGGGTTTGGAAACTGATTGGTGCCTCTAATACTAGGATCTCCGGACATAGCATTTCCTCGAATAAACAACATAAGATTTTGATTTTTAGTGCCAGCCCTCTTTATGCTTTTAACTAGGTCCCTAGTAGAAAGTGGAGCCGGAACAGGGTGAACAGTGTATCCCCCCTTAAGAAGAAATATCTCTCATGGGGGTGCTTCTGTGGATTACGCTATTTTTTCTCTGCATTTAGCCGGGGTTTCTTCTATTTTAGGGGCTGTAAATTTTATTAGAACTTTAGGAAATATGCGTACATTCGGTATGTTTTTAGATCGCATGCCTCTATTTGCTTGGGCTGTGCTTATTACAGCAATTTTACTGCTTCTATCTTTACCAGTTTTAGCGGGAGCGATTACAATACTTCTAACAGATCGAAATCTTAATACTTC
>CAISN064_12_Acanthocyclops_americanus_Canada_BOLD_AAG9784
TATTTATTAGCTGGTGCTTGAGCCGGAATAGTGGGGACAGGTCTAAGAATAATTATTCGTTTAGAATTAGGGCAGCCTGGTTCTTTAATAGGAGATGATCAAATCTATAATGTAATTGTTACGGCTCATGCTTTTATTATAATTTTTTTTATAGTAATGCCAATTTTAATTGGAGGGTTTGGAAACTGATTGGTGCCTCTAATACTAGGATCTCCGGACATAGCATTTCCTCGAATAAACAACATAAGATTTTGATTTTTAGTGCCAGCCCTCTTTATGCTTTTAACTAGGTCCCTAGTAGAAAGTGGAGCCGGAACAGGGTGAACAGTGTATCCCCCCTTAAGAAGAAATATCTCTCATGGGGGTGCTTCTGTGGATTACGCTATTTTTTCTCTGCATTTAGCCGGGGTTTCTTCTATTTTAGGGGCTGTAAATTTTATTAGAACTTTAGGAAATATGCGTACATTCGGTATGTTTTTAGATCGCATGCCTCTATTTGCTTGGGCTGTGCTTATTACAGCAATTTTACTGCTTCTATCTTTACCAGTTTTAGCGGGAGCGATTACAATACTTCTAACAGATCGAAATCTTAATACTTC
>CAISN081_12_Cyclops_Canada_BOLD_AAG9230
TATTTAATTGCTGGAGTCTGAGCAGGAATAATTGGAACTGGGTTAAGAGTAATTATCCGTCTAGAGCTAGGTCAGCCTGGTTCTTTAATGGGGGATGACCAAATTTACAATGTAGTAGTGACAGCTCACGCTTTTGTAATAATTTTTTTTATAGTCATACCTATTTTAATTGGTGGATTTGGAAATTGACTAGTTCCTTTGATACTAGGTTCTCCTGATATAGCATTTCCTCGAATAAATAATATAAGGTTTTGATTTTTAATCCCAGCTCTGTTTATACTCTTAACAAGTTCTTTAGTAGAAAGAGGGGCAGGAACAGGATGAACTGTATACCCTCCTTTAAGAAGTAATTTATCTCATTCGGGATCTTCAGTAGATTACGCTATTTTTTCTTTACATTTAGCTGGGGTATCTTCTATTTTAGGAGCTGTAAATTTTATTAGGACTGTGGGTAATATGCGGACTCTAGGAATATTTTTGGATCGAACTCCTTTATTTGCTTGATCTGTTTTAATTACTGCTATTTTATTACTACTATCTCTACCTGTATTAGCTGGGGCTATTACCATGTTATTAACTGACCGAAATTTAAATACTTC
>CAISN090_12_Acanthocyclops_americanus_Canada_BOLD_AAG9784
TATTTATTAGCTGGTGCTTGAGCCGGAATAGTGGGGACAGGTCTAAGAATAATTATTCGTTTAGAATTAGGGCAGCCTGGTTCTTTAATAGGAGATGATCAAATCTATAATGTAATTGTTACGGCTCATGCTTTTATTATAATTTTTTTTATAGTAATGCCAATTTTAATTGGAGGGTTTGGAAACTGATTGGTGCCTCTAATACTAGGATCTCCGGACATAGCATTTCCTCGAATAAACAACATAAGATTTTGATTTTTAGTGCCAGCCCTCTTTATGCTTTTAACTAGGTCCCTAGTAGAAAGTGGAGCCGGAACAGGGTGAACAGTGTATCCCCCCTTAAGAAGAAATATCTCTCATGGGGGTGCTTCTGTGGATTACGCTATTTTTTCTCTGCATTTAGCCGGGGTTTCTTCTATTTTAGGGGCTGTAAATTTTATTAGAACTTTAGGAAATATGCGTACATTCGGTATGTTTTTAGATCGCATGCCTCTATTTGCTTGGGCTGTGCTTATTACAGCAATTTTACTGCTTCTATCTTTACCAGTTTTAGCGGGAGCGATTACAATACTTCTAACAGATCGAAATCTTAATACTTC
>CAISN099_12_Mesocyclops_edax_Canada_BOLD_AEI4895
TATTTAATTGCTGGAGTCTGAGCAGGAATAATTGGAACTGGATTAAGAGTAATTATCCGTCTAGAGCTAGGTCAGCCTGGTTCTTTAATGGGGGATGATCAAATTTACAATGTAGTAGTGACAGCTCACGCTTTTGTAATAATTTTTTTTATAGTTATACCTATTTTAATTGGTGGATTTGGAAATTGACTAGTTCCTTTAATACTAGGCTCTCCTGATATAGCATTTCCTCGGATAAATAATATAAGGTTTTGATTTTTAATCCCAGCTCTGTTTATACTCTTAACAAGTTCTTTAGTAGAAAGAGGGGCAGGAACAGGATGAACTGTGTACCCTCCTTTAAGAAGTAATTTATCTCATTCGGGATCTTCAGTAGATTACGCTATTTTTTCTTTACATTTAGCTGGAGTATCTTCTATTTTAGGAGCTGTAAATTTTATTAGGACTGTGGGCAATATACGGACTCTAGGAATATTTTTGGATCGAACTCCTTTATTTGCCTGATCTGTTTTAATTACTGCTATTTTATTACTACTATCTCTACCTGTACTAGCTGGGGCTATTACCATATTATTAACTGACCGAAATTTAAATACTTC
>CAISN218_12_Oithona_similis_Canada_BOLD_ACK9027
TATCTCTTAACAGGAGTCTGGGCAGGTATAATTGGCACAAGAATAAGTGTGATTATCCGAATTCAACTTTCTTACCCTACAGGCTTTTTGTGTAATGAGCAGCTTTATAATGTGATGGTTACAGCACATGCTTTTATCATGATTTTTTTTATGGTTATACCTATTTTAATTGGTTGTTTTGGTAACTGGTTAGTCCCTTTAATAATTGGCTCTCCGGACATGGCCTTCCCGCGGTTGAATAATATAAGCTATTGGTTGTTAGTGCCTGCTTTATTTTTACTTCTAGTAGGGTCTATGGTCGAATCTGGGGCTGGGACGGGCTGGACAGTGTACCCACCTCTTAGCTCCTATATTTTTCATGGAGGTGCATCTGTAGATTTTACAATTTTTAGGCTGCATTTAGCGGGTGTATCCTCCCTCCTAGGGGCTGTTAACTTTATTAGAACAGTTTTAAACCTTCGATCTTTAGGTATATTAATAGATCGTATACCTTTGTTCCCTTGGGCTGTGTTTATTACTGCCATTTTACTGCTTTTATCTCTGCCCGTGTTAGCTGGGGCTATCACCATACTCTTAACGGATCGGAACTTAAACACCTC
>CAISN231_12_Oithona_similis_Canada_BOLD_ACK9027
TATCTCTTAACAGGAGTCTGGGCAGGTATAATTGGCACAAGAATAAGTGTGATTATCCGAATTCAACTATCTTACCCTACAGGCTTTTTGTGTAATGAACAGCTTTATAATGTGATGGTCACAGCACATGCTTTTATCATGATTTTTTTTATGGTTATACCTATTTTAATTGGTTGTTTTGGTAACTGGTTAGTCCCTTTAATAATTGGCTCTCCGGACATGGCCTTCCCGCGGTTGAATAATATAAGCTATTGGTTGTTAGTGCCTGCTTTATTTTTACTTCTAGTAGGGTCTATGGTCGAATCTGGGGCTGGGACGGGCTGGACAGTGTACCCACCTCTTAGCTCGTATATTTTTCATGGAGGTGCATCTGTAGATTTTACAATTTTTAGGCTGCATTTAGCGGGTGTATCCTCCCTCCTAGGGGCTGTTAACTTTATTAGAACAGTTTTAAACCTTCGATCTTTAGGTATATTAATAGATCGCATACCTTTGTTCCCTTGGGCTGTGTTTATTACTGCCATTTTACTGCTTTTATCTCTGCCCGTGTTAGCTGGGGCTATCACCATACTCTTAACGGATCGGAACTTAAACACCTC
>CAISN284_12_Cyclopoida_Canada_BOLD_ACL8487
TATTTATTAGCAGGAATTTGAGGGGGTATAATCGGAGCCGCTTTAAGATACTTAATTCGTATAGAATTAGCTCAACCGGGGATGTTTATAGGGAGAGGTCAATTCTATAATGTTGTCGTTACTGCCCACGCTTTTATTATGATTTTTTTTATAGTAATGCCAATTTTAATCGGAGGGTTTGGTAATTGATTAGTTCCTATAATATTGGGTTCTCCTGATATGGCCTTTCCACGGATAAATAATTTAAGATTTTGATTTTTAATCCCAGCTCTTTTTATGCTACTTACTAGTGCTCTTTTAGAGTCTGGGGCAGGGACAGGGTGAACAGTTTACCCTCCTTTGAGAAGTAATCTTGCTCACTCAGGCCCCTCAGTAGATTTTGCAATTTTTTCTTTGCATTTAGCAGGCGTGTCATCTCTTTTAGGTGCGGCAAACTTTATTACAACAATTATAAATCTACGTACTTTAGGTATACTGATAGACCAGGCTCCTTTATTTGTTTGAGCTGTATTAATTACAGCAATTTTACTCCTTTTGTCTCTTCCCGTTTTAGCCGGCGCTATTACGATGCTTCTCACAGATCGAAATTTTAATACTAC
>CAISN321_12_Cyclopidae_Canada_BOLD_ACP5963
TATTTATTAGCTGGGGCATGAGCTGGGATAGTAGGGACAGGGCTAAGAATAATTATTCGGCTTGAGTTAGGTCAGCCTGGGTCTCTTATAGGCGATGACCAAATTTATAATGTAATTGTAACTGCGCATGCTTTTATTATAATTTTTTTTATGGTTATGCCAATTCTCATTGGGGGGTTCGGTAATTGATTAGTTCCTTTAATACTAGGTTCTCCTGACATAGCTTTCCCTCGAATAAACAATATAAGATTTTGATTTTTAGTGCCTGCTCTTTTTATGTTGTTAACAAGTTCTTTAGTCGAAAGAGGGGCGGGGACTGGATGAACAGTTTATCCTCCATTAAGAAGAAACATCTCTCATGGAGGAGCTTCTGTAGATTACGCTATTTTCTCTCTTCATCTAGCGGGGGTTTCTTCTATTTTAGGGGCGGTAAATTTTATTAGTACATTGGGTAATATACGTACTTTTGGTATATTTTTAGATCGGATGCCTTTGTTCGCATGGGCTGTGCTGATTACAGCAATTCTATTACTTTTATCCTTACCTGTGTTAGCTGGGGCTATTACAATATTGTTAACGGATCGTAATTTAAATACCTC
>CAISN326_12_Oithona_similis_Canada_BOLD_AAG5172
TACTTATTAACAGGAGTATGAGCTGGCATAATCGGGACCAGAATAAGAGTCATCATCCGAATTCAACTTTCTTACCCAACGGGATTTTTGTGTAACGAACAACTTTATAATGTAATCGTAACGGCTCATGCCTTTATTATAATCTTTTTCATAGTTATACCCATTTTAATTGGTTGTTTTGGTAACTGACTAGTGCCACTAATAATTGGCTCTCCAGACATAGCTTTTCCACGATTAAATAACATGAGTTATTGGCTACTTGTGCCTGCTCTATTTTTGCTTTTAGTTGGCTCTATAGTCGAGTCTGGGGCTGGCACTGGTTGGACTGTTTACCCGCCTCTGAGTTCTTATATTTTTCACGGGGGAGCATCTGTGGACTTTACAATTTTTAGCCTCCACCTAGCCGGAGTCTCTTCTCTCCTGGGGGCAGTAAACTTTATTAGCACGGTTTTAAATTTACGGGCATTAGGTATGTTAATAGATCGCATACCTTTATTCCCATGGGCAGTATTTATTACTGCTATTCTGCTTCTTTTGTCACTTCCCGTTTTAGCAGGAGCTATCACTATACTCTTGACAGATCGAAATTTAAACACGTC
>CAISN339_12_Corycaeidae_Canada_BOLD_ACM3619
TATCTCTTATCAGGGATATGGTCTGGGATAGTCGGCACTGGTCTTAGAATAATTATTCGATTAGAACTGGGTCAAAGTGGCTCTTTATTAGGAGATGATCAACTCTATAATGTTGTTGTGACTGCCCATGCGTTTGTGATAATTTTTTTTATAGTAATACCTATTTTAATTGGGGGCTTTGGAAATTGACTAGTTCCCCTGATATTAGGTGCACCGGACATAGCGTTTCCGCGTTTAAATAATATAAGGTTTTGATTCCTGGTACCGGCTCTTGTTTTACTGTTAAGCAGAAGGTTAGTAGAAGCGGGGGCTGGAACAGGATGAACAGTTTATCCTCCGTTAAGAAGAAACATTGCCCATGGGGGTGCATCTGTAGATCTCGCTATTTTCTCATTACACTTAGCGGGTGTATCCTCTTTACTAGGAGCGGTTAACTTTATTAGCACCCTAAGAAATTTACGTGCCATAGGAATGTTAATAGACCGAATGGCCTTGTTTCCATGAGCGGTGCTTGTAACTGCCGTACTACTACTTCTATCTCTGCCAGTACTAGCTGGGGCTATCACAATGCTTCTAACAGATCGTAACTTTAACTCTTC
>CAISN354_12_Cyclopoida_Canada_BOLD_ACN5159
TATTTATTAATCGGTGCTTGGGCAGGAATAGTAGGAACAGGGTTAAGAATACTAATTCGTTTAGAGTTAGGACAAAGAGGTTCTTTAATAGGAGATGACCAGATATATAATGTAATTGTTACTGCACACGCTTTTATTATAATTTTTTTTATAGTTATGCCTGTATTAATTGGGGGTTTTGGAAACTGATTAGTTCCTTTAATATTAGGTTCTCCGGATATGGCGTTTCCTCGACTCAATAATTTAAGATTTTGGTTTTTAATTCCTGCACTAATTTTACTTCTTTCAAGAGGATTAGTAGAAGCTGGGGCAGGAACAGGGTGGACAGTGTACCCCCCGTTAAGAAGAAATTTAGCTCACTCTGGTCCTTCAGTAGATTTTGCTATTTTTTCTTTGCATTTAGCAGGAGTGTCTTCTTTAATAGGTGCTGTTAATTTTATTAGGACTATTTCTAATTTACGGGTTATGGGAATCAGTGTAGACCAAATGCCTTTATTTGTATGATCTGTTTTAGTTACAACAATCTTACTTCTTCTTTCTCTTCCTGTTTTAGCAGGAGCTATTACTATATTATTAACAGACCGTAATTTTAATACCTC
>CAISN355_12_Oithonidae_Canada_BOLD_ACP6112
TACTTATTAACAGGAGTATGAGCTGGCATAATCGGGACCAGAATAAGAGTCATCATCCGAATTCAACTTTCTTACCCAACGGGATTTTTGTGTAACGAACAACTTTATAATGTAATCGTAACGGCTCATGCCTTTATTATAATTTTTTTCATAGTTATACCAATTTTAATTGGTTGTTTTGGTAACTGATTAGTACCATTGATAATTGGCTCTCCAGATATAGCTTTTCCACGATTAAATAACATGAGTTATTGGCTACTTGTACCTGCTCTATTTTTGCTTTTAGTTGGCTCTATAGTCGAGTCTGGGGCTGGCACTGGTTGGACTGTTTACCCGCCTCTGAGTTCTTATATTTTTCACGGGGGAGCATCGGTTGACTTTACAATTTTTAGACTTCACCTAGCCGGAGTTTCTTCTCTCCTAGGGGCTGTAAACTTTATTAGCACGGTTTTAAATTTACGGGCATTAGGTATGTTGATAGATCGCATACCTTTATTCCCATGGGCAGTATTTATTACTGCTATTCTGCTTCTTTTGTCACTTCCAGTTTTAGCAGGGGCTATCACTATACTCTTGACAGATCGAAATTTAAATACGTC
>CAISN357_12_Corycaeidae_Canada_BOLD_ACM3619
TATCTCTTATCAGGGATATGGTCTGGGATAGTCGGCACTGGTCTTAGAATAATTATTCGATTAGAACTGGGTCAAAGTGGCTCTTTATTAGGAGATGATCAACTCTATAATGTTGTTGTGACTGCCCATGCGTTTGTGATAATTTTTTTTATAGTAATACCTATTTTAATTGGGGGCTTTGGAAATTGACTAGTTCCCCTGATATTAGGTGCACCGGACATAGCGTTTCCGCGTTTAAATAATATAAGGTTTTGATTCCTGGTACCGGCTCTTGTTTTACTGTTAAGCAGAAGGTTAGTAGAAGCGGGGGCTGGAACAGGATGAACAGTTTATCCTCCGTTAAGAAGAAACATTGCCCATGGGGGTGCATCTGTAGATCTCGCTATTTTCTCATTACACTTAGCGGGTGTATCCTCTTTACTAGGAGCGGTTAACTTTATTAGCACCCTAAGAAATTTACGTGCCATAGGAATGTTAATAGACCGAATGCCCTTGTTTCCATGAGCGGTGCTTGTAACTGCCGTACTACTACTTCTATCTCTGCCAGTACTAGCTGGGGCTATCACAATGCTTCTAACAGATCGTAACTTTAACTCTTC
>CAISN363_12_Corycaeidae_Canada_BOLD_ACM3619
TATCTCTTATCAGGGATATGGTCTGGGATAGTCGGCACTGGTCTTAGAATAATTATTCGATTAGAACTGGGTCAAAGTGGCTCTTTATTAGGAGATGATCAACTCTATAATGTTGTTGTGACTGCCCATGCGTTTGTGATAATTTTTTTTATAGTAATACCTATTTTAATTGGGGGCTTTGGAAATTGACTAGTTCCCCTGATATTAGGTGCACCGGACATAGCGTTTCCGCGTTTAAATAATATAAGGTTTTGATTCCTGGTACCGGCTCTTGTTTTACTGTTAAGCAGAAGGTTAGTAGAAGCGGGGGCTGGAACAGGATGAACAGTTTATCCTCCGTTAAGAAGAAACATTGCCCATGGGGGTGCATCTGTAGATCTCGCTATTTTCTCATTACACTTAGCGGGTGTATCCTCTTTACTAGGAGCGGTTAACTTTATTAGCACCCTAAGAAATTTACGTGCCATAGGAATGTTAATAGACCGAATGCCCTTGTTTCCATGAGCGGTGCTTGTAACTGCCGTACTACTACTTCTATCTCTGCCAGTACTAGCTGGGGCTATCACAATGCTTCTAACAGATCGTAACTTTAACTCTTC
>CAISN366_12_Mesocyclops_edax_Canada_BOLD_AEI4895
TATTTAATTGCTGGAGTCTGAGCCGGAATAATTGGAACTGGATTAAGAGTAATTATCCGTCTAGAGCTAGGTCAGCCTGGTTCTTTAATGGGGGATGATCAAATTTACAATGTAGTAGTGACAGCTCACGCTTTTGTAATAATTTTTTTTATAGTTATACCTATTTTAATTGGTGGATTTGGAAATTGACTAGTTCCTTTAATACTAGGCTCTCCTGATATAGCATTTCCTCGGATAAATAATATAAGGTTTTGATTTTTAATCCCAGCTCTGTTTATACTCTTAACAAGTTCTTTAGTAGAAAGAGGGGCAGGAACAGGATGAACTGTGTACCCTCCTTTAAGAAGTAATTTATCTCATTCGGGATCTTCAGTAGATTACGCTATTTTTTCTTTACATTTAGCTGGAGTATCTTCTATTTTAGGAGCTGTAAATTTTATTAGGACTGTGGGCAATATACGGACTCTAGGAATATTTTTGGATCGAACTCCTTTATTTGCCTGATCTGTTTTAATTACTGCTATTTTATTACTACTATCTCTACCTGTACTAGCTGGGGCTATTACCATATTATTAACTGACCGAAATTTAAATACTTC
>CAISN368_12_Mesocyclops_edax_Canada_BOLD_AEI4895
TATTTAATTGCTGGAGTCTGAGCAGGAATAATTGGAACTGGATTAAGAGTAATTATCCGTCTAGAGCTAGGTCAGCCTGGTTCTTTAATGGGGGATGATCAAATTTACAATGTAGTAGTGACAGCTCACGCTTTTGTAATAATTTTTTTTATAGTTATACCTATTTTAATTGGTGGATTTGGAAATTGACTAGTTCCTTTAATACTAGGCTCTCCTGATATAGCATTTCCTCGGATAAATAATATAAGGTTTTGATTTTTAATCCCAGCTCTGTTTATACTCTTAACAAGTTCTTTAGTAGAAAGAGGGGCAGGAACAGGATGAACTGTGTACCCTCCTTTAAGAAGTAATTTATCTCATTCGGGATCTTCAGTAGATTACGCTATTTTTTCTTTACATTTAGCTGGAGTATCTTCTATTTTAGGAGCTGTAAATTTTATTAGGACTGTGGGCAATATACGGACTCTAGGAATATTTTTGGATCGAACTCCTTTATTTGCCTGATCTGTTTTAATTACTGCTATTTTATTACTACTATCTCTACCTGTACTAGCTGGGGCTATTACCATATTATTAACTGACCGAAATTTAAATACTTC
>CAISN370_12_Corycaeidae_Canada_BOLD_ACM3619
TATCTTTTATCAGGGATATGGTCTGGGATAGTAGGCACTGGTCTTAGAATAATTATTCGATTAGAACTGGGTCAAAGTGGCTCTTTATTAGGAGATGATCAACTCTATAATGTTGTTGTGACTGCCCATGCGTTTGTAATAATTTTTTTTATAGTAATACCTATTTTAATTGGGGGCTTTGGAAATTGACTAGTTCCCCTGATATTAGGTGCACCGGACATAGCGTTTCCGCGTTTAAATAATATAAGGTTTTGATTCCTGGTACCGGCTCTTGTTTTACTGTTAAGCAGAAGGTTAGTAGAAGCGGGGGCTGGAACAGGATGAACAGTTTATCCTCCGTTAAGAAGAAACATTGCCCATGGGGGTGCATCTGAAGATCTCGCTATTTTCTCATTACACTTAGCGGGTGTATCCTCTTTACTAGGAGCGGTTAACTTTATTAGCACCCTAAGAAATTTACGTGCCATAGGAATGTTAATAGACCGAATGCCCTTGTTTCCATGAGCGGTGCTTGTAACTGCCGTACTACTACTTCTATCTCTGCCAGTACTAGCTGGGGCTATCACAATGCTTCTAACAGATCGTAACTTTAACTCTTC
>CAISN374_12_Cyclops_Canada_BOLD_AAG9230
TATTTAATTGCTGGAGTCTGAGCAGGAATAATTGGAACTGGGTTAAGAGTAATTATCCGTCTAGAGCTAGGTCAGCCTGGTTCTTTAATGGGGGATGACCAAATTTACAATGTAGTAGTGACAGCTCACGCTTTTGTAATAATTTTTTTTATAGTCATACCTATTTTAATTGGTGGATTTGGAAATTGACTAGTTCCTTTGATACTAGGTTCTCCTGATATAGCATTTCCTCGAATAAATAATATAAGGTTTTGATTTTTAATCCCAGCTCTGTTTATACTCTTAACAAGTTCTTTAGTAGAAAGAGGGGCAGGAACAGGATGAACTGTATACCCTCCTTTAAGAAGTAATTTATCTCATTCGGGATCTTCAGTAGATTACGCTATTTTTTCTTTACATTTAGCTGGGGTATCTTCTATTTTAGGAGCTGTAAATTTTATTAGGACTGTGGGTAATATGCGGACTCTAGGAATATTTTTGGATCGAACTCCTTTATTTGCTTGATCTGTTTTAATTACTGCTATTTTATTACTACTATCTCTACCTGTATTAGCTGGGGCTATTACCATGTTATTAACTGACCGAAATTTAAATACTTC
>CAISN377_12_Oithona_Canada_BOLD_ACM8032
GATCTAATCACAGGGGTGTGAGCGGGAATAATTGGTATTAGAATAAGAGTTATCATTCGAATTCAACTATCGTTTCCTTGTGGATTTTTATGCAATGAGCAACTTTACAACGTAATTGTCACTGCACATGCTTTCATTATAATTTTTTTTATAGTAATACCTATTTTAATTGGATGTTTTGGAAATTGATTAGTTCCTTTAATAATTGGCTCCCCAGATATAGCGTTCCCCCGGCTTAATAATATAAGATACTGGTTACTAGTTCCAGCTTTGTTTTTATTATTAACAGGTTCACTGGTTGATACAGGAGCAGGCACAGGTTGGACTGTCTACCCTCCTCTTAGGTCTTTTTTATTTCATGGAGGAGCTTCTGTTGACTTTACTATTTTTAGCTTACACCTGGCCGGGGTATCTTCTTTGCTTGGTGCAGTGAACTTTATTACCACTATTCTTAATTTACGAACACTAGGCATACTTATAGACCGTATGCCTTTGTTCCCTTGAGCAGTTTTTATTACAACTATTTTACTTCTTCTTTCTCTTCCAGTTTTAGCTGGAGCAATTATATACTTTAGGACGGACCGAAGTCTTAACACATC
>CAISN378_12_Corycaeidae_Canada_BOLD_ACM3619
TATCTCTTATCAGGGATATGGTTTGGGATAGTCGGCACTGGTCTTAGAATAATTATTCGATTAGAACTGGGTCAAAGTGGCTCTTTATTAGGAGATGATCAAATCTATAATGTTGTTGTGACTGCCCATGCGTTTGTGATAATTTTTTTTATAGTAATACCTATTTTAATTGGGGGCTTTGGAAATTGACTAGTTCCCCTGATATTAGGTGCACCGGACATAGCGTTTCCGCGTTTAAATAATATAAGGTTTTGATTCCTGGTACCGGCTCTTGTTTTACTGTTAAGCAGAAGGTTAGTAGAAGCGGGGGCTGGAACAGGATGAACAGTTTATCCTCCGTTAAGAAGAAACATTGCCCATGGGGGTGCATCTGTAGATCTCGCTATTTTCTCATTACACTTAGCGGGTGTATCCTCTTTACTAGGAGCGGTTAACTTTATTAGCACCCTAAGAAATTTACGTGCCATAGGAATGTTAATAGACCGAATGCCCTTGTTTCCATGAGCGGTGCTTGTAACTGCCGTACTACTACTTCTATCTCTGCCAGTACTAGCTGGGGCTATCACAATGCTTCTAACAGATCGTAACTTTAACTCTTC
>GBCX720_12_Mesocyclops_edax_Mexico_BOLD_AAZ8505
TATCTTATTGCAGTGTCGTGAGCTGGTATAATTGGTACTGGATTAAGGGTGATTATTCGTTTAGAGCTTGGTCAGCCTGGTTCTTTTATAGGTGATGATCAAATTTATAATGTAGTAGTTACAGCCCATGCTTTTGTTATAATTTTTTTTATGGTTATGCCTATTTTAATTGGTGGATTTGGAAACTGACTAGTACCATTAATATTAGGTTCTCCTGATATAGCTTTCCCTCGAATAAATAATATAAGATTTTGATTTTTGGTTCCTGCTTTATTTATACTTTTAACTAGATCTTTAGTAGAAAGAGGTGCGGGCACAGGGTGAACGGTTTATCCTCCTTTGAGAAGTAATTTATCTCATTCGGGGTCATCAGTAGATTATGCTATTTTTTCTTTACATCTAGCTGGTATTTCTTCGATTTTAGGTGCTGTAAATTTTATTAGTACTTTAGGAAATATACGAACTTTAGGCATATTTTTAGATCGCACACCTTTATTTGCTTGAGCCGTTCTAATTACAGCTATTCTTTTACTCTTGTCGTTACCTGTTTTAGCTGGAGCAATTACTATATTACTAACAGATCGTAATTTAAATACTTC
>BBCRT172_12_Cyclops_United_States_BOLD_AAG9230
TATTTAATTGCTGGAGTCTGAGCAGGAATAATTGGAACTGGGTTAAGAGTAATTATCCGTCTAGAATTAGGTCAGCCTGGTTCTTTAATGGGGGATGACCAAATTTACAATGTAGTAGTGACAGCTCACGCTTTTGTAATAATTTTTTTTATAGTCATACCTATTTTAATTGGTGGATTTGGAAATTGACTAGTTCCTTTGATACTAGGCTCTCCTGATATAGCATTTCCTCGAATAAATAATATAAGGTTTTGATTTTTAATCCCAGCTCTGTTTATACTCTTAACAAGTTCTTTGGTAGAAAGAGGGGCAGGAACAGGATGAACTGTATACCCTCCTTTAAGAAGTAATTTATCTCATTCGGGATCTTCAGTAGATTACGCTATTTTTTCTTTACATTTAGCTGGGGTATCTTCTATTTTAGGAGCTGTAAATTTTATTAGGACTGTGGGCAATATGCGGACTCTAGGAATATTTTTGGATCGAACTCCTTTATTTGCTTGATCTGTTTTAATTACTGCTATTTTATTACTACTATCTCTACCTGTATTAGCTGGGGCTATTACCATGTTATTAACTGACCGAAATTTAAATACTTC
>BBCRT174_12_Cyclopidae_United_States_BOLD_AAL8090
TATTTGATTGCTGGGGTGTGATCGGGGTTAATTGGAACCGGTTTAAGAACTTTAATTCGATTAGAATTAGGCTCCCCTGGTAGATTTATTGGTAGTGATCAACTTTATAATGTTGTAGTTACAGCACATGCTTTTGTAATAATTTTTTTTATGGTCATACCAATTTTAATTGGGGGATTTGGCAACTGATTAATCCCTTTAATACTAGGGTCTCCTGACATAGCTTTCCCTCGAATAAATAATATAAGATTTTGATTTTTGATGCCGGCTTTAGTGCTTTTATTAATAAGGGCTTTAGTGGAAAGAGGAGCAGGAACTGGCTGAACTGTGTATCCCCCCCTAAGAAGAAATTTGGCTCACGGGGGAGCATCTGTTGATTATGCTATTTTTTCTTTGCATTTAGCAGGGGTTTCATCTATTTTAGGTGCTGTAAATTTTATTAGGACTTTAGGAAACCTTCGATGTTTAGGGCTTTCTATAGAACGAGTTCCTTTATTTGGGTGATCAGTTTTAATTACAGCGGTTCTTCTACTTCTGTCACTACCTGTATTAGCAGGGGCCATTACCATGTTATTGACTGATCGAAATTTAAATACTAG
>BBCRT176_12_Cyclops_United_States_BOLD_AAG9230
TATTTAATTGCTGGAGTCTGAGCAGGAATAATTGGAACTGGGTTAAGAGTAATTATCCGTCTAGAGCTAGGTCAGCCTGGTTCTTTAATGGGGGATGACCAAATTTACAATGTAGTAGTGACAGCTCACGCTTTTGTAATAATTTTTTTTATAGTTATACCTATTTTAATTGGTGGATTTGGAAATTGACTAGTTCCTTTGATACTAGGTTCTCCTGATATAGCATTTCCTCGAATAAATAATATAAGGTTTTGATTTTTAATCCCAGCTCTGTTTATACTCTTAACAAGTTCTTTAGTAGAAAGAGGGGCAGGAACAGGATGAACTGTATACCCTCCTTTAAGAAGTAATTTATCTCATTCGGGATCTTCAGTAGATTACGCTATTTTTTCTTTACATTTAGCTGGGGTATCTTCTATTTTAGGAGCTGTAAATTTTATTAGGACTGTGGGTAATATGCGGACTCTAGGAATATTTTTGGATCGAACTCCTTTATTTGCTTGATCTGTTTTAATTACTGCTATTTTATTACTACTATCTCTACCTGTATTAGCTGGGGCTATTACCATGTTATTAACTGACCGAAATTTGAATACTTC
>COAPP289_13_Cyclops_Canada_BOLD_AAG9230
TATTTAATTGCTGGAGTCTGAGCAGGAATAATTGGAACTGGGTTAAGAGTAATTATCCGTCTAGAGCTAGGTCAGCCTGGTTCTTTAATGGGGGATGACCAAATTTACAATGTAGTAGTGACAGCTCACGCTTTTGTAATAATTTTTTTTATAGTCATACCTATTTTAATTGGTGGATTTGGAAATTGACTAGTTCCTTTGATACTAGGCTCTCCTGATATAGCATTTCCTCGAATAAATAATATAAGGTTTTGATTTTTAATCCCAGCTCTGTTTATACTCTTAACAAGTTCTTTAGTAGAAAGAGGGGCAGGAACAGGATGAACTGTATACCCCCCTTTAAGAAGTAATTTATCTCATTCGGGATCTTCAGTAGATTACGCTATTTTTTCTTTACATTTAGCTGGGGTATCTTCTATTTTAGGAGCTGTAAATTTTATTAGGACTGTGGGTAATATGCGGACTCTAGGAATATTTTTGGATCGAACTCCTTTATTTGCTTGATCTGTTTTAATTACTGCTATTTTATTACTACTATCTCTACCTGTATTAGCTGGGGCTATTACCATGTTATTAACTGACCGAAATTTAAATACTTC
>COAPP290_13_Eucyclopinae_Canada_BOLD_AAG0694
TATTTATTAGCTGGGGCTTGGGCAGGTTTTGTGGGTTTAGGTATAAGCATAATTATTCGTATTGAGCTAGGGCAGCCTGGGGAGCTTCTAGGAGATGATCATCTTTACAATGTGATTGTAACGGCACATGCATTCATTATAATTTTTTTTATGGTTATGCCAATTTTAATTGGGGGGTTCGGTAATTGGTTGGTGCCCTTAATGTTAGGGGCTCCAGATATAGCTTTTCCTCGTATAAACAATATGAGGTTTTGATTTTTAATCGCTTCTTTGGTGATATTATTAATAAGATCTTTAGTTGAGAGGGGGGCTGGTACAGGGTGGACGGTTTATCCTCCTCTGAGAAGTAATATTGCGCATGGGGGGAGATCTGTTGATTATGCAATTTTTTCATTGCATTTAGCTGGGGTGTCTTCAATTCTTGGTGCTGTAAATTTTATTAGAACTTTAAGAAACCTGCGCACGTTTGGGATAACAGGCGATTGTATTCCTTTATTTGGATGAGCGGTTTTAATTACGGCTATTTTACTTCTTCTTTCTCTTCCTGTTTTAGCTGGAGCAATTACTATATTATTAACTGATCGAAATTTAAATACTAG
>COAPP294_13_Cyclops_Canada_BOLD_AAG9230
TATTTAATTGCTGGAGTCTGAGCAGGAATAATTGGAACTGGGTTAAGAGTAATTATCCGTCTAGAGCTAGGTCAGCCTGGTTCTTTAATGGGGGATGACCAAATTTACAATGTAGTAGTGACAGCTCACGCTTTTGTAATAATTTTTTTTATAGTCATACCTATTTTAATTGGTGGATTTGGAAATTGACTAGTTCCTTTGATACTAGGCTCTCCTGATATAGCATTTCCTCGAATAAATAATATAAGGTTTTGATTTTTAATCCCAGCTCTGTTTATACTCTTAACAAGTTCTTTAGTAGAAAGAGGGGCAGGAACAGGATGAACTGTATACCCCCCTTTAAGAAGTAATTTATCTCATTCGGGATCTTCAGTAGATTACGCTATTTTTTCTTTACATTTAGCTGGGGTATCTTCTATTTTAGGAGCTGTAAATTTTATTAGGACTGTGGGTAATATGCGGACTCTAGGAATATTTTTGGATCGAACTCCTTTATTTGCTTGATCTGTTTTAATTACTGCTATTTTATTACTACTATCTCTACCTGTATTAGCTGGGGCTATTACCATGTTATTAACTGACCGAAATTTAAATACTTC
>COAPP295_13_Cyclops_Canada_BOLD_AAG9230
TATTTAATTGCTGGAGTCTGAGCAGGAATAATTGGAACTGGGTTAAGAGTAATTATCCGTCTAGAGCTAGGTCAGCCTGGTTCTTTAATGGGGGATGACCAAATTTACAATGTAGTAGTGACAGCTCACGCTTTTGTAATAATTTTTTTTATAGTCATACCTATTTTAATTGGTGGATTTGGAAATTGACTAGTTCCTTTGATACTAGGCTCTCCTGATATAGCATTTCCTCGAATAAATAATATAAGGTTTTGATTTTTAATCCCAGCTCTGTTTATACTCTTAACAAGTTCTTTAGTAGAAAGAGGGGCAGGAACAGGATGAACTGTATACCCCCCTTTAAGAAGTAATTTATCTCATTCGGGATCTTCAGTAGATTACGCTATTTTTTCTTTACATTTAGCTGGGGTATCTTCTATTTTAGGAGCTGTAAATTTTATTAGGACTGTGGGTAATATGCGGACTCTAGGAATATTTTTGGATCGAACTCCTTTATTTGCTTGATCTGTTTTAATTACTGCTATTTTATTACTACTATCTCTACCTGTATTAGCTGGGGCTATTACCATGTTATTAACTGACCGAAATTTAAATACTTC
>COAPP298_13_Cyclops_Canada_BOLD_AAG9230
TATTTAATTGCTGGAGTCTGAGCAGGAATAATTGGAACTGGGTTAAGAGTAATTATCCGTCTAGAGCTAGGTCAGCCTGGTTCTTTAATGGGGGATGACCAAATTTACAATGTAGTAGTGACAGCTCACGCTTTTGTAATAATTTTTTTTATAGTCATACCTATTTTAATTGGTGGATTTGGAAATTGACTAGTTCCTTTGATACTAGGCTCTCCTGATATAGCATTTCCTCGAATAAATAATATAAGGTTTTGATTTTTAATCCCAGCTCTGTTTATACTCTTAACAAGTTCTTTAGTAGAAAGAGGGGCAGGAACAGGATGAACTGTATACCCCCCTTTAAGAAGTAATTTATCTCATTCGGGATCTTCAGTAGATTACGCTATTTTTTCTTTACATTTAGCTGGGGTATCTTCTATTTTAGGAGCTGTAAATTTTATTAGGACTGTGGGTAATATGCGGACTCTAGGAATATTTTTGGATCGAACTCCTTTATTTGCTTGATCTGTTTTAATTACTGCTATTTTATTACTACTATCTCTACCTGTATTAGCTGGGGCTATTACCATGTTATTAACTGACCGAAATTTAAATACTTC
>COAPP306_13_Cyclops_Canada_BOLD_AAG9230
TATTTAATTGCTGGAGTCTGAGCAGGAATAATTGGAACTGGGTTAAGAGTAATTATCCGTCTAGAGCTAGGTCAGCCTGGTTCTTTAATGGGGGATGACCAAATTTACAATGTAGTAGTGACAGCTCACGCTTTTGTAATAATTTTTTTTATAGTCATACCTATTTTAATTGGTGGATTTGGAAATTGACTAGTTCCTTTGATACTAGGCTCTCCTGATATAGCATTTCCTCGAATAAATAATATAAGGTTTTGATTTTTAATCCCAGCTCTGTTTATACTCTTAACAAGTTCTTTAGTAGAAAGAGGGGCAGGAACAGGATGAACTGTATACCCCCCTTTAAGAAGTAATTTATCTCATTCGGGATCTTCAGTAGATTACGCTATTTTTTCTTTACATTTAGCTGGGGTATCTTCTATTTTAGGAGCTGTAAATTTTATTAGGACTGTGGGTAATATGCGGACTCTAGGAATATTTTTGGATCGAACTCCTTTATTTGCTTGATCTGTTTTAATTACTGCTATTTTATTACTACTATCTCTACCTGTATTAGCTGGGGCTATTACCATGTTATTAACTGACCGAAATTTAAATACTTC
>COAPP307_13_Cyclopoida_Canada_BOLD_ACF8922
TATTTGTTGGCTGGGGCTTGAGCTGGGTTTGTAGGTTTGGGGATGAGAATGATTATTCGTCTTGAATTAGGGCAACCTGGGGGTCTATTAGGGGATGATCATCTTTATAATGTAATTGTTACAGCCCACGCTTTTATCATAATTTTTTTTATAGTTATACCTATTTTAATTGGGGGTTTTGGGAATTGATTAGTTCCTTTAATATTAGGGGCTCCGGATATAGCTTTCCCTCGAATAAATAACATAAGGTTTTGATTTTTAATTGCCTCTTTAGTAATATTATTAATAAGTTCATTAGTTGAAAGAGGGGCTGGGACAGGATGAACAGTTTACCCCCCATTAAGGAGAAATATCGCCCATGGGGGGAGTTCTGTTGATTATGCAATTTTTTCGTTACACTTAGCTGGGGTTTCTTCCATTTTAGGGGCCGTTAATTTTATTAGAACTTTGAGAAATTTACGTACGTTTGGAATAACAGGGGATTGTATCCCTTTATTTGGATGAGCAGTTTTAATTACAGCAATTCTACTTCTTTTGTCTCTACCCGTTTTAGCTGGAGCTATTACTATATTACTAACTGATCGAAATTTAAACACCAG
>COAPP317_13_Tropocyclops_prasinus_Canada_BOLD_AAG0694
TATTTATTAGCTGGGGCTTGGGCAGGTTTTGTGGGTTTAGGTATAAGCATAATTATTCGTATTGAGCTAGGGCAGCCTGGGGAACTTCTAGGAGATGATCATCTTTACAATGTGATTGTAACGGCACATGCATTCATTATAATTTTTTTTATGGTTATGCCAATTTTAATTGGGGGGTTCGGTAATTGGTTGGTGCCCTTAATGTTAGGGGCTCCAGATATAGCTTTTCCTCGTATAAACAATATGAGGTTTTGATTTTTAATTGCTTCTTTGGTGATATTATTAATAAGATCTTTAGTTGAGAGGGGGGCTGGTACAGGGTGGACGGTTTATCCTCCTCTGAGAAGTAATATTGCGCATGGGGGGAGATCTGTTGATTATGCAATTTTTTCATTACATTTAGCTGGGGTGTCTTCAATTCTTGGTGCTGTAAATTTTATTAGAACTTTAAGAAACCTGCGCACGTTTGGGATAACAGGCGATTGTATTCCTTTATTTGGATGAGCGGTTTTAATTACGGCAATTTTACTTCTTCTTTCTCTTCCTGTTTTAGCTGGAGCAATTACTATATTATTAACTGATCGAAATTTAAATACTAG
>COAPP318_13_Mesocyclops_edax_Canada_BOLD_AEI4895
TATTTAATTGCTGGAGTCTGAGCAGGAATAATTGGAACTGGATTAAGAGTAATTATCCGTCTAGAGCTAGGTCAGCCTGGTTCTTTAATGGGGGATGATCAAATTTACAATGTAGTAGTGACAGCTCACGCTTTTGTAATAATTTTTTTTATAGTTATACCTATTTTAATTGGTGGATTTGGAAATTGACTAGTTCCTTTAATACTAGGCTCTCCTGATATAGCATTTCCTCGGATAAATAATATAAGGTTTTGATTTTTAATCCCAGCTCTGTTTATACTCTTAACAAGTTCTTTAGTAGAAAGAGGGGCAGGAACAGGATGAACTGTGTACCCTCCTTTAAGAAGTAATTTATCTCATTCGGGATCTTCAGTAGATTACGCTATTTTTTCTTTACATTTAGCTGGAGTATCTTCTATTTTAGGAGCTGTAAATTTTATTAGGACTGTGGGCAATATACGGACTCTAGGAATATTTTTGGATCGAACTCCTTTATTTGCCTGATCTGTTTTAATTACTGCTATTTTATTACTACTATCTCTACCTGTACTAGCTGGGGCTATTACCATATTATTAACTGACCGAAATTTAAATACTTC
>COAPP319_13_Mesocyclops_edax_Canada_BOLD_AEI4895
TATTTAATTGCTGGAGTCTGAGCAGGAATAATTGGAACTGGATTAAGAGTAATTATCCGTCTAGAGCTAGGTCAGCCTGGTTCTTTAATGGGGGATGATCAAATTTACAATGTAGTAGTGACAGCTCACGCTTTTGTAATAATTTTTTTTATAGTTATACCTATTTTAATTGGTGGATTTGGAAATTGACTAGTTCCTTTAATACTAGGCTCTCCTGATATAGCATTTCCTCGGATAAATAATATAAGGTTTTGATTTTTAATCCCAGCTCTGTTTATACTCTTAACAAGTTCTTTAGTAGAAAGAGGGGCAGGAACAGGATGAACTGTGTACCCTCCTTTAAGAAGTAATTTATCTCATTCGGGATCTTCAGTAGATTACGCTATTTTTTCTTTACATTTAGCTGGAGTATCTTCTATTTTAGGAGCTGTAAATTTTATTAGGACTGTGGGCAATATACGGACTCTAGGAATATTTTTGGATCGAACTCCTTTATTTGCCTGATCTGTTTTAATTACTGCTATTTTATTACTACTATCTCTACCTGTACTAGCTGGGGCTATTACCATATTATTAACTGACCGAAATTTAAATACTTC
>COAPP320_13_Mesocyclops_edax_Canada_BOLD_AEI4895
TATTTAATTGCTGGAGTCTGAGCAGGAATAATTGGAACTGGATTAAGAGTAATTATCCGTCTAGAGCTAGGTCAGCCTGGTTCTTTAATGGGGGATGATCAAATTTACAATGTAGTAGTGACAGCTCACGCTTTTGTAATAATTTTTTTTATAGTTATACCTATTTTAATTGGTGGATTTGGAAATTGACTAGTTCCTTTAATACTAGGCTCTCCTGATATAGCATTTCCTCGGATAAATAATATAAGGTTTTGATTTTTAATCCCAGCTCTGTTTATACTCTTAACAAGTTCTTTAGTAGAAAGAGGGGCAGGAACAGGATGAACTGTGTACCCTCCTTTAAGAAGTAATTTATCTCATTCGGGATCTTCAGTAGATTACGCTATTTTTTCTTTACATTTAGCTGGAGTATCTTCTATTTTAGGAGCTGTAAATTTTATTAGGACTGTGGGCAATATACGGACTCTAGGAATATTTTTGGATCGAACTCCTTTATTTGCCTGATCTGTTTTAATTACTGCTATTTTATTACTACTATCTCTACCTGTACTAGCTGGGGCTATTACCATATTATTAACTGACCGAAATTTAAATACTTC
>COAPP330_13_Tropocyclops_prasinus_Canada_BOLD_AAG0694
TATTTATTAGCTGGGGCTTGGGCAGGTTTTGTGGGTTTAGGTATAAGCATAATTATTCGTATTGAGCTAGGGCAGCCTGGGGAGCTTCTAGGGGATGATCATCTTTACAATGTAATTGTAACGGCACATGCATTCATTATAATTTTTTTTATGGTTATGCCAATTTTAATTGGGGGGTTCGGTAATTGGTTGGTGCCCTTAATGTTAGGGGCTCCAGATATAGCTTTTCCTCGTATAAACAATATGAGGTTTTGATTTTTAATCGCTTCTTTGGTGATATTATTAATAAGATCTTTAGTTGAGAGGGGGGCTGGTACAGGGTGGACGGTTTATCCTCCTCTGAGAAGTAATATTGCGCATGGGGGGAGATCTGTTGATTATGCAATTTTTTCATTACATTTAGCTGGGGTGTCTTCAATTCTTGGTGCTGTAAATTTTATTAGAACTTTAAGAAACCTGCGCACGTTTGGGATAACAGGCGATTGTATTCCTTTATTTGGATGAGCGGTTTTAATTACGGCAATTTTACTTCTTCTTTCTCTTCCTGTTTTAGCTGGAGCAATTACTATATTATTAACTGATCGAAATTTAAATACTAG
>COAPP331_13_Tropocyclops_prasinus_Canada_BOLD_AAG0694
TATTTATTAGCTGGGGCTTGGGCAGGTTTTGTGGGTTTAGGTATAAGCATAATTATTCGTATTGAGCTAGGGCAGCCTGGGGAACTTCTAGGAGATGATCATCTTTACAATGTGATTGTAACGGCACATGCATTTATTATAATTTTTTTTATGGTTATGCCAATTTTAATTGGGGGGTTCGGTAATTGGTTGGTGCCCTTAATGTTAGGGGCTCCAGATATAGCTTTTCCTCGTATAAACAATATGAGGTTTTGATTTTTAATCGCTTCTTTGGTGATATTATTAATAAGATCTTTAGTTGAGAGGGGGGCTGGTACAGGGTGGACGGTTTATCCTCCTCTGAGAAGTAATATTGCGCATGGGGGGAGATCTGTTGATTATGCAATTTTTTCATTACATTTAGCTGGGGTGTCTTCAATTCTTGGTGCTGTAAATTTTATTAGAACTTTAAGAAACCTGCGCACGTTTGGGATAACAGGCGATTGTATTCCTTTATTTGGATGAGCGGTTTTAATTACGGCAATTTTACTTCTTCTTTCTCTTCCTGTTTTAGCTGGAGCAATTACTATATTATTAACTGATCGAAATTTAAATACTAG
>COAPP338_13_Diacyclops_thomasi_Canada_BOLD_AAV0660
TATTTATTGGCCGGGGCCTGGGCTGGAATAATTGGGACAGGGCTCAGAGTGATTATTCGTCTAGAGCTCGGGCAACCGGGCTCTTTAATAGGAGACGACCAGGTATACAATGTAGTTGTTACTGCTCACGCTTTTATCATAATTTTCTTTATAGTCATACCTATTCTAATCGGAGGGTTTGGCAACTGGTTAGTTCCTCTAATACTTGGCTCCCCAGATATGGCTTTTCCTCGTATAAATAATATAAGATTTTGATTTTTGATTCCAGCCTTGTTTATACTCCTAACTAGATCTCTTGTAGAGAGAGGAGCTGGGACGGGTTGGACGGTTTATCCGCCCCTAAGAAGCAATATTTCACATTCAGGTGCATCGGTGGATTATGCAATTTTTTCATTGCATCTAGCCGGAGTGTCTTCTATTTTAGGTGCTGTAAACTTTATTAGGACTCTGGGCAACATGCGTACTTTTGGAATGTTTCTAGACCGAATACCTTTATTTGCTTGGGCTGTTTTAATCACAGCTATCTTGCTTTTATTGTCGCTCCCGGTACTAGCCGGGGCCATTACCATGTTATTGACTGATCGAAATTTAAACACATC
>COAPP351_13_Cyclopidae_Canada_BOLD_ACF8151
TATTTATTAACAGGCGTGTGAGCAGGTTTAATCGGAACCGGATTAAGAGTGCTAATTCGTCTAGAATTAGGTCAGCCGGGGAGATTATTAGGCGATGATCACCTTTACAATGTTATTGTCACAGCCCACGCCTTTATTATAATTTTTTTTATAGTCATACCGATTCTAATTGGTGGATTTGGTAACTGATTAGTGCCGTTAATACTTGGATCCCCAGATATAGCTTTTCCTCGCATAAATAACATAAGTTTTTGATTTTTAGTACCTGCACTGTTTATACTATTAATAAGGGCGATGGTTGAAAGAGGCGCTGGTACCGGGTGAACAGTGTATCCTCCTCTAAGAAGTAACATCGCGCATGGGGGCGGGTCCGTAGATTTTGCTATTTTCTCCTTACATTTAGCAGGTGTTTCTTCCATTTTAGGAGCCGTAAACTTTATTAGGACCCTCGCTAATCTACGTGTTTTTGGTATGAGTTTAGACCGTCTACCATTATTCAGGTGATCAGTCTTAGTAACTGCAGTGTTGCTTCTACTTTCACTTCCCGTATTAGCCGGTGCCATCACTATATTATTAACAGATCGTAATTTAAATACTAG
>COAPP352_13_Cyclopidae_Canada_BOLD_ACF6431
TACCTTTTAGCAGGTGCTTGGGCAGGTCTTATCGGAACCGGTTTGAGTATGCTAATTCGATTCGAGTTAGGAACTCCAGGAAGACTTCTTGGGGATGATCAGCTTTATAACGTAGTGGTAACTGCTCATGCTTTCATTATGATTTTTTTTATGGTAATACCTGTCCTGATTGGGGGGTTTGGGAATTGATTAATTCCTCTGATGTTAGGGTCGCCAGACATGGCTTTCCCTCGAATAAATAATATAAGGTTTTGGTTTTTAGTGCCTGCTCTTATCATACTGCTAATGAGGGCCCTGGTAGAAAGGGGGGCTGGTACAGGCTGAACTGTTTACCCCCCGTTGAGAAGAAACCTAGCTCATGGTGGGGCCTCAGTCGACTTTGCTATTTTTTCTTTACACCTGGCCGGGGTCTCTTCAATTTTAGGAGCTGTTAACTTTATTAGAACTCTGAGGAACCTCCGAACCTTGGGTCTTTCTATGGATCGAATCCCTCTATTTGGTTGATCTGTGCTAATTACGGCCGTTCTATTATTGCTTTCATTACCTGTCCTGGCCGGCGCAATTACTATACTCTTAACAGATCGAAACCTAAACACTAG
>COAPP353_13_Cyclopidae_Canada_BOLD_ACF8151
TATTTATTAACAGGCGTGTGAGCAGGTTTAATCGGAACCGGATTAAGAGTGCTAATTCGTCTAGAATTAGGTCAGCCGGGGAGATTATTAGGCGATGATCACCTTTACAATGTTATTGTCACAGCCCACGCCTTTATTATAATTTTTTTTATAGTCATACCGATTCTAATTGGTGGATTTGGTAACTGATTAGTGCCGTTAATACTTGGATCCCCAGATATAGCTTTTCCTCGCATAAATAACATAAGTTTTTGATTTTTAGTACCTGCACTGTTTATACTATTAATAAGGGCGATGGTTGAAAGAGGCGCTGGTACCGGGTGAACAGTGTATCCTCCTCTAAGAAGTAACATCGCGCATGGGGGCGGGTCCGTAGATTTTGCTATTTTCTCCTTACATTTAGCAGGTGTTTCTTCCATTTTAGGAGCCGTAAACTTTATTAGGACCCTCGCTAATCTACGTGTTTTTGGTATGAGTTTAGACCGTCTACCATTATTCAGGTGATCAGTCTTAGTAACTGCAGTGTTGCTTCTACTTTCACTTCCCGTATTAGCCGGTGCCATCACTATATTATTAACAGATCGTAATTTAAATACTAG
>COAPP354_13_Cyclopidae_Canada_BOLD_ACF6431
TACCTTTTAGCAGGTGCTTGGGCAGGTCTTATCGGAACCGGTTTGAGTATGCTAATTCGATTCGAGTTAGGAACTCCAGGAAGACTTCTTGGGGATGATCAGCTTTATAACGTAGTGGTAACTGCTCATGCTTTCATTATGATTTTTTTTATGGTAATACCTGTCCTGATTGGGGGGTTTGGGAATTGATTAATTCCTCTGATGTTAGGGTCGCCAGACATGGCTTTCCCTCGAATAAATAATATAAGGTTTTGGTTTTTAGTGCCTGCTCTTATCATACTGCTAATGAGGGCCCTGGTAGAAAGGGGGGCTGGTACAGGCTGAACTGTTTACCCCCCGTTGAGAAGAAACCTAGCTCATGGTGGGGCCTCAGTCGACTTTGCTATTTTTTCTTTACACCTGGCCGGGGTCTCCTCAATTTTAGGAGCTGTTAACTTTATTAGAACTCTGAGGAACCTCCGAACCTTGGGTCTTTCTATGGATCGAATCCCTCTATTTGGTTGATCTGTGCTAATTACGGCCGTTCTATTATTGCTTTCATTACCTGTCCTGGCCGGCGCAATTACTATACTCTTAACAGATCGAAACCTAAACACTAG
>COAPP355_13_Cyclopidae_Canada_BOLD_ACF6431
TACCTTTTAGCAGGTGCTTGGGCAGGTCTTATCGGAACCGGTTTGAGTATGCTAATTCGATTCGAGTTAGGAACTCCAGGAAGACTTCTTGGGGATGATCAGCTTTATAACGTAGTGGTAACTGCTCATGCTTTCATTATGATTTTTTTTATGGTGATACCTATCCTGATTGGGGGGTTTGGGAATTGATTAATTCCTCTGATGTTAGGGTCGCCAGACATGGCTTTCCCTCGAATAAATAATATAAGGTTTTGGTTTTTAGTGCCTGCTCTTATCATACTGCTAATGAGGGCCCTGGTAGAAAGGGGGGCTGGTACAGGCTGAACTGTTTACCCCCCGTTGAGAAGAAACCTAGCTCATGGTGGGGCCTCAGTCGACTTTGCTATTTTTTCTTTACACCTGGCCGGGGTCTCTTCAATTTTAGGAGCTGTTAACTTTATTAGAACTCTGAGGAACCTCCGAACCTTGGGTCTTTCTATGGATCGAATCCCTCTATTTGGTTGATCTGTGCTAATTACGGCCGTTCTATTATTGCTTTCACTACCTGTCCTGGCCGGCGCAATTACTATACTCTTAACAGATCGAAACCTAAACACTAG
>COAPP367_13_Tropocyclops_prasinus_Canada_BOLD_AAG0694
TATTTATTAGCTGGGGCTTGGGCAGGTTTTGTGGGTTTAGGTATAAGCATAATTATTCGTATTGAGCTAGGGCAGCCTGGGGAGCTTCTAGGAGATGATCATCTTTACAATGTGATTGTAACGGCACATGCATTCATTATAATTTTTTTTATGGTTATGCCAATTTTAATTGGGGGGTTCGGTAATTGGTTGGTGCCCTTAATGTTAGGGGCTCCAGATATAGCTTTTCCTCGTATAAACAATATGAGGTTTTGATTTTTAATCGCTTCTTTGGTGATATTATTAATAAGATCTTTAGTTGAGAGGGGGGCTGGTACAGGGTGGACGGTTTATCCTCCTCTGAGAAGTAATATTGCGCATGGGGGGAGATCTGTTGATTATGCAATTTTTTCATTGCATTTAGCTGGGGTGTCTTCAATTCTTGGTGCTGTAAATTTTATTAGAACTTTAAGAAACCTGCGCACGTTTGGGATAACAGGCGATTGTATTCCTTTATTTGGATGAGCGGTTTTAATTACGGCTATTTTACTTCTTCTTTCTCTTCCTGTTTTAGCTGGAGCAATTACTATATTATTAACTGATCGAAATTTAAATACTAG
>COAPP368_13_Tropocyclops_prasinus_Canada_BOLD_AAG0694
TATTTATTAGCTGGGGCTTGGGCAGGTTTTGTGGGTTTAGGTATAAGCATAATTATTCGTATTGAGCTAGGGCAGCCTGGGGAGCTTCTAGGAGATGATCATCTTTACAATGTAATTGTAACGGCACATGCATTCATTATAATTTTTTTTATGGTTATGCCAATTTTAATTGGGGGGTTCGGTAATTGGTTGGTGCCCTTAATGTTAGGGGCTCCAGATATAGCTTTTCCTCGTATAAACAATATGAGGTTTTGATTTTTAATCGCTTCTTTGGTGATATTATTAATAAGATCTTTAGTTGAGAGGGGGGCTGGTACAGGGTGGACGGTTTATCCTCCTCTGAGAAGTAATATTGCGCATGGGGGGAGATCTGTTGATTATGCAATTTTTTCATTACATTTAGCTGGGGTGTCTTCAATTCTTGGTGCTGTAAATTTTATTAGAACTTTAAGAAACCTGCGCACGTTTGGGATAACAGGCGATTGTATTCCTTTATTTGGATGAGCGGTTTTAATTACGGCAATTTTACTTCTTCTTTCTCTTCCTGTTTTAGCTGGAGCAATTACTATATTATTAACTGATCGAAATTTAAATACTAG
>COAPP369_13_Cyclopidae_Canada_BOLD_ACF6431
TACCTTTTAGCAGGTGCTTGGGCAGGTCTTATCGGAACCGGTTTGAGTATGCTAATTCGATTCGAGTTAGGAACTCCAGGAAGACTTCTTGGGGATGATCAGCTTTATAACGTAGTGGTAACTGCTCATGCTTTCATTATGATTTTTTTTATGGTAATACCTGTCCTGATTGGGGGGTTTGGGAATTGATTAATTCCTCTGATGTTAGGGTCGCCAGACATGGCTTTCCCTCGAATAAATAATATAAGGTTTTGGTTTTTAGTGCCTGCTCTTATCATACTGCTAATGAGGGCCCTGGTAGAAAGGGGGGCTGGTACAGGCTGAACTGTTTACCCCCCGTTGAGAAGAAACCTAGCTCATGGTGGGGCCTCAGTCGACTTTGCTATTTTTTCTTTACACCTGGCCGGGGTCTCTTCAATTTTAGGAGCTGTTAACTTTATTAGAACTCTGAGGAACCTCCGAACCTTGGGTCTTTCTATGGATCGAATCCCTCTATTTGGTTGATCTGTGCTAATTACGGCCGTTCTATTATTGCTTTCATTACCTGTCCTGGCCGGCGCAATTACTATACTCTTAACAGATCGAAACCTAAACACTAG
>COAPP370_13_Cyclopidae_Canada_BOLD_ACF8549
TATTTGTTAGCGGGAGCTTGAGCTGGGTTTATTGGCACTGGCTTAAGGGTGTTGGTGCGGCTGGAGTTGGGAACACCAGGAAGTTTATTAGGTGATGATCACCTTTATAACGTTATTGTCACGGCCCATGCATTTATTATAATTTTTTTCATAGTCATACCCATCTTAATTGGGGGGTTTGGGAATTGGTTAGTACCTCTGATGCTTGGTTCTCCCGATATGGCTTTTCCTCGTATAAACAACATAAGGTTTTGATTCTTAATGCCTGCATTAATTATACTCTTGATAAGAGCTCTGGTAGAAAGTGGGGCTGGCACAGGGTGAACAGTCTATCCTCCACTAAGAAGTAATTTAGCTCACGGAGGTGCCTCGGTAGATTTTGCAATCTTTTCCTTACACTTAGCAGGAGTCTCTTCAATTTTAGGGGCAGTAAACTTTATCAGAACACTCGGAAATCTTCGAACGCTTGGACTTTCCATGGAACGCATCCCGCTTTTTGGTTGATCGGTTCTTATTACAGCTGTTCTTTTGCTTTTATCGCTACCCGTGTTGGCGGGGGCAATTACAATGCTGCTAACCGATCGGAACTTGAATACTAG
>COAPP371_13_Cyclopidae_Canada_BOLD_ABW2599
TATTTATTAGCTGGGGCATGAGCGGGATTAGTTGGCACAGGATTGAGTATAGTCATTCGACTAGAGTTAGGCCAACCTGGATCTTTGATGGGGGATGATCAAGTGTATAATGTAGTGGTGACAGCACATGCCTTCATTATGATTTTTTTTATGGTTATACCTATTCTAATTGGGGGATTTGGTAATTGATTGGTTCCATTGATGTTAGGATCTCCCGACATAGCTTTCCCCCGAATGAATAACATAAGATTTTGATTTTTAGTACCCGCATTAGTTCTTTTGTTGTCAAGTTCGCTTGTCGAATCCGGAGCAGGGACCGGATGGACTGTGTACCCACCCTTGAGAAGTAATATCGCTCATGCAGGGGCGTCAGTTGACTACGCAATTTTTTCTCTTCATTTAGCCGGAGTTTCATCTATTTTGGGCGCTGTAAACTTTATCAGTACCATGGGAAACTTGCGGAGTTTTGGCATAACTGGGGATCGTGTACCATTGTTTGCTTGAAGAGTTTTAATTACCGCTATCTTACTATTGTTATCTCTTCCCGTACTGGCCGGAGCAATTACAATACTGCTGACAGACCGTAACTTAAATACTTC
>COAPP372_13_Cyclopidae_Canada_BOLD_AAV0649
TATTTATTAGCCGGAGCATGAGCAGGGTTAGTAGGAACTGGTTTGAGAATAATTATTCGATTAGAATTAGGACAACCAGGTAGATTATTAGGAGATGATCAAATTTATAATGTTGTAGTAACAGCTCATGCTTTTATTATAATTTTTTTTATAGTAATACCTATTTTAATTGGAGGATTTGGTAACTGACTAGTTCCTTTAATATTAGGGTCTCCAGATATAGCTTTTCCTCGTATAAACAATATGAGATTTTGATTTTTATTACCTGCTCTGATTTTATTATTAGCAAGCGCTCTAGTAGAGTCAGGAGCAGGAACAGGATGAACTGTTTATCCTCCTCTAAGTAGAAATTTAGCTCATTCAGGAGCTTCAGTTGACTACGCTATTTTTTCTCTACATTTAGCTGGGGTATCCTCTATTTTAGGAGCAGTTAATTTTATTAGGACTATAGGAAATTTACGAACTTTTGGTATGACTGGTGATCGAGTACCTTTATTTGCTTGAGCTGTTTTAATCACTGCTATTCTTTTACTTCTTTCTCTCCCAGTTTTAGCTGGAGCTATTACCATATTATTAACAGATCGTAATTTAAATACAAC
>COAPP373_13_Cyclopidae_Canada_BOLD_AAG9778
TATTTATTAGCAGGTGCTTGAGCAGGCTTAGTTGGAACTGGGTTAAGTATAATTATTCGACTTGAACTGGGTCAACCTGGTAGCTTATTAGGCGATGATCAAATTTACAATGTAGTAGTAACTGCTCATGCCTTTGTAATAATTTTTTTTATAGTTATACCAATTTTAATTGGCGGATTTGGGAATTGATTGGTTCCATTAATATTAGGGTCCCCAGATATAGCTTTCCCTCGAATAAACAATATAAGTTTTTGGTTTCTATTACCTGCCTTAATTTTATTATTGGCAAGAGCCTTAGTAGAGTCAGGAGCGGGGACAGGTTGAACAGTTTACCCACCCTTAAGAAGAAACCTGGCACACTCTGGTGCCTCTGTTGATTACGCAATTTTTTCCTTGCATTTAGCTGGAGTTTCCTCAATCTTAGGAGCTGTAAATTTCATTAGTACAATAGGTAACCTACGAACTTTTGGAATAACAGGAGATCGTGTACCATTATTTGCTTGAGCAGTATTAATTACTGCAATTTTACTATTATTATCTCTACCAGTCTTAGCGGGAGCTATTACTATACTGCTAACTGACCGGAATTTAAATACTAC
>COAPP374_13_Cyclopidae_Canada_BOLD_ACF8549
TATTTGTTAGCGGGAGCTTGAGCTGGGTTTATTGGCACTGGCTTAAGGGTGTTGGTGCGGCTGGAGTTGGGAACACCAGGAAGTTTATTAGGTGATGATCACCTTTATAACGTTATTGTCACGGCCCATGCATTTATTATAATTTTTTTCATAGTCATACCCATCTTAATTGGGGGGTTTGGGAATTGGTTAGTACCTCTGATGCTTGGTTCTCCCGATATGGCTTTTCCTCGTATAAACAACATAAGGTTTTGATTCTTAATGCCTGCATTAATTATACTCTTGATAAGAGCTCTGGTAGAAAGTGGGGCTGGCACAGGGTGAACAGTCTATCCTCCACTAAGAAGTAATTTAGCTCACGGAGGTGCCTCGGTAGATTTTGCAATCTTTTCCTTACACTTAGCAGGAGTCTCTTCAATTTTAGGGGCAGTAAACTTTATCAGAACACTCGGAAATCTTCGAACGCTTGGACTTTCCATGGAACGCATCCCGCTTTTTGGTTGATCGGTTCTTATTACAGCTGTTCTTTTGCTTTTATCGCTACCCGTGTTGGCGGGGGCAATTACAATGCTGCTAACCGATCGGAACTTGAATACTAG
>COAPP375_13_Cyclopidae_Canada_BOLD_ABW2599
TATTTATTAGCTGGGGCATGAGCGGGATTAGTTGGCACAGGATTGAGTATAGTCATTCGACTAGAGTTAGGCCAACCTGGATCTTTGATGGGGGATGATCAAGTGTATAATGTAGTGGTGACAGCACATGCCTTCATTATGATTTTTTTTATGGTTATACCTATTCTAATTGGGGGATTTGGTAATTGATTGGTTCCATTGATGTTAGGATCTCCCGACATAGCTTTCCCCCGAATGAATAACATAAGATTTTGATTTTTAGTACCCGCATTAGTTCTTTTGTTGTCAAGTTCGCTTGTCGAATCCGGAGCAGGGACCGGATGGACTGTGTACCCACCCTTGAGAAGTAATATCGCTCATGCAGGGGCGTCAGTTGACTACGCAATTTTTTCTCTTCATTTAGCCGGAGTTTCATCTATTTTGGGCGCTGTAAACTTTATCAGTACCATGGGAAACTTGCGGAGTTTTGGCATAACTGGGGATCGTGTACCATTGTTTGCTTGAAGAGTTTTAATTACCGCTATCTTACTATTGTTATCTCTTCCCGTACTGGCCGGAGCAATTACAATACTGCTGACAGACCGTAACTTAAATACTTC
>COAPP394_13_Cyclopidae_Canada_BOLD_ACF8923
TATTTGCTTGCTGGAGCGTGGGCTGGTTTTGTTGGATTGGGAATAAGCATTATTATTCGATTGGAGCTTGGGCAGCCCGGGGTTTTGTTAGGGGATGATCATTTATACAATGTGATTGTGACAGCTCATGCTTTTATTATAATTTTTTTTATAGTTATGCCAATTTTGATCGGGGGGTTTGGTAATTGACTTGTGCCCCTAATGTTAGGGGCTCCCGACATGGCTTTTCCTCGTCTTAATAATATAAGGTTTTGATTTTTAGTGGCTTCCTTGGTTATACTTTTAATAAGATCTTTAGTTGAAAGGGGAGTGGGTACAGGTTGGACAGTTTATCCTCCTTTAAGGAGTAATTTAGCTCATGGGGGAAGAGCAGTAGATTATGCTATTTTTTCTTTACATTTAGCAGGGGTCTCTTCTATTTTGGGGGCGGTTAATTTTATCAGTACTTTAAGAAATTTACGTAGGTTTGGGATAAGGGGGGACTGTGTGCCTTTATTCGGTTGGGCAGTTTTAATTACTGCTATTTTATTATTGTTGTCTTTGCCTGTGTTAGCGGGAGCAATCACCATACTTCTAACGGATCGAAATTTAAATACTAG
>COAPP395_13_Cyclopidae_Canada_BOLD_ACF8923
TATTTGCTTGCTGGAGCGTGGGCTGGTTTTGTTGGATTGGGAATAAGCATTATTATTCGATTGGAGCTTGGGCAGCCCGGGGTTTTGTTAGGGGATGATCATTTATACAATGTGATTGTGACAGCTCATGCTTTTATTATAATTTTTTTTATAGTTATGCCAATTTTGATCGGGGGGTTTGGTAATTGACTTGTGCCCCTAATGTTAGGGGCTCCCGACATGGCTTTTCCTCGTCTTAATAATATAAGGTTTTGATTTTTAGTGGCTTCCTTGGTTATACTTTTAATAAGATCTTTAGTTGAAAGGGGAGTGGGTACAGGTTGGACAGTTTATCCTCCTTTAAGGAGTAATTTAGCTCATGGGGGAAGAGCAGTAGATTATGCTATTTTTTCTTTACATTTAGCAGGGGTCTCTTCTATTTTGGGGGCGGTTAATTTTATCAGTACTTTAAGAAATTTACGTAGGTTTGGGATAAGGGGGGACTGTGTGCCTTTATTCGGTTGGGCAGTTTTAATTACTGCTATTTTATTATTGTTGTCTTTGCCTGTGTTAGCGGGAGCAATCACCATACTTCTAACGGATCGAAATTTAAATACTAG
>COAPP396_13_Mesocyclops_edax_Canada_BOLD_AEI4895
TATTTAATTGCTGGAGTCTGAGCAGGAATAATTGGAACTGGATTAAGAGTAATTATCCGTCTAGAGCTAGGTCATCCTGGTTCTTTAATGGGGGATGATCAAATTTACAATGTAGTAGTGACAGCTCACGCTTTTGTAATAATTTTTTTTATAGTTATACCTATTTTAATTGGTGGATTTGGAAATTGACTAGTTCCTTTAATACTAGGCTCTCCTGATATAGCATTTCCTCGGATAAATAATATAAGGTTTTGATTTTTAATCCCAGCTCTGTTTATACTCTTAACAAGTTCTTTAGTAGAAAGAGGGGCAGGAACAGGATGAACTGTGTACCCTCCTTTAAGAAGTAATTTATCTCATTCGGGATCTTCAGTAGATTACGCTATTTTTTCTTTACATTTAGCTGGAGTATCTTCTATTTTAGGAGCTGTAAATTTTATTAGGACTGTGGGCAATATACGGACTCTAGGAATATTTTTGGATCGAACTCCTTTATTTGCCTGATCTGTTTTAATTACTGCTATTTTATTACTACTATCTCTACCTGTACTAGCTGGGGCTATTACCATATTATTAACTGACCGAAATTTAAATACTTC
>COAPP397_13_Mesocyclops_edax_Canada_BOLD_AEI4895
TATTTAATTGCTGGAGTCTGAGCAGGAATAATTGGAACTGGATTAAGAGTAATTATCCGTCTAGAGCTAGGTCATCCTGGTTCTTTAATGGGGGATGATCAAATTTACAATGTAGTAGTGACAGCTCACGCTTTTGTAATAATTTTTTTTATAGTTATACCTATTTTAATTGGTGGATTTGGAAATTGACTAGTTCCTTTAATACTAGGCTCTCCTGATATAGCATTTCCTCGGATAAATAATATAAGGTTTTGATTTTTAATCCCAGCTCTGTTTATACTCTTAACAAGTTCTTTAGTAGAAAGAGGGGCAGGAACAGGATGAACTGTGTACCCTCCTTTAAGAAGTAATTTATCTCATTCGGGATCTTCAGTAGATTACGCTATTTTTTCTTTACATTTAGCTGGAGTATCTTCTATTTTAGGAGCTGTAAATTTTATTAGGACTGTGGGCAATATACGGACTCTAGGAATATTTTTGGATCGAACTCCTTTATTTGCCTGATCTGTTTTAATTACTGCTATTTTATTACTACTATCTCTACCTGTACTAGCTGGGGCTATTACCATATTATTAACTGACCGAAATTTAAATACTTC
>COAPP398_13_Mesocyclops_edax_Canada_BOLD_AEI4895
TATTTAATTGCTGGAGTCTGAGCAGGAATAATTGGAACTGGATTAAGAGTAATTATCCGTCTAGAGCTAGGTCATCCTGGTTCTTTAATGGGGGATGATCAAATTTACAATGTAGTAGTGACAGCTCACGCTTTTGTAATAATTTTTTTTATAGTTATACCTATTTTAATTGGTGGATTTGGAAATTGACTAGTTCCTTTAATACTAGGCTCTCCTGATATAGCATTTCCTCGGATAAATAATATAAGGTTTTGATTTTTAATCCCAGCTCTGTTTATACTCTTAACAAGTTCTTTAGTAGAAAGAGGGGCAGGAACAGGATGAACTGTGTACCCTCCTTTAAGAAGTAATTTATCTCATTCGGGATCTTCAGTAGATTACGCTATTTTTTCTTTACATTTAGCTGGAGTATCTTCTATTTTAGGAGCTGTAAATTTTATTAGGACTGTGGGCAATATACGGACTCTAGGAATATTTTTGGATCGAACTCCTTTATTTGCCTGATCTGTTTTAATTACTGCTATTTTATTACTACTATCTCTACCTGTACTAGCTGGGGCTATTACCATATTATTAACTGACCGAAATTTAAATACTTC
>COAPP399_13_Mesocyclops_edax_Canada_BOLD_AEI4895
TATTTAATTGCTGGAGTTTGAGCAGGAATAATTGGAACTGGATTAAGAGTAATTATCCGTCTAGAGCTAGGTCAGCCTGGTTCTTTAATGGGGGATGATCAAATTTACAATGTAGTAGTGACAGCTCACGCTTTTGTAATAATTTTTTTTATAGTTATACCTATTTTAATTGGTGGATTTGGAAATTGACTAGTTCCTTTAATACTAGGCTCTCCTGATATAGCATTTCCTCGGATAAATAATATAAGGTTTTGATTTTTGATCCCAGCTCTGTTTATACTCTTAACAAGTTCTTTAGTAGAAAGAGGGGCAGGAACAGGATGAACTGTGTACCCTCCTTTAAGAAGTAATTTATCTCATTCGGGATCTTCAGTAGATTACGCTATTTTTTCTTTACATTTAGCTGGAGTATCTTCTATTTTAGGAGCTGTAAATTTTATTAGGACTGTGGGCAATATACGGACTCTAGGAATATTTTTGGATCGAACTCCTTTATTTGCCTGATCTGTTTTAATTACTGCTATTTTATTACTACTATCTTTACCTGTACTAGCTGGGGCTATTACCATATTATTAACTGACCGAAATTTAAATACTTC
>COAPP408_13_Diacyclops_thomasi_Canada_BOLD_AAV0657
TACTTATTGGCCGGGGCTTGGGCTGGAATAATTGGGACAGGGCTCAGAGTGATTATTCGTCTAGAACTCGGGCAACCGGGCTCTTTAATAGGGGACGACCAGGTATACAATGTAGTTGTCACTGCTCACGCTTTTATCATAATCTTCTTTATAGTCATACCTATTTTAATCGGAGGGTTTGGCAACTGGTTAGTTCCTCTAATACTTGGCTCCCCAGATATGGCTTTTCCTCGTATAAATAATATAAGATTTTGATTCTTGATTCCAGCCTTGTTTATACTCCTAACTAGATCTCTTGTAGAGAGAGGAGCTGGGACGGGTTGGACGGTCTATCCGCCCCTAAGAAGAAATATTTCACATTCAGGTGCATCGGTGGATTATGCAATTTTTTCATTACATCTAGCCGGAGTGTCTTCTATTTTAGGTGCTGTAAACTTTATTAGGACTCTGGGCAACATACGTACTTTTGGAATATTTCTAGACCGAATACCTTTATTTGCTTGGGCTGTTTTAATCACAGCCATCTTGCTTTTATTGTCGCTCCCGGTACTAGCTGGGGCCATTACCATGTTATTGACTGATCGAAATTTAAACACGTC
>COAPP409_13_Mesocyclops_edax_Canada_BOLD_AEI4895
TATTTAATTGCTGGAGTCTGAGCAGGAATAATTGGAACTGGATTAAGAGTAATTATCCGTCTAGAGCTAGGTCAGCCTGGTTCTTTAATGGGGGATGATCAAATTTACAATGTAGTAGTGACAGCTCACGCTTTTGTAATAATTTTTTTTATAGTTATACCTATTTTAATTGGTGGATTTGGAAATTGACTAGTTCCTTTAATACTAGGCTCTCCTGATATAGCATTTCCTCGGATAAATAATATAAGGTTTTGATTTTTAATCCCAGCTCTGTTTATACTCTTAACAAGTTCTTTAGTAGAAAGAGGGGCAGGAACAGGATGAACTGTGTACCCTCCTTTAAGAAGTAATTTATCTCATTCGGGATCTTCAGTAGATTACGCTATTTTTTCTTTACATTTAGCTGGAGTATCTTCTATTTTAGGAGCTGTAAATTTTATTAGGACTGTGGGCAATATACGGACTCTAGGAATATTTTTGGATCGAACTCCTTTATTTGCCTGATCTGTTTTAATTACTGCTATTTTATTACTACTATCTCTACCTGTACTAGCTGGGGCTATTACCATATTATTAACTGACCGAAATTTAAATACTTC
>COAPP417_13_Tropocyclops_prasinus_Canada_BOLD_AAG0694
TATTTATTAGCTGGGGCTTGGGCAGGTTTTGTGGGTTTAGGTATAAGCATAATTATTCGTATTGAGCTAGGGCAGCCTGGGGAGCTTCTAGGGGATGATCATCTTTACAATGTAATTGTAACGGCACATGCATTCATTATAATTTTTTTTATGGTTATGCCAATTTTAATTGGGGGGTTCGGTAATTGGTTGGTGCCCTTAATGTTAGGGGCTCCAGATATAGCTTTTCCTCGTATAAACAATATGAGGTTTTGATTTTTAATCGCTTCTTTGGTGATATTATTAATAAGATCTTTAGTTGAGAGGGGGGCTGGTACAGGGTGGACGGTTTATCCTCCTCTGAGAAGTAATATTGCGCATGGGGGGAGATCTGTTGATTATGCAATTTTTTCATTACATTTAGCTGGGGTGTCTTCAATTCTTGGTGCTGTAAATTTTATTAGAACTTTAAGAAACCTGCGCACGTTTGGGATAACAGGCGATTGTATTCCTTTATTTGGATGAGCGGTTTTAATTACGGCAATTTTACTTCTTCTTTCTCTTCCTGTTTTAGCTGGAGCAATTACTATATTATTAACTGATCGAAATTTAAATACTAG
>COAPP418_13_Tropocyclops_prasinus_Canada_BOLD_AAG0694
TATTTATTAGCTGGGGCTTGGGCAGGTTTTGTGGGTTTAGGTATAAGCATAATTATTCGTATTGAGCTAGGGCAGCCTGGGGAACTTCTAGGAGATGATCATCTTTACAATGTGATTGTAACGGCACATGCATTTATTATAATTTTTTTTATGGTTATGCCAATTTTAATTGGGGGGTTCGGTAATTGGTTGGTGCCCTTAATGTTAGGGGCTCCAGATATAGCTTTTCCTCGTATAAACAATATGAGGTTTTGATTTTTAATCGCTTCTTTGGTGATATTATTAATAAGATCTTTAGTTGAGAGGGGGGCTGGTACAGGGTGGACGGTTTATCCTCCTCTGAGAAGTAATATTGCGCATGGGGGGAGATCTGTTGATTATGCAATTTTTTCATTACATTTAGCTGGGGTGTCTTCAATTCTTGGTGCTGTAAATTTTATTAGAACTTTAAGAAACCTGCGCACGTTTGGGATAACAGGCGATTGTATTCCTTTATTTGGATGAGCGGTTTTAATTACGGCAATTTTACTTCTTCTTTCTCTTCCTGTTTTAGCTGGAGCAATTACTATATTATTAACTGATCGAAATTTAAATACTAG
>COAPP437_13_Cyclopidae_Canada_BOLD_ACF9285
TACCTATTAGCAGGAGCTTGGGCAGGGTTAGTTGGGACAGGGCTGAGAATATTAATCCGTTTTGAGCTAGGGTCTCCGGGAAGATTGATAGGGGATGACCAACTATATAACGTAGTCGTGACTGCACATGCTTTTATTATAATTTTTTTTATAGTAATGCCAATTCTTATCGGAGGATTTGGGAACTGACTTGTCCCACTTATATTAGGGGCCCCAGACATGGCCTTCCCTCGAATAAACAATATAAGGTTTTGGTTTTTGTTACCTGCATTAGTTATACTTCTTATAAGGGCACTGGTTGAGAGTGGTGCAGGAACGGGATGAACCGTCTACCCTCCCCTTAGTAGAAATTTAGCCCATGGGGGAGCTTCAGTTGATTTTGCAATTTTTTCGCTACATTTGGCGGGGGTGTCTTCTATTTTAGGGGCCGTTAACTTTATTAGAACTCTAAGTAACCTTCGAACTTTGGGATTATCTATAGAACGAATCCCCTTGTTTGGATGGTCAGTCCTTATTACGGCAGTTCTTCTTCTCCTCTCTCTCCCTGTCTTAGCAGGAGCAATTACGATACTTCTTACTGATCGAAATTTAAACACTAG
>COAPP438_13_Cyclopidae_Canada_BOLD_ACF8151
TATTTATTAACAGGCGTGTGAGCAGGTTTAATCGGAACCGGATTAAGAGTGCTAATTCGTCTAGAATTAGGTCAGCCGGGGAGATTACTAGGCGATGATCACCTTTACAATGTTATTGTCACAGCCCACGCCTTTATTATAATTTTTTTTATAGTCATACCGATTCTAATTGGTGGATTCGGTAACTGACTAGTGCCGTTAATACTTGGATCCCCAGATATAGCTTTTCCTCGCATAAATAACATAAGTTTTTGATTTTTAGTACCTGCACTGTTTATACTATTAATAAGGGCGATGGTTGAAAGAGGCGCTGGTACCGGGTGAACAGTGTATCCTCCTCTAAGAAGTAACATCGCGCATGGGGGCGGGTCCGTAGATTTTGCTATTTTCTCCTTACATTTAGCAGGTGTTTCTTCCATTTTAGGAGCCGTAAACTTTATTAGGACCCTCGCTAATTTACGTGTTTTTGGTATGAGTTTAGACCGTCTACCATTATTCAGGTGATCAGTCTTAGTAACTGCAGTGTTGCTTCTACTTTCACTTCCCGTATTAGCCGGTGCCATCACTATATTATTAACAGATCGTAATTTAAATACTAG
>COAPP439_13_Cyclopidae_Canada_BOLD_AAG9778
TATTTATTAGCAGGTGCTTGAGCAGGCTTAGTTGGAACTGGGTTAAGTATAATTATTCGACTTGAACTGGGTCAACCTGGTAGCTTATTAGGCGATGATCAAATTTACAATGTAGTAGTAACTGCTCATGCCTTTGTAATAATTTTTTTTATAGTTATACCAATTTTAATTGGCGGATTTGGGAATTGATTGGTTCCATTAATATTAGGGTCCCCAGATATAGCTTTCCCTCGAATAAACAATATAAGTTTTTGGTTTCTATTACCTGCCTTAATTTTATTATTGGCAAGAGCCTTAGTAGAGTCAGGAGCGGGGACAGGTTGAACAGTTTACCCACCCTTAAGAAGAAACCTGGCACACTCTGGTGCCTCTGTTGATTACGCAATTTTTTCCTTGCATTTAGCTGGAGTTTCCTCAATCTTAGGAGCTGTAAATTTCATTAGTACAATAGGTAACCTACGAACTTTTGGAATAACAGGAGATCGTGTACCATTATTTGCTTGAGCAGTATTAATTACTGCAATTTTACTATTATTATCTCTACCAGTCTTAGCGGGAGCTATTACTATACTGCTAACTGACCGGAATTTAAATACTAC
>COAPP446_13_Cyclopoida_Canada_BOLD_ACF8922
TATTTGTTGGCTGGGGCTTGAGCTGGGTTTGTAGGTTTGGGGATGAGAATGATTATTCGTCTTGAATTAGGGCAACCTGGGGGTCTATTAGGGGATGATCATCTTTATAATGTAATTGTTACAGCCCACGCTTTTATCATAATTTTTTTTATAGTTATACCTATTTTAATTGGGGGTTTTGGGAATTGATTAGTTCCTTTAATATTAGGGGCTCCGGATATAGCTTTCCCTCGAATAAATAACATAAGGTTTTGATTTTTAATTGCCTCTTTAGTAATATTATTAATAAGTTCATTAGTTGAAAGAGGGGCTGGGACAGGATGAACAGTTTACCCCCCATTAAGGAGAAATATCGCCCATGGGGGGAGTTCTGTTGATTATGCAATTTTTTCGTTACACTTAGCTGGGGTTTCTTCCATTTTAGGGGCCGTTAATTTTATTAGAACTTTGAGAAATTTACGTACGTTTGGAATAACAGGGGATTGTATCCCTTTATTTGGATGAGCAGTTTTAATTACAGCAATTCTACTTCTTTTGTCTCTACCCGTTTTAGCTGGAGCTATTACTATATTACTAACTGATCGAAATTTAAACACCAG
>COAPP447_13_Tropocyclops_Canada_BOLD_ACF8921
TATTTATTAGCTGGGGCCTGAGCGGGTTTTGTTGGATTAGGGATAAGAGTAATTATTCGTTTGGAGTTAGGTCAACCTGGAGTATTATTAGGGGATGATCATTTATATAATGTTATTGTAACAGCTCATGCTTTCATTATAATTTTTTTTATAGTAATACCTATTTTAATTGGGGGGTTTGGTAATTGACTAGTTCCTTTAATGTTGGGGGCACCGGATATAGCTTTTCCCCGAATAAACAATATAAGATTTTGGTTTTTGGTGGCTTCTTTAATTATATTATTAATAAGGTCTTTGGTAGAAAGAGGGGCAGGGACAGGTTGAACTGTATACCCTCCATTAAGAAGAAATATTGCTCATGGGGGAAGATCTGTGGATTATGCAATTTTTTCTTTGCATTTAGCTGGAGTTTCTTCGATTCTTGGGGCTGTTAATTTTATTAGTACTTTAAGAAATTTACGAAGGTTTGGAATAAGTGGGGACTGTGTGCCTTTATTCGGATGGGCTGTATTAATTACAGCTATTTTGTTGTTATTATCGTTACCAGTGTTAGCAGGGGCTATCACAATATTGTTAACGGATCGTAATTTGAATACGAG
>COAPP449_13_Cyclopidae_Canada_BOLD_ACF8924
TATCTTCTTGCTGGAGCTTGGGCCGGCATAATTGGCACTGGTTTAAGAATATTAATTCGACTTGAGCTAGGCTCCCCGGGGAGATTACTGACGGATGATCAACTTTTCAACGTTATTGTTACTGCTCATGCCTTTATTATAATTTTTTTTATAGTAATACCAATTCTTATTGGTGGATTTGGGAATTGGCTGGTACCCCTAATATTAGGATCTCCAGATATGGCTTTCCCCCGAATAAATAATATAAGATTTTGATTCCTCATGCCAGCTTTAATAATACTTTTAATAAGAGCCTTAGTAGAAAGAGGGGCAGGTACCGGATGAACCGTGTACCCCCCCCTTAGAAGAAACCTTGCACATGGGGGGAGCTCCGTTGATTTTGCCATTTTTTCTTTACATCTTGCTGGGGTTTCTTCAATTTTAGGAGCCGTAAATTTCATCAGGACATTAGGAAATTTACGAACACTGGGGCTATCAATAGAGCGAATCCCACTTTTTGGCTGGTCTGTTTTAATTACAGCTGTTCTCCTACTCCTTTCTCTGCCTGTTTTAGCTGGGGCCATTACTATATTACTAACTGATCGCAATTTAAACACAAG
>COAPP456_13_Tropocyclops_prasinus_Canada_BOLD_AAG0694
TATTTATTAGCTGGGGCTTGGGCAGGTTTTGTGGGTTTAGGTATAAGCATAATTATTCGTATTGAGCTAGGGCAGCCTGGGGAACTTCTAGGAGATGATCATCTTTACAATGTGATTGTAACGGCACATGCATTCATTATAATTTTTTTTATGGTTATGCCAATTTTAATTGGGGGGTTCGGTAATTGGTTGGTGCCCTTAATGTTAGGGGCTCCAGATATAGCTTTTCCTCGTATAAATAATATGAGGTTTTGATTTTTAATCGCTTCTTTGGTGATATTATTAATAAGATCTTTAGTTGAGAGGGGGGCTGGTACAGGGTGGACGGTTTATCCTCCTCTGAGAAGTAATATTGCGCATGGGGGAAGATCTGTTGATTATGCAATTTTTTCATTACATTTAGCTGGGGTGTCTTCAATTCTTGGTGCTGTAAATTTTATTAGAACTTTAAGAAACCTGCGCACGTTTGGGATAACAGGCGATTGTATTCCTTTATTTGGATGAGCGGTTTTAATTACGGCAATTTTACTTCTTCTTTCTCTTCCTGTTTTAGCTGGAGCAATTACTATATTATTAACTGATCGAAATTTAAATACTAG
>COAPP457_13_Tropocyclops_prasinus_Canada_BOLD_AAG0694
TATTTATTAGCTGGGGCTTGGGCAGGTTTTGTGGGTTTAGGTATAAGCATAATTATTCGTATTGAGCTAGGGCAGCCTGGGGAACTTCTAGGAGATGATCATCTTTACAATGTGATTGTAACGGCACATGCATTCATTATAATTTTTTTTATGGTTATGCCAATTTTAATTGGGGGGTTCGGTAATTGGTTGGTGCCCTTAATGTTAGGGGCTCCAGATATAGCTTTTCCTCGTATAAATAATATGAGTTTTTGATTTTTAATCGCTTCTTTGGTGATATTATTAATAAGATCTTTAGTTGAGAGGGGGGCTGGTACAGGGTGGACGGTTTATCCTCCTCTGAGAAGTAATATTGCGCATGGGGGAAGATCTGTTGATTATGCAATTTTTTCATTACATTTAGCTGGGGTGTCTTCAATTCTTGGTGCTGTAAATTTTATTAGAACTTTAAGAAACCTGCGCACGTTTGGGATAACAGGCGATTGTATTCCTTTATTTGGATGAGCGGTTTTAATTACGGCAATTTTACTTCTTCTTTCTCTTCCTGTTTTAGCTGGAGCAATTACTATATTATTAACTGATCGAAATTTAAATACTAG
>COAPP459_13_Mesocyclops_edax_Canada_BOLD_AEI4895
TATTTAATTGCTGGAGTCTGAGCAGGAATAATTGGAACTGGATTAAGAGTAATTATCCGTCTAGAGCTAGGTCATCCTGGTTCTTTAATGGGGGATGATCAAATTTACAATGTAGTAGTGACAGCTCACGCTTTTGTAATAATTTTTTTTATAGTTATACCTATTTTAATTGGTGGATTTGGAAATTGACTAGTTCCTTTAATACTAGGCTCTCCTGATATAGCATTTCCTCGGATAAATAATATAAGGTTTTGATTTTTAATCCCAGCTCTGTTTATACTCTTAACAAGTTCTTTAGTAGAAAGAGGGGCAGGAACAGGATGAACTGTGTACCCTCCTTTAAGAAGTAATTTATCTCATTCGGGATCTTCAGTAGATTACGCTATTTTTTCTTTACATTTAGCTGGAGTATCTTCTATTTTAGGAGCTGTAAATTTTATTAGTACTGTGGGCAATATACGGACTCTAGGAATATTTTTGGATCGAACTCCTTTATTTGCCTGATCTGTTTTAATTACTGCTATTTTATTACTACTATCTCTACCTGTACTAGCTGGGGCTATTACCATATTATTAACTGACCGAAATTTAAATACTTC
>COAPP467_13_Cyclopidae_Canada_BOLD_AAV0649
TATTTATTAGCCGGAGCATGAGCAGGGTTAGTAGGAACTGGTTTGAGAATAATTATTCGATTGGAATTAGGACAACCAGGTAGATTATTGGGAGATGATCAAATTTATAATGTTGTAGTAACAGCCCATGCTTTTATTATAATTTTTTTTATAGTAATACCTATTTTAATTGGAGGATTTGGTAACTGACTAGTTCCTTTAATATTAGGGTCTCCAGATATAGCTTTTCCTCGTATAAATAATATGAGGTTTTGATTTTTATTACCTGCTTTGATTTTATTATTAGCAAGCGCCCTAGTAGAGTCAGGAGCAGGGACAGGATGAACTGTTTATCCTCCTCTAAGTAGAAATTTAGCTCATTCAGGAGCTTCGGTTGACTACGCTATTTTTTCTCTACATTTAGCTGGGGTATCCTCTATTTTGGGAGCAGTTAATTTTATTAGAACTATGGGAAATTTACGAACTTTTGGTATGACTGGTGATCGAGTACCTTTATTTGCTTGAGCTGTTTTAATCACTGCTATTCTTTTACTTCTTTCTCTCCCAGTTTTAGCTGGAGCTATTACCATATTATTAACAGATCGTAATTTAAATACAAC
>COAPP478_13_Cyclopidae_Canada_BOLD_AAG9778
TATTTATTAGCAGGTGCTTGAGCAGGCTTAGTTGGAACTGGGTTAAGTATAATTATTCGACTTGAACTGGGTCAACCTGGTAGCTTATTAGGCGATGATCAAATTTACAATGTAGTAGTAACTGCTCATGCCTTTGTAATAATTTTTTTTATAGTTATACCAATTTTAATTGGCGGATTTGGGAATTGATTGGTTCCATTAATATTAGGGTCCCCAGATATAGCTTTCCCTCGAATAAACAATATAAGTTTTTGGTTTCTATTACCTGCCTTAATTTTATTATTGGCAAGAGCCTTAGTAGAGTCAGGAGCGGGGACAGGTTGAACAGTTTACCCACCCTTAAGAAGAAACCTGGCACACTCTGGTGCCTCTGTTGATTACGCAATTTTTTCCTTGCATTTAGCTGGAGTTTCCTCAATCTTAGGAGCTGTAAATTTCATTAGTACAATAGGTAACCTACGAACTTTTGGAATAACAGGAGATCGTGTACCATTATTTGCTTGAGCAGTATTAATTACTGCAATTTTACTATTATTATCTCTACCAGTCTTAGCGGGAGCTATTACTATACTGCTAACTGACCGGAATTTAAATACTAC
>COAPP479_13_Cyclopidae_Canada_BOLD_AAV0649
TATTTATTAGCCGGAGCATGAGCAGGGTTAGTAGGAACTGGTTTGAGAATAATTATTCGATTGGAATTAGGACAACCAGGTAGATTATTGGGAGATGATCAAATTTATAATGTTGTAGTAACAGCTCATGCTTTTATTATAATTTTTTTTATAGTAATACCTATTTTAATTGGAGGATTTGGTAACTGACTAGTTCCTTTAATATTGGGGTCTCCAGATATAGCTTTTCCTCGTATAAATAATATGAGGTTTTGATTTTTATTACCTGCTTTGATTTTATTATTAGCAAGCGCCCTAGTAGAGTCAGGAGCAGGGACAGGATGAACTGTTTATCCTCCTCTAAGTAGAAATTTAGCTCATTCAGGAGCTTCGGTTGACTACGCTATTTTTTCTCTACATTTAGCTGGGGTATCCTCTATTTTGGGAGCAGTTAATTTTATTAGAACTATAGGAAATTTACGAACTTTTGGTATGACTGGTGATCGAGTACCTTTATTTGCTTGAGCTGTTTTAATCACTGCTATTCTTTTACTTCTTTCTCTCCCAGTTTTAGCTGGAGCTATTACCATATTATTAACAGATCGTAATTTAAATACAAC
>COAPP480_13_Cyclopidae_Canada_BOLD_ACF6431
TACCTTTTAGCAGGTGCTTGGGCAGGTCTTATCGGAACCGGTTTGAGTATGCTAATTCGATTCGAGTTAGGAACTCCAGGAAGACTTCTTGGGGATGATCAGCTTTATAACGTAGTGGTAACTGCTCATGCTTTCATTATGATTTTTTTTATGGTAATACCTATCCTGATTGGGGGGTTTGGGAATTGATTAATTCCTCTGATGTTAGGGTCGCCAGACATGGCTTTCCCTCGAATAAATAATATAAGGTTTTGGTTTTTAGTGCCTGCTCTTATCATACTGCTAATGAGGGCCCTGGTAGAAAAGGGGGCTGGTACAGGCTGAACTGTTTACCCCCCGTTGAGAAGAAACCTAGCTCATGGTGGGGCCTCAGTCGACTTTGCTATTTTTTCTTTACACCTGGCCGGGGTCTCTTCAATTTTAGGAGCTGTTAACTTTATTAGAACTCTGAGGAACCTCCGAACCTTGGGTCTTTCTATGGATCGAATCCCTCTATTTGGTTGATCTGTGCTAATTACGGCCGTTCTATTATTGCTTTCACTACCTGTCCTGGCCGGCGCAATTACTATACTCTTAACAGATCGAAACCTAAACACTAG
>COAPP486_13_Mesocyclops_edax_Canada_BOLD_AEI4895
TATTTAATTGCTGGAGTCTGAGCAGGAATAATTGGAACTGGATTAAGAGTAATTATCCGTCTAGAGCTAGGTCAGCCTGGTTCTTTAATGGGGGATGATCAAATTTACAATGTAGTAGTGACAGCTCACGCTTTTGTAATAATTTTTTTTATAGTCATACCTATTTTAATTGGTGGATTTGGAAATTGACTAGTTCCTTTAATACTAGGCTCTCCTGATATAGCATTTCCTCGAATAAATAATATAAGGTTTTGATTTTTAATCCCAGCTCTGTTTATACTCTTAACAAGTTCTTTAGTAGAAAGAGGGGCAGGAACAGGATGAACTGTGTACCCTCCTTTAAGAAGTAATTTATCTCATTCGGGATCTTCAGTAGATTACGCTATTTTTTCTTTACATTTAGCTGGAGTATCTTCTATTTTAGGAGCTGTAAATTTTATTAGGACTGTGGGCAATATACGGACTCTAGGAATATTTTTGGATCGAACTCCTTTATTTGCCTGATCTGTTTTAATTACTGCTATTTTATTACTACTATCTCTACCTGTACTAGCTGGGGCTATTACCATATTATTAACTGACCGAAATTTAAATACTTC
>COAPP487_13_Mesocyclops_edax_Canada_BOLD_AEI4895
TATTTAATTGCTGGAGTCTGAGCAGGAATAATTGGAACTGGATTAAGAGTAATTATCCGTCTAGAGCTAGGTCAGCCTGGTTCTTTAATGGGGGATGATCAAATTTACAATGTAGTAGTGACAGCTCACGCTTTTGTAATAATTTTTTTTATAGTCATACCTATTTTAATTGGTGGATTTGGAAATTGACTAGTTCCTTTAATACTAGGCTCTCCTGATATAGCATTTCCTCGAATAAATAATATAAGGTTTTGATTTTTAATCCCAGCTCTGTTTATACTCTTAACAAGTTCTTTAGTAGAAAGAGGGGCAGGAACAGGATGAACTGTGTACCCTCCTTTAAGAAGTAATTTATCTCATTCGGGATCTTCAGTAGATTACGCTATTTTTTCTTTACATTTAGCTGGAGTATCTTCTATTTTAGGAGCTGTAAATTTTATTAGGACTGTGGGCAATATACGGACTCTAGGAATATTTTTGGATCGAACTCCTTTATTTGCCTGATCTGTTTTAATTACTGCTATTTTATTACTACTATCTCTACCTGTACTAGCTGGGGCTATTACCATATTATTAACTGACCGAAATTTAAATACTTC
>COAPP488_13_Cyclopidae_Canada_BOLD_AAG9778
TATTTATTAGCAGGTGCTTGAGCAGGCTTAGTTGGAACTGGGTTAAGTATAATTATTCGACTTGAACTGGGTCAACCTGGTAGCTTATTAGGCGATGATCAAATTTACAATGTAGTAGTAACTGCTCATGCCTTTGTAATAATTTTTTTTATAGTTATACCAATTTTAATTGGCGGATTTGGGAATTGATTGGTTCCATTAATATTAGGGTCCCCAGATATAGCTTTCCCTCGAATAAACAATATAAGTTTTTGGTTTCTATTACCTGCCTTAATTTTATTATTGGCAAGAGCCTTAGTAGAGTCAGGAGCGGGGACAGGTTGAACAGTTTACCCACCCTTAAGAAGAAACCTGGCACACTCTGGTGCCTCTGTTGATTACGCAATTTTTTCCTTGCATTTAGCTGGAGTTTCCTCAATCTTGGGAGCTGTAAATTTCATTAGTACAATAGGTAACCTACGAACTTTTGGAATAACAGGAGATCGTGTACCATTATTTGCTTGAGCAGTATTAATTACTGCAATTTTATTATTATTATCTCTACCAGTCTTAGCGGGAGCTATTACTATACTGCTAACTGACCGGAATTTAAATACTAC
>COAPP489_13_Cyclopidae_Canada_BOLD_AAG9778
TATTTATTAGCAGGTGCTTGAGCAGGCTTAGTTGGAACTGGGTTAAGTATAATTATTCGACTTGAACTGGGTCAACCTGGTAGCTTATTAGGCGATGATCAAATTTACAATGTAGTAGTAACTGCTCATGCCTTTGTAATAATTTTTTTTATAGTTATACCAATTTTAATTGGCGGATTTGGGAATTGATTGGTTCCATTAATATTAGGGTCCCCAGATATAGCTTTCCCTCGAATAAACAATATAAGTTTTTGGTTTCTATTACCTGCCTTAATTTTATTATTGGCAAGAGCCTTAGTAGAGTCAGGAGCGGGGACAGGTTGAACAGTTTACCCACCCTTAAGAAGAAACCTGGCACACTCTGGTGCCTCTGTTGATTACGCAATTTTTTCCTTGCATTTAGCTGGAGTTTCCTCAATCTTAGGAGCTGTAAATTTCATTAGTACAATAGGTAACCTACGAACTTTTGGAATAACAGGAGATCGTGTACCATTATTTGCTTGAGCAGTATTAATTACTGCAATTTTACTATTATTATCTCTACCAGTCTTAGCGGGAGCTATTACTATACTGCTAACTGACCGGAATTTAAATACTAC
>COAPP500_13_Mesocyclops_edax_Canada_BOLD_AEI4895
TATTTAATTGCTGGAGTCTGAGCAGGAATAATTGGAACTGGATTAAGAGTAATTATCCGTCTAGAGCTAGGTCAGCCTGGTTCTTTAATGGGGGATGATCAAATTTACAATGTAGTAGTGACAGCTCACGCTTTTGTAATAATTTTTTTTATAGTTATACCTATTTTAATTGGTGGATTTGGAAATTGACTAGTTCCTTTAATACTAGGCTCTCCTGATATAGCATTTCCTCGGATAAATAATATAAGGTTTTGATTTTTAATCCCAGCTCTGTTTATACTCTTAACAAGTTCTTTAGTAGAAAGAGGGGCAGGAACAGGATGAACTGTGTACCCTCCTTTAAGAAGTAATTTATCTCATTCGGGATCTTCAGTAGATTACGCTATTTTTTCTTTACATTTAGCTGGAGTATCTTCTATTTTAGGAGCTGTAAATTTTATTAGGACTGTGGGCAATATACGGACTCTAGGAATATTTTTGGATCGAACTCCTTTATTTGCCTGATCTGTTTTAATTACTGCTATTTTATTACTACTATCTCTACCTGTACTAGCTGGGGCTATTACCATATTATTAACTGACCGAAATTTAAATACTTC
>COAPP501_13_Tropocyclops_prasinus_Canada_BOLD_AAG0694
TATTTATTAGCTGGGGCTTGGGCAGGTTTTGTGGGTTTAGGTATAAGCATAATTATTCGTATTGAGCTAGGGCAGCCTGGGGAACTTCTAGGAGATGATCATCTTTACAATGTGATTGTAACGGCACATGCATTCATTATAATTTTTTTTATGGTTATGCCAATTTTAATTGGGGGGTTCGGTAATTGGTTGGTGCCCTTAATGTTAGGGGCTCCAGATATAGCTTTTCCTCGTATAAACAATATGAGGTTTTGATTTTTAATTGCTTCTTTGGTGATATTATTAATAAGATCTTTAGTTGAGAGGGGGGCTGGTACAGGGTGGACGGTTTATCCTCCTCTGAGAAGTAATATTGCGCATGGGGGGAGATCTGTTGATTATGCAATTTTTTCATTACATTTAGCTGGGGTGTCTTCAATTCTTGGTGCTGTAAATTTTATTAGAACTTTAAGAAACCTGCGCACGTTTGGGATAACAGGCGATTGTATTCCTTTATTTGGATGAGCGGTTTTAATTACGGCAATTTTACTTCTTCTTTCTCTTCCTGTTTTAGCTGGAGCAATTACTATATTATTAACTGATCGAAATTTAAATACTAG
>COAPP502_13_Mesocyclops_edax_Canada_BOLD_AEI4895
TATTTAATTGCTGGAGTCTGAGCAGGAATAATTGGAACTGGATTAAGAGTAATTATCCGTCTAGAGCTAGGTCAGCCTGGTTCTTTAATGGGGGATGATCAAATTTACAATGTAGTAGTGACAGCTCACGCTTTTGTAATAATTTTTTTTATAGTTATACCTATTTTAATTGGTGGATTTGGAAATTGACTAGTTCCTTTAATACTAGGCTCTCCTGATATAGCATTTCCTCGGATAAATAATATAAGGTTTTGATTTTTAATCCCAGCTCTGTTTATACTCTTAACAAGTTCTTTAGTAGAAAGAGGGGCAGGAACAGGATGAACTGTGTACCCTCCTTTAAGAAGTAATTTATCTCATTCGGGATCTTCAGTAGATTACGCTATTTTTTCTTTACATTTAGCTGGAGTATCTTCTATTTTAGGAGCTGTAAATTTTATTAGGACTGTGGGCAATATACGGACTCTAGGAATATTTTTGGATCGAACTCCTTTATTTGCCTGATCTGTTTTAATTACTGCTATTTTATTACTACTATCTCTACCTGTACTAGCTGGGGCTATTACCATATTATTAACTGACCGAAATTTAAATACTTC
>COAPP511_13_Mesocyclops_edax_Canada_BOLD_AEI4895
TATTTAATTGCTGGAGTCTGAGCAGGAATAATTGGAACTGGATTAAGAATAATTATCCGTCTAGAGCTAGGTCAGCCTGGTTCTTTAATGGGGGATGATCAAATTTACAATGTAGTAGTGACAGCTCACGCTTTTGTAATAATTTTTTTTATAGTTATACCTATTTTAATTGGTGGATTTGGAAATTGACTAGTTCCTTTAATACTAGGCTCTCCTGATATAGCATTTCCTCGGATAAATAATATAAGGTTTTGATTTTTAATCCCAGCTCTGTTTATACTCTTAACAAGTTCTTTAGTAGAAAGAGGGGCAGGAACAGGATGAACTGTATACCCTCCTTTAAGAAGTAATTTATCTCATTCGGGATCTTCAGTAGATTACGCTATTTTTTCTTTACATTTAGCTGGAGTATCTTCTATTTTAGGAGCTGTAAATTTTATTAGGACTGTGGGCAATATACGGACTCTAGGAATATTTTTGGATCGAACTCCTTTATTTGCCTGATCTGTTTTAATTACTGCTATTTTATTACTACTATCTCTACCTGTACTAGCTGGGGCTATTACCATATTATTAACTGACCGAAATTTAAATACTTC
>COAPP515_13_Mesocyclops_edax_Canada_BOLD_AEI4895
TATTTAATTGCTGGAGTCTGAGCAGGAATAATTGGAACTGGATTAAGAGTAATTATCCGTCTAGAGCTAGGTCAGCCTGGTTCTTTAATGGGGGATGATCAAATTTACAATGTAGTAGTGACAGCTCACGCTTTTGTAATAATTTTTTTTATAGTTATACCTATTTTAATTGGTGGATTTGGAAATTGACTAGTTCCTTTAATACTAGGCTCTCCTGATATAGCATTTCCTCGGATAAATAATATAAGGTTTTGATTTTTAATCCCAGCTCTGTTTATACTCTTAACAAGTTCTTTAGTAGAAAGAGGGGCAGGAACAGGATGAACTGTGTACCCTCCTTTAAGAAGTAATTTATCTCATTCGGGATCTTCAGTAGATTACGCTATTTTTTCTTTACATTTAGCTGGAGTATCTTCTATTTTAGGAGCTGTAAATTTTATTAGGACTGTGGGCAATATACGGACTCTAGGAATATTTTTGGATCGAACTCCTTTATTTGCCTGATCTGTTTTAATTACTGCTATTTTATTACTACTATCTCTACCTGTACTAGCTGGGGCTATTACCATATTATTAACTGACCGAAATTTAAATACTTC
>COAPP532_13_Cyclopidae_Canada_BOLD_ACF6841
TATCTTCTTGCAGGGGCTTGGGCTGGGTTGATTGGGACGGGTCTAAGAATACTGATTCGGTTTGAGCTAGGGACTCCTGGTAGACTTATAGGGGATGATCAGTTATATAATGTGGTAGTAACCGCACATGCTTTTATTATAATTTTTTTTATAGTTATACCAATTTTGATTGGGGGGTTTGGGAATTGATTGATTCCTTTAATGCTTGGGTCACCGGACATGGCATTCCCGCGCATAAATAATATAAGATTTTGATTCCTAGTCCCTGCCTTAATTATATTACTAATGAGGGCACTAGTAGAGAGGGGTGCTGGGACGGGATGAACTGTCTACCCCCCACTAAGTAGAAACTTGGCGCACGGGGGAGCCTCTGTGGATTTTGCAATTTTTTCCCTTCACCTCGCAGGGGTTTCTTCTATTTTGGGGGCTGTAAATTTTATTAGAACCTTAGGAAACTTACGAACTTTCGGCCTTTCAATAGAGCGAATTCCTCTATTTGGATGATCAGTGCTCATTACGGCTGTTTTATTGTTGCTTTCTCTTCCTGTGTTGGCTGGCGCCATTACTATACTATTAACTGACCGCAATTTAAATACTAN
>COAPP540_13_Tropocyclops_prasinus_Canada_BOLD_AAG0694
TATTTATTAGCTGGGGCTTGGGCAGGTTTTGTGGGTTTAGGTATAAGCATAATTATTCGTATTGAGCTAGGGCAGCCTGGGGAACTTCTAGGAGATGATCATCTTTACAATGTGATTGTAACGGCACATGCATTCATTATAATTTTTTTTATGGTTATGCCAATTTTAATTGGGGGGTTCGGTAATTGGTTGGTGCCCTTAATGTTAGGGGCTCCAGATATAGCTTTTCCTCGTATAAATAATATGAGTTTTTGATTTTTAATCGCTTCTTTGGTGATATTATTAATAAGATCTTTAGTTGAGAGGGGGGCTGGTACAGGGTGGACGGTTTATCCTCCTCTGAGAAGTAATATTGCGCATGGGGGAAGATCTGTTGATTATGCAATTTTTTCATTACATTTAGCTGGGGTGTCTTCAATTCTTGGTGCTGTAAATTTTATTAGAACTTTAAGAAACCTGCGCACGTTTGGGATAACAGGCGATTGTATTCCTTTATTTGGATGAGCGGTTTTAATTACGGCAATTTTACTTCTTCTTTCTCTTCCTGTTTTAGCTGGAGCAATTACTATATTATTAACTGATCGAAATTTAAATACTAG
>COAPP544_13_Cyclopidae_Canada_BOLD_ACA6820
TATCTTATTGCAGGAGTTTGGTCAGGAATAATTGGTACAGGGTTAAGGGTAATTATTCGTCTAGAGCTGGGTCAACCAGGCTCTTTAATAGGTGATGATCAGATTTACAATGTAGTAGTGACAGCTCATGCTTTTGTTATAATTTTTTTTATGGTTATACCAATTTTAATTGGAGGCTTTGGAAATTGATTGGTGCCTTTAATGTTAGGTTCCCCAGATATAGCTTTCCCTCGAATAAATAATATAAGATTTTGGTTTTTAGTGCCTGCTTTGTTTATACTTCTGACTAGATCCTTAGTAGAAAGAGGAGCAGGGACAGGTTGAACAGTTTATCCACCTTTAAGAAGAAATTTATCTCACTCAGGATCCTCAGTAGATTATGCTATTTTTTCTCTTCATTTAGCTGGAATTTCTTCTATTTTAGGGGCTGTGAATTTTATTAGAACTGTGGGAAATATGCGAACGTTGGGTATGTTTTTAGATCGTACTCCCTTATTTGCCTGGGCGGTATTAATTACGGCTATTTTACTTTTGTTATCTTTACCTGTGTTAGCTGGTGCTATTACTATATTATTAACTGATCGAAATTTAAATACTTC
>COAPP546_13_Cyclopidae_Canada_BOLD_AAV0663
NNNNNNNNNNNNGGGGCTTGAGCTGGAATAGTAGGAACGGGATTAAGAATAATTATTCGTTTAGAATTGGGCCAGCCTGGTTCTTTAATAGGAGATGACCAGATTTATAATGTAATTGTGACCGCACATGCTTTTATTATAATTTTTTTTATAGTGATGCCAATTTTAATTGGAGGGTTTGGTAATTGGTTGGTACCCCTAATATTAGGTTCTCCAGACATAGCTTTCCCGCGAATAAATAACATAAGATTCTGATTTTTAGTGCCTGCTCTTTTTATGCTCCTGACCAGGTCCTTAGTAGAGAGAGGGGCTGGCACGGGTTGAACTGTTTATCCGCCCCTAAGGAGAAACATTTCACATGGAGGGGCTTCTGTGGATTACGCCATTTTTTCTCTTCATTTGGCAGGGGTTTCATCAATTTTAGGGGCCGTTAATTTTATTAGGACATTAGGGAATATGCGTACGTTTGGTATGTTTTTAGATCGAATGCCCCTTTTTGCATGAGCAGTACTGATTACAGCTATTTTATTACTTTTGTCTTTACCTGTCTTAGCAGGGGCGATTACTATGTTATTAACCGACCGAAACCTAAACACTTC
>COAPP550_13_Tropocyclops_prasinus_Canada_BOLD_AAG0694
TATTTATTAGCTGGGGCTTGGGCAGGTTTTGTGGGTTTAGGTATAAGCATAATTATTCGTATTGAGCTAGGGCAGCCTGGGGAGCTTCTAGGAGATGATCATCTTTACAATGTGATTGTAACGGCACATGCATTCATTATAATTTTTTTTATGGTTATGCCAATTTTAATTGGGGGGTTCGGTAATTGGTTGGTGCCCTTAATGTTAGGGGCTCCAGATATAGCTTTTCCTCGTATAAACAATATGAGGTTTTGATTTTTAATCGCTTCTTTGGTGATATTATTAATAAGATCTTTAGTTGAGAGGGGGGCTGGTACAGGGTGGACGGTTTATCCTCCTCTGAGAAGTAATATTGCGCATGGGGGGAGATCTGTTGATTATGCAATTTTTTCATTGCATTTAGCTGGGGTGTCTTCAATTCTTGGTGCTGTAAATTTTATTAGAACTTTAAGAAACCTGCGCACGTTTGGGATAACAGGCGATTGTATTCCTTTATTTGGATGAGCGGTTTTAATTACGGCTATTTTACTTCTTCTTTCTCTTCCTGTTTTAGCTGGAGCAATTACTATATTATTAACTGATCGAAATTTAAATACTAG
>COAPP563_13_Tropocyclops_prasinus_Canada_BOLD_AAG0694
NNNNNNNNNGCTGGGGCTTGGGCAGGTTTTGTGGGTTTAGGTATAAGCATAATTATTCGTATTGAGCTAGGGCAGCCTGGGGAGCTTCTAGGAGATGATCATCTTTACAATGTGATTGTAACGGCACATGCATTCATTATAATTTTTTTTATGGTTATGCCAATTTTAATTGGGGGGTTCGGTAATTGGTTGGTGCCCTTAATGTTAGGGGCTCCAGATATAGCTTTTCCTCGTATAAACAATATGAGGTTTTGATTTTTAATCGCTTCTTTGGTGATATTATTAATAAGATCTTTAGTTGAGAGGGGGGCTGGTACAGGGTGGACGGTTTATCCTCCTCTGAGAAGTAATATTGCGCATGGGGGGAGATCTGTTGATTATGCAATTTTTTCATTGCATTTAGCTGGGGTGTCTTCAATTCTTGGTGCTGTAAATTTTATTAGAACTTTAAGAAACCTGCGCACGTTTGGGATAACAGGCGATTGTATTCCTTTATTTGGATGAGCGGTTTTAATTACGGCTATTTTACTTCTTCTTTCTCTTCCTGTTTTAGCTGGAGCAATTACTATATTATTAACTGATCGAAATTTAAATACTAG
>COAPP564_13_Tropocyclops_prasinus_Canada_BOLD_AAG0694
TATTTATTAGCTGGGGCTTGGGCAGGTTTTGTGGGTTTAGGTATAAGCATAATTATTCGTATTGAGCTAGGGCAGCCTGGGGAACTTCTAGGAGATGATCATCTTTACAATGTGATTGTAACGGCACATGCATTCATTATAATTTTTTTTATGGTTATGCCAATTTTAATTGGGGGGTTCGGTAATTGGTTGGTGCCCTTAATGTTAGGGGCTCCAGATATAGCTTTTCCTCGTATAAATAATATGAGGTTTTGATTTTTAATCGCTTCTTTGGTGATATTATTAATAAGATCTTTAGTTGAGAGGGGGGCTGGTACAGGGTGGACGGTTTATCCTCCTCTGAGAAGTAATATTGCGCATGGGGGAAGATCTGTTGATTATGCAATTTTTTCATTACATTTAGCTGGGGTGTCTTCAATTCTTGGTGCTGTAAATTTTATTAGAACTTTAAGAAACCTGCGCACGTTTGGGATAACAGGCGATTGTATTCCTTTATTTGGATGAGCGGTTTTAATTACGGCAATTTTACTTCTTCTTTCTCTTCCTGTTTTAGCTGGAGCAATTACTATATTATTAACTGATCGAAATTTAAATACTAG
>CAISN407_13_Ditrichocorycaeus_anglicus_Canada_BOLD_ACP8195
TATCTATTTTCAGGGATATGATCTGGGATAGTCGGCACTTCTCTTAGAATAATTATTCGATTAGAACTGGGTCAAAGTGGATCCTTAATTGGAGATGATCAACTCTATAATGTTGTGGTGACTGCCCATGCCTTTGTGATAATTTTTTTTATAGTAATACCTATTTTAATTGGGGGCTTTAGAAATTGACTAGTTCCCCTGATATTAGGTGCACCGGACATAGCGTTTCCGCGGTTAAATAATATAAGGGTTTGATTCCTGGTACCGGTTCTTGTTTTATTGTTAAGCAGAAGACTAGTAGAAGCGGGGGCTGGAACAGGATGAACAGTTTATCCTCCGTTAAGAAGAAACAATGCCCATGGGGGTGCATCCGTTGATCTCTCTATCTTTTCATTACACTTAGCGGGAGTTTCTTCTTTACTAGGAGCGGTTAACTTTATTATCACCCTAATAAATTTACGTGCCATAGGAATGTATATAGACCAAAAGCCCTTGTTTCCATGAGCCATGATTGATACTGCCGTACTACTACTTCTGTCTCTGCCAGTACTAGCTGGGGCTATCACAATGCTTCTAACAGATCGTAACTTTAACTCTTC
>CAISN735_13_Oithona_atlantica_Canada_BOLD_ACM8032
TATTTAATCACNNGGGTTTGAGCGGGAATAATTGGTACTAGAATAAGAGTTATCATTCGAATTCAACTATCGTTTCCTTCTGGATTTTTATGCAATGAGCAACTTTACAACGTAATTGTCACTGCACATGCTTTCATTATAATTTTTTTTATAGTAATACCTATTTTAATTGGATGTTTTGGAAATTGATTAGTTCCTTTAATAATTGGCTCCCCAGATATAGCGTTCCCACGGCTTAATAATATAAGATACTGGTTACTAGTTCCAGCTTTGTTTTTATTATTAACAGGTTCACTGGTTGATACAGGAGCAGGCACAGGTTGGACTGTCTACCCTCCTCTTAGGTCTTTTTTATTTCATGGAGGAGCTTCTGTTGACTTTACTATTTTTAGCTTACACCTGGCCGGGGTATCTTCTTTGCTTGGTGCAGTGAACTTTATTACCACTATTCTTAATTTACGAACACTAGGCATACTTATAGACCGTATGCCTTTGTTCCCTTGAGCAGTTTTTATTACAGCTATTTTACTTCTTCTTTCACTTCCAGTTTTAGCTGGAGCAATTACTATACTTTTAACGGACCGAAATCTTAACACATC
>CAISN861_13_Cyclops_Canada_BOLD_AAG9230
TATTTAATTGCTGGAGTCTGAGCAGGAATAATTGGAACTGGGTTAAGAGTAATTATCCGTCTAGAATTAGGTCAGCCTGGTTCTTTAATGGGGGATGACCAAATTTACAATGTAGTAGTGACAGCTCACGCTTTTGTAATAATTTTTTTTATAGTCATACCTATTTTAATTGGTGGATTTGGAAATTGACTAGTTCCTTTGATACTAGGCTCTCCTGATATAGCATTTCCTCGAATAAATAATATAAGGTTTTGATTTTTAATTCCAGCTCTGTTTATACTCTTAACAAGTTCTTTAGTAGAAAGAGGGGCAGGAACAGGATGAACTGTATACCCTCCTTTAAGAAGTAATTTATCTCATTCGGGATCTTCAGTAGATTACGCTATTTTTTCTTTACATTTAGCTGGGGTATCTTCTATTTTAGGAGCTGTAAATTTTATTAGGACTGTGGGTAATATGCGGACTCTAGGAATATTTTTGGATCGAACTCCTTTATTTGCTTGATCTGTTTTAATTACTGCTATTTTATTACTACTATCTCTACCTGTATTAGCTGGGGCTATTACCATGTTATTAACTGACCGAAATTTAAATACTTC
>CAISN926_13_Cyclops_Canada_BOLD_AEI4894
NNNNNNNNNNNNNNNNNNNNNNNNNNNATAATTGGAACTGGATTAAGAATAATTATCCGTCTAGAGCTAGGTCAGCCTGGTTCTTTAATAGGGGATGACCAAATTTACAATGTAGTAGTGACAGCTCACGCTTTTGTAATAATTTTTTTTATAGTTATACCTATTTTAATTGGTGGATTTGGAAATTGACTAGTTCCTTTGATATTAGGCTCTCCTGATATAGCATTTCCTCGAATAAATAATATAAGGTTTTGATTTTTAATCCCAGCTCTGTTTATACTCTTAACAAGTTCTTTAGTAGAAAGAGGGGCAGGAACAGGATGAACTGTATACCCTCCTTTAAGAAGTAATTTATCTCATTCGGGATCTTCAGTAGATTACGCTATTTTTTCTTTACATTTAGCTGGGGTATCTTCTATTTTAGGGGCTGTAAATTTTATTAGGACTGTGGGCAATATACGAACTCTAGGAATATTTTTGGATCGAACTCCTTTATTTGCTTGATCTGTTTTAATTACTGCTATTTTATTACTACTATCTCTACCTGTATTAGCTGGGGCCATTACCATGTTATTAACTGACCGAAATTTAAATACTTC
>CAISN930_13_Acanthocyclops_americanus_Canada_BOLD_AAG9784
TATTTATTAGCTGGTGCTTGAGCCGGAATAGTGGGGACAGGTCTAAGAATAATTATTCGTTTAGAATTAGGGCAGCCTGGTTCTTTAATAGGAGATGATCAAATCTATAATGTAATTGTTACGGCTCATGCTTTTATTATAATTTTTTTTATAGTAATGCCAATTTTAATTGGAGGGTTTGGAAACTGATTGGTGCCTCTAATACTAGGATCTCCGGACATAGCATTTCCTCGAATAAACAACATAAGATTTTGATTTTTAGTGCCAGCCCTCTTTATGCTTTTAACTAGGTCCCTAGTAGAAAGTGGAGCCGGAACAGGGTGAACAGTGTATCCCCCCTTAAGAAGAAATATCTCTCATGGGGGTGCTTCTGTGGATTACGCTATTTTTTCTCTGCATTTAGCCGGGGTTTCTTCTATTTTAGGGGCTGTAAATTTTATTAGAACTTTAGGAAATATGCGTACATTCGGTATGTTTTTAGATCGCATGCCTCTATTTGCTTGGGCTGTGCTTATTACAGCAATTTTACTGCTTCTATCTTTACCAGTTTTAGCGGGAGCGATTACAATACTTCTAACAGATCGAAATCTTAATACTTC
>CAISN1080_13_Cyclopina_Canada_BOLD_ACL8342
TATATATTGGCAGGAGCCTGATCGGGGATAGTAGGAACAGGCCTTAGAATAATTATCCGCCTTGAACTAGGCCAGCCAGGATCTTTAATTGGAAGAGACCAAATTTATAACACTGTAGTCACAGCTCATGCTTTTATTATGATTTTTTTTATAGTGATACCTATTTTGATTGGAGGGTTTGGGAACTGGCTTGTCCCCCTTATGTTAGGGTCCCCAGATATAGCCTTCCCGCGGCTTAACAATATAAGATTTTGGTTCTTAATCCCCGCTCTTTTTTTGCTTCTTATAAGATCACTTGTAGAATCCGGAGCAGGGACTGGGTGGACTGTTTACCCTCCTTTAAGGGGGAACATCGCGCACTCCGGGGCGTCAGTTGATTTTGCTATTTTTTCGCTCCACCTAGCAGGTGTTTCTTCTATTTTAGGGGCAGTAAACTTTATTTCCACCTTAAGAAACCTTCGAGCTTTAGGATTTCTTCTTGACCGCACCCCTCTTTTTCCTTGAGCTGTTTTAATCACAGCTATTCTTCTCTTACTTTCTCTTCCCGTTCTAGCCGGAGCAATCACTATACTACTAACAGACCGGAACCTAAATACCTC
>CAISN1180_13_Cyclopina_Canada_BOLD_ACL8342
TATATATTGGCAGGAGCCTGATCGGGGATAGTAGGAACAGGCCTTAGAATAATTATCCGCCTTGAACTAGGCCAGCCAGGATCTTTAATTGGAAGAGACCAAATTTATAACACTGTAGTCACAGCTCATGCTTTTATTATGATTTTTTTTATAGTGATACCTATTTTGATTGGAGGGTTTGGGAACTGGCTTGTCCCCCTTATGTTAGGGTCCCCAGATATAGCCTTCCCGCGGCTTAACAATATAAGATTTTGGTTCTTAATCCCCGCTCTTTTTTTGCTTCTTATAAGATCACTTGTAGAATCCGGAGCAGGGACTGGGTGGACTGTTTACCCTCCTTTAAGGGGGAACATCGCGCACTCCGGGGCGTCAGTTGATTTTGCTATTTTTTCGCTCCACCTAGCAGGTGTTTCTTCTATTTTAGGGGCAGTAAACTTTATTTCCACCTTAAGAAACCTTCGAGCTTTAGGATTTCTTCTTGACCGCACCCCTCTTTTTCCTTGAGCTGTTTTAATCACAGCTATTCTTCTCTTACTTTCTCTTCCCGTTCTAGCCGGAGCAATCACTATACTACTAACAGACCGGAACCTAAATACCTC
>GBA10782_13_Oithona_simplex_United_States_BOLD_ABA3742
NNNNNNNNNNNNNNNTCTTGGTCAGGAATAGTGGGTACCAGGATAAGAATAATTATCCGTATAGAATTAGGACAACCAGGATCTTTAATTGGTAATGATCAAATCTACAATGTAGTAGTTACCGCTCATGCTTTTATCATGATTTTTTTTATAGTAATACCTATTCTAATTGGGGGGTTTGGTAACTGGTTAGTACCATTAATAATTGGATCCCCAGATATGGCATTTCCCCGTCTAAATAATATAAGATTTTGATTTCTCATCCCTGCATTAATACTATTATTAATAAGATCAATAGTAGAAGCAGGAGCGGGGACTGGATGGACGGTATACCCTCCTTTAAGAATAAATATTGCTCACGCAGGGGCTTCAGTTGACTACGCTATTTTTTCATTACATTTAGCAGGTATCTCTTCAATTTTAGGGGCAGTAAATTTTATTAGTACATTAGGAAATTTACGAGTATTAGGAATACTTCTAGACCGAATACCTTTGTTTCCTTGATCAGTTTTAATTACGGCAGTACTTCTCTTGTTATCTCTTCCTGTGCTAGCTGGAGCAATTACAATGTTGCTAACTGACCGAAATCTAAATACCAG
>GBA10783_13_Oithona_simplex_United_States_BOLD_ABA3742
TACCTTTTAGCTGGCTCTTGGTCAGGAATAGTGGGTACTAGGATAAGAATAATTATCCGTATAGAATTAGGACAACCAGGATCTTTAATTGGTAATGATCAAATCTACAATGTAGTAGTTACCGCTCATGCTTTTATCATGATTTTTTTTATAGTAATACCTATTCTAATTGGGGGGTTTGGTAACTGGTTAGTACCATTAATAATTGGATCCCCAGATATGGCATTTCCCCGTCTAAATAATATAAGATTTTGATTTCTCATCCCTGCATTAATACTATTATTAATAAGATCAATAGTAGAAGCAGGAGCGGGGACTGGATGGACGGTATACCCTCCTTTAAGAATAAATATTGCTCACGCAGGGGCTTCAGTTGACTACGCTATTTTTTCATTACATTTAGCAGGTATCTCTTCAATTTTAGGGGCAGTAAATTTTATTAGTACATTAGGAAATTTACGAGTATTAGGAATACTTCTAGACCGAATACCTTTGTTTCCTTGATCAGTTTTAATTACGGCAGTACTTCTCTTGTTATCTCTTCCTGTGCTAGCTGGAGCAATTACAATGTTGCTAACTGACCGAAATCTAAATACCAG
>GBA10784_13_Oithona_simplex_United_States_BOLD_ABA3742
TACCTTTTAGCTGGCTCTTGGTCAGGAATAGTGGGTACTAGGATAAGAATAATTATCCGTATAGAATTAGGACAACCAGGATCTTTAATTGGTAATGATCAAATCTACAATGTAGTAGTTACCGCTCATGCTTTTATCATGATTTTTTTTATAGTAATACCTATTCTAATTGGGGGATTTGGTAACTGGTTAGTACCATTAATAATTGGATCCCCAGATATGGCATTCCCCCGTCTAAATAATATAAGATTTTGATTTCTCATCCCTGCATTAATACTATTATTAATAAGATCAATAGTGGAAGCAGGAGCGGGGACTGGATGAACGGTGTACCCTCCTTTAAGAATGAATATTGCTCACGCAGGGGCTTCAGTTGACTACGCTATTTTTTCATTACATTTAGCAGGTATCTCTTCAATTTTAGGGGCAGTAAATTTTATTAGTACATTAGGGAATTTACGAGTATTAGGAATACTTTTAGACCGAATACCTTTGTTTCCTTGATCGGTTTTAATTACGGCAGTACTTCTCTTGTTATCTCTTCCTGTGCTAGCTGGAGCAATTACAATGTTGCTAACTGACCGAAATTTAAATACCAG
>GBA10785_13_Oithona_simplex_United_States_BOLD_ABA3742
TACCTTTTAGCTGGCTCTTGGTCAGGAATAGTGGGTACTAGGATAAGAATAATTATCCGTATAGAATTAGGACAACCAGGATCTTTAATTGGTAATGATCAAATCTACAATGTAGTAGTTACTGCTCATGCTTTTATCATGATTTTTTTTATAGTAATACCTATTCTAATTGGGGGATTTGGTAACTGGTTAGTACCATTAATAATTGGATCCCCAGATATGGCATTCCCCCGTCTAAATAATATAAGATTTTGATTTCTCATCCCTGCATTAATACTATTATTAATAAGATCAATAGTAGAAGCAGGAGCGGGGACTGGATGGACGGTATACCCTCCTTTAAGAATAAATATTGCTCACGCAGGGGCTTCAGTTGACTACGCTATTTTTTCATTACATTTGGCAGGTATCTCTTCAATTTTAGGGGCAGTAAATTTTATTAGTACATTAGGGAATTTACGAGTATTAGGAATACTTCTAGACCGAATACCTTTGTTTCCTTGATCGGTTTTAATTACGGCAGTACTTCTCTTGTTATCTCTTCCTGTGCTAGCTGGAGCAATTACAATGTTGCTAACTGACCGAAATTTAAATACCAG
>GBA10786_13_Oithona_simplex_United_States_BOLD_ABA3742
TACCTTTTAGCTGGCTCTTGGTCAGGAATAGTGGGTACTAGGATAAGAATAATTATCCGTATAGAATTAGGACAACCAGGATCTTTAATTGGTAATGATCAAATCTACAATGTAGTAGTTACCGCTCATGCTTTTATCATGATTTTTTTCATAGTAATACCTATTCTAATTGGGGGGTTTGGTAACTGGTTAGTACCATTAATAATTGGATCCCCAGATATGGCATTTCCCCGTCTAAATAATATAAGATTTTGATTTCTCATCCCTGCATTAATACTATTATTAATAAGATCAATAGTAGAAGCAGGAGCGGGGACTGGATGGACAGTATACCCTCCTTTAAGAATAAATATTGCTCACGCAGGGGCTTCAGTTGACTACGCTATTTTTTCATTACATTTAGCAGGTATCTCTTCAATTTTAGGGGCAGTAAATTTTATTAGTACATTAGGAAATTTACGAGTATTAGGAATACTTCTAGACCGAATACCTTTATTTCCTTGATCAGTTTTAATTACGGCAGTACTTCTCTTGTTATCTCTTCCTGTGCTAGCTGGAGCAATTACAATGTTGCTAACTGACCGAAATCTAAATACCAG
>GBA10787_13_Oithona_simplex_United_States_BOLD_ABA3742
TACCTTTTAGCTGGCTCTTGGTCAGGAATAGTGGGTACTAGGATAAGAATAATTATCCGTATAGAATTAGGACAACCAGGATCTTTAATTGGTAATGATCAAATCTACAATGTAGTAGTTACCGCTCATGCTTTTATCATGATTTTTTTTATAGTAATACCTATTCTAATTGGGGGGTTTGGTAACTGGTTAGTACCATTAATAATTGGATCCCCAGATATGGCATTTCCCCGTCTAAATAATATAAGATTTTGATTTCTCATCCCTGCATTAATACTATTATTAATAAGATCAATAGTAGAAGCAGGAGCGGGGACTGGATGGACAGTATACCCTCCTTTAAGAATAAATATTGCTCACGCAGGGGCTTCAGTTGACTACGCTATTTTTTCATTACATTTAGCAGGTATCTCTTCAATTTTAGGGGCAGTAAATTTTATTAGTACATTAGGAAATTTACGAGTATTAGGAATACTTCTAGACCGAATACCTTTGTTTCCTTGATCAGTTTTAATTACGGCAGTACTTCTCTTGTTATCTCTTCCTGTGCTAGCTGGAGCAATTACAATGTTGCTAACTGACCGAAATCTAAATACCAG
>GBA10788_13_Oithona_simplex_United_States_BOLD_ABA3742
TACCTTTTAGCTGGCTCTTGGTCAGGAATAGTGGGTACTAGGATAAGAATAATTATCCGTATAGAATTAGGACAACCAGGATCTTTAATTGGTAATGATCAAATCTACAATGTAGTAGTTACCGCTCATGCTTTTATCATGATTTTTTTTATAGTAATACCTATTCTAATTGGGGGGTTTGGTAACTGATTAGTACCACTAATAATTGGATCCCCAGATATGGCATTTCCCCGTCTAAATAATATAAGATTTTGATTTCTCATCCCTGCATTAATACTATTATTAATAAGATCAATAGTAGAAGCAGGAGCGGGGACTGGATGGACAGTATACCCTCCTTTAAGAATAAATATTGCTCACGCAGGGGCTTCAGTTGACTACGCTATTTTTTCATTACATTTAGCAGGTATCTCTTCAATTTTAGGGGCAGTAAATTTTATTAGTACATTAGGAAATTTACGAGTATTAGGAATACTTCTAGACCGAATACCTTTGTTTCCTTGATCAGTTTTAATTACGGCAGTACTTCTCTTGTTATCTCTTCCTGTGCTAGCTGGAGCAATTACAATGTTGCTAACTGACCGAAATCTAAATACCAG
>GBA10789_13_Dioithona_oculata_United_States_BOLD_ACH6665
TACTTAATTTTAGGAACCTGGTCAGGTATAGTGGGTACGAATTTAAGAATTCTAATTCGTGCACAACTATCAAGTCCTGGACCATTTTTCGAAAATGAACAGTTCTACAACGTAATTGTTACCGCCCATGCGTTTATCATAATTTTCTTTATAGTAATACCTATCTTAATCGGTTGTTTTGGGAATTGGTTAGTTCCACTAATACTTGGATCACCAGACATAGCCTTTCCACGATTAAATAACCTGAGCTTCTGACTACTACCCCCTGCATTATTTTTATTGCTGATAAGGTCTATAGTTGAGTCCGGAGCAGGGACAGGGTGAACGGTTTATCCTCCCCTTAGAAGGCATCTATTCCATGGAGGGCCTTCCGTTGATTTTGCTATTTTTAGTTTACATTTGGCGGGGGTGTCTTCCCTCCTAGGAGCGATCAATTTCATTACTACCATCCTTAACCTGCGTGTGCTTGGAATAGTACTCGAGCGTATGCCTTTATTCCCATGAGCCGTACTAGTAACCGCGGTGTTACTTTTACTATCACTTCCTGTTCTTGCAGGTGCTATTACTATATTATTAACCGATCGAAATCTTAACACTTC
>GBA10790_13_Dioithona_oculata_United_States_BOLD_ACH6665
TACTTAATTTTAGGAACTTGGTCAGGTATAGTGGGTACGAATTTAAGAATTCTAATTCGTGCACAACTATCAAGTCCTGGACCATTTTTCGAAAATGAACAGTTCTACAACGTAATTGTCACCGCCCATGCGTTTATCATAATTTTCTTTATAGTAATACCTATCTTAATCGGCTGTTTTGGGAATTGGTTAGTTCCACTAATACTTGGATCACCAGACATAGCCTTTCCACGATTAAATAACCTGAGTTTCTGACTACTACCTCCTGCATTATTTTTATTGCTGATAAGGTCTATAGTTGAGTCCGGAGCAGGGACAGGGTGAACGGTTTATCCTCCCCTTAGAAGGCATCTATTCCATGGAGGGCCTTCCGTTGATTTTGCTATTTTCAGTTTACACTTGGCGGGGGTGTCTTCCCTCCTAGGAGCGATCAATTTCATTACTACCATCCTTAACCTGCGTGTGCTTGGAATAGTACTCGAGCGTATGCCTTTATTCCCATGAGCCGTACTAGTAACCGCGGTGTTACTTTTACTATCACTTCCTGTTCTTGCAGGTGCTATTACTATATTATTAACCGATCGAAATCTTAACACTTC
>GBA10791_13_Dioithona_oculata_United_States_BOLD_ACH6665
TACTTAATTTTAGGAACTTGGTCAGGTATAGTGGGTACGAATTTAAGAATTCTAATTCGTGCACAACTATCAAGTCCTGGACCATTTTTCGAAAATGAACAGTTCTACAACGTAATTGTCACCGCCCATGCGTTTATCATAATTTTCTTTATAGTAATACCTATCTTAATCGGTTGTTTTGGGAATTGGTTAGTTCCACTAATACTTGGATCACCAGACATAGCCTTTCCACGATTAAATAACCTGAGTTTCTGACTACTACCTCCTGCATTATTTTTATTGCTGATAAGGTCTATAGTTGAGTCCGGAGCAGGGACAGGGTGAACGGTTTATCCTCCCCTTAGAAGGCATCTATTCCATGGAGGGCCTTCCGTTGATTTTGCTATTTTCAGTTTACACTTGGCGGGGGTGTCTTCCCTCCTAGGAGCGATCAATTTCATTACTACCATCCTTAACCTGCGTGTGCTTGGAATAGTACTCGAGCGTATGCCTTTATTCCCATGAGCCGTACTAGTAACCGCGGTGTTACTTTTACTATCACTTCCTGTTCTTGCAGGTGCTATTACTATATTATTAACCGATCGAAATCTTAACACTTC
>GBA10792_13_Dioithona_oculata_United_States_BOLD_ACH6665
TACTTAATTTTAGGAACTTGGTCAGGTATAGTGGGTACGAATTTAAGAATTCTAATTCGTGCACAACTATCAAGTCCTGGACCATTTTTCGAAAATGAACAGTTCTACAACGTAATTGTCACCGCCCATGCGTTTATCATAATTTTCTTTATAGTAATACCTATCTTAATCGGTTGTTTTGGGAATTGGTTAGTTCCACTAATACTCGGATCACCAGACATAGCCTTTCCACGATTAAATAACCTGAGTTTCTGACTACTACCCCCTGCATTATTTTTATTGCTGATAAGGTCTATAGTTGAGTCCGGAGCAGGGACAGGGTGAACGGTTTATCCTCCCCTTAGAAGGCATCTATTCCATGGAGGGCCTTCCGTTGATTTTGCTATTTTCAGTTTACACTTGGCGGGGGTGTCTTCCCTCCTAGGAGCGATCAATTTCATTACTACCATCCTTAACCTGCGTGTGCTTGGAATAGTACTCGAGCGTATGCCTTTATTCCCATGAGCCGTACTAGTAACCGCGGTGTTACTTTTACTATCACTTCCTGTTCTTGCAGGTGCTATTACTATATTATTAACCGATCGAAATCTTAACACTTC
>GBA10793_13_Oithona_attenuata_United_States_BOLD_ACH7477
TATTTATTGTTAGGAATATGATCCGGAATAGTTGGAACCAGCTTAAGAATAGTTATTCGAGTAGAACTAATCCAACCTGGAGCCTTTTTAGGGAGGGATCAGATTTATAACGTAGTTGTTACTGCGCATGCATTTATTATAATTTTTTTCATGGTTATGCCTATTCTAATTGGGTGTTTCGGCAATTGACTTGTGCCTCTTATACTTGGATCGCCGGATATAGCATTCCCACGATTAAATAATATAAGGTTTTGATTTTTGCCTCCTGCATTAATTTTACTTCTTATAAGATCAGCTGTAGAAAACGGAGCCGGGACAGGATGAACTGTTTACCCACCACTAAGGGGAAATGTGTCCCACAGAGGAGCTGCAGTGGATTTTGCTATTTTTTCTTTACACTTGGCAGGGGTTTCTTCTTTATTAGGGGCAATCAATTTTATTACAACTATCGTCAACCTCCGAGCACTTGGGATTTTTTTAGATCGGATACCCATATTTCCATGAGCTGTTTTAATTACCGCAATTTTACTACTTTTATCTTTACCTGTTCTTGCTGGGGCTATTACAATGCTACTTACTGACCGAAACTTTAACTCTTC
>GBA10794_13_Oithona_attenuata_United_States_BOLD_ACH7477
TATTTATTGTTAGGAATATGATCCGGAATAGTTGGAACCAGCTTAAGAATAGTTATTCGAGTAGAACTAATCCAACCTGGAGCCTTTTTAGGGAGGGATCAGATTTATAACGTAGTTGTTACTGCGCATGCATTTATTATAATTTTTTTCATGGTTATGCCTATTCTAATTGGGTGTTTCGGCAATTGACTTGTGCCTCTTATACTTGGGTCGCCGGATATAGCATTCCCACGATTAAATAATATAAGGTTTTGATTTTTGCCTCCTGCATTAATTTTACTTCTTATAAGATCAGCTGTAGAAAACGGAGCCGGGACAGGATGAACTGTTTACCCACCACTAAGGGGAAATGTGTCCCACAGAGGAGCTGCAGTGGATTTTGCTATTTTTTCTTTACACTTGGCAGGGGTTTCTTCTTTATTAGGGGCAATCAATTTTATTACAACTATCGTCAACCTCCGAGCACTTGGGATTTTTTTAGATCGGATACCCATATTTCCATGAGCTGTTTTAATTACCGCAATTTTACTACTTTTATCTTTACCTGTTCTTGCTGGGGCTATTACAATGCTACTTACTGACCGAAACTTTAACTCTTC
>GBA14308_13_Cyclops_Mexico_BOLD_AAG9230
TATTTAATTGCTGGAGTCTGAGCAGGAATAATTGGAACTGGGTTAAGAGTAATTATCCGTNTAGAATTAGGTCAGCCTGGCTCTTTAATGGGGGATGACCAAATTTACAATGTAGTAGTGACAGCTCACGCTTTTGTAATAATTTTTTTTATAGTCATACCTATTTTAATTGGTGGATTTGGAAATTGACTAGTTCCTTTGATACTAGGCTCTCCTGATATAGCATTTCCTCGAATAAATAATATAAGGTTTTGATTTTTAATCCCAGCTCTGTTTATACTCTTAACAAGTTCTTTAGTAGAAAGAGGGGCAGGAACAGGATGAACTGTATACCCTCCTTTAAGAAGTAATTTATCTCATTCGGGATCTTCAGTAGATTACGCTATTTTTTCTTTACATTTAGCTGGGGTATCTTCTATTTTAGGAGCTGTAAATTTTATTAGGACTGTGGGTAATATGCGGACTCTAGGAATATTTTTGGATCGAACTCCTTTATTTGCTTGATCTGTTTTAATTACTGCTATTTTATTACTACTATCTCTACCTGTATTAGCTGGGGCTATTACCATGTTATTAACTGACCGAAATTTAAATACTTC
>GBA14309_13_Cyclopoida_Mexico_BOLD_AAG9775
TATTTAATTGCTGGTGCTTGAGCTGGGTTTGTTGGGTTGGGGATAAGAATAATTATTCGTCTTGAGTTAGGGCAGCCCGGTGTTTTGTTAGGAGACGATCACTTGTATAACGTGATTGTCACTGCTCATGCTTTTATTATAATTTTTTTTATAGTGATACCTATTTTGATTGGTGGGTTTGGTAATTGATTAGTTCCTTTGATGTTAGGAGCTCCTGATATAGCTTTTCCTCGTATGAATAATATGAGATTTTGGTTTTTAATTGCCTCTTTAATTATGCTTTTAATAAGTTCTTTGGTTGAGAGTGGCGCAGGGACTGGTTGGACTGTCTATCCCCCCCTCAGGAGAAATATCGCCCATGGTGGAAGGTCCGTGGATTATGCAATTTTCTCATTGCATTTGGCCGGGGTTTCTTCAATTTTGGGGGCAGTGAATTTTATTAGAACTTTAAGAAATTTACGAAGGTTTGGCATAAGAGGAGACTGTATTCCTTTATTTGGTTGAGCTGTTTTAATTACCGCAATTCTGCTCTTATTGTCTTTACCCGTGTTAGCAGGCGCCATTACCATGCTTCTGACAGATCGTAATTTAAATACAAG
>GBA14337_13_Tropocyclops_cfX_aztequei_Mexico_BOLD_AAW7976
TATTTGTTAGCTGGGGCTTGAGCGGGGTTTGTTGGATTAGGAATAAGAGTCATTATTCGTCTGGAGTTAGGTCAACCTGGGGTATTATTAGGGGATGATCATCTATACAATGTTATTGTAACAGCTCATGCTTTCATTATAATTTTTTTTATAGTAATACCTATTTTAATTGGGGGGTTTGGTAATTGACTAGTTCCTTTAATGTTGGGGGCCCCGGATATAGCTTTCCCCCGAATAAACAATATAAGATTCTGGTTTTTGGTGGCTTCTTTAATTATGTTATTAATAAGGTCTTTGGTAGAAAGAGGGGCAGGGACAGGTTGAACTGTGTATCCCCCTCTAAGAAGAAATATTGCTCATGGGGGAAGATCTGTTGATTATGCAATTTTTTCTTTACATTTAGCTGGGGTTTCTTCGATTCTTGGGGCTGTTAATTTTATTAGTACTTTAAGGAATTTACGAAGGTTTGGAATAAGTGGGGACTGTATACCTTTATTCGGATGGGCCGTATTAATTACAGCTATTTTGTTGTTATTGTCGTTACCAGTATTAGCAGGGGCTATCACAATATTGTTAACGGATCGTAATTTGAATACAAG
>GBA14338_13_Tropocyclops_cfX_aztequei_Mexico_BOLD_AAW7976
TATTTGTTAGCTGGGGCTTGAGCGGGGTTTGTTGGATTAGGAATAAGAGTCATTATTCGTCTGGAGTTAGGTCAACCTGGGGTATTATTAGGGGATGATCATCTATACAATGTTATTGTAACAGCTCATGCTTTCATTATAATTTTTTTTATAGTAATACCTATTTTAATTGGGGGGTTTGGTAATTGACTAGTTCCTTTAATGTTGGGGGCCCCGGATATAGCTTTCCCCCGAATAAACAATATAAGATTCTGGTTTTTGGTGGCTTCTTTAATTATGTTATTAATAAGGTCTTTGGTAGAAAGAGGGGCAGGGACAGGTTGAACTGTGTATCCCCCTCTAAGAAGAAATATTGCTCATGGGGGAAGATCTGTTGATTATGCAATTTTTTCTTTACATTTAGCTGGGGTTTCTTCGATTCTTGGGGCTGTTAATTTTATTAGTACTTTAAGGAATTTACGAAGGTTTGGAATAAGTGGGGACTGTATACCTTTATTCGGATGGGCCGTATTAATTACAGCTATTTTGTTGTTATTGTCGTTACCAGTATTAGCAGGGGCTATCACAATATTGTTAACGGATCGTAATTTGAATACAAG
>GBA14339_13_Thermocyclops_inversus_Mexico_BOLD_AAB4353
TATTTATTAGCCGGGGCATGATCAGGAATGATTGGCACAGGCCTCAGAGTAATTATTCGTTTAGAATTAGGGCAACCGGGGTCTTTTATAGGTGACGACCAAATTTACAATGTTGTAGTTACAGCACATGCTTTTATTATAATTTTTTTTATGGTTATACCTATTTTAATTGGGGGGTTTGGTAATTGATTAGTTCCGTTAATACTAGGATCACCAGATATAGCTTTCCCTCGCATAAATAACATGAGATTTTGATTTTTAGTGCCAGCTTTGTTTATACTACTGATAAGATCTTTAGTAGAAAGAGGAGCTGGAACAGGATGAACAGTATACCCCCCTTTAAGAAGAAATGTTTCTCACTCTGGGGCATCTGTCGATTATGCCATTTTTTCATTGCACTTAGCAGGAGTTTCTTCTATTTTAGGAGCAGTAAATTTTATTAGAACTGTTGGCAATATACGAACATTTGGTGTGTTTTTAGATCGAGTTCCTTTGTTTGCTTGGGCTGTTTTAATTACTGCTATCTTATTATTATTGTCTTTGCCTGTTTTAGCGGGGGCCATTACAATACTTTTAACAGATCGTAACTTAAACACTTC
>GBA14340_13_Thermocyclops_inversus_Mexico_BOLD_AAB4353
TATTTATTAGCCGGGGCATGATCAGGAATGATTGGCACAGGCCTCAGAGTAATTATTCGTTTAGAATTAGGGCAACCGGGGTCTTTTATAGGTGACGACCAAATTTACAATGTTGTAGTTACAGCACATGCTTTTATTATAATTTTTTTTATGGTTATACCTATTTTAATTGGGGGGTTTGGTAATTGACTAGTTCCGTTAATACTAGGATCGCCAGATATAGCCTTCCCTCGCATAAATAACATGAGATTTTGATTTTTAGTGCCAGCTTTGTTTATACTACTGATAAGATCTTTAGTAGAAAGAGGAGCTGGAACAGGATGAACAGTATACCCCCCTTTAAGAAGAAATGTTTCTCACTCTGGGGCGTCTGTCGATTATGCTATTTTTTCATTGCACTTAGCAGGAGTTTCTTCTATTTTAGGAGCAGTAAATTTTATTAGAACTGTTGGCAATATACGAACATTTGGTGTGTTTTTAGATCGAGTTCCTTTGTTTGCTTGGGCTGTTTTAATTACTGCTATTTTATTATTATTGTCTTTGCCTGTTTTAGCGGGGGCCATTACAATACTTTTAACAGATCGTAACTTAAACACTTC
>GBA14341_13_Thermocyclops_inversus_Mexico_BOLD_AAB4353
TATTTATTAGCCGGGGCATGATCAGGAATGATTGGCACAGGCCTCAGAGTAATTATTCGTTTAGAATTAGGGCAACCGGGGTCTTTTATAGGTGACGACCAAATTTACAATGTTGTAGTTACAGCACATGCTTTTATTATAATTTTTTTTATGGTTATACCTATTTTAATTGGGGGGTTTGGTAATTGATTAGTTCCGTTAATACTAGGATCACCAGATATAGCTTTCCCTCGCATAAATAACATGAGATTTTGATTTTTAGTGCCAGCTTTGTTTATACTACTGATAAGATCTTTAGTAGAAAGAGGAGCTGGAACAGGATGAACAGTATACCCCCCTTTAAGAAGAAATGTTTCTCACTCTGGGGCATCTGTCGATTATGCCATTTTTTCATTGCACTTAGCAGGAGTTTCTTCTATTTTAGGAGCAGTAAATTTTATTAGAACTGTTGGCAATATACGAACATTTGGTGTGTTTTTAGATCGAGTTCCTTTGTTTGCTTGGGCTGTTTTAATTACTGCTATCTTATTATTATTGTCTTTGCCTGTTTTAGCGGGGGCCATTACAATACTTTTAACAGATCGTAACTTAAACACTTC
>GBA14342_13_Thermocyclops_inversus_Mexico_BOLD_AAB4353
NNNTTATTAGCCGGGGCATGATCAGGAATGATTGGCACAGGCCTCAGAGTAATTATTCGTTTAGAATTAGGGCAACCGGGGTCTTTTATAGGTGACGACCAAATTTACAATGTTGTAGTTACAGCACATGCTTTTATTATAATTTTTTTTATGGTTATACCTATTTTAATTGGGGGGTTTGGTAATTGACTAGTTCCGTTAATACTAGGATCGCCAGATATAGCCTTCCCTCGCATAAATAACATGAGATTTTGATTTTTAGTGCCAGCTTTGTTTATACTACTGATAAGATCTTTAGTAGAAAGAGGAGCTGGAACAGGATGAACAGTATACCCCCCTTTAAGAAGAAATGTTTCTCACTCTGGGGCGTCTGTCGATTATGCTATTTTTTCATTGCACTTAGCAGGAGTTTCTTCTATTTTAGGAGCAGTAAATTTTATTAGAACTGTTGGCAATATACGAACATTTGGTGTGTTTTTAGATCGAGTTCCTTTGTTTGCTTGGGCTGTTTTAATTACTGCTATTTTATTATTATTGTCTTTGCCTGTTTTAGCGGGGGCCATTACAATACTTTTAACAGATCGTAACTTAAACACTTC
>GBA14356_13_Mesocyclops_thermocyclopoides_Mexico_BOLD_ABA6536
TATTTAATTGCCGGTGTCTGATCTGGTATAATTGGAACTGGGCTTAGGGTTATTATTCGTTTAGAGTTGGGCCAACCTGGTTCTTTAATAGGTGACGATCAGATTTACAACGTAGTAGTAACTGCTCACGCTTTTGTAATAATTTTTTTTATAGTAATACCTATTTTAATTGGTGGATTTGGTAATTGATTAGTTCCTTTAATATTAGGTTCTCCTGATATAGCATTCCCCCGTATGAATAATATAAGATTTTGATTTTTAATTCCGGCTCTATTTATGCTTTTAACTAGATCATTAGTAGAAAGAGGGGCTGGAACTGGATGAACTGTTTATCCTCCTCTAAGAAGAAATCTATCACATTCAGGATCCTCCGTAGATTATGCAATTTTTTCTCTTCATCTGGCAGGTGTTTCTTCTATTTTAGGGGCTGTAAACTTTATCAGCACTGTAGGAAACATGCGAACTTTAGGTATATTTCTTGATCGCACTCCTTTATTTGCATGAGCTGTATTAATTACAGCTATTTTATTATTACTATCACTGCCAGTCTTGGCCGGTGCTATTACTATGCTTTTAACTGATCGTAACCTCAATACTTC
>GBA14357_13_Mesocyclops_thermocyclopoides_Mexico_BOLD_ABA6536
TATTTAATTGCCGGTGTCTGATCTGGTATAATTGGAACTGGGCTTAGGGTTATTATTCGTTTAGAGTTGGGCCAACCTGGTTCTTTAATAGGTGACGATCAGATTTACAACGTAGTAGTAACTGCTCACGCTTTTGTAATAATTTTTTTTATAGTAATACCTATTTTAATTGGTGGATTTGGTAATTGATTAGTTCCTTTAATATTAGGTTCTCCTGATATAGCATTCCCCCGTATGAATAATATAAGATTTTGATTTTTAATTCCGGCTCTATTTATGCTTTTAACTAGATCATTAGTAGAAAGAGGGGCTGGAACTGGATGAACTGTTTATCCTCCTCTAAGAAGAAATCTATCACATTCAGGATCCTCCGTAGATTATGCAATTTTTTCTCTTCATCTGGCAGGTGTTTCTTCTATTTTAGGGGCTGTAAACTTTATCAGCACTGTAGGAAACATGCGAACTTTAGGTATATTTCTTGATCGCACTCCTTTATTTGCATGAGCTGTATTAATTACAGCTATTTTATTATTACTATCACTGCCAGTCTTGGCCGGTGCTATTACTATGCTTTTAACTGATCGTAACCTCAATACTTC
>GBA14358_13_Mesocyclops_Mexico_BOLD_ABA8110
TATTTAATTGCAGGTGTTTGAGCAGGAATAATTGGCACTGGTTTAAGAGTAATTATTCGATTAGAATTAGGTCAACCTGGTTCTTTAATAGGGGATGATCAAATCTACAATGTCGTAGTAACGGCACATGCTTTTGTAATAATTTTTTTCATAGTTATGCCTATTCTAATTGGGGGTTTTGGTAATTGGTTAGTTCCTTTAATATTAGGTTCCCCTGATATGGCTTTCCCTCGAATAAATAATATAAGATTTTGATTTTTAATTCCTGCTTTATTTATACTTTTAACTAGTTCTTTAGTTGAAAGAGGGGCAGGTACAGGATGAACTGTTTATCCTCCCTTAAGAAGAAATTTATCTCATTCAGGGTCTTCTGTAGATTATGCTATTTTTTCTCTTCATTTAGCAGGTATTTCTTCAATTTTAGGGGCAGTAAATTTTATTAGTACAGTAGGTAATATGCGAACGTTAGGTATATTTTTGGATCGTACACCTTTATTTGCTTGAGCTGTTTTAATTACTGCTATTTTATTATTACTGTCTTTACCTGTTTTAGCAGGAGCAATTACTATACTTTTAACTGATCGAAATTTAAATACTTC
>GBA14359_13_Cyclopoida_Mexico_BOLD_ABW8930
TATCTTTTGGCTGGTGCTTGGGCTGGCTTTGTAGGGCTAGGGATAAGAGTTATTATCCGGCTGGAGCTAGGTCAGCCTGGTGTTTTACTAGGAGATGATCATTTGTATAATGTGATTGTAACTGCTCATGCTTTTATTATGATTTTTTTTATAGTTATACCTATTTTGATTGGAGGGTTCGGTAATTGACTTGTTCCTTTAATACTTGGTGCTCCAGATATAGCTTTTCCTCGTATAAATAATATAAGATTTTGGTTCTTAGTTTCTTCATTAGTTATGCTTTTAATAAGATCGTTAGTCGAGAGAGGGGTGGGGACTGGTTGAACAGTTTACCCCCCTCTGAGGGGGAATATCGCTCATGGGGGAAGATCTGTAGATTATGCCATTTTTTCTTTACATTTGGCCGGTGTTTCCTCTATTTTAGGTGCTGTAAATTTTATTAGAACTCTAAGGAATTTGCGAAGGTTTGGAATAAGGGGGGATTGTATTCCTTTATTTGGGTGGGCAGTTTTAATTACTGCAATTTTATTGTTGTTGTCACTGCCGGTTCTGGCAGGAGCTATCACTATGCTTTTAACAGATCGAAATTTAAACACAAG
>GBA14360_13_Cyclopoida_Mexico_BOLD_ACI0221
TATTTGATTTTTGGATCTTGGGCTTCAATATTTGGTATATCTTTAAGAAATATTGTTCGTTTTGAATTAAGAATTCCTGGAAATTTAATTGAAAATAATCAAATTTACAATTCTATAATTACGTCTCATGCACTTATTATAATTTTTTTTATAGTAATGCCAGTAATGATTGGAGGGTTTGGGAATTGATTAATTCCAATAATTATTTTATCTTGCGACATAGCTTTTCCACGAATAAATAATATGAGATTTTGAATGTTATTTTTTTCTTTAATTATATTTTTATCAATAATTTCTTCTGANNNTGGAGTAGGAACAGGTTGAACTATTTACCCTTCTTTTAGAATTNNNNNNNNTCATTCAGGAATTTCAATAGATTTAGCAATTTTAAGCTTACATTTAGCTGGAGCTTCATCAATTATAAGATCGTTAAATTTTATTTCATCAATTTTAATTATACGAATCTTTAAAANNNNNATAGAGTTAATATCATTATTTTCTTGAAGAATTTTAATTACCACTTTTTTATTATTATTAGCTTTACCAGTACTAGCTGGGAGAATTACTATATTATTAACGGATCGAAATTTTAATACATC
>GBA14361_13_Cyclopoida_Mexico_BOLD_ABW8930
TATCTTTTGGCTGGTGCTTGGGCTGGCTTTGTAGGGCTAGGGATAAGAGTTATTATCCGGCTGGAGCTAGGTCAGCCTGGTGTTTTACTAGGAGATGATCATTTGTATAATGTGATTGTAACTGCTCATGCTTTTATTATGATTTTTTTTATAGTTATACCTATTTTGATTGGAGGGTTCGGTAATTGACTTGTTCCTTTAATACTTGGTGCTCCAGATATAGCTTTTCCTCGTATAAATAATATAAGATTTTGGTTCTTAGTTTCTTCATTAGTTATGCTTTTAATAAGATCGTTAGTCGAGAGAGGGGTGGGGACTGGTTGAACAGTCTACCCCCCTCTGAGGGGGAATATCGCTCATGGGGGAAGATCTGTAGATTATGCCATTTTTTCTTTACATTTGGCCGGTGTTTCCTCTATTTTAGGTGCTGTAAATTTTATTAGAACTCTAAGGAATTTGCGAAGGTTTGGAATAAGGGGGGATTGTATTCCTTTATTTGGGTGGGCAGTTTTAATTACTGCAATTTTATTGTTGTTGTCACTGCCGGTTCTGGCAGGAGCTATCACTATGCTTTTAACAGATCGAAATTTAAACACAAG
>GBA14362_13_Cyclopoida_Mexico_BOLD_ABW8930
TATCTTTTGGCTGGTGCTTGGGCTGGCTTTGTAGGGCTAGGGATAAGAGTTATTATCCGGCTGGAGCTAGGTCAGCCTGGTGTTTTACTAGGAGATGATCATTTGTATAATGTGATTGTAACTGCTCATGCTTTTATTATGATTTTTTTTATAGTTATACCTATTTTGATTGGAGGGTTCGGTAATTGACTTGTTCCTTTAATACTTGGTGCTCCAGATATAGCTTTTCCTCGTATAAATAATATAAGATTTTGGTTCTTAGTTTCTTCATTAGTTATGCTTTTAATAAGATCGTTAGTCGAGAGAGGGGTGGGGACTGGTTGAACAGTCTACCCCCCTCTGAGGGGGAATATCGCTCATGGGGGAAGATCTGTAGATTATGCCATTTTTTCTTTACATTTGGCCGGTGTTTCCTCTATTTTAGGTGCTGTAAATTTTATTAGAACTCTAAGGAATTTGCGAAGGTTTGGAATAAGGGGGGATTGTATTCCTTTATTTGGGTGGGCAGTTTTAATTACTGCAATTTTATTGTTGTTGTCACTGCCGGTTCTGGCAGGAGCTATCACTATGCTTTTAACAGATCGAAATTTAAACACAAG
>GBA14363_13_Eucyclops_cfX_estherae_Mexico_BOLD_AAL8091
TATTTACTAGCTGGCGCATGGTCTGGACTTATTGGGACCGGCCTTAGAATATTAATTCGATTTGAACTGGGGGCACCCGGCAGATTATTAGGGGATGATCAACTCTATAATGTAATTGTTACTGCACACGCTTTTATTATGATTTTTTTTATAGTTATACCTATTTTAATTGGGGGGTTTGGGAACTGACTGGTGCCTTTAATACTTGGTTCTCCAGACATAGCTTTCCCTCGAATGAATAATATGAGATTTTGGTTCTTAGTGCCGGCTTTAGTAATACTCTTAATAAGAGCTCTTGTTGAAAGAGGTGCAGGCACAGGGTGAACTGTTTATCCTCCATTAAGAAGAAATTTAGCACATGGGGGGGCTTCTGTAGATTTTGCAATTTTTTCACTTCATCTAGCGGGAGTGTCTTCTATCTTGGGGGCTGTGAATTTTATTAGAACCTTGGGGAATTTGCGGACCCTGGGCTTGTCAATAGAACGTGTTCCTCTTTTCGGTTGAGCAGTTTTAATTACTGCCATTCTGCTACTGCTTTCTTTACCAGTATTGGCTGGGGCCATTACAATGCTACTAACAGACCGAAACCTTAACACTAG
>GBA14364_13_Cyclopidae_Mexico_BOLD_ABW5480
TATTTAATTGCTGGTGTATGGTCAGGATTAATTGGGACTGGTTTAAGAAATCTGATTCGTTTGGAATTAGGGGCTCCAGGTAGATTCCTCGGCAATGATCAACTTTATAATGTCGTAGTGACTGCTCACGCCTTTGTCATAATTTTCTTTATAGTGATACCTATTTTAATTGGAGGTTTTGGTAATTGATTAATTCCTCTAATACTTGGCTCTCCTGACATAGCTTTCCCTCGAATAAATAATATAAGATTTTGATTTTTAATGCCAGCTTTAGTACTTTTACTAATAAGAGCTTTAGTAGAAAGAGGGGCAGGAACCGGATGAACTGTTTATCCTCCCTTAAGAAGAAATTTAGCTCACGGAGGAGCTTCTGTTGATTATGCAATTTTTTCCTTACACTTAGCAGGAGTATCCTCAATTTTAGGAGCCGTAAACTTTATTAGAACTCTAGGGAATTTACGATGTTTAGGCCTTTCAATAGAGCGAGTTCCTCTATTTGGGTGATCTGTTCTGGTCACTGCCGTTTTACTACTTCTTTCTCTCCCGGTATTAGCTGGGGCTATTACTATGTTATTGACTGATCGAAACTTAAATACTAG
>GBA14365_13_Eucyclops_cfX_estherae_Mexico_BOLD_AAL8091
TATTTACTAGCTGGCGCATGGTCTGGACTTATTGGGACCGGCCTTAGAATATTAATTCGATTTGAACTGGGGGCACCCGGCAGATTATTAGGGGATGATCAACTCTATAATGTAATTGTTACTGCACACGCTTTTATTATGATTTTTTTTATAGTTATACCTATTTTAATTGGGGGGTTTGGGAACTGACTGGTGCCTTTAATACTTGGTTCTCCAGACATAGCTTTCCCTCGAATGAATAATATGAGATTTTGGTTCTTAGTGCCGGCTTTAGTAATACTCTTAATAAGAGCTCTTGTTGAAAGAGGTGCAGGCACAGGGTGAACTGTTTATCCTCCATTAAGAAGAAACTTAGCACATGGGGGGGCTTCTGTAGATTTTGCAATTTTTTCACTTCATCTAGCGGGAGTGTCTTCTATCTTGGGGGCTGTAAATTTTATTAGAACCTTGGGGAATTTGCGGACCCTGGGCTTGTCAATAGAACGTGTTCCTCTTTTCGGTTGAGCAGTTTTAATTACTGCCATTCTGCTACTGCTTTCTTTACCAGTATTGGCTGGGGCCATTACAATGCTACTAACAGACCGAAACCTTAACACTAG
>GBA14366_13_Eucyclops_prionophorus_Mexico_BOLD_ABA1200
TACCTGTTAGCAGGTGCTTGGGCAGGGTTAGTTGGGACAGGGCTGAGAATATTAATCCGTTTTGAGCTAGGGTCTCCGGGAAGATTGATAGGAGATGACCAATTATATAACGTAGTTGTGACTGCACATGCTTTTATTATAATTTTTTTTATAGTAATACCAATTCTTATTGGAGGATTTGGGAACTGACTTGTCCCCCTTATATTGGGTGCCCCAGACATGGCCTTCCCTCGAATAAACAATATAAGGTTTTGGTTTTTGTTACCTGCATTAGTTATACTCCTTATAAGGGCACTGGTTGAGAGTGGTGCAGGAACAGGGTGAACCGTCTACCCTCCTCTTAGTAGAAATTTAGCCCATGGGGGAGCCTCAGTTGACTTTGCAATTTTTTCCCTACATTTGGCAGGAGTGTCTTCTATTTTGGGGGCGGTTAACTTTATTAGAACTCTAAGCAACCTTCGAACTTTAGGATTATCTATAGAACGAATCCCCTTGTTTGGATGATCCGTACTTATTACAGCAGTTCTTCTACTCCTTTCTCTCCCTGTTTTAGCAGGCGCAATTACAATACTTCTTACTGATCGAAATTTAAACACTAG
>GBA14367_13_Eucyclops_prionophorus_Mexico_BOLD_ABA1200
TACCTGTTAGCAGGTGCTTGGGCAGGGTTAGTTGGGACAGGGCTGAGAATATTAATCCGTTTTGAGCTAGGGTCTCCGGGAAGATTGATAGGAGATGACCAATTATATAACGTAGTTGTGACTGCACATGCTTTTATTATAATTTTTTTTATAGTAATACCAATTCTTATTGGAGGATTTGGGAACTGACTTGTCCCCCTTATATTGGGTGCCCCAGACATGGCCTTCCCTCGAATAAACAATATAAGGTTTTGGTTTTTGTTACCTGCATTAGTTATACTCCTTATAAGGGCACTGGTTGAGAGTGGTGCAGGAACAGGGTGAACCGTCTACCCTCCTCTTAGTAGAAATTTAGCCCATGGGGGAGCCTCAGTTGACTTTGCAATTTTTTCCCTACATTTGGCAGGAGTGTCTTCTATTTTGGGGGCGGTTAACTTTATTAGAACTCTAAGCAACCTTCGAACTTTAGGATTATCTATAGAACGAATCCCCTTGTTTGGATGATCCGTACTTATTACAGCAGTTCTTCTACTCCTTTCTCTCCCTGTTTTAGCAGGCGCAATTACAATACTTCTTACTGATCGAAATTTAAACACTAG
>GBA14368_13_Eucyclops_prionophorus_Mexico_BOLD_ABA1200
TACCTGTTAGCAGGTGCTTGGGCAGGGTTAGTTGGGACAGGGCTGAGAATATTAATCCGTTTTGAGCTAGGGTCTCCGGGAAGATTGATAGGAGATGACCAATTATATAACGTAGTTGTGACTGCACATGCTTTTATTATAATTTTTTTTATAGTAATACCAATTCTTATTGGAGGATTTGGGAACTGACTTGTCCCCCTTATATTGGGTGCCCCAGACATGGCCTTCCCTCGAATAAACAATATAAGGTTTTGGTTTTTGTTACCTGCATTAGTTATACTCCTTATAAGGGCACTGGTTGAGAGTGGTGCAGGAACAGGGTGAACCGTCTACCCTCCTCTTAGTAGAAATTTAGCCCATGGGGGAGCCTCAGTTGACTTTGCAATTTTTTCCCTACATTTGGCAGGAGTGTCTTCTATTTTGGGGGCGGTTAACTTTATTAGAACTCTAAGCAACCTTCGAACTTTAGGATTATCTATAGAACGAATCCCCTTGTTTGGATGATCCGTACTTATTACAGCAGTTCTTCTACTCCTTTCTCTCCCTGTTTTAGCAGGCGCAATTACAATACTTCTTACTGATCGAAATTTAAACACTAG
>GBA14369_13_Eucyclops_prionophorus_Mexico_BOLD_ABA1200
TACCTGTTAGCAGGTGCTTGGGCAGGGTTAGTTGGGACAGGGCTGAGAATATTAATCCGTTTTGAGCTAGGGTCTCCGGGAAGATTGATAGGAGATGACCAATTATATAACGTAGTTGTGACTGCACATGCTTTTATTATAATTTTTTTTATAGTAATACCAATTCTTATTGGAGGATTTGGGAACTGACTTGTCCCCCTTATATTGGGTGCCCCAGACATGGCCTTCCCTCGAATAAACAATATAAGGTTTTGGTTTTTGTTACCTGCATTAGTTATACTCCTTATAAGGGCACTGGTTGAGAGTGGTGCAGGAACAGGGTGAACCGTCTACCCTCCTCTTAGTAGAAATTTAGCCCATGGGGGAGCCTCAGTTGACTTTGCAATTTTTTCCCTACATTTGGCAGGAGTGTCTTCTATTTTGGGGGCGGTTAACTTTATTAGAACTCTAAGCAACCTTCGAACTTTAGGATTATCTATAGAACGAATCCCCTTGTTTGGATGATCCGTACTTATTACAGCAGTTCTTCTACTCCTTTCTCTCCCTGTTTTAGCAGGCGCAATTACAATACTTCTTACTGATCGAAATTTAAACACTAG
>GBA14370_13_Macrocyclops_albidus_Mexico_BOLD_ABA1205
TATTTATTGGCAGGTTCTTGAGCTGGTTTAGTAGGAACTGGGTTAAGAATGATTATTCGTTTAGAATTAGGACAACCTGGGAGTCTTTTAGGTGACGATCAAATCTACAATGTCGTTGTCACTGCTCATGCTTTTGTAATAATTTTTTTTATAGTGATACCTATTTTAATTGGGGGGTTTGGCAATTGGCTAGTGCCCCTAATATTAGGATCTCCTGATATGGCATTCCCTCGTATAAATAATATGAGATTCTGGTTTTTACTTCCAGCTTTAATTTTATTATTAGCCAGGGCTTTAGTAGAATCTGGTGCTGGCACAGGTTGAACTGTTTATCCTCCATTAAGAAGGAATTTAGCTCATTCTGGTGCTTCAGTAGATTATGCAATTTTTTCATTACATTTAGCAGGTATTTCTTCTATTTTAGGGGCTGTGAATTTTATTAGGACTATGGGAAATTTGCGAACTTTTGGAATAACCGGTGATCGGGTTCCGTTATTTGCTTGAGCAGTATTAATTACGGCTATTTTACTTCTTTTATCTTTACCAGTTTTGGCAGGGGCTATTACCATGTTATTAACGGATCGTAATTTAAACACTAC
>GBA14372_13_Macrocyclops_albidus_Mexico_BOLD_ABA1205
TATTTATTGGCAGGTTCTTGAGCTGGTTTAGTAGGAACTGGGTTAAGAATGATTATTCGTTTAGAATTAGGACAACCTGGGAGTCTTTTAGGTGACGATCAAATCTACAATGTCGTTGTCACTGCTCATGCTTTTGTAATAATTTTTTTTATAGTGATACCTATTTTAATTGGGGGGTTTGGCAATTGGCTAGTGCCCCTAATATTAGGATCTCCTGATATGGCATTCCCTCGTATAAATAATATGAGATTCTGGTTTTTACTTCCAGCTTTAATTTTATTATTAGCCAGGGCTTTAGTAGAATCTGGTGCTGGCACAGGTTGAACTGTTTATCCTCCATTAAGAAGGAATTTAGCTCATTCTGGTGCTTCAGTAGATTATGCAATTTTTTCATTACATTTAGCAGGTATTTCTTCTATTTTAGGGGCTGTGAATTTTATTAGGACTATGGGAAATTTGCGAACTTTTGGAATAACCGGTGATCGGGTTCCGTTATTTGCTTGAGCAGTATTAATTACGGCTATTTTACTTCTTTTATCTTTACCAGTTTTGGCAGGGGCTATTACCATGTTATTAACGGATCGTAATTTAAACACTAC
>GBA14373_13_Cyclopoida_Mexico_BOLD_ABW8929
TATTTTATTATTGGTATTTGATCTGGTTTTTTAGGTGCAAGAATAAGGTTAATTATTCGTACAGAGTTAGGTATAGTAGGAAGAGTAATTATAGATGAGCAAATTTATAATAGTATAGTTACTGCTCACGCCTTCTTAATAATTTTTTTCTTCGTTATACCTGTTGCAGTAGGGGGATTTGGTAATTGACTTCTTCCTCTAATAATAAATGCAATAGATATAGCATTTCCCCGTTTAAATAATTTAAGATTTTGGTTAGTTCCAGTTGCCTTGTTGTTCATAGTGATAAGATTATTAGTTGGATTAGGACCAGGGACTGGTTGAACTGTTTACCCTCCACTAAGTAATTCTGTATATCATTTTGGGGGTTCGGTAGATTTTGCTATTTTTAGATTACATGTTGCAGGTGTTTCTTCAATTTTAGGGGCCATTAATTTCATTACTACATGTATAAAAGGAAAAATTAGTGTTTTATCTTTTGAGTTTCTAACTTTATTTGTATGAGCTATAATTGTAACAAGATTTTTATTGGTACTAAGATTACCTGTGTTAGCAGGTGGTATTACTATACTTCTTCTAGATCGTAATTTTGGCTCTTC
>GBA14374_13_Eucyclops_prionophorus_Mexico_BOLD_ABA1200
TACCTGTTAGCAGGTGCTTGGGCAGGGTTAGTTGGGACAGGGCTGAGAATATTAATCCGTTTTGAGCTAGGGTCTCCGGGAAGATTGATAGGAGATGACCAATTATATAACGTAGTTGTGACTGCACATGCTTTTATTATAATTTTTTTTATAGTAATACCAATTCTTATTGGAGGATTTGGGAACTGACTTGTCCCCCTTATATTGGGTGCCCCAGACATGGCCTTCCCTCGAATAAACAATATAAGGTTTTGGTTTTTGTTACCTGCATTAGTTATACTCCTTATAAGGGCACTGGTTGAGAGTGGTGCAGGAACAGGGTGAACCGTCTACCCTCCTCTTAGTAGAAATTTAGCCCATGGGGGAGCCTCAGTTGACTTTGCAATTTTTTCCCTACATTTGGCAGGAGTGTCTTCTATTTTGGGGGCGGTTAACTTTATTAGAACTCTAAGCAACCTTCGAACTTTAGGATTATCTATAGAACGAATCCCCTTGTTTGGATGATCCGTACTTATTACAGCAGTTCTTCTACTCCTTTCTCTCCCTGTTTTAGCAGGCGCAATTACAATACTTCTTACTGATCGAAATTTAAACACTAG
>GBA14375_13_Eucyclops_prionophorus_Mexico_BOLD_ABA1200
TACCTGTTAGCAGGTGCTTGGGCAGGGTTAGTTGGGACAGGGCTGAGAATATTAATCCGTTTTGAGCTAGGGTCTCCGGGAAGATTGATAGGAGATGACCAATTATATAACGTAGTTGTGACTGCACATGCTTTTATTATAATTTTTTTTATAGTAATACCAATTCTTATTGGAGGATTTGGGAACTGACTTGTCCCCCTTATATTGGGTGCCCCAGACATGGCCTTCCCTCGAATAAACAATATAAGGTTTTGGTTTTTGTTACCTGCATTAGTTATACTCCTTATAAGGGCACTGGTTGAGAGTGGTGCAGGAACAGGGTGAACCGTCTACCCTCCTCTTAGTAGAAATTTAGCCCATGGGGGAGCCTCAGTTGACTTTGCAATTTTTTCCCTACATTTGGCAGGAGTGTCTTCTATTTTGGGGGCGGTTAACTTTATTAGAACTCTAAGCAACCTTCGAACTTTAGGATTATCTATAGAACGAATCCCCTTGTTTGGATGATCCGTACTTATTACAGCAGTTCTTCTACTCCTTTCTCTCCCTGTTTTAGCAGGCGCAATTACAATACTTCTTACTGATCGAAATTTAAACACTAG
>GBA14376_13_Eucyclops_prionophorus_Mexico_BOLD_ABA1200
TACCTGTTAGCAGGTGCTTGGGCAGGGTTAGTTGGGACAGGGCTGAGAATATTAATCCGTTTTGAGCTAGGGTCTCCGGGAAGATTGATAGGAGATGACCAATTATATAACGTAGTTGTGACTGCACATGCTTTTATTATAATTTTTTTTATAGTAATACCAATTCTTATTGGAGGATTTGGGAACTGACTTGTCCCCCTTATATTGGGTGCCCCAGACATGGCCTTCCCTCGAATAAACAATATAAGGTTTTGGTTTTTGTTACCTGCATTAGTTATACTCCTTATAAGGGCACTGGTTGAGAGTGGTGCAGGAACAGGGTGAACCGTCTACCCTCCTCTTAGTAGAAATTTAGCCCATGGGGGAGCCTCAGTTGACTTTGCAATTTTTTCCCTACATTTGGCAGGAGTGTCTTCTATTTTGGGGGCGGTTAACTTTATTAGAACTCTAAGCAACCTTCGAACTTTAGGATTATCTATAGAACGAATCCCCTTGTTTGGATGATCCGTACTTATTACAGCAGTTCTTCTACTCCTTTCTCTCCCTGTTTTAGCAGGCGCAATTACAATACTTCTTACTGATCGAAATTTAAACACTAG
>GBA14377_13_Eucyclops_prionophorus_Mexico_BOLD_ABA1200
TACCTGTTAGCAGGTGCTTGGGCAGGGTTAGTTGGGACAGGGCTGAGAATATTAATCCGTTTTGAGCTAGGGTCTCCGGGAAGATTGATAGGAGATGACCAATTATATAACGTAGTTGTGACTGCACATGCTTTTATTATAATTTTTTTTATAGTAATACCAATTCTTATTGGAGGATTTGGGAACTGACTTGTCCCCCTTATATTGGGTGCCCCAGACATGGCCTTCCCTCGAATAAACAATATAAGGTTTTGGTTTTTGTTACCTGCATTAGTTATACTTCTTATAAGGGCACTGGTTGAGAGTGGTGCAGGAACAGGGTGAACCGTCTACCCTCCTCTTAGTAGAAATTTAGCCCATGGGGGAGCCTCAGTTGACTTTGCAATTTTTTCCCTACATTTGGCAGGAGTGTCTTCTATTTTGGGGGCAGTTAACTTTATTAGAACTCTAAGCAACCTTCGAACTTTAGGATTATCTATAGAACGAATCCCCTTGTTTGGATGATCCGTACTTATTACAGCAGTTCTTCTACTCCTTTCTCTCCCTGTTTTAGCAGGCGCAATTACAATACTTCTTACTGATCGAAATTTAAACACTAG
>GBA14378_13_Eucyclops_prionophorus_Mexico_BOLD_ABA1200
TACCTGTTAGCAGGTGCTTGGGCAGGGTTAGTTGGGACAGGGCTGAGAATATTAATCCGTTTTGAGCTAGGGTCTCCGGGAAGATTGATAGGAGATGACCAATTATATAACGTAGTTGTGACTGCACATGCTTTTATTATAATTTTTTTTATAGTAATACCAATTCTTATTGGAGGATTTGGGAACTGACTTGTCCCCCTTATATTGGGTGCCCCAGACATGGCCTTCCCTCGAATAAACAATATAAGGTTTTGGTTTTTGTTACCTGCATTAGTTATACTTCTTATAAGGGCACTGGTTGAGAGTGGTGCAGGAACAGGGTGAACCGTCTACCCTCCTCTTAGTAGAAATTTAGCCCATGGGGGAGCCTCAGTTGACTTTGCAATTTTTTCCCTACATTTGGCAGGAGTGTCTTCTATTTTGGGGGCAGTTAACTTTATTAGAACTCTAAGCAACCTTCGAACTTTAGGATTATCTATAGAACGAATCCCCTTGTTTGGATGATCCGTACTTATTACAGCAGTTCTTCTACTCCTTTCTCTCCCTGTTTTAGCAGGCGCAATTACAATACTTCTTACTGATCGAAATTTAAACACTAG
>GBA14379_13_Eucyclops_prionophorus_Mexico_BOLD_ABA1200
TACCTGTTAGCAGGTGCTTGGGCAGGGTTAGTTGGGACAGGGCTGAGAATATTAATCCGTTTTGAGCTAGGGTCTCCGGGAAGATTGATAGGAGATGACCAATTATATAACGTAGTTGTGACTGCACATGCTTTTATTATAATTTTTTTTATAGTAATACCAATTCTTATTGGAGGATTTGGGAACTGACTTGTCCCCCTTATATTGGGTGCCCCAGACATGGCCTTCCCTCGAATAAACAATATAAGGTTTTGGTTTTTGTTACCTGCATTAGTTATACTTCTTATAAGGGCACTGGTTGAGAGTGGTGCAGGAACAGGGTGAACCGTCTACCCTCCTCTTAGTAGAAATTTAGCCCATGGGGGAGCCTCAGTTGACTTTGCAATTTTTTCCCTACATTTGGCAGGAGTGTCTTCTATTTTGGGGGCAGTTAACTTTATTAGAACTCTAAGCAACCTTCGAACTTTAGGATTATCTATAGAACGAATCCCCTTGTTTGGATGATCCGTACTTATTACAGCAGTTCTTCTACTCCTTTCTCTCCCTGTTTTAGCAGGCGCAATTACAATACTTCTTACTGATCGAAATTTAAACACTAG
>GBA14380_13_Eucyclops_prionophorus_Mexico_BOLD_ABA1200
TACCTGTTAGCAGGTGCTTGGGCAGGGTTAGTTGGGACAGGGCTGAGAATATTAATCCGTTTTGAGCTAGGGTCTCCGGGAAGATTGATAGGAGATGACCAATTATATAACGTAGTTGTGACTGCACATGCTTTTATTATAATTTTTTTTATAGTAATACCAATTCTTATTGGAGGATTTGGGAACTGACTTGTCCCCCTTATATTGGGTGCCCCAGACATGGCCTTCCCTCGAATAAACAATATAAGGTTTTGGTTTTTGTTACCTGCATTAGTTATACTCCTTATAAGGGCACTGGTTGAGAGTGGTGCAGGAACAGGGTGAACCGTCTACCCTCCTCTTAGTAGAAATTTAGCCCATGGGGGAGCCTCAGTTGACTTTGCAATTTTTTCCCTGCATTTGGCAGGAGTGTCTTCTATTTTGGGGGCGGTTAACTTTATTAGAACTCTAAGCAACCTTCGAACTTTAGGATTATCTATAGAACGAATCCCCTTGTTTGGATGATCCGTACTTATTACAGCAGTTCTTCTACTCCTTTCTCTCCCTGTTTTAGCAGGCGCAATTACAATACTTCTTACTGATCGAAATTTAAACACTAG
>GBA14381_13_Cyclopidae_Mexico_BOLD_ABW8928
TACCTATTAGCAGGTGCTTGGGCAGGGTTAGTTGGGACAGGGCTGAGAATATTAATCCGTTTTGAGCTAGGATCTCCAGGAAGATTGATAGGAGATGACCAACTATATAATGTAGTTGTAACTGCACATGCTTTTATTATAGTTTTTTTTATAGTGATGCCAATTCTTATCGGGGGATTTGGGAATTGACTTGTCCCCCTTATATTAGGGGCCCCAGATATGGCCTTCCCTCGAATAAACAATATAAGGTTTTGGTTTTTATTACCTGCATTAGTTATACTTCTTATAAGGGCACTGGTTGAGAACGGTGCAGGGACAGGATGAACCGTCTACCCTCCTCCAAGTAGAAATTTAGCCCATGGAGGAGCTTCAGTTGACTTTGCAATTTGTTCCCTACATTTGGCGGGGGTGTCTTCTATCTTGGGGGCCGTTAACTTTATTAGAACTTTAAGTAACCTTCGAACTTTGGGATCATCTATAGAACGAATTCCTTTGTTTGGATGGTCAGTACTCATTACGGCAGTTCTTCTTCTTCTTTCTCTGCCTGTTTTAGCAGGGGCAATTACAATACTTCTTACTGATCGAAATTTAAACACTAG
>GBA14382_13_Eucyclops_prionophorus_Mexico_BOLD_ABA1200
TACCTGTTAGCAGGTGCTTGGGCAGGGTTAGTTGGGACAGGGCTGAGAATATTAATCCGTTTTGAGCTAGGGTCTCCGGGAAGATTNATAGGAGATGACCAATTATATAACGTAGTTGTGACTGCACATGCTTTTATTATAATTTTTTTTATAGTAATACCAATTCTTATTGGAGGATTTGGGAACTGACTTGTCCCCCTTATATTGGGTGCCCCAGACATGGCCTTCCCTCGAATAAACAATATAAGGTTTTGGTTTTTGTTACCTGCATTAGTTATACTTCTTATAAGGGCACTGGTTGAGAGTGGTGCAGGAACAGGGTGAACCGTCTACCCTCCTCTTAGTAGAAATTTAGCCCATGGGGGAGCCTCAGTTGACTTTGCAATTTTTTCCCTACATTTGGCAGGAGTGTCTTCTATTTTGGGGGCAGTTAACTTTATTAGAACTCTAAGCAACCTTCGAACTTTAGGATTATCTATAGAACGAATCCCCTTGTTTGGATGATCCGTACTTATTACGGCAGTTCTTCTACTCCTCTCTCTCCCTGTCTTAGCAGGCGCAATTACAATACTTCTTACTGATCGAAATTTAAACACTAG
>GBA14383_13_Mesocyclops_Mexico_BOLD_ABA8110
TATTTAATTGCAGGTGTTTGAGCAGGAATAATTGGCACTGGTTTAAGAGTAATTATTCGATTAGAATTAGGTCAACCTGGTTCTTTAATAGGGGATGATCAAATCTACAATGTCGTAGTAACGGCACATGCTTTTGTAATAATTTTTTTCATAGTTATGCCTATTCTAATTGGGGGTTTTGGTAATTGGTTAGTTCCTTTAATATTAGGTTCCCCTGATATGGCTTTCCCTCGAATAAATAATATAAGATTTTGATTTTTAATTCCTGCTTTATTTATACTTTTAACTAGTTCTTTAGTTGAAAGAGGGGCAGGTACAGGATGAACTGTTTATCCTCCCTTAAGAAGAAATTTATCTCATTCAGGGTCTTCTGTAGATTATGCTATTTTTTCTCTTCATTTAGCAGGTATTTCTTCAATTTTAGGGGCAGTAAATTTTATTAGTACAGTAGGTAATATGCGAACGTTAGGTATATTTTTGGATCGTACACCTTTATTTGCTTGAGCTGTTTTAATTACTGCTATTTTATTATTACTGTCTTTACCTGTTTTAGCAGGAGCAATTACTATACTTTTAACTGATCGAAATTTAAATACTTC
>GBA14385_13_Cyclopidae_Mexico_BOLD_ABW5480
TATTTAATTGCTGGTGTATGGTCAGGATTAATTGGGACTGGTTTAAGAAATCTGATTCGTTTGGAATTAGGGGCTCCAGGTAGATTCCTCGGCAATGATCAACTTTATAATGTCGTAGTGACTGCTCACGCCTTTGTCATAATTTTCTTTATAGTGATACCTATTTTAATTGGAGGTTTTGGTAATTGATTAATTCCTCTAATACTTGGCTCTCCTGACATAGCTTTCCCTCGAATAAATAATATAAGATTTTGATTTTTAATGCCAGCTTTAGTACTTTTACTAATAAGAGCTTTAGTAGAAAGAGGGGCAGGAACCGGATGAACTGTTTATCCTCCCTTAAGAAGAAATTTAGCTCACGGAGGAGCTTCTGTTGATTATGCAATTTTTTCCTTACACTTAGCAGGAGTATCCTCAATTTTAGGAGCCGTAAACTTTATTAGAACTCTAGGGAATTTACGATGTTTAGGCCTTTCAATAGAGCGAGTTCCTCTATTTGGGTGATCTGTTCTGGTCACTGCCGTTTTACTACTTCTTTCTCTCCCGGTATTAGCTGGGGCTATTACTATGTTATTGACTGATCGAAACTNAAATACTAG
>GBA14386_13_Eucyclops_cfX_estherae_Mexico_BOLD_AAL8091
NNNNNNNNNNNNNNNNNNNNNNNNNNNNNNNNNNNNNNNNNNNNNNNNNNNNNNATTCGATTTGAACTGGGGGCACCCGGCAGATTATTAGGGGATGATCAACTCTATAATGTAATTGTTACTGCACACGCTTTTATTATGATTTTTTTTATAGTTATACCTATTTTAATTGGGGGGTTTGGGAACTGACTGGTGCCTTTAATACTTGGTTCTCCAGACATAGCTTTCCCTCGAATGAATAATATGAGATTTTGGTTCTTAGTGCCGGCTTTAGTAATACTCTTAATAAGAGCTCTTGTTGAAAGAGGTGCAGGCACAGGGTGAACTGTTTATCCTCCATTAAGAAGAAACTTAGCACATGGGGGGGCTTCTGTAGATTTTGCAATTTTTTCACTTCATCTAGCGGGAGTGTCTTCTATCTTGGGGGCTGTAAATTTTATTAGAACCTTGGGGAATTTGCGGACCCTGGGCTTGTCAATAGAACGTGTTCCTCTTTTCGGTTGAGCAGTTTTAATTACTGCCATTCTGCTACTGCTTTCTTTACCAGTATTGGCTGGGGCCATTACAATGCTACTAACAGACCGAAACCTTAACACTAG
>GBA14387_13_Cyclopoida_Mexico_BOLD_ABW8930
TATCTTTTGGCTGGTGCTTGGGCTGGCTTTGTAGGGCTAGGGATAAGAGTTATTATCCGGCTGGAGCTAGGTCAGCCTGGTGTTTTACTAGGAGATGATCATTTGTATAATGTGATTGTAACTGCTCATGCTTTTATTATGATTTTTTTTATAGTTATACCTATTTTGATTGGAGGGTTCGGTAATTGACTTGTTCCTTTAATACTTGGTGCTCCAGATATAGCTTTTCCTCGTATAAATAATATAAGATTTTGGTTCTTAGTTTCTTCATTAGTTATGCTTTTAATAAGATCGTTAGTCGAGAGAGGGGTGGGGACTGGTTGAACAGTCTACCCCCCTCTGAGGGGGAATATCGCTCATGGGGGAAGATCTGTAGATTATGCCATTTTTTCTTTACATTTGGCCGGTGTTTCCTCTATTTTAGGTGCTGTAAATTTTATTAGAACTCTAAGGAATTTGCGAAGGTTTGGAATAAGGGGGGATTGTATTCCTTTATTTGGGTGGGCAGTTTTAATTACTGCAATTTTATTGTTGTTGTCACTGCCGGTTCTGGCAGGAGCTATCACTATGCTTTTAACAGATCGAAATTTAAACACAAG
>GBA14421_13_Acanthocyclops_americanus_Mexico_BOLD_AAG9784
TATTTATTAGCTGGTGCTTGAGCCGGAATAGTGGGGACAGGGCTAAGAATAATTATTCGTTTAGAATTAGGGCAGCCTGGTTCTTTAATAGGAGATGATCAAATTTATAATGTAATTGTTACGGCTCATGCTTTTATTATAATTTTTTTTATAGTAATGCCAATTTTAATTGGAGGGTTTGGAAACTGATTGGTGCCTCTAATACTAGGGTCCCCGGACATAGCATTTCCTCGAATAAACAACATAAGATTTTGATTTTTAGTGCCAGCCCTCTTTATGCTTTTAACTAGGTCCCTAGTAGAAAGTGGAGCCGGAACAGGGTGAACAGTGTACCCCCCTTTAAGAAGAAATATCTCTCATGGGGGTGCTTCTGTTGATTACGCTATTTTTTCTCTGCATTTAGCCGGGGTTTCTTCTATTTTAGGGGCTGTAAATTTTATTAGAACTTTAGGAAATATGCGTACATTCGGTATGTTTTTAGATCGCATGCCTCTATTTGCTTGGGCTGTGCTTATTACAGCAATTTTACTGCTTTTATCTTTACCAGTTTTAGCGGGAGCGATTACAATACTTCTAACAGATCGAAATCTTAATACTTC
>GBA14422_13_Acanthocyclops_americanus_Mexico_BOLD_AAG9784
NNNNNNNNNNNNNNNNNNNNNNNNNNNNNNNNNNNNACAGGGCTAAGAATAATTATTCGTTTAGAATTAGGGCAGCCTGGTTCTTTAATAGGAGATGATCAAATTTATAATGTAATTGTTACGGCTCATGCTTTTATTATAATTTTTTTTATAGTAATGCCAATTTTAATTGGAGGGTTTGGAAACTGATTGGTGCCTCTAATACTAGGGTCCCCGGACATAGCATTTCCTCGAATAAACAACATAAGATTTTGATTTTTAGTGCCAGCCCTCTTTATGCTTTTAACTAGGTCCCTAGTAGAAAGTGGAGCCGGAACAGGGTGAACAGTGTACCCCCCTTTAAGAAGAAATATCTCTCATGGGGGTGCTTCTGTTGATTACGCTATTTTTTCTCTGCATTTAGCCGGGGTTTCTTCTATTTTAGGGGCTGTAAATTTTATTAGAACTTTAGGAAATATGCGTACATTCGGTATGTTTTTAGATCGCATGCCTCTATTTGCTTGGGCTGTGCTTATTACAGCAATTTTACTGCTTTTATCTTTACCAGTTTTAGCGGGAGCGATTACAATACTTCTAAAAGATCGAAATCTTAATACTTC
>RBNII293_13_Cyclops_Canada_BOLD_AAG9230
TATTTAATTGCTGGAGTCTGAGCAGGAATAATTGGAACTGGGTTAAGAGTAATTATCCGTCTAGAGCTAGGTCAGCCTGGTTCTTTAATGGGGGATGACCAAATTTACAATGTAGTAGTGACAGCTCACGCTTTTGTAATAATTTTTTTTATAGTCATACCTATTTTAATTGGTGGATTTGGAAATTGACTAGTTCCTTTGATACTAGGCTCTCCTGATATAGCATTTCCTCGAATAAATAATATAAGGTTTTGATTTTTAATCCCAGCTCTGTTTATACTCTTAACAAGTTCTTTAGTAGAAAGAGGGGCAGGAACAGGATGAACTGTATACCCTCCTTTAAGAAGTAATTTATCTCATTCGGGATCTTCAGTAGATTACGCTATTTTTTCTTTACATTTAGCTGGGGTATCTTCTATTTTAGGAGCTGTAAATTTTATTAGGACTGTGGGTAATATGCGGACTCTAGGAATATTTTTGGATCGAACTCCTTTATTTGCTTGATCTGTTTTAATTACTGCTATTTTATTACTACTATCTCTACCTGTATTAGCTGGGGCTATTACCATGTTATTAACTNNNNNNNNNNNNNNNNNNNN
>RBNII294_13_Cyclopidae_Canada_BOLD_AAV0656
NNNTTGTTAGCAGGTGCCTGGGCAGGACTTATTGGAACAGGATTGAGGATATTAATTCGATTCGAGCTGGGGGCCCCAGGAAGGTTAATAGGGGATGATCACTTATACAATGTGGTAGTAACCGCTCATGCCTTTATTATAATTTTTTTTATGGTTATACCTATTCTTATTGGGGGGTTTGGTAATTGGTTAGTACCTCTAATATTAGGATCTCCTGATATGGCTTTTCCTCGTATAAATAATATAAGTTTCTGGTTTTTAGTGCCTGCTTTAGTAATACTTTTAATAAGAGCGCTAGTTGAAAGAGGGGCTGGAACAGGGTGAACAGTTTACCCCCCGTTGAGAAGAAACCTGGCTCATGGAGGAGCGTCTGTAGATTTTGCAATTTTTTCTCTTCATTTAGCGGGGGTATCCTCTATTTTAGGAGCTGTTAATTTCATCAGCACCCTGACAAATTTACGAACTCTAGGTCTTTCTATAGAACGAATTCCTCTCTTTGGCTGATCAGTTTTAGTCACGGCAGTTTTACTTTTACTTTCATTACCTGTCTTGGCTGGAGCCATCACTATATTGNNNNNNNNNNNNNNNNNNNNNNNNNN
>RBNII299_13_Macrocyclops_albidus_Canada_BOLD_AGC3888
TATTTATTGGCAGGTGCTTGAGCGGGGTTAGTAGGAACTGGACTTAGAATGATTATTCGACTTGAGTTAGGTCAGCCGGGCAGCTTATTGGGTGATGATCAAATTTATAATGTAGTAGTAACTGCTCACGCATTTGTGATAATTTTTTTTATAGTTATACCAATTTTAATTGGGGGATTTGGAAACTGGTTAGTTCCCCTAATACTAGGGTCTCCTGACATAGCTTTTCCTCGAATAAATAATATAAGTTTTTGATTTCTATTGCCCGCTTTAATCTTATTATTGGCTAGGGCCCTAGTGGAATCTGGGGCTGGAACAGGTTGAACGGTGTACCCCCCCTTAAGAAGAAATTTGGCGCACTCTGGTGCCTCTGTTGATTATGCAATTTTTTCATTACATTTGGCCGGAGTATCCTCAATTTTAGGGGCTGTAAATTTCATTAGTACTATAGGTAATTTACGAACTTTTGGAATAACGGGAGACCGCGTACCCTTATTTGCTTGAGCCGTATTAATCACGGCAATCTTACTATTACTATCCCTGCCAGTCCTAGCCGGGGCCATTACAATACTATTAACTGATCGGNNNNNNNNNNNNNN
>RBNII300_13_Cyclopidae_Canada_BOLD_AAV0656
NNNTTGTTAGCAGGTGCCTGGGCAGGACTTATTGGAACAGGATTGAGGATATTAATTCGATTCGAGCTGGGGGCCCCAGGAAGGTTAATAGGGGATGATCACTTATACAATGTGGTAGTAACCGCTCATGCCTTTATTATAATTTTTTTTATGGTTATACCTATTCTTATTGGGGGGTTTGGTAATTGGTTAGTACCTCTAATATTAGGATCTCCTGATATGGCTTTTCCTCGTATAAATAATATAAGTTTCTGGTTTTTAGTGCCTGCTTTAGTAATACTTTTAATAAGAGCGCTAGTTGAAAGAGGGGCTGGAACAGGGTGAACAGTTTACCCCCCGTTGAGAAGAAACCTGGCTCATGGAGGAGCGTCTGTAGATTTTGCAATTTTTTCTCTTCATTTAGCGGGGGTATCCTCTATTTTAGGAGCTGTTAATTTCATCAGCACCCTGACAAATTTACGAACTCTAGGTCTTTCTATAGAACGAATTCCTCTCTTTGGCTGATCAGTTTTAGTCACGGCAGTTTTACTTTTACTTTCATTACCTGTCTTGGCTGGAGCCATCACTATATTGCTANNNNNNNNNNNNNNNNNNNNNNN
>RBNII313_13_Cyclopidae_Canada_BOLD_AAV0656
TACTTGTTAGCAGGTGCCTGGGCAGGACTTATTGGAACAGGATTGAGGATATTAATTCGATTCGAGCTGGGGGCCCCAGGAAGGTTAATAGGGGATGATCACTTATACAATGTGGTAGTAACCGCTCATGCCTTTATTATAATTTTTTTTATGGTTATACCTATTCTTATTGGGGGGTTTGGTAATTGGTTAGTACCTCTAATATTAGGATCTCCTGATATGGCTTTTCCTCGTATAAATAATATAAGTTTCTGGTTTTTAGTGCCTGCTTTAGTAATACTTTTAATAAGAGCGCTAGTTGAAAGAGGGGCTGGAACAGGGTGAACAGTTTACCCCCCGTTGAGAAGAAACCTGGCTCATGGAGGAGCGTCTGTAGATTTTGCAATTTTTTCTCTTCATTTAGCGGGGGTATCCTCTATTTTAGGAGCTGTTAATTTCATCAGCACCCTGACAAATTTACGAACTCTAGGTCTTTCTATAGAACGAATTCCTCTCTTTGGCTGATCAGTTTTAGTCACGGCAGTTTTACTTTTACTTTCATTACCTGTCTTGGCTGGAGCCATCACTATATTGCTAACTGACCGCAACCTTAACACAAG
>RBNII314_13_Cyclopidae_Canada_BOLD_AAV0656
NNNTTGTTAGCAGGTGCCTGGGCAGGATTTATTGGAACAGGATTGAGGATATTAATTCGATTCGAGCTGGGGGCTCCAGGAAGGTTAATAGGGGATGATCACTTATACAATGTGGTAGTAACCGCTCATGCCTTTATCATAATTTTTTTTATGGTTATACCTATTCTTATTGGGGGGTTTGGTAATTGGTTAGTACCTCTAATATTGGGATCTCCTGATATGGCTTTTCCTCGTATAAATAATATAAGTTTCTGGTTTTTAGTTCCTGCTTTAGTAATACTTTTAATAAGAGCGCTAGTTGAAAGAGGGGCTGGAACAGGGTGGACAGTTTACCCTCCTTTGAGAAGAAACCTGGCTCATGGAGGAGCGTCTGTAGATTTTGCAATTTTTTCTCTTCATTTAGCGGGGGTATCCTCTATTTTAGGAGCTGTTAATTTCATCAGCACCCTGACAAATTTACGAACTCTGGGTCTTTCTATAGAACGAATTCCTCTCTTTGGCTGATCAGTTTTGGTCACGGCAGTTTTACTTTTACTTTCATTACCTGTCTTGGCTGGAGCCATCACTATATTGNNNNNNNNNNNNNNNNNNNNNNNNNN
>RBNII366_13_Cyclopinae_Canada_BOLD_AAG9779
NNNNNNTTAGCAGGTGCATGAGCCGGGTTAATTGGAACTGGTTTAAGGATAATTATTCGTCTTGAACTAGGGCAACCGGGGTCTTTAATAGGAGATGATCAAATTTTTAATGTAGTAGTCACAGCTCATGCTTTTATTATAATTTTTTTTATGGTAATACCAATTTTAATTGGAGGGTTTGGAAATTGATTAGTGCCTTTAATATTAGGATCCCCTGATATAGCATTTCCGCGAATAAATAACATAAGATTCTGATTTTTGTTGCCTGCTTTAATTATACTTTTATCTAGGGCCTTAGTAGAGAGGGGAGCTGGAACAGGATGAACAGTTTACCCCCCATTAAGAAGAAATATTGCTCACTCTGGGTCATCTGTTGATTATGCAATTTTTTCTCTTCATTTAGCTGGGGTTTCATCTATTTTAGGAGCAGTCAATTTTATTAGTACTTTAAGTAATCTACGAACATTTGGAATAACTGGAGACCGGCTACCCTTATTTGCTTGAGCAGTTTTAATTACTGCGGTGCTGTTACTATTATCGTTACCTGTTTTAGCTGGAGCCATTACTATGCTATTAACANNNNNNNNNNNNNNNNNNNN
>ZPC013_13_Cyclopoida_United_States_BOLD_ACK9144
TATTTATTAGCAGGCGCTTGAGCCGGTTTAGTAGGGACAGGGTTAAGAATATTAATTCGTGTAGCTTTAGGGCAACCAGGAAGGGTGTTAAAAGACGATCAGCTTTATAATGTTATTGTAACAGCGCATGCATTTATTATAATTTTTTTTATAGTTATGCCAATTTTAATTGGGGGGTTTGGTAATTGGCTAGTTCCATTAATATTAGGGTCTCCAGATATAGCATTCCCTCGAATAAATAACATAAGATTTTGGTTTTTAATACCAGCTCTTATTTTGTTGTTATTAAGAGGGTTTATAGAAGATGGGGCGGGGACAGGGTGAACAGTATATCCCCCTTTAAGGTCTGTTAGATGCCATNNNGGGAGATCTGTTGATTTTTGTATCTTTTCACTTCATTTAGCAGGGGTGTCTTCACTATTAGGGGCGGTAAATTTTATCAGTACGCTTAAAAATTTGCGGGTTTTTGGGGTTTTATTAGACCATATAGCTATATTTCCATGAGCAGTTTTAATTACTGCTATTTTATTGCTTTTATCGTTGCCTGTTTTAGCAGGAGCTATTACTATACTTTTAACTGATCGAAATTTAAATACTAG
>ZPC035_13_Cyclopoida_United_States_BOLD_ACK9554
TATCTGATCACAGGAGCCTGAGCCGGATTTGTCGGCACTGGCATAAGAATTTTGATCCGACTAGAACTAAGACAGCCAGGTGGGCTAATCTGTAACGACCAAATTTATAACGTAGTAGTAACAGCCCACGCTTTTATTATAATTTTTTTCATAGTCATGCCAATCCTAATTGGAGGATTTGGCAACTGGCTTGTCCCCCTAATAATTGGGTCCCCCGATATAGCCTTCCCCCGAATAAACAACATAAGATTCTGATTTCTTGTGCCAGCCCTTGTGCTTCTTCTTCTCAGAGGAGTTGCAGAAAGAGGAGCAGGAACCGGCTGAACCGTTTACCCGCCCCTGAGCTCAACTTTAGGTCACTCAGGCTCATCTGTAGACTTTGCAATTTTTTCCCTTCACCTGGCAGGAGTCTCTTCCCTACTTGGGGCCGTCAACTTTATTAGGACCCTAAAAAATACCCGAACCTTTGGCCTTGTATTAGACCGGATAAGACTATTTCCCTGATCAGTACTAGTGACCGCAATTCTTTTACTCTTATCACTACCTGTACTAGCCGGAGCCATTACTATACTCCTGACAGACCGAAACCTAAACACAGC
>ZPC049_13_Oithona_similis_United_States_BOLD_ACK9027
NNNNNNNNNNNNNNNNNNNNNGCAGGTATAATTGGCACAAGAATAAGTGTGATTATCCGAATTCAACTATCTTACCCTACAGGCTTTTTGTGTAATGAGCAGCTTTATAATGTGATGGTCACAGCACATGCTTTTATCATGATTTTTTTTATGGTTATACCTATTTTAATTGGTTGTTTTGGTAACTGGTTAGTCCCTTTAATAATTGGCTCTCCGGACATGGCCTTCCCGCGGTTGAATAATATAAGCTATTGGTTGTTAGTGCCTGCTTTATTTTTACTTCTAGTAGGGTCTATGGTCGAATCTGGGGCTGGGACGGGCTGGACAGTGTACCCACCTCTTAGCTCGTATATTTTTCATGGAGGTGCATCTGTAGATTTTACAATTTTTAGGCTGCATTTAGCGGGTGTATCCTCCCTCCTAGGGGCTGTTAACTTTATTAGAACAGTTTTAAACCTTCGATCTTTAGGTATATTAATAGATCGCATACCTTTGTTCCCTTGGGCTGTGTTTATTACTGCCATTTTACTGCTTTTATCTCTGCCCGTGTTAGCTGGGGCTATCACCATACTCTTAACGGATCGGAACTTAAACACCTC
>ZPC080_13_Oithona_davisae_United_States_BOLD_ACK8948
TACCTAATCGTCGGGGCCTGGAGGGGCATGGTCGGCACCAGCCTTAGAATGCTTATCCGGCTAGAGCTTTCTATGCCCAGAAGATTATTCGGGAACGACCAACTTTATAATGTTATCGTGACCGCTCACGCTTTTATTATAATTTTTTTCATGGTGATGCCTATCCTAATTGGGTTTTTTGGTAATTGACTTGTGCCTCTAATGATCGGAGCCCCTGACATGGCTTTCCCTCGCCTTAATAATATAAGATTTTGATTTTTAATTCCTGCTTTAGCCCTGCTTCTGTTAAGTTCTATAGTGGAGTCAGGGGCGGGGACAGGGTGAACCGTCTACCCTCCACTCAGCAACTCTACCTTCCATAGGGGGCCATCGGTAGATTTTGCAATTTTTAGTCTTCACCTCGCAGGGATTTCTTCTTTACTGGGAGCAGTAAACTTTATCACTACAATTATAAACCTGCGGACTATCGGAATGCTACTTGACTTGATGCCCATATTCCCTTGGGCAGTGCTAGTGACGGCGATCTTGTTACTTCTATCTCTACCGGTGTTGGCGGGCGCGATTACAATGCTTCTCACAGATCGAAACATTAATAGAGT
>ZPC083_13_Cyclopoida_United_States_BOLD_ACK9144
TATTTATTAGCAGGCGCTTGAGCCGGTTTAGTAGGGACAGGGTTAAGAATATTAATTCGTGTAGCTTTAGGGCAACCAGGAAGGGTGTTAAAAGACGATCAGCTTTATAATGTTATTGTAACAGCGCATGCATTTATTATAATTTTTTTTATAGTTATGCCAATTTTAATTGGGGGGTTTGGTAATTGGCTAGTTCCATTAATATTAGGGTCTCCAGATATAGCATTCCCTCGAATAAATAACATAAGATTTTGGTTTTTAATACCAGCTCTTATTTTGTTGTTATTAAGAGGGTTTATAGAAGATGGGGCGGGGACAGGGTGAACAGTATATCCCCCTTTAAGGTCTGTTAGATGCCATNNNGGGAGATCTGTTGATTTTTGTATCTTTTCACTTCATTTAGCAGGGGTGTCTTCACTATTAGGGGCGGTAAATTTTATCAGTACGCTTAAAAATTTGCGGGTTTTTGGGGTTTTATTAGACCATATAGCTATATTTCCATGAGCAGTTTTAATTACTGCTATTTTATTGCTTTTATCGTTGCCTGTTTTAGCAGGAGCTATTACTATACTTTTAACTGATCGAAATTTAAATACTAG
>CAISN1358_13_Corycaeidae_Canada_BOLD_ACM3619
TATCTCTTATCAGGGATATGGTCTGGGATAGTCGGCACTGGTCTTAGAATAATTATTCGATTAGAACTGGGTCAAAGTGGCTCTTTATTAGGAGATGATCAACTCTATAATGTTGTTGTGACTGCCCATGCGTTTGTGATAATTTTTTTTATAGTAATACCTATTTTAATTGGGGGCTTTGGAAATTGACTAGTTCCCCTGATATTAGGTGCACCGGACATAGCGTTTCCGCGTTTAAATAATATAAGGTTTTGATTCCTGGTACCGGCTCTTGTTTTACTGTTAAGCAGAAGGTTAGTAGAAGCGGGGGCTGGAACAGGATGAACAGTTTATCCTCCGTTAAGAAGAAACATTGCCCATGGGGGTGCATCTGTAGATCTCGCTATTTTCTCATTACACTTGGCGGGTGTATCCTCTTTACTAGGAGCGGTTAACTTTATTAGCACCCTAAGAAATTTACGTGCCATAGGAATGTTAATAGACCGAATGCCCTTGTTTCCATGAGCGGTGCTTGTAACTGCCGTACTACTACTTCTATCTCTGCCAGTACTAGCTGGGGCTATCACAATGCTTCTAACAGATCGTAACTTTAACTCTTC
>CAISN1378_13_Oithona_similis_Canada_BOLD_ACK9027
TATCTCTTAACAGGAGTCTGGGCAGGTATAATTGGCACAAGAATAAGTGTGATTATCCGAATTCAACTTTCTTACCCTACAGGCTTTTTGTGTAATGAGCAGCTTTATAATGTGATGGTTACAGCACATGCTTTTATCATGATTTTTTTTATGGTTATACCTATTTTAATTGGTTGTTTTGGTAACTGGTTAGTCCCTTTAATAATTGGCTCTCCGGACATGGCCTTCCCGCGGTTGAATAATATAAGCTATTGGTTGTTAGTGCCTGCTTTATTTTTACTTCTAGTAGGGTCTATGGTCGAATCTGGGGCTGGGACGGGCTGGACAGTGTACCCACCTCTTAGCTCCTATATTTTTCATGGAGGTGCATCTGTAGATTTTACAATTTTTAGGCTGCATTTAGCGGGTGTATCCTCCCTCCTAGGGGCTGTTAACTTTATTAGAACAGTTTTAAACCTTCGATCTTTAGGTATATTAATAGATCGTATACCTTTGTTCCCTTGGGCTGTGTTTATTACTGCCATTTTACTGCTTTTATCTCTGCCCGTGTTAGCTGGGGCTATCACCATACTCTTAACGGATCGGAACTTAAACACCTC
>BIOAI101_14_Cyclopidae_Canada_BOLD_AAG9773
TATTTATTAGCTGGTGCGTGGGCTGGAATAATTGGGACAGGGTTAAGAGTAATTATTCGTCTCGAGTTAGGACAGCCTGGGTCTTTAATAGGAGATGACCAAATTTATAATGTGGTAGTCACTGCTCATGCTTTTGTTATAATTTTTTTTATGGTTATACCAATCTTAATTGGTGGTTTTGGTAACTGACTAGTGCCATTAATATTAGGATCTCCAGACATGGCTTTTCCTCGTATAAATAATATAAGATTTTGATTCTTAATTCCGGCTTTATTTATACTATTGACAAGCTCATTAGTAGAAAGTGGTGCAGGAACAGGCTGGACTGTGTACCCCCCTTTAAGAAGTAATGTTTCTCATTCAGGAGCTTCAGTTGACTACGCAATTTTTTCTTTGCATTTAGCCGGGGTTTCTTCAATTTTAGGGGCAGTAAATTTTATTAGTACCTTAGGAAACATGCGTACGTTTGGAATATTTTTAGATCGTATACCCCTATTTGCTTGAGCAGTTCTGATTACTGCTATTTTATTATTATTATCTTTGCCGGTGTTAGCTGGGGCTATTACTATGCTATTAACTGACCGTAATTTAAATNNNNN
>BIOAI184_14_Cyclopidae_Canada_BOLD_AAG9773
TATTTATTAGCGGGTGCGTGGGCTGGAATAATTGGGACAGGGTTAAGAGTAATTATTCGTCTCGAGTTAGGACAGCCTGGGTCTTTAATAGGGGATGACCAAATTTATAACGTGGTAGTCACTGCTCATGCTTTTGTTATAATTTTTTTTATGGTTATACCAATCTTAATTGGTGGTTTTGGTAACTGACTAGTACCATTAATATTAGGATCTCCAGACATGGCTTTTCCTCGTATAAATAATATAAGATTTTGATTCTTAATTCCGGCTTTATTTATACTGTTGACAAGCTCATTAGTAGAAAGTGGTGCAGGAACAGGGTGAACTGTGTATCCCCCTTTAAGAAGTAATGTTTCTCATTCAGGAGCTTCAGTTGACTACGCAATTTTTTCTTTGCATTTAGCCGGAGTTTCTTCAATTCTAGGGGCGGTAAATTTTATTAGTACCTTAGGAAATATGCGTACGTTTGGAATATTTTTAGATCGTATACCCTTATTTGCTTGAGCAGTTCTGATTACTGCTATTTTATTATTATTATCTTTACCGGTGTTAGCTGGGGCTATTACTATGCTATTAACTGACCGTAATTTAAATNNNNN
>BIOZO004_14_Cyclopidae_Canada_BOLD_AAG9773
TATTTATTAGCTGGTGCGTGGGCTGGAATAATTGGGACAGGGTTAAGAGTAATTATTCGTCTTGAGTTAGGACAGCCTGGGTCTTTAATAGGGGATGACCAAATTTATAATGTGGTAGTCACTGCTCATGCTTTTGTTATAATTTTTTTTATGGTTATACCAATCTTAATTGGTGGTTTTGGTAACTGATTAGTGCCATTAATATTAGGATCTCCAGACATGGCTTTTCCTCGTATAAATAATATAAGATTTTGATTCTTAATTCCGGCTTTATTTATACTGTTGACAAGCTCATTAGTAGAAAGTGGTGCAGGAACAGGCTGAACTGTGTATCCCCCTTTAAGAAGTAATGTTTCTCATTCAGGAGCTTCAGTTGACTACGCAATTTTTTCTTTGCATTTAGCCGGAGTTTCTTCAATTTTAGGGGCAGTAAATTTTATTAGTACCTTAGGAAACATGCGTACGTTTGGAATATTTTTAGATCGTATACCCCTATTTGCTTGAGCAGTTCTGATTACTGCTATTTTATTATTATTATCTTTACCGGTGTTAGCTGGGGCTATTACTATGCTATTAACTGACCGTAATTTAAATACTTC
>BIOZO008_14_Cyclopidae_Canada_BOLD_ACL0552
TATTTGTTAGCGGGCGCTTGAGCTGGAATAATTGGAACAGGACTTAGAATTATTATTCGATTAGAGTTGGGGCAACCCGGGTCCTTAATAGGAGACGATCAAATTTATAATGTAGTGGTTACCGCTCATGCTTTTATTATAATTTTTTTTATGGTTATACCAATTTTAATTGGAGGGTTTGGTAACTGATTGGTTCCTTTAATACTAGGATCCCCCGATATAGCTTTTCCTCGAATGAACAATATAAGATTTTGATTTCTGATTCCGGCTCTATTTATGCTTCTTACTAGCTCTTTAGTAGAGAGAGGAGCCGGAACAGGGTGAACTGTTTATCCTCCCCTAAGAAGGAATGTATCTCATTCAGGAGCGTCTGTAGACTACGCCATTTTTTCTTTGCATTTGGCTGGGGTTTCTTCTATTTTAGGGGCGGTAAATTTTATTAGAACTCTAGGAAACATACGTACTTTTGGAATATTTTTAGATCGTATACCTCTTTTTGCTTGAGCTGTATTAATTACTGCAATTCTACTCTTATTATCGTTACCTGTTTTAGCGGGAGCTATTACAATGCTACTTACGGATCGTAACTTAAACACTTC
>BIOZO010_14_Cyclopidae_Canada_BOLD_AAG9773
TATTTATTAGCGGGTGCGTGGGCTGGAATAATTGGGACAGGGTTAAGAGTAATTATTCGTCTCGAGTTAGGACAGCCTGGGTCTTTAATAGGGGATGACCAAATTTATAACGTGGTAGTCACTGCTCATGCTTTTGTTATAATTTTTTTTATGGTTATACCAATCTTAATTGGTGGTTTTGGTAACTGACTAGTACCATTAATATTAGGATCTCCAGACATGGCTTTTCCTCGTATAAATAATATAAGATTTTGATTCTTAATTCCGGCTTTATTTATACTGTTGACAAGCTCATTAGTAGAAAGTGGTGCAGGAACAGGGTGAACTGTGTATCCCCCTTTAAGAAGTAATGTTTCTCATTCAGGAGCTTCAGTTGACTACGCAATTTTTTCTTTGCATTTAGCCGGAGTTTCTTCAATTCTAGGGGCGGTAAATTTTATTAGTACCTTAGGAAATATGCGTACGTTTGGAATATTTTTAGATCGTATACCCTTATTTGCTTGAGCAGTTCTGATTACTGCTATTTTATTATTATTATCTTTACCGGTGTTAGCTGGGGCTATTACTATGCTATTAACTGACCGTAATTTAAATACTTC
>BIOZO020_14_Cyclopidae_Canada_BOLD_AAG9773
TATTTATTAGCGGGTGCGTGGGCTGGAATAATTGGGACAGGGTTAAGAGTAATTATTCGTCTCGAGTTAGGACAGCCTGGGTCTTTAATAGGGGATGACCAAATTTATAACGTGGTAGTCACTGCTCATGCTTTTGTTATAATTTTTTTTATGGTTATACCAATCTTAATTGGTGGTTTTGGTAACTGACTAGTACCATTAATATTAGGATCTCCAGACATGGCTTTTCCTCGTATAAATAATATAAGATTTTGATTCTTAATTCCGGCTTTATTTATACTGTTGACAAGCTCATTAGTAGAAAGTGGTGCAGGAACAGGGTGAACTGTGTATCCCCCTTTAAGAAGTAATGTTTCTCATTCAGGAGCTTCAGTTGACTACGCAATTTTTTCTTTGCATTTAGCCGGAGTTTCTTCAATTCTAGGGGCGGTAAATTTTATTAGTACCTTAGGAAATATGCGTACGTTTGGAATATTTTTAGATCGTATACCCTTATTTGCTTGAGCAGTTCTGATTACTGCTATTTTATTATTATTATCTTTACCGGTGTTAGCTGGGGCTATTACTATGCTATTAACTGACCGTAATTTAAATACTTC
>BIOZO026_14_Cyclopidae_Canada_BOLD_AAG9773
TATTTATTAGCTGGTGCGTGGGCTGGAATAATTGGGACAGGGTTAAGAGTAATTATTCGTCTTGAGTTAGGACAGCCTGGGTCTTTAATAGGGGATGACCAAATTTATAATGTGGTAGTCACTGCTCATGCTTTTGTTATAATTTTTTTTATGGTTATACCAATCTTAATTGGTGGTTTTGGTAACTGATTAGTGCCATTAATATTAGGATCTCCAGACATGGCTTTTCCTCGTATAAATAATATAAGATTTTGATTCTTAATTCCGGCTTTATTTATACTGTTGACAAGCTCATTAGTAGAAAGTGGTGCAGGAACAGGCTGAACTGTGTATCCCCCTTTAAGAAGTAATGTTTCTCATTCAGGAGCTTCAGTTGACTACGCAATTTTTTCTTTGCATTTAGCCGGAGTTTCTTCAATTTTAGGGGCAGTAAATTTTATTAGTACCTTAGGAAACATGCGTACGTTTGGAATATTTTTAGATCGTATACCCCTATTTGCTTGAGCAGTTCTGATTACTGCTATTTTATTATTATTATCTTTACCGGTGTTAGCTGGGGCTATTACTATGCTATTAACTGACCGTAATTTAAATACTTC
>BIOZO036_14_Cyclopidae_Canada_
TATCTATTAGCTGGGGCGTGAGCTGGGATAGTAGGGACCGGGCTAAGAATAATCATTCGGCTTGAGTTAGGTCAGCCTGGGTCTCTTATAGGCGACGATCAAATTTACAATGTAATTGTGACTGCGCATGCTTTTATCATAATTTTTTTTATGGTTATGCCAATTCTCATTGGTGGGTTTGGTAATTGATTAGTTCCTTTAATACTAGGTTCTCCAGACATAGCTTTTCCTCGAATAAACAATATAAGATTCTGATTTTTAGTGCCTGCTCTTTTTATATTGTTAACAAGTTCTTTAGTCGAAAGAGGGGCGGGGACTGGCTGAACAGTTTATCCCCCATTAAGAAGAAATATTTCTCATGGAGGAGCTTCTGTAGATTACGCTATTTTTTCTCTTCATCTAGCGGGGGTTTCTTCTATTCTAGGGGCGGTAAATTTTATTAGTACATTAGGTAATATGCGTACTTTTGGTATGTTTTTAGATCGGATGCCTTTGTTCGCATGGGCTGTCCTANNNNNNNNNNNNNNNNNNNNNNNNNNNNNNNNNNNNNNNNNNNNNNNNNNNNNNNNNNNNNNNNNNNNNNNNNNNNNNNNNNNNNN
>BIOZO047_14_Cyclopidae_Canada_BOLD_AAG9773
TATTTATTAGCGGGTGCGTGGGCTGGAATAATTGGGACAGGGTTAAGAGTAATTATTCGTCTCGAGTTAGGACAGCCTGGGTCTTTAATAGGGGATGACCAAATTTATAACGTGGTAGTCACTGCTCATGCTTTTGTTATAATTTTTTTTATGGTTATACCAATCTTAATTGGTGGTTTTGGTAACTGACTAGTACCATTAATATTAGGATCTCCAGACATGGCTTTTCCTCGTATAAATAATATAAGATTTTGATTCTTAATTCCGGCTTTATTTATACTGTTGACAAGCTCATTAGTAGAAAGTGGTGCAGGAACAGGGTGAACTGTGTATCCCCCTTTAAGAAGTAATGTTTCTCATTCAGGAGCTTCAGTTGACTACGCAATTTTTTCTTTGCATTTAGCCGGAGTTTCTTCAATTCTAGGGGCGGTAAATTTTATTAGTACCTTAGGAAATATGCGTACGTTTGGAATATTTTTAGATCGTATACCCTTATTTGCTTGAGCAGTTCTGATTACTGCTATTTTATTATTATTATCTTTACCGGTGTTAGCTGGGGCTATTACTATGCTATTAACTGACCGTAATTTAAATACTTC
>BIOZO052_14_Cyclopidae_Canada_BOLD_ACM9490
TATTTATTAGCAGGGGCGTGGGCAGGAATGGTTGGGACAGGATTAAGTATAATTATTCGTCTGGAATTAGGGCAACCCGGTTCTCTTATAGGGGATGATCAAATCTATAATGTGATTGTCACTGCGCATGCTTTCATTATAATTTTTTTCATGGTAATACCTATTTTAATTGGAGGGTTCGGAAATTGGCTGGTTCCGTTGATGCTTGGTTCCCCAGACATGGCTTTTCCCCGTATAAATAACATAAGATTTTGATTTTTAGTCCCGGCTCTTTTTATGCTGTTGACTAGGTCCTTAGTGGAAAGAGGGGCAGGCACTGGTTGAACTGTGTACCCGCCCTTGAGAAGAAATATTTCTCATGGGGGTGCTTCTGTGGATTATGCAATTTTTTCTCTTCATTTGGCGGGGGTTTCTTCAATTTTAGGTGCTGTGAATTTTATTAGTACTTTAGGGAATATGCGTACTTTTGGAATATTTTTAGACCGAATACCATTGTTTGCGTGAGCAGTATTAATTACCGCTATTTTATTGCTTTTATCTTTGCCTGTATTAGCTGGGGCTATTACAATACTTCTTACAGATCGAAACCTAAACACTTC
>BIOZO059_14_Cyclopidae_Canada_BOLD_AAG9773
TATTTATTAGCGGGTGCGTGGGCTGGAATAATTGGGACAGGGTTAAGAGTAATTATTCGTCTCGAGTTAGGACAGCCTGGGTCTTTAATAGGGGATGACCAAATTTATAACGTGGTAGTCACTGCTCATGCTTTTGTTATAATTTTTTTTATGGTTATACCAATCTTAATTGGTGGTTTTGGTAACTGACTAGTACCATTAATATTAGGATCTCCAGACATGGCTTTTCCTCGTATAAATAATATAAGATTTTGATTCTTAATTCCGGCTTTATTTATACTGTTGACAAGCTCATTAGTAGAAAGTGGTGCAGGAACAGGGTGAACTGTGTATCCCCCTTTAAGAAGTAATGTTTCTCATTCAGGAGCTTCAGTTGACTACGCAATTTTTTCTTTGCATTTAGCCGGAGTTTCTTCAATTCTAGGGGCGGTAAATTTTATTAGTACCTTAGGAAATATGCGTACGTTTGGAATATTTTTAGATCGTATACCCTTATTTGCTTGAGCAGTTCTGATTACTGCTATTTTATTATTATTATCTTTACCGGTGTTAGCTGGGGCTATTACTATGCTATTAACTGACCGTAATTTAAATACTTC
>BIOZO061_14_Cyclopidae_Canada_BOLD_ACM9490
TATTTATTAGCAGGGGCGTGGGCAGGAATGGTTGGGACAGGATTAAGTATAATTATTCGTCTGGAATTAGGGCAACCCGGTTCTCTTATAGGGGATGATCAAATCTATAATGTGATTGTCACTGCGCATGCTTTCATTATAATTTTTTTCATGGTAATACCTATTTTAATTGGAGGGTTCGGAAATTGGCTGGTTCCGTTGATGCTTGGTTCCCCAGACATGGCTTTTCCCCGTATAAATAACATAAGATTTTGATTTTTAGTCCCGGCTCTTTTTATGCTGTTGACTAGGTCCTTAGTGGAAAGAGGGGCAGGCACTGGTTGAACTGTGTACCCGCCCTTGAGAAGAAATATTTCTCATGGGGGTGCTTCTGTGGATTATGCAATTTTTTCTCTTCATTTGGCGGGGGTTTCTTCAATTTTAGGTGCTGTGAATTTTATTAGTACTTTAGGGAATATGCGTACTTTTGGAATATTTTTAGACCGAATACCATTGTTTGCGTGAGCAGTATTAATTACCGCTATTTTATTGCTTTTATCTTTGCCTGTATTAGCTGGGGCTATTACAATACTTCTTACAGATCGAAACCTAAACACTTC
>BIOZO065_14_Cyclopidae_Canada_BOLD_AAG9773
TATTTATTAGCGGGTGCGTGGGCTGGAATAATTGGGACAGGGTTAAGAGTAATTATTCGTCTCGAGTTAGGACAGCCTGGGTCTTTAATAGGGGATGACCAAATTTATAACGTGGTAGTCACTGCTCATGCTTTTGTTATAATTTTTTTTATGGTTATACCAATCTTAATTGGTGGTTTTGGTAACTGACTAGTACCATTAATATTAGGATCTCCAGACATGGCTTTTCCTCGTATAAATAATATAAGATTTTGATTCTTAATTCCGGCTTTATTTATACTGTTGACAAGCTCATTAGTAGAAAGTGGTGCAGGAACAGGGTGAACTGTGTATCCCCCTTTAAGAAGTAATGTTTCTCATTCAGGAGCTTCAGTTGACTACGCAATTTTTTCTTTGCATTTAGCCGGAGTTTCTTCAATTCTAGGGGCGGTAAATTTTATTAGTACCTTAGGAAATATGCGTACGTTTGGAATATTTTTAGATCGTATACCCTTATTTGCTTGAGCAGTTCTGATTACTGCTATTTTATTATTATTATCTTTACCGGTGTTAGCTGGGGCTATTACTATGCTATTAACTGACCGTAATTTAAATACTTC
>BIOZO072_14_Cyclopidae_Canada_BOLD_AAG9773
TATTTATTAGCGGGTGCGTGGGCTGGAATAATTGGGACAGGGTTAAGAGTAATTATTCGTCTCGAGTTAGGACAGCCTGGGTCTTTAATAGGGGATGACCAAATTTATAACGTGGTAGTCACTGCTCATGCTTTTGTTATAATTTTTTTTATGGTTATACCAATCTTAATTGGTGGTTTTGGTAACTGACTAGTACCATTAATATTAGGATCTCCAGACATGGCTTTTCCTCGTATAAATAATATAAGATTTTGATTCTTAATTCCGGCTTTATTTATACTGTTGACAAGCTCATTAGTAGAAAGTGGTGCAGGAACAGGGTGAACTGTGTATCCCCCTTTAAGAAGTAATGTTTCTCATTCAGGAGCTTCAGTTGACTACGCAATTTTTTCTTTGCATTTAGCCGGAGTTTCTTCAATTCTAGGGGCGGTAAATTTTATTAGTACCTTAGGAAATATGCGTACGTTTGGAATATTTTTAGATCGTATACCCTTATTTGCTTGAGCAGTTCTGATTACTGCTATTTTATTATTATTATCTTTACCGGTGTTAGCTGGGGCTATTACTATGCTATTAACTGACCGTAATTTAAATACTTC
>BIOZO092_14_Cyclopidae_Canada_BOLD_AAG9773
TATTTATTAGCGGGTGCGTGGGCTGGAATAATTGGGACAGGGTTAAGAGTAATTATTCGTCTCGAGTTAGGACAGCCTGGGTCTTTAATAGGGGATGACCAAATTTATAACGTGGTAGTCACTGCTCATGCTTTTGTTATAATTTTTTTTATGGTTATACCAATCTTAATTGGTGGTTTTGGTAACTGACTAGTACCATTAATATTAGGATCTCCAGACATGGCTTTTCCTCGTATAAATAATATAAGATTTTGATTCTTAATTCCGGCTTTATTTATACTGTTGACAAGCTCATTAGTAGAAAGTGGTGCAGGAACAGGGTGAACTGTGTATCCCCCTTTAAGAAGTAATGTTTCTCATTCAGGAGCTTCAGTTGACTACGCAATTTTTTCTTTGCATTTAGCCGGAGTTTCTTCAATTCTAGGGGCGGTAAATTTTATTAGTACCTTAGGAAATATGCGTACGTTTGGAATATTTTTAGATCGTATACCCTTATTTGCTTGAGCAGTTCTGATTACTGCTATTTTATTATTATTATCTTTACCGGTGTTAGCTGGGGCTATTACTATGCTATTAACTGACCGTAATTTAAATACTTC
>BIOZO093_14_Cyclopidae_Canada_BOLD_ACM9490
TATTTATTAGCAGGGGCGTGGGCAGGAATGGTTGGGACAGGATTAAGTATAATTATTCGTCTGGAATTAGGGCAACCCGGTTCTCTTATAGGGGATGATCAAATCTATAATGTGATTGTCACTGCGCATGCTTTCATTATAATTTTTTTCATGGTAATACCTATTTTAATTGGAGGGTTCGGAAATTGGCTGGTTCCGTTGATGCTTGGTTCCCCAGACATGGCTTTTCCCCGTATAAATAACATAAGATTTTGATTTTTAGTCCCGGCTCTTTTTATGCTGTTGACTAGGTCCTTAGTGGAAAGAGGGGCAGGCACTGGTTGAACTGTGTACCCGCCCTTGAGAAGAAATATTTCTCATGGGGGTGCTTCTGTGGATTATGCAATTTTTTCTCTTCATTTGGCGGGGGTTTCTTCAATTTTAGGTGCTGTGAATTTTATTAGTACTTTAGGGAATATGCGTACTTTTGGAATATTTTTAGACCGAATACCATTGTTTGCGTGANCAGTATTAATTACCGCTATTTTATTGCTTTTATCTTTGCCTGTATTAGCTGGGGCTATTACAATACTTCTTACAGATCGAAACCTAAACACTTC
>BIOZO100_14_Cyclopidae_Canada_
NNNNNNNNNNNNGGCAGATGAGCCGGGTTAGTTGGAACCGGATTGAGAATAATCATTCGATTTGAACTTGGACAACCCGGATCTATAATACAAGACGACCAAATTTATAATGTAGTCGTAACCGCTCATGCGTTTATTATAATTTTCTTTATAGTGATACCCATTTTAATTGGGGGATTCGGGAACTGATTAGTTCCCCTGATACTAGGATCACCAGATATAGCCTTCCCCCGAATAAATAATATAAGATTTTGATTTTTAATCCCAGCCCTAGTCATACTGCTGTTCAGATCTTTAGTAGAAAGAGGAGCAGGTACCGGGTGAACAGTCTATCCGCCCCTAAGCAGAAATATTTCACACAGGGGGGCCTCAGTCGATTATGCAATTTTTTCTTTACATTTAGCTGGTGTCTCATCTATTCTAGGCGCTGTTAACTTTATTAGAACTCTAGGAAATCTACGGACTTTTGGCATATACCTTGACCGAATACCTTTATTTGCTTGAGCCGTTCTAGTTACANNNNNNNNNNNNNNNNNNNNNNNNNNNNNNNNNNNNNNNNNNNNNNNNNNNNNNNNNNNNNNNNNNNNNNNNNNNNNNNN
>BIOZO133_14_Cyclopidae_Canada_BOLD_ACL0346
TATTTAATTGCAGGCAGATGAGCCGGGTTAGTTGGAACCGGATTGAGAATAATCATTCGATTTGAACTTGGACAACCCGGATCTATAATACAAGACGACCAAATTTATAATGTAGTAGTAACCGCCCATGCGTTTATTATAATTTTCTTTATAGTAATACCCATTTTAATTGGGGGATTCGGGAACTGATTAGTTCCCCTGATACTAGGGTCACCAGATATGGCCTTCCCCCGAATAAATAATATAAGATTTTGATTTTTAATCCCAGCCCTAGTCATACTGCTGTTCAGATCTTTAGTAGAAAGGGGAGCAGGTACCGGATGAACAGTCTATCCGCCCCTAAGCAGAAATATTTCACACAGGGGGGCCTCAGTCGATTATGCGATTTTTTCTTTACATTTAGCTGGTGTCTCATCTATTCTAGGCGCTGTTAACTTTATTAGAACTCTAGGAAATCTACGGACTTTTGGAATATATCTTGACCGAATGCCTTTATTTGCTTGAGCCGTTTTAGTTACAGCTATCCTTTTACTATTATCCTTACCCGTATTAGCAGGCGCTATTACGATACTCCTAACGGATCGAAACTTAAACACATC
>BIOZO145_14_Cyclopidae_Canada_BOLD_AAG9773
TATTTATTAGCGGGTGCGTGGGCTGGAATAATTGGGACAGGGTTAAGAGTAATTATTCGTCTCGAGTTAGGACAGCCTGGGTCTTTAATAGGGGATGACCAAATTTATAACGTGGTAGTCACTGCTCATGCTTTTGTTATAATTTTTTTTATGGTTATACCAATCTTAATTGGTGGTTTTGGTAACTGACTAGTACCATTAATATTAGGATCTCCAGACATGGCTTTTCCTCGTATAAATAATATAAGATTTTGATTCTTAATTCCGGCTTTATTTATACTGTTGACAAGCTCATTAGTAGAAAGTGGTGCAGGAACAGGGTGAACTGTGTATCCCCCTTTAAGAAGTAATGTTTCTCATTCAGGAGCTTCAGTTGACTACGCAATTTTTTCTTTGCATTTAGCCGGAGTTTCTTCAATTCTAGGGGCGGTAAATTTTATTAGTACCTTAGGAAATATGCGTACGTTTGGAATATTTTTAGATCGTATACCCTTATTTGCTTGAGCAGTTCTGATTACTGCTATTTTATTATTATTATCTTTACCGGTGTTAGCTGGGNNNNNNNNNNNNNNNNNNNNNNNNNNNNNNNNNNNNNNNNN
>BIOZO148_14_Cyclopidae_Canada_BOLD_AAG9773
TATTTATTAGCGGGTGCGTGGGCTGGAATAATTGGGACAGGGTTAAGAGTAATTATTCGTCTCGAGTTAGGACAGCCTGGGTCTTTAATAGGGGATGACCAAATTTATAACGTGGTAGTCACTGCTCATGCTTTTGTTATAATTTTTTTTATGGTTATACCAATCTTAATTGGTGGTTTTGGTAACTGACTAGTACCATTAATATTAGGATCTCCAGACATGGCTTTTCCTCGTATAAATAATATAAGATTTTGATTCTTAATTCCGGCTTTATTTATACTGTTGACAAGCTCATTAGTAGAAAGTGGTGCAGGAACAGGGTGAACTGTGTATCCCCCTTTAAGAAGTAATGTTTCTCATTCAGGAGCTTCAGTTGACTACGCAATTTTTTCTTTGCATTTAGCCGGAGTTTCTTCAATTCTAGGGGCGGTAAATTTTATTAGTACCTTAGGAAATATGCGTACGTTTGGAATATTTTTAGATCGTATACCCTTATTTGCTTGAGCAGTTCTGATTACTGCTATTTTATTATTATTATCTTTACCGGTGTTAGCTGGGGCTATTACTATGCTATTAACTGACNNNNNNNNNNNNNNNNN
>BIOZO152_14_Cyclopidae_Canada_BOLD_ACL0552
TATTTGTTAGCGGGCGCTTGAGCTGGAATAATTGGAACAGGACTTAGAATTATTATTCGATTAGAGTTGGGGCAACCCGGGTCCTTAATAGGAGACGATCAAATTTATAATGTAGTGGTTACCGCTCATGCTTTTATTATAATTTTTTTTATGGTTATACCAATTTTAATTGGAGGGTTTGGTAACTGATTGGTTCCTTTAATACTAGGATCCCCCGATATAGCTTTTCCTCGAATGAACAATATAAGATTTTGATTTCTGATTCCGGCTCTATTTATGCTTCTTACTAGCTCTTTAGTAGAGAGAGGAGCCGGAACAGGGTGAACTGTTTATCCTCCCCTAAGAAGGAATGTATCTCATTCAGGAGCGTCTGTAGACTACGCCATTTTTTCTTTGCATTTGGCTGGGGTTTCTTCTATTTTAGGGGCGGTAAATTTTATTAGAACTCTAGGAAACATACGTACTTTTGGAATATTTTTAGATCGTATACCTCTTTTTGCTTGAGCTGTATTAATTACTGCAATTCTACTCTTATTATCGTTACCTGTTTTAGCGGGAGCTATTACAATGCTACTTACGGATCGTAACTTAAACACTTC
>BIOZO172_14_Cyclopidae_Canada_BOLD_ACL1584
TATTTAATTGCAGGGGTCTGAGCAGGGTTGATTGGTACCGGCTTAAGAACCCTAATTCGAATAGAACTAGGTGCCCCTGGTAGATTCTTAGGTAGAGACCAGCTTTACAATGTTGTCGTTACAGCACATGCTTTCGTTATGATTTTTTTTATAGTAATACCTATTCTAATTGGAGGATTTGGAAACTGATTAATTCCCCTAATACTAGGCTCTCCTGACATAGCTTTCCCCCGAATAAATAATATGAGGTTTTGATTTTTAATGCCTGCTTTAGTACTTTTATTAATAAGAGCTTTAGTAGAAAGAGGAGCAGGTACGGGCTGAACAGTGTACCCTCCATTAAGAAGTAACTTAGCCCATAGAGGAGCTTCAGTTGATTACGCAATTTTCTCTTTACACTTAGCGGGTGTTTCATCTATTTTAGGAGCTGTAAATTTCATTAGAACCTTAGGAAATCTACGATGCCTGGGGCTATCAATAGAACGAGTCCCTTTATTTGGATGGTCAGTTTTAATTACTGCTGTACTTCTTCTTTTATCTCTCCCAGTATTGGCAGGAGCCATTACTATATTATTAACCGACCGTAACCTAAACACCAG
>BIOZO175_14_Cyclopidae_Canada_BOLD_AAG9780
TATTTATTAGCTGGGGCCTGGGCCGGACTGGTCGGAACAGGCTTAAGAATAATTATTCGTTTAGAGTTAGGCCAACCAGGAAGACTTTTAGGTGATGACCAAATTTATAATGTTGTTGTTACAGCACATGCTTTTGTAATAATTTTTTTTATAGTTATACCTATTTTAATTGGCGGATTCGGGAATTGGTTGGTTCCTCTAATATTAGGTTCTCCTGATATAGCTTTCCCCCGGATAAATAATATAAGATTTTGGTTTTTATTACCAGCTTTGATTTTATTATTAGCAAGAGCTTTAGTGGAGTCTGGGGCTGGAACTGGCTGAACAGTGTATCCCCCCTTAAGAAGAAATTTAGCCCACTCTGGTGCTTCAGTTGACTATGCTATTTTTTCTCTTCATTTAGCCGGGGTTTCCTCTATTCTTGGAGCTGTAAATTTTATTAGAACTATAGGTAATTTGCGTACTTTTGGTATGACAGGGGACCGGGTCCCTCTTTTTGCTTGGGCTGTTTTAATCACTGCTATTCTTCTCTTACTATCTTTACCAGTTCTAGCGGGGGCCATTACTATACTTCTTACTGATNNNNNNNNNNNNNNNNN
>BIOZO176_14_Cyclopidae_Canada_BOLD_AAG9780
TATTTATTAGCTGGGGCCTGGGCCGGACTGGTCGGAACAGGCTTAAGAATAATTATTCGTTTAGAGTTAGGCCAACCAGGAAGACTTTTAGGTGATGACCAAATTTATAATGTTGTTGTTACAGCACATGCTTTTGTAATAATTTTTTTTATAGTTATACCTATTTTAATTGGCGGATTCGGGAATTGGTTGGTTCCTCTAATATTAGGTTCTCCTGATATAGCTTTCCCCCGGATAAATAATATAAGATTTTGGTTTTTATTACCAGCTTTGATTTTATTATTAGCAAGAGCTTTAGTGGAGTCTGGGGCTGGAACTGGCTGAACAGTGTATCCCCCCTTAAGAAGAAATTTAGCCCACTCTGGTGCTTCAGTTGACTATGCTATTTTTTCTCTTCATTTAGCCGGGGTTTCCTCTATTCTTGGAGCTGTAAATTTTATTAGAACTATAGGTAATTTGCGTACTTTTGGTATGACAGGGGACCGGGTCCCTCTTTTTGCTTGGGCTGTTTTAATCACTGCTATTCTTCTCTTACTATCTTTACCAGTTCTAGCGGGGGCCATTACTATACTTCTTACTNNNNNNNNNNNNNNNNNNNN
>BIOZO179_14_Cyclopidae_Canada_BOLD_AAG9780
NNNNNNNNNNNNNNNNNNNNNNNNNNNNNNGTCGGAACAGGCTTAAGAATAATTATTCGTTTAGAGTTAGGCCAACCAGGAAGACTTTTAGGTGATGACCAAATTTATAATGTTGTTGTTACAGCACATGCTTTTGTAATAATTTTTTTTATAGTTATACCTATTTTAATTGGCGGATTCGGGAATTGGTTGGTTCCTCTAATATTAGGTTCTCCTGATATAGCTTTCCCCCGGATAAATAATATAAGATTTTGGTTTTTATTACCAGCTTTGATTTTATTATTAGCAAGAGCTTTAGTGGAGTCTGGGGCTGGAACTGGCTGAACAGTGTATCCCCCCTTAAGAAGAAATTTAGCCCACTCTGGTGCTTCAGTTGACTATGCTATTTTTTCTCTTCATTTAGCCGGGGTTTCCTCTATTCTTGGAGCTGTAAATTTTATTAGAACTATAGGTAATTTGCGTACTTTTGGTATGACAGGGGACCGGGTCCCTCTTTTTGCTTGGGCTGTTTTAATCACTGCTATTCTTCTCTTACTATCTTTACCAGTTCTAGCGGGGGCCATTACTATANNNNNNNNNNNNNNNNNNNNNNNNNNNNN
>ZPC122_14_Cyclopoida_United_States_BOLD_ACM3629
TACTTTTTAGCAGGAGCGTGGGCGGGCTTAATCGGAACAGGGTTAAGAATATTAATCCGACTTGAGTTAGGGCAGCCGGGGACAATTTTAGGAAATGACCAAGTGTATAACGTGGTGGTTACGGCACATGCATTTGTGATGATTTTTTTTATAGTCATACCAATCTTAATTGGGGGGTTTGGGAATTGACTCGTGCCATTAATGTTGGGGTCGCCAGACATAGCATTTCCTCGAATAAACAATATGAGGTTTTGATTTTTAATACCTGCGTTAGTGTTATTGTTACTTAGGGGCAGGGTGGAAGCGGGGGCCGGGACTGGATGAACAGTGTACCCTCCTTTGAGGAGAACTTTGGGGCACTCAGGCGCTGCAGTCGATTTTGCTATTTTTTCTTTGCATCTGGCTGGAATTTCTTCGTTGTTGGGGGCAGTCAATTTCATTAGAACGCTTAAAAATCTGCGTACACTTGGGGTGTTGTTGGATCGTATGGCGCTTTTTCCGTGAGCAGTTTTGGTCACAGCTGTATTACTATTATTATCTTTGCCCGTTCTTGCTGGGGCAATTACCATGCTACTAACGGACCGGAACTTAAATACTAG
>ZPC123_14_Cyclopoida_United_States_BOLD_ACM3224
TATATGGTTAGAGGATTTTGAGCCGGAACAGCGGGCACAGCCTTAAGTATAATTATTCGTTTAGAGCTGGGACAACCAGGAAGAATGATTGGGGATGACCAAATTTATAATGTTGTAGTAACCGCGCACGCCTTTGTCATAATCTTCTTTATAGTTATACCTATTTTAATTGGAGGTTTTGGAAATTGATTAGTTCCTTTGATATTAGGGGCTCCCGATATAGCTTTTCCCCGATTAAATAATATAAGGTTCTGATTTTTAGTTCCTTCTTTAATTTTACTATTAACTAGAGGGGCGGTAGAGAGGGGAGCAGGAACTGGCTGAACTGTTTATCCTCCTCTAAGAGGAGTTACATCTCACAGGGGGTCTTCAGTTGATTTTGCAATTTTCTCTTTGCATTTGGCGGGGGTTTCTTCTTTATTAGGAGCTGTAAATTTTATTAGGACATTAAGAAATTTACGAGTATTCGGAATATTTTTAGATCAAATACCTTTATTTTGTTGAGCGGTTTTAATTACTGCAGTTTTGTTATTGTTGTCTTTACCGGTGTTGGCCGGGGCTATTACTATACTACTAACAGATCGAAATTTAAATTCAAG
>ZPC128_14_Cyclopoida_United_States_
TATTTAGTCACCGGGGCNTGAGCTGGGTTAATCGGGTCTTCTCTCAGGTTGATTTTCCGAACTCATTTGACATTTTCAGGGAGGGCTATTGCNGATGCTTANNNCTACAATACCATAGTAACCTCCCATGCACTAATTATGATTTTTTTCATAGTCATACCTATTTTAATTGGAGGATTTGGAAACTGACTAGTCCCTTTAATAATTGGTTCTCCAGATATAGCCTTCCCCCGGTTAAATAATATAAGACTTTGACTTTTAGTAATAGCCTTAATCACCCTAATTGTCAGGGTAACAATCGATTCCGGAGTCGGTACAGGTTGAACTATTTACCCCCCACTAAGAGGGTNTAAGGACCATAGCGGAATTTCTGTGGATTTAGCAATTTTTTCTTTACATATGGCTGGTGCCTCTTCTATTTTAGGGGCTATAAATTTCATTGTGANTATTTATAATNTGCGNNNNNNNNNNNNNNNNNNNNNNNNNNNNNNNNNNNNNNNNNNNNNNNNNNNNNNNNNNNNNNNNNNNNNNNNNNNNNNNNNNNNNNNATCAGCANNNNNNNNNNNNNNNNNNNNNNNNNNNNNNNNNNNNNNNNNNNN
>ZPC190_14_Ditrichocorycaeus_anglicus_United_States_BOLD_ACM3619
TATCTCTTATCAGGGATATGGTCTGGGATAGTCGGCACTGGTCTTAGAATAATTATTCGATTAGAACTGGGTCAAAGTGGCTCTTTATTAGGAGATGATCAACTCTATAATGTTGTTGTGACTGCCCATGCGTTTGTGATAATTTTTTTTATAGTAATACCTATTTTAATTGGGGGCTTTGGAAATTGACTAGTTCCCCTGATATTAGGTGCACCGGACATAGCGTTTCCGCGTTTAAATAATATAAGGTTTTGATTCCTGGTACCGGCTCTTGTTTTACTGTTAAGCAGAAGGTTAGTAGAAGCGGGGGCTGGAACAGGATGAACAGTTTATCCTCCGTTAAGAAGAAACATTGCCCATGGGGGTGCATCTGTAGATCTCGCTATTTTCTCATTACACTTAGCGGGTGTATCCTCTTTACTAGGAGCGGTTAACTTTATTAGCACCCTAAGAAATTTACGTGCCATAGGAATGTTAATAGACCGAATGCCCTTGTTTCCATGAGCGGTGCTTGTAACTGCCGTACTACTACTTCTATCTCTGCCAGTACTAGCTGGGGCTATCACAATGCTTCTAACAGATCGTAACTTTAACTCTTC
>ECTCR001_14_Ergasilus_centrarchidarum_Canada_BOLD_ACM2700
TATTTAATTACAGGAGCATGAGCCGGTTTAATTGGTACGGCTCTGAGATTTATTATTCGTTTAGAGTTGGGCCAAGCCGGGTCTTTAATTGGGGATGACCAAATTTACAATGTTGTAGTTACGGCCCATGCTTTTATTATAATTTTTTTTATGGTTATACCTATTTTAATTGGGGGGTTTGGAAACTGGTTAGTACCTTTGATGTTAGGGGCGCCAGATATGGCGTTCCCACGACTTAATAATATAAGATATTGATTTTTAGTTCCTGCTTTGATACTCCTCTTAGTAAGTAGTTTAGTTGAGTCAGGAGCGGGGACAGGGTGAACGGTTTACCCACCTCTTAGAAGTAATATCGCGCATTCTGGTGCCTCAGTAGACCTAGCAATTTTTTCTCTTCATTTAGCGGGTATTTCGTCATTATTAGGAGCTGTAAATTTTATTAGCACTATTGGTAACCTACGAGTTTTAGGGATATTTTTAGATCGTATACCTCTATTCTGTTGATCCGTGTTAATTACTGCCGTTCTTTTATTGTTGTCTCTCCCTGTTTTAGCTGGGGCGATTACTATACTACTTACTGACCGAAATTTAAATACTTC
>ECTCR003_14_Ergasilus_caeruleus_Canada_BOLD_ACM2701
TACTTGATAACAGGGGCTTGAGCCGGATTAATTGGTACTGCTTTAAGATTTATTATTCGTTTAGAACTAGGACAAGCAGGGTCTTTAATTGGGGATGACCAAATTTACAATGTAGTAGTAACAGCTCACGCATTTATTATAATTTTTTTTATAGTTATACCAATTTTAATTGGCGGATTTGGTAACTGATTGGTGCCTCTAATATTGGGGGCCCCCGACATGGCGTTCCCCCGACTTAATAATATAAGATATTGATTTTTAGTGCCAGCATTAATACTTCTTCTAGTTAGAAGATTAGTAGAATCTGGTGCAGGAACAGGGTGAACAGTTTACCCACCACTTAGAAGCAACATCGCTCACTCTGGAGCCTCAGTAGATTTAGCTATCTTTTCACTGCACTTGGCTGGAGTATCCTCTTTATTAGGAGCCGTTAATTTTATTAGGACTATTGGGAATTTACGAGTTTTAGGTATATTTTTAGACCGGATACCTCTGTTTTGTTGGTCTGTCTTAATTACTGCCGTGTTACTATTGTTATCTTTACCAGTATTAGCAGGGGCAATTACAATATTACTCACTGACCGTAATTTAAATACTTC
>ECTCR004_14_Ergasilus_centrarchidarum_Canada_BOLD_ACM2701
TACTTGATAACAGGAGCTTGAGCCGGATTAATTGGTACTGCTTTAAGATTTATTATTCGTTTAGAACTAGGACAAGCAGGGCCTTTAATTGGGGATGACCAAATTTACAATGTAGTAGTAACAGCTCACGCATTTATTATAATTTTTTTTATAGTTATACCAATTTTAATTGGCGGATTTGGTAACTGATTGGTGCCTCTAATATTGGGGGCCCCCGACATGGCGTTCCCCCGACTTAATAATATAAGATATTGATTTTTAGTGCCAGCATTAATACTTCTTCTAGTTAGAAGATTAGTAGAATCTGGTGCAGGAACAGGGTGAACAGTTTACCCACCACTTAGAAGCAACATCGCTCACTCTGGAGCCTCAGTAGATTTAGCTATCTTTTCACTGCACTTGGCTGGAGTATCCTCTTTATTAGGAGCCGTTAATTTTATTAGGACTATTGGGAATTTACGAGTTTTAGGTATATTTTTAGACCGGATACCTCTGTTTTGTTGGTCTGTCTTAATTACTGCCGTGTTACTATTGTTATCTTTACCAGTATTAGCAGGGGCGATTACAATATTACTCACTGACCGTAATTTAAATACTTC
>ECTCR005_14_Ergasilus_caeruleus_Canada_BOLD_ACM2701
TACTTGATAACAGGAGCTTGAGCCGGATTAATTGGTACTGCTTTAAGATTTATTATTCGTTTAGAACTAGGACAAGCAGGGTCTTTAATTGGGGATGACCAAATTTACAATGTAGTAGTAACAGCTCACGCATTTATCATAATTTTTTTTATAGTTATACCAATTTTAATTGGCGGATTTGGTAACTGATTGGTGCCTCTAATATTGGGGGCCCCCGACATGGCGTTCCCCCGACTTAATAATATAAGATATTGATTTTTAGTGCCAGCATTAATACTTCTTCTAGTTAGAAGATTAGTAGAATCTGGTGCAGGAACAGGGTGAACAGTTTACCCACCACTTAGAAGCAACATCGCTCACTCTGGAGCCTCAGTAGATTTAGCTATCTTTTCACTGCACTTGGCTGGAGTATCTTCTTTATTAGGAGCCGTTAATTTTATTAGGACTATTGGGAATTTACGAGTTTTAGGTATATTTTTAGACCGGATACCTCTGTTTTGTTGGGCTGTCTTAATTACTGCCGTGTTACTATTGTTATCTTTACCAGTATTAGCCGGGGCAATTACAATATTACTCACTGACCGTAATTTAAATACTTC
>ECTCR006_14_Ergasilus_caeruleus_Canada_BOLD_ACM2701
TACTTGATAACAGGAGCTTGAGCCGGATTAATTGGTACTGCTTTAAGATTTATTATTCGTTTAGAACTAGGACAAGCAGGGTCTTTAATTGGGGATGACCAAATTTACAATGTAGTAGTAACAGCTCACGCATTTATTATAATTTTTTTTATAGTTATACCAATTTTAATTGGCGGATTTGGTAACTGATTGGTGCCTCTAATATTGGGGGCCCCCGACATGGCGTTCCCCCGACTTAATAATATAAGATATTGATTTTTAGTGCCAGCATTAATACTTCTTCTAGTTAGAAGATTAGTAGAATCTGGTGCAGGAACAGGGTGAACAGTTTACCCACCACTTAGAAGCAACATCGCTCACTCTGGAGCCTCAGTAGATTTAGCTATCTTTTCACTGCACTTGGCTGGAGTATCTTCTTTATTAGGAGCCGTTAATTTTATTAGGACTATTGGGAATTTACGAGTTTTAGGCATATTTTTAGATCGGATACCTCTGTTTTGTTGGTCTGTCTTAATTACTGCCGTGTTACTATTGTTATCTTTACCAGTATTAGCAGGGGCAATTACAATATTACTCACTGACCGTAATTTAAATACTTC
>ECTCR007_14_Ergasilus_caeruleus_Canada_BOLD_ACM2701
TACTTGATAACAGGAGCTTGAGCCGGATTAATTGGTACTGCTTTAAGATTTATTATTCGTTTAGAACTAGGGCAAGCAGGGTCTTTAATTGGGGATGACCAAATTTACAATGTAGTAGTAACAGCTCACGCATTTATTATAATTTTTTTTATAGTTATACCAATTTTAATTGGCGGATTTGGTAACTGATTGGTGCCTCTAATATTGGGGGCCCCCGACATGGCGTTCCCCCGACTTAATAATATAAGATATTGATTTTTAGTGCCAGCATTAATACTTCTTCTAGTTAGAAGATTAGTAGAATCTGGTGCAGGAACAGGGTGAACAGTTTACCCACCACTTAGAAGCAACATCGCTCACTCTGGAGCCTCAGTAGATTTAGCTATCTTTTCACTGCACTTGGCTGGAGTATCTTCTTTATTAGGAGCCGTTAATTTTATTAGGACTATTGGGAATTTACGAGTTTTAGGTATATTTTTAGACCGGATACCTCTGTTTTGTTGGTCTGTCTTAATTACTGCCGTGTTACTATTGTTATCTTTACCAGTATTAGCAGGGGCAATTACAATATTACTCACTGACCGTAATTTAAATACTTC
>ECTCR008_14_Ergasilus_caeruleus_Canada_BOLD_ACM2701
TACTTGATAACAGGAGCTTGAGCCGGATTAATTGGTACTGCTTTAAGATTTATTATTCGTTTAGAACTAGGACAAGCAGGGTCTTTAATTGGGGATGACCAAATTTACAATGTAGTAGTAACAGCTCACGCATTTATTATAATTTTTTTTATAGTTATACCAATTTTAATTGGTGGATTTGGTAACTGATTGGTGCCTCTAATATTGGGGGCCCCCGACATGGCGTTCCCCCGACTTAATAATATAAGATATTGATTTTTAGTGCCAGCATTAATACTTCTTCTAGTTAGAAGATTAGTAGAATCTGGTGCAGGAACAGGGTGAACAGTTTACCCACCACTTAGAAGCAACATCGCTCACTCTGGAGCCTCAGTAGATTTAGCTATCTTTTCACTGCACTTGGCTGGAGTATCCTCTTTATTAGGAGCCGTTAATTTTATTAGGACTATTGGGAATTTACGAGTTTTAGGCATATTTTTAGACCGGATACCTCTGTTTTGTTGGTCTGTCTTAATTACTGCCGTGTTACTATTGTTATCTTTACCAGTATTAGCAGGGGCAATTACAATATTACTCACTGACCGTAATTTAAATACTTC
>ECTCR009_14_Ergasilus_centrarchidarum_Canada_BOLD_ACM2700
TATTTAATTACAGGAGCATGAGCCGGTTTAATTGGTACGGCTCTGAGATTTATTATTCGTTTAGAGTTGGGCCAAGCCGGGTCTTTAATTGGGGATGACCAAATTTACAATGTTGTAGTTACGGCCCATGCTTTTATTATAATTTTTTTTATGGTTATACCTATTTTAATTGGGGGGTTTGGAAACTGGTTAGTACCTTTGATGTTAGGGGCGCCAGATATAGCGTTCCCACGACTTAATAATATAAGATATTGATTTTTAGTTCCTGCTTTGATGCTCCTCTTAGTAAGTAGTTTAGTTGAGTCAGGAGCGGGGACAGGGTGAACGGTTTACCCACCTCTTAGGAGTAATATTGCGCATTCTGGTGCCTCAGTAGACCTAGCAATTTTTTCTCTTCATTTAGCTGGTATCTCGTCATTATTAGGAGCTGTAAATTTTATTAGCACTATTGGTAACCTACGAGTTTTAGGGATATTTTTAGATCGTATACCTCTATTCTGTTGATCCGTGTTAATTACTGCCGTTCTTTTATTGTTGTCTCTCCCTGTTTTAGCTGGGGCAATTACTATACTACTTACTGACCGAAATTTAAATACTTC
>ECTCR010_14_Lernaea_Canada_BOLD_ACM2695
TATATACTGGTTGGAATCTGAGCCGGAATAATTGGGACTAGTTTAAGGGCTCTAATCCGCTTAGAATTAGGTCAANNNAGATCTCTTATTGAAGACGACCACATCTACAACGTAATTGTAACAGCTCATGCTTTTGTAATAATTTTCTTTACCGTAATACCGATTCTCATTGGAGGATTTGGAAACTGGCTCGTGCCTATTATATTAGGATCACCAGATATAGCCTTCCCGCGTCTTAATAATATGAGATTTTGATTTCTTCTACCTTCATTAATTCTTCTTTTAAGAAGATCTCTAGTTGGGGCTGGTGCAGGGACAGGGTGGACAGTTTATCCACCATTAAGAAGAATTCAATTTCATTCCAGGGCCTCAGTTGATTTAGCTATCTTCTCTCTGCATTTAGCCGGAGTTTCTTCACTTATAGGCGCGGCAAATTTTATCACCACTATTTGTAACGCACGGACTCTTGGGGTAATGTTAGATATAATCCCCCTATTTGTATGGTCTATTTTAATTACCGCAGTATTATTATTATTATCTCTACCCGTATTAGCAGGGGCTATTACCATATTATTAACAGATCGAAATTTTAATACTTC
>ECTCR011_14_Lernaea_Canada_BOLD_ACM2696
TATATGCTAGTCGGAATCTGAGCCGGAATAATTGGAACTAGTTTAAGAGCCCTAATCCGCTTAGAATTAGGCCAANNNAGATCTCTTATTGAGGACGACCATATCTATAATGTAATTGTAACAGCTCATGCTTTTGTAATAATTTTCTTTACCGTAATACCAATTCTCATTGGAGGGTTTGGAAACTGACTCGTGCCCATTATATTAGGTTCTCCTGACATAGCCTTCCCCCGTCTTAACAATATAAGCTTCTGATTTCTACTACCTTCATTAATTCTTCTTTTAAGAAGATCTCTAGTCGGGGCTGGGGCAGGAACAGGGTGAACAGTATACCCCCCATTAAGAAGAATTCAGTTTCATTCCAGGGCGTCAGTTGACTTAGCTATCTTCTCTCTACATTTAGCCGGAGTTTCTTCACTTATAGGCGCAGCAAATTTTATTACCACTATTTGTAACGCACGTACTCTAGGGGTAATGTTAGACATAATCCCCCTATTTGTATGATCTATTTTAATTACCGCAGTATTACTATTACTATCTTTACCTGTACTAGCGGGGGCTATTACTATATTATTAACTGACCGAAATTTTAATACTTC
>ECTCR012_14_Ergasilus_Canada_BOLD_ACM2699
TATCTTATCACAGGAGCTTGAGCAGGACTTATCGGCACTGCCCTTAGATTTATTATCCGGCTAGAACTAGGCCAAGCAGGGTCTTTAATTGGGGATGACCAGATTTACAATGTTATTGTTACTGCTCATGCTTTCATTATAATTTTTTTTATAGTTATACCTATTTTAATTGGAGGGTTTGGTAATTGACTTGTGCCTCTCATGTTAGGGGCTCCAGACATGGCTTTCCCCCGCTTAAACAACATGAGATATTGATTTTTAGTCCCAGCTTTGATTTTACTATTAGTAAGAAGATTAGTAGAATCTGGGGCTGGTACCGGCTGGACGGTGTACCCTCCATTAAGGAGAAATATTGCTCATTCGGGGGCTTCTGTAGATTTAGCTATTTTTTCTCTACACTTAGCTGGTATTTCTTCCCTTCTAGGAGCAGTAAATTTTATTAGAACTATTGGCAATCTACGAGTTTTAGGAATATTTTTAGACCGAATGCCTCTTTTTTGTTGATCTGTTTTAATTACGGCTGTTTTATTACTTTTATCCTTACCAGTACTAGCAGGTGCTATTACTATATTACTGACAGATCGAAATTTAAATACTTC
>ECTCR013_14_Lernaea_Canada_BOLD_ACM2695
TATATACTGGTTGGAATCTGAGCCGGAATAATTGGGACTAGTTTAAGGGCTCTAATCCGCTTAGAATTAGGTCAANNNAGATCTCTTATTGAAGACGACCACATCTACAACGTAATTGTAACAGCTCATGCTTTTGTAATAATTTTCTTTACCGTAATACCGATTCTCATTGGAGGATTTGGAAACTGGCTCGTGCCTATTATATTAGGATCACCAGATATAGCCTTCCCGCGTCTTAATAATATGAGATTTTGATTTCTTCTACCTTCATTAATTCTTCTTTTAAGAAGATCTCTAGTTGGGGCTGGCGCAGGGACAGGGTGGACAGTTTATCCGCCATTAAGAAGAATTCAATTTCATTCCAGGGCCTCAGTTGATTTAGCTATCTTCTCTCTGCATTTAGCCGGAGTTTCTTCACTTATAGGCGCGGCAAATTTTATCACCACTATTTGTAACGCACGGACTCTTGGGGTAATGTTAGATATAATCCCCTTATTTGTATGATCTATTTTAATTACCGCAGTATTATTATTGTTATCTCTACCCGTATTAGCAGGGGCTATTACCATATTATTAACAGATCGAAATTTTAATACTTC
>ECTCR017_14_Ergasilus_Canada_BOLD_ACM2699
TATCTTATCACAGGAGCTTGAGCAGGACTTATCGGCACTGCCCTTAGATTTATTATCCGGCTAGAACTAGGCCAAGCAGGGTCTTTAATTGGGGATGACCAGATTTACAATGTTATTGTTACTGCTCATGCTTTCATTATAATTTTTTTTATAGTTATACCTATTTTAATTGGAGGGTTTGGTAATTGACTTGTGCCTCTCATGTTAGGGGCTCCAGACATGGCTTTCCCCCGCTTAAACAACATGAGATATTGATTTTTAGTCCCAGCTTTGATTTTACTATTAGTAAGAAGATTAGTAGAATCTGGGGCTGGTACCGGCTGGACGGTGTACCCTCCATTAAGGAGAAATATTGCTCATTCGGGGGCTTCTGTAGATTTAGCTATTTTTTCTCTACACTTAGCTGGTATTTCTTCCCTTCTAGGAGCAGTAAATTTTATTAGAACTATTGGCAATCTACGAGTTTTAGGAATATTTTTAGACCGAATGCCTCTTTTTTGTTGATCTGTTTTAATTACGGCTGTTTTATTACTTTTATCCTTACCAGTACTAGCAGGTGCTATTACTATATTACTGACAGATCGAAATTTAAATACTTC
>ECTCR018_14_Ergasilus_Canada_BOLD_ACM2700
TATTTAATTACAGGAGCATGAGCCGGTTTAATTGGTACGGCTCTGAGATTTATTATTCGTTTAGAGTTGGGCCAAGCCGGGTCTTTAATTGGGGATGACCAAATTTACAATGTTGTAGTTACGGCCCATGCTTTTATTATAATTTTTTTTATGGTTATACCTATTTTAATTGGGGGGTTTGGAAACTGGTTAGTACCTTTGATGTTAGGGGCGCCAGATATGGCGTTCCCACGACTTAATAATATAAGATATTGATTTTTAGTTCCTGCTTTGATACTCCTCTTAGTAAGTAGTTTAGTTGAGTCAGGAGCGGGGACAGGGTGAACGGTTTACCCACCTCTTAGGAGTAATATTGCGCATTCTGGTGCCTCGGTAGACCTAGCAATTTTTTCTCTTCATTTAGCGGGTATTTCGTCATTATTAGGAGCTGTAAATTTTATTAGCACTATTGGTAACCTACGAGTTTTAGGGATATTTTTAGATCGTATACCTCTATTCTGTTGATCCGTGTTAATTACTGCCGTTCTTTTATTGTTGTCTCTCCCTGTTTTAGCTGGGGCAATTACTATACTACTTACTGACCGAAATTTAAATACTTC
>ECTCR019_14_Ergasilus_Canada_BOLD_ACM2699
TATCTTATCACAGGAGCTTGAGCAGGACTTATCGGCACTGCCCTTAGATTTATTATCCGGCTAGAACTAGGCCAAGCAGGGTCTTTAATTGGGGATGACCAGATTTACAATGTTATTGTTACTGCTCATGCTTTCATTATAATTTTTTTTATAGTTATACCTATTTTAATTGGAGGGTTTGGTAATTGACTTGTGCCTCTCATGTTAGGGGCTCCAGACATGGCTTTCCCCCGCTTAAACAACATGAGATATTGATTTTTAGTCCCAGCTTTGATTTTACTATTAGTAAGAAGATTAGTAGAATCTGGGGCTGGTACCGGCTGGACGGTGTACCCTCCATTAAGGAGAAATATTGCTCATTCGGGGGCTTCTGTAGATTTAGCTATTTTTTCTCTACACTTAGCTGGTATTTCTTCCCTTCTAGGAGCAGTAAATTTTATTAGAACTATTGGCAATCTACGAGTTTTAGGAATATTTTTAGACCGAATGCCTCTTTTTTGTTGATCTGTTTTAATTACGGCTGTTTTATTACTTTTATCCTTACCAGTACTAGCAGGTGCTATTACTATATTACTGACAGATCGAAATTTAAATACTTC
>ECTCR020_14_Ergasilus_Canada_BOLD_ACM2699
TATCTTATCACAGGAGCTTGAGCAGGACTTATCGGCACTGCCCTTAGATTTATTATCCGGCTAGAACTAGGCCAAGCAGGGTCTTTAATTGGGGATGACCAGATTTACAATGTTATTGTTACTGCTCATGCTTTCATTATAATTTTTTTTATAGTTATACCTATTTTAATTGGAGGGTTTGGTAATTGACTTGTGCCTCTCATGTTAGGGGCTCCAGACATGGCTTTCCCCCGCTTAAACAACATGAGATATTGATTTTTAGTCCCAGCTTTGATTTTACTATTAGTAAGAAGATTAGTAGAATCTGGGGCTGGTACCGGCTGGACGGTGTACCCTCCATTAAGGAGAAATATTGCTCATTCGGGGGCTTCTGTAGATTTAGCTATTTTTTCTCTACACTTAGCTGGTATTTCTTCCCTTCTAGGAGCAGTAAATTTTATTAGAACTATTGGCAATCTACGAGTTTTAGGAATATTTTTAGACCGAATGCCTCTTTTTTGTTGATCTGTTTTAATTACGGCTGTTTTATTACTTTTATCCTTACCAGTACTAGCAGGTGCTATTACTATATTACTGACAGATCGAAATTTAAATACTTC
>ECTCR024_14_Ergasilus_lizae_Canada_BOLD_ACM2363
TATCTTATTACTGGTGCCTGATCCGGGCTTATCGGGACTGCCTTAAGGTTTATTATTCGTTTAGAGCTAGGGCAAACAGGGTCTTTAATTGGGGATGACCAAATTTATAATGTAATTGTTACTGCCCATGCTTTTATTATGATTTTTTTTATAGTGATACCAATCTTAATCGGGGGTTTTGGAAACTGGTTAGTGCCCCTAATATTGGGAGCCCCAGATATGGCTTTCCCACGCCTGAATAATATAAGTTATTGATTCTTAGTCCCTGCTCTAATACTACTCTTAGTAAGAAGTCTAGTTGAATCTGGAGCTGGAACGGGCTGAACAGTTTACCCTCCTCTAAGGAGAAACATCGCTCATTCCGGGGCTTCAGTTGATCTAGCGATTTTTTCTTTACATATAGCAGGGGTTTCTTCATTGCTAGGGGCTGTAAACTTTATCAGGACTATTGGGAATTTACGAGTTTTAGGGATATTTCTAGACCGTATGCCACTATTTTGTTGGTCTGTCCTAATTACCGCCGTGCTACTGCTTCTTTCTTTGCCAGTCTTAGCGGGGGCTATTACTATGCTATTAACAGATCGAAATCTAAACACTTC
>ECTCR025_14_Ergasilus_lizae_Canada_BOLD_ACM2363
TATCTTATTACTGGTGCCTGATCCGGGCTTATCGGGACTGCCTTAAGGTTTATTATTCGTTTAGAGCTAGGGCAAACAGGGTCTTTAATTGGGGATGACCAAATTTATAATGTAATTGTTACTGCCCATGCTTTTATTATGATTTTTTTTATAGTGATACCAATCTTAATCGGGGGTTTTGGAAACTGGTTAGTGCCCCTAATATTGGGAGCCCCAGATATGGCTTTCCCACGCCTGAATAATATAAGTTATTGATTCTTAGTCCCTGCTCTAATACTACTCTTAGTAAGAAGTCTAGTTGAATCTGGAGCTGGAACGGGCTGAACAGTTTACCCTCCTCTAAGGAGAAACATCGCTCATTCCGGGGCTTCAGTTGATCTAGCGATTTTTTCTTTACATATAGCAGGGGTTTCTTCATTGCTAGGGGCTGTAAACTTTATCAGGACTATTGGGAATTTACGAGTTTTAGGGATATTTCTAGACCGTATGCCACTATTTTGTTGGTCTGTCCTAATTACCGCCGTGCTACTGCTTCTTTCTTTGCCAGTCTTAGCGGGGGCTATTACTATGCTATTAACAGATCGAAATCTAAACACTTC
>ECTCR026_14_Ergasilus_lizae_Canada_BOLD_ACM2363
TATCTTATTACTGGTGCCTGATCCGGGCTTATCGGGACTGCCTTAAGGTTTATTATTCGTTTAGAGCTAGGGCAAACAGGGTCTTTAATTGGGGATGACCAAATTTATAATGTAATTGTTACTGCCCATGCTTTTATTATGATTTTTTTTATAGTGATACCAATCTTAATCGGGGGTTTTGGAAACTGGTTAGTGCCCCTAATATTGGGAGCCCCAGATATGGCTTTCCCACGCCTGAATAATATAAGTTATTGATTCTTAGTCCCTGCTCTAATACTACTCTTAGTAAGAAGTCTAGTTGAATCTGGAGCTGGAACGGGCTGAACAGTTTACCCTCCTCTAAGGAGAAACATCGCTCATTCCGGGGCTTCAGTTGATCTAGCGATTTTTTCTTTACATATAGCAGGGGTTTCTTCATTGCTAGGGGCTGTAAACTTTATCAGGACTATTGGGAATTTACGAGTTTTAGGGATATTTCTAGACCGTATGCCACTATTTTGTTGGTCTGTCCTAATTACCGCCGTGCTACTGCTTCTTTCTTTGCCAGTCTTAGCGGGGGCTATTACTATGCTATTAACAGATCGAAATCTAAACACTTC
>ECTCR027_14_Ergasilus_megaceros_Canada_BOLD_ACM2699
TATCTTATCACAGGAGCTTGAGCAGGACTTATCGGCACTGCCCTTAGATTTATTATCCGGCTAGAACTAGGCCAAGCAGGGTCTTTAATTGGGGATGACCAGATTTACAATGTTATTGTTACTGCTCATGCTTTCATTATAATTTTTTTTATAGTTATACCTATTTTAATTGGAGGGTTTGGTAATTGACTTGTGCCTCTCATGTTAGGGGCTCCAGACATGGCTTTCCCCCGCTTAAACAACATGAGATATTGATTTTTAGTCCCAGCTTTGATTTTACTATTAGTAAGAAGATTAGTAGAATCTGGGGCTGGTACCGGCTGGACGGTGTACCCTCCATTAAGGAGAAATATTGCTCATTCGGGGGCTTCTGTAGATTTAGCTATTTTTTCTCTACACTTAGCTGGTATTTCTTCCCTTCTAGGAGCAGTAAATTTTATTAGAACTATTGGCAATCTACGAGTTTTAGGAATATTTTTAGACCGAATGCCTCTTTTTTGTTGATCTGTTTTAATTACGGCTGTTTTATTACTTTTATCCTTACCAGTACTAGCAGGTGCTATTACTATATTACTGACAGATCGAAATTTAAATACTTC
>ECTCR029_14_Ergasilus_centrarchidarum_Canada_BOLD_ACM2699
TATCTTATCACAGGAGCTTGAGCAGGACTTATCGGCACTGCCCTTAGATTTATTATCCGGCTAGAACTAGGCCAAGCAGGGTCTTTAATTGGGGATGACCAGATTTACAATGTTATTGTTACTGCTCATGCTTTCATTATAATTTTTTTTATAGTTATACCTATTTTAATTGGAGGGTTTGGTAATTGACTTGTGCCTCTCATGTTAGGGGCTCCAGACATGGCTTTCCCCCGCTTAAACAACATGAGATATTGATTTTTAGTCCCAGCTTTGATTTTACTATTAGTAAGAAGATTAGTAGAATCTGGGGCTGGTACCGGCTGGACGGTGTACCCTCCATTAAGGAGAAATATTGCTCATTCGGGGGCTTCTGTAGATTTAGCTATTTTTTCTCTACACTTAGCTGGTATTTCTTCCCTTCTAGGAGCAGTAAATTTTATTAGAACTATTGGCAATCTACGAGTTTTAGGAATATTTTTAGACCGAATGCCTCTTTTTTGTTGATCTGTTTTAATTACGGCTGTTTTATTACTTTTATCCTTACCAGTACTAGCAGGTGCTATTACTATATTACTGACAGATCGAAATTTAAATACTTC
>ECTCR030_14_Ergasilus_megaceros_Canada_BOLD_ACM2699
TATCTTATCACAGGAGCTTGAGCAGGACTTATCGGCACTGCCCTTAGATTTATTATCCGGCTAGAACTAGGCCAAGCAGGGTCTTTAATTGGGGATGACCAGATTTACAATGTTATTGTTACTGCTCATGCTTTCATTATAATTTTTTTTATAGTTATACCTATTTTAATTGGAGGGTTTGGTAATTGACTTGTGCCTCTCATGTTAGGGGCTCCAGACATGGCTTTCCCCCGCTTAAACAACATGAGATATTGATTTTTAGTCCCAGCTTTGATTTTACTATTAGTAAGAAGATTAGTAGAATCTGGGGCTGGTACCGGCTGGACGGTGTACCCTCCATTAAGGAGAAATATTGCTCATTCGGGGGCTTCTGTAGATTTAGCTATTTTTTCTCTACACTTAGCTGGTATTTCTTCCCTTCTAGGAGCAGTAAATTTTATTAGAACTATTGGCAATCTACGAGTTTTAGGAATATTTTTAGACCGAATGCCTCTTTTTTGTTGATCTGTTTTAATTACGGCTGTTTTATTACTTTTATCCTTACCAGTACTAGCAGGTGCTATTACTATATTACTGACAGATCGAAATTTAAATACTTC
>ECTCR032_14_Ergasilus_Canada_BOLD_ACM2363
TATCTTATTACTGGTGCCTGATCCGGGCTTATCGGGACTGCCTTAAGGTTTATTATTCGTTTAGAGCTAGGGCAAACAGGGTCTTTAATTGGGGATGACCAAATCTATAATGTAATTGTTACTGCCCACGCTTTTATTATGATTTTTTTTATAGTGATACCAATCTTAATCGGGGGTTTTGGAAACTGGTTAGTGCCCCTAATATTGGGAGCCCCAGATATGGCTTTCCCACGCCTGAATAACATAAGTTATTGATTCTTAGTCCCTGCTCTAATACTACTCTTAGTAAGAAGTCTAGTTGAATCTGGAGCTGGAACGGGCTGAACAGTTTACCCTCCTCTAAGGAGAAACATCGCTCATTCCGGGGCTTCAGTTGATCTAGCGATTTTTTCTTTACATATAGCAGGGGTTTCTTCATTGCTAGGGGCTGTAAACTTTATCAGGACTATTGGGAATTTACGAGTTTTAGGGATATTTCTAGACCGTATGCCCCTATTTTGTTGGTCTGTCCTAATTACCGCCGTGCTACTGCTTCTTTCTTTGCCAGTCTTAGCGGGGGCTATTACTATGCTATTAACAGATCGAAATCTAAACACTTC
>ECTCR033_14_Ergasilus_Canada_BOLD_ACM2363
TATCTTATTACTGGTGCCTGATCCGGGCTTATCGGGACTGCCTTAAGGTTTATTATTCGTTTAGAGCTAGGGCAAACAGGGTCTTTAATTGGGGATGACCAAATCTATAATGTAATTGTTACTGCCCACGCTTTTATTATGATTTTTTTTATAGTGATACCAATCTTAATCGGGGGTTTTGGAAACTGGTTAGTGCCCCTAATATTGGGAGCCCCAGATATGGCTTTCCCACGCCTGAATAACATAAGTTATTGATTCTTAGTCCCTGCTCTAATACTACTCTTAGTAAGAAGTCTAGTTGAATCTGGAGCTGGAACGGGCTGAACAGTTTACCCTCCTCTAAGGAGAAACATCGCTCATTCCGGGGCTTCAGTTGATCTAGCGATTTTTTCTTTACATATAGCAGGGGTTTCTTCATTGCTAGGGGCTGTAAACTTTATCAGGACTATTGGGAATTTACGAGTTTTAGGGATATTTCTAGACCGTATGCCCCTATTTTGTTGGTCTGTCCTAATTACCGCCGTGCTACTGCTTCTTTCTTTGCCAGTCTTAGCGGGGGCTATTACTATGCTATTAACAGATCGAAATCTAAACACTTC
>ECTCR034_14_Ergasilus_Canada_BOLD_ACM2363
TATCTTATTACTGGTGCCTGATCCGGGCTTATCGGGACTGCCTTAAGGTTTATTATTCGTTTAGAGCTAGGGCAAACAGGGTCTTTAATTGGGGATGACCAAATTTATAATGTAATTGTTACTGCCCACGCTTTTATTATGATTTTTTTTATAGTGATACCAATCTTAATCGGGGGTTTTGGAAACTGGTTAGTGCCCCTAATATTGGGAGCCCCAGATATGGCTTTCCCACGCCTGAATAATATAAGTTATTGATTCTTAGTCCCTGCTCTAATACTACTCTTAGTAAGAAGTCTAGTTGAATCTGGAGCTGGAACGGGCTGAACAGTTTACCCTCCTCTAAGGAGAAACATCGCTCATTCCGGGGCTTCAGTTGATCTAGCGATTTTTTCTTTACATATAGCAGGGGTTTCTTCATTGCTAGGGGCTGTAAACTTTATCAGGACTATTGGGAATTTACGAGTTTTAGGGATATTTCTAGACCGTATGCCCCTATTTTGTTGGTCTGTCCTAATTACCGCCGTGCTACTGCTTCTTTCTTTGCCAGTCTTAGCTGGGGCTATTACTATGCTATTAACAGATCGAAATCTAAACACTTC
>ECTCR035_14_Ergasilus_Canada_BOLD_ACM2363
TATCTTATTACTGGTGCCTGATCCGGGCTAATCGGGACTGCCTTAAGGTTTATTATTCGTTTAGAGCTAGGGCAAACAGGGTCTTTAATTGGGGATGACCAAATTTATAATGTAATTGTTACTGCCCATGCTTTTATTATGATTTTTTTTATAGTGATACCAATCTTAATCGGGGGTTTTGGAAACTGGTTAGTGCCCCTAATATTGGGAGCCCCAGATATGGCTTTCCCACGCCTGAATAACATAAGTTATTGATTCTTAGTCCCTGCTCTAATACTACTCTTAGTAAGAAGTCTAGTTGAATCTGGAGCTGGAACGGGCTGAACAGTTTACCCTCCTCTAAGGAGAAACATCGCTCATTCCGGGGCTTCAGTTGATCTAGCGATTTTTTCTTTACATATAGCAGGGGTTTCTTCATTGCTAGGGGCTGTAAACTTTATCAGGACTATTGGGAATTTACGAGTTTTAGGGATATTTCTAGACCGTATGCCCCTATTTTGTTGGTCTGTCCTAATTACCGCCGTGCTACTGCTTCTTTCTTTGCCAGTCTTAGCGGGGGCTATTACTATGCTATTAACAGATCGAAATCTAAACACTTC
>ECTCR036_14_Ergasilus_Canada_BOLD_ACM2363
TATCTTATTACTGGTGCCTGATCCGGGCTAATCGGGACTGCCTTAAGGTTTATTATTCGTTTAGAGCTAGGGCAAACAGGGTCTTTAATTGGGGATGACCAAATTTATAATGTAATTGTTACTGCCCATGCTTTTATTATGATTTTTTTTATAGTGATACCAATCTTAATCGGGGGTTTTGGAAACTGGTTAGTGCCCCTAATATTGGGAGCCCCAGATATGGCTTTCCCACGCCTGAATAACATAAGTTATTGATTCTTAGTCCCTGCTCTAATACTACTCTTAGTAAGAAGTCTAGTTGAATCTGGAGCTGGAACGGGCTGAACAGTTTACCCTCCTCTAAGGAGAAACATCGCTCATTCCGGGGCTTCAGTTGATCTAGCGATTTTTTCTTTACATATAGCAGGGGTTTCTTCATTGCTAGGGGCTGTAAACTTTATCAGGACTATTGGGAATTTACGAGTTTTAGGGATATTTCTAGACCGTATGCCCCTATTTTGTTGGTCTGTCCTAATTACCGCCGTGCTACTGCTTCTTTCTTTGCCAGTCTTAGCGGGGGCTATTACTATGCTATTAACAGATCGAAATCTAAACACTTC
>ECTCR037_14_Ergasilus_centrarchidarum_Canada_BOLD_ACM2700
TATTTAATTACAGGAGCATGAGCCGGTTTAATTGGTACGGCTCTGAGATTTATTATTCGTTTAGAGTTGGGCCAAGCCGGGTCTTTAATTGGGGATGACCAAATTTACAATGTTGTAGTTACGGCCCATGCTTTTATTATAATTTTTTTTATGGTTATACCTATTTTAATTGGGGGGTTTGGAAACTGGTTAGTACCTTTGATGTTAGGGGCGCCAGATATGGCGTTCCCACGACTTAATAATATAAGATATTGATTTTTAGTTCCTGCTTTGATACTCCTCTTAGTAAGTAGTTTAGTTGAGTCAGGAGCGGGGACAGGGTGAACGGTTTACCCACCCCTTAGGAGTAATATTGCGCATTCTGGTGCCTCAGTAGACCTAGCAATTTTTTCTCTTCATTTAGCGGGTATTTCGTCATTATTAGGAGCTGTAAATTTTATTAGCACTATTGGTAACCTACGAGTTTTAGGGATATTTTTAGATCGTATACCTCTATTCTGTTGATCCGTGTTAATTACTGCCGTTCTTTTATTGTTGTCTCTCCCTGTTTTAGCTGGGGCAATTACTATACTACTTACTGACCGAAATTTAAATACTTC
>ECTCR038_14_Ergasilus_centrarchidarum_Canada_BOLD_ACM2700
TATTTAATTACAGGAGCATGAGCCGGTTTAATTGGTACGGCTCTGAGATTTATTATTCGTTTAGAGTTGGGCCAAGCCGGGTCTTTAATTGGGGATGACCAAATTTACAATGTTGTAGTTACGGCCCATGCTTTTATTATAATTTTTTTTATGGTTATACCTATTTTAATTGGGGGGTTTGGAAACTGGTTAGTACCTTTGATGTTAGGGGCGCCAGATATGGCGTTCCCACGACTTAATAATATAAGATATTGATTTTTAGTTCCTGCTTTGATACTCCTCTTAGTAAGTAGTTTAGTTGAGTCAGGAGCGGGGACAGGGTGAACGGTTTACCCACCTCTTAGGAGTAATATTGCGCACTCTGGTGCCTCAGTAGACCTAGCAATTTTTTCTCTTCATTTAGCGGGTATTTCGTCATTATTAGGAGCTGTAAATTTTATTAGCACTATTGGTAACCTACGAGTTTTAGGGATATTTTTAGATCGTATACCTCTATTCTGTTGATCCGTGTTAATTACTGCCGTTCTTTTATTGTTGTCTCTCCCTGTTTTAGCTGGGGCAATTACTATACTACTTACTGACCGAAATTTAAATACTTC
>ECTCR039_14_Ergasilus_lizae_Canada_BOLD_ACM2363
TATCTTATTACTGGTGCCTGATCCGGGCTTATCGGGACTGCCTTAAGGTTTATTATTCGTTTAGAGCTAGGGCAAACAGGGTCTTTAATTGGGGATGACCAAATCTATAATGTAATTGTTACTGCCCACGCTTTTATTATGATTTTTTTTATAGTGATACCAATCTTAATCGGGGGTTTTGGAAACTGGTTAGTGCCCCTAATATTGGGAGCCCCAGATATGGCTTTCCCACGCCTGAATAACATAAGTTATTGATTCTTAGTCCCTGCTCTAATACTACTCTTAGTAAGAAGTCTAGTTGAATCTGGAGCTGGAACGGGCTGAACAGTTTACCCTCCTCTAAGGAGAAACATCGCTCATTCCGGGGCTTCAGTTGATCTAGCGATTTTTTCTTTACATATAGCAGGGGTTTCTTCATTGCTAGGGGCTGTAAACTTTATCAGGACTATTGGGAATTTACGAGTTTTAGGGATATTTCTAGACCGTATGCCCCTATTTTGTTGGTCTGTCCTAATTACCTCCGTGCTACTGCTTCTTTCTTTGCCAGTCTTAGCGGGGGCTATTACTATGCTATTAACAGATCGAAATCTAAACACTTC
>ECTCR041_14_Ergasilus_Canada_BOLD_ACM2363
TATCTTATTACTGGTGCCTGATCCGGGCTTATCGGGACTGCCTTAAGGTTTATTATTCGTTTAGAGCTAGGGCAAACAGGGTCTTTAATTGGGGATGACCAAATTTATAATGTAATTGTTACTGCCCACGCTTTTATTATGATTTTTTTTATAGTGATACCAATCTTAATCGGGGGTTTTGGAAACTGGTTAGTGCCCCTAATATTGGGAGCCCCAGATATGGCTTTCCCACGCCTGAATAATATAAGTTATTGATTCTTAGTCCCTGCTCTAATACTACTCTTAGTAAGAAGTCTAGTTGAATCTGGAGCTGGAACGGGCTGAACAGTTTACCCTCCTCTAAGGAGAAACATCGCTCATTCCGGGGCTTCAGTTGATCTAGCGATTTTTTCTTTACATATAGCAGGGGTTTCTTCATTGCTAGGGGCTGTAAACTTTATCATGACTATTGGGAATTTACGAGTTTTAGGGATATTTCTAGACCGTATGCCCCTATTTTGTTGGTCTGTCCTAATTACCGCCGTGCTACTGCTTCTTTCTTTGCCAGTCTTAGCTGGGGCTATTACTATGCTATTAACAGATCGAAATCTAAACACTTC
>ECTCR043_14_Ergasilus_Canada_BOLD_ACM2363
TATCTTATTACTGGTGCCTGATCCGGGCTTATCGGGACTGCCTTAAGGTTTATTATTCGTTTAGAGCTAGGGCAAACAGGGTCTTTAATTGGGGATGACCAAATCTATAATGTAATTGTTACTGCCCACGCTTTTATTATGATTTTTTTTATAGTGATACCAATCTTAATCGGGGGTTTTGGAAACTGGTTAGTGCCCCTAATATTGGGAGCCCCAGATATGGCTTTCCCACGCCTGAATAACATAAGTTATTGATTCTTAGTCCCTGCTCTAATACTACTCTTAGTAAGAAGTCTAGTTGAATCTGGAGCTGGAACGGGCTGAACAGTTTACCCTCCTCTAAGGAGAAACATCGCTCATTCCGGGGCTTCAGTTGATCTAGCGATTTTTTCTTTACATATAGCAGGGGTTTCTTCATTGCTAGGGGCTGTAAACTTTATCAGGACTATTGGGAATTTACGAGTTTTAGGGATATTTCTAGACCGTATGCCCCTATTTTGTTGGTCTGTCCTAATTACCTCCGTGCTACTGCTTCTTTCTTTGCCAGTCTTAGCGGGGGCTATTACTATGCTATTAACAGATCGAAATCTAAACACTTC
>ECTCR044_14_Ergasilus_Canada_BOLD_ACM2363
TATCTTATTACTGGTGCCTGATCCGGGCTTATCGGGACTGCCTTAAGGTTTATTATTCGTTTAGAGCTAGGGCAAACAGGGTCTTTAATTGGGGATGACCAAATTTATAATGTAATTGTTACTGCCCACGCTTTTATTATGATTTTTTTTATAGTGATACCAATCTTAATCGGGGGTTTTGGAAACTGGTTAGTGCCCCTAATATTGGGAGCCCCAGATATGGCTTTCCCACGCCTGAATAATATAAGTTATTGATTCTTAGTCCCTGCTCTAATACTACTCTTAGTAAGAAGTCTAGTTGAATCTGGAGCTGGAACGGGCTGAACAGTTTACCCTCCTCTAAGGAGAAACATCGCTCATTCCGGGGCTTCAGTTGATCTAGCGATTTTTTCTTTACATATAGCAGGGGTTTCTTCATTGCTAGGGGCTGTAAACTTTATCAGGACTATTGGGAATTTACGAGTTTTAGGGATATTTCTAGACCGTATGCCCCTATTTTGTTGGTCTGTCCTAATTACCGCCGTGCTACTGCTTCTTTCTTTGCCAGTCTTAGCTGGGGCTATTACTATGCTATTAACAGATCGAAATCTAAACACTTC
>ECTCR045_14_Ergasilus_Canada_BOLD_ACM2363
TATCTTATTACTGGTGCCTGATCCGGGCTTATCGGGACTGCCTTAAGGTTTATTATTCGTTTAGAGCTAGGGCAAACAGGGTCTTTAATTGGGGATGACCAAATTTATAATGTAATTGTTACTGCCCACGCTTTTATTATGATTTTTTTTATAGTGATACCAATCTTAATCGGGGGTTTTGGAAACTGGTTAGTGCCCCTAATATTGGGAGCCCCAGATATGGCTTTCCCACGCCTGAATAATATAAGTTATTGATTCTTAGTCCCTGCTCTAATACTACTCTTAGTAAGAAGTCTAGTTGAATCTGGAGCTGGAACGGGCTGAACAGTTTACCCTCCTCTAAGGAGAAACATCGCTCATTCCGGGGCTTCAGTTGATCTAGCGATTTTTTCTTTACATATAGCAGGGGTTTCTTCATTGCTAGGGGCTGTAAACTTTATCAGGACTATTGGGAATTTACGAGTTTTAGGGATATTTCTAGACCGTATGCCCCTATTTTGTTGGTCTGTCCTAATTACCGCCGTGCTACTGCTTCTTTCTTTGCCAGTCTTAGCTGGGGCTATTACTATGCTATTAACAGATCGAAATCTAAACACTTC
>ECTCR046_14_Ergasilus_Canada_BOLD_ACM2363
TATCTTATTACTGGTGCCTGATCCGGGCTTATCGGGACTGCCTTAAGGTTTATTATTCGTTTAGAGCTAGGGCAAACAGGGTCTTTAATTGGGGATGACCAAATCTATAATGTAATTGTTACTGCCCACGCTTTTATTATGATTTTTTTTATAGTGATACCAATCTTAATCGGGGGTTTTGGAAACTGGTTAGTGCCCCTAATATTGGGAGCCCCAGATATGGCTTTCCCACGCCTGAATAACATAAGTTATTGATTCTTAGTCCCTGCTCTAATACTACTCTTAGTAAGAAGTCTAGTTGAATCTGGAGCTGGAACGGGCTGAACAGTTTACCCTCCTCTAAGGAGAAACATCGCTCATTCCGGGGCTTCAGTTGATCTAGCGATTTTTTCTTTACATATAGCAGGGGTTTCTTCATTGCTAGGGGCTGTAAACTTTATCAGGACTATTGGGAATTTACGAGTTTTAGGGATATTTCTAGACCGTATGCCCCTATTTTGTTGGTCTGTCCTAATTACCGCCGTGCTACTGCTTCTTTCTTTGCCAGTCTTAGCGGGGGCTATTACTATGCTATTAACAGATCGAAATCTAAACACTTC
>ECTCR047_14_Ergasilus_Canada_BOLD_ACM2363
[truncated: 1,072,339 more chars]
